# Supplementary material for: Automated Classification of Sleep–Wake States and Seizures in Mice
Source: eNeuro. 2025 Oct 23;12(10):ENEURO.0226-25.2025. doi: 10.1523/ENEURO.0226-25.2025 (PMC12562536; doi:10.1523/ENEURO.0226-25.2025)
Supplement: Data 1 — Animal Exclusion, Group, and Recording Information. We have provided an Excel workbook with two sheets. “Animal Information and Exclusion” contains subject-specific information such as days of data recorded, days of data scored, genotype, IAKA or saline group, dataset assignment, mortality information, and exclusion criteria. “Inclusion and Exclusion Summary” contains simple counts per-genotype and per-condition for each dataset and exclusion criterion. Download Data 1, ZIP file. [file eneuro-12-ENEURO.0226-25.2025-s001.zip]

Archive with 1 entries (1 files):
- Animal Exclusion, Group, and Recording Information.xlsx
