# Supplementary material for: Automated Classification of Sleep–Wake States and Seizures in Mice
Source: eNeuro. 2025 Oct 23;12(10):ENEURO.0226-25.2025. doi: 10.1523/ENEURO.0226-25.2025 (PMC12562536; doi:10.1523/ENEURO.0226-25.2025)
Supplement: Data 1 — Animal Exclusion, Group, and Recording Information. We have provided an Excel workbook with two sheets. “Animal Information and Exclusion” contains subject-specific information such as days of data recorded, days of data scored, genotype, IAKA or saline group, dataset assignment, mortality information, and exclusion criteria. “Inclusion and Exclusion Summary” contains simple counts per-genotype and per-condition for each dataset and exclusion criterion. Download Data 1, ZIP file. [file eneuro-12-ENEURO.0226-25.2025-s001.zip › Animal Exclusion, Group, and Recording Information.xlsx]

## Sheet: Recording Details and Exclusion
Animal	Genotype	Cohort	Group	Minimum 28 Day Recording	Files Recorded	Total Recording Hours	Files Scored	Files Unscored	Files Used in Training Dataset	Hours Used in Training Dataset	Files Used in Validation Dataset	Hours Used in Validation Dataset	Files Used in Testing Dataset	Hours Used in Testing Dataset	Category	Exclusion x KA	Death, days relative to IAKA	Exclusion	Exclusion Criteria	Expanded Exclusion Reasoning	Animal	Genotype
573	VGAT-Cre C57BL/6J	1	IAKA	No	114	1368	0	114	0	0	0	0	0	0	Excluded	KA Excluded	0	Yes	Pilot Cannula	First Cannula Cohort Excluded	573	VGAT-Cre C57BL/6J
574	VGAT-Cre C57BL/6J	1	Saline	Yes	114	1368	56	58	0	0	0	0	0	0	Excluded	Saline Excluded		Yes	Pilot Cannula	First Cannula Cohort Excluded	574	VGAT-Cre C57BL/6J
575	VGAT-Cre C57BL/6J	1	IAKA	Yes	114	1368	67	47	0	0	0	0	0	0	Excluded	KA Excluded		Yes	Pilot Cannula	First Cannula Cohort Excluded	575	VGAT-Cre C57BL/6J
576	VGAT-Cre C57BL/6J	1	IAKA	Yes	114	1368	67	47	0	0	0	0	0	0	Excluded	KA Excluded		Yes	Pilot Cannula	First Cannula Cohort Excluded	576	VGAT-Cre C57BL/6J
577	VGAT-Cre C57BL/6J	1	IAKA	Yes	124	1488	11	113	11	132	0	0	0	0	Training		15	-	-	-	577	VGAT-Cre C57BL/6J
578	VGAT-Cre C57BL/6J	1	IAKA	No	113	1356	0	113	0	0	0	0	0	0	Excluded	KA Excluded	0	Yes	Death	Death on KA Administration	578	VGAT-Cre C57BL/6J
579	VGAT-Cre C57BL/6J	1	Saline	Yes	169	2028	56	113	0	0	0	0	0	0	Excluded	Saline Excluded		Yes	Equipment Failure	Known Broken Electrode	579	VGAT-Cre C57BL/6J
580	VGAT-Cre C57BL/6J	1	IAKA	Yes	129	1548	16	113	0	0	0	0	0	0	Excluded	KA Excluded		Yes	Equipment Failure	Known Broken Electrode	580	VGAT-Cre C57BL/6J
589	VGAT-Cre C57BL/6J	2	IAKA	Yes	46	552	46	0	46	552	0	0	0	0	Training			-	-	-	589	VGAT-Cre C57BL/6J
590	VGAT-Cre C57BL/6J	2	IAKA	Yes	54	648	54	0	54	648	0	0	0	0	Training			-	-	-	590	VGAT-Cre C57BL/6J
591	VGAT-Cre C57BL/6J	2	IAKA	No	74	888	0	74	0	0	0	0	0	0	Excluded	KA Excluded	0	Yes	Death	Death on KA Administration	591	VGAT-Cre C57BL/6J
592	VGAT-Cre C57BL/6J	2	Saline	Yes	60	720	56	4	0	0	56	672	0	0	Validation			-	-	-	592	VGAT-Cre C57BL/6J
593	VGAT-Cre C57BL/6J	2	IAKA	Yes	40	480	40	0	40	480	0	0	0	0	Training			-	-	-	593	VGAT-Cre C57BL/6J
594	VGAT-Cre C57BL/6J	2	IAKA	No	74	888	0	74	0	0	0	0	0	0	Excluded	KA Excluded		Yes	Equipment Failure	Broken Cannula	594	VGAT-Cre C57BL/6J
595	VGAT-Cre C57BL/6J	2	IAKA	Yes	40	480	40	0	40	480	0	0	0	0	Training			-	-	-	595	VGAT-Cre C57BL/6J
596	VGAT-Cre C57BL/6J	2	Saline	Yes	60	720	56	4	0	0	56	672	0	0	Validation			-	-	-	596	VGAT-Cre C57BL/6J
604	VGAT-Cre C57BL/6J	3	Saline	Yes	57	684	17	40	0	0	17	204	0	0	Validation			-	-	-	604	VGAT-Cre C57BL/6J
605	VGAT-Cre C57BL/6J	3	IAKA	Yes	58	696	17	41	17	204	0	0	0	0	Training			-	-	-	605	VGAT-Cre C57BL/6J
606	VGAT-Cre C57BL/6J	3	IAKA	Yes	58	696	17	41	17	204	0	0	0	0	Training			-	-	-	606	VGAT-Cre C57BL/6J
607	VGAT-Cre C57BL/6J	3	IAKA	Yes	56	672	17	39	17	204	0	0	0	0	Training			-	-	-	607	VGAT-Cre C57BL/6J
608	VGAT-Cre C57BL/6J	3	IAKA	Yes	57	684	17	40	17	204	0	0	0	0	Training			-	-	-	608	VGAT-Cre C57BL/6J
609	VGAT-Cre C57BL/6J	3	Saline	Yes	57	684	54	3	54	648	0	0	0	0	Training			-	-	-	609	VGAT-Cre C57BL/6J
610	VGAT-Cre C57BL/6J	3	IAKA	Yes	57	684	17	40	17	204	0	0	0	0	Training			-	-	-	610	VGAT-Cre C57BL/6J
611	VGAT-Cre C57BL/6J	3	IAKA	Yes	56	672	17	39	17	204	0	0	0	0	Training			-	-	-	611	VGAT-Cre C57BL/6J
612	VGAT-Cre C57BL/6J	4	IAKA	Yes	97	1164	16	81	16	192	0	0	0	0	Training			-	-	-	612	VGAT-Cre C57BL/6J
613	VGAT-Cre C57BL/6J	4	IAKA	Yes	98	1176	16	82	16	192	0	0	0	0	Training			-	-	-	613	VGAT-Cre C57BL/6J
614	VGAT-Cre C57BL/6J	4	IAKA	Yes	100	1200	16	84	0	0	0	0	0	0	Excluded	KA Excluded		Yes	Equipment Failure	Broken Cannula	614	VGAT-Cre C57BL/6J
615	VGAT-Cre C57BL/6J	4	IAKA	Yes	100	1200	17	83	17	204	0	0	0	0	Training			-	-	-	615	VGAT-Cre C57BL/6J
616	VGAT-Cre C57BL/6J	4	IAKA	No	100	1200	0	100	0	0	0	0	0	0	Excluded	KA Excluded	0	Yes	Death	Death on KA Administration	616	VGAT-Cre C57BL/6J
617	VGAT-Cre C57BL/6J	4	IAKA	Yes	100	1200	18	82	18	216	0	0	0	0	Training			-	-	-	617	VGAT-Cre C57BL/6J
618	VGAT-Cre C57BL/6J	4	IAKA	No	100	1200	0	100	0	0	0	0	0	0	Excluded	KA Excluded	0	Yes	Death	Death on KA Administration	618	VGAT-Cre C57BL/6J
619	VGAT-Cre C57BL/6J	4	IAKA	Yes	100	1200	0	100	0	0	0	0	0	0	Excluded	KA Excluded	4	Yes	Death	Death 4d post KA Administration	619	VGAT-Cre C57BL/6J
620	VGAT-Cre C57BL/6J	5	IAKA	Yes	38	456	16	22	16	192	0	0	0	0	Training			-	-	-	620	VGAT-Cre C57BL/6J
621	VGAT-Cre C57BL/6J	5	IAKA	Yes	54	648	16	38	16	192	0	0	0	0	Training			-	-	-	621	VGAT-Cre C57BL/6J
622	VGAT-Cre C57BL/6J	5	IAKA	Yes	51	612	16	35	16	192	0	0	0	0	Training			-	-	-	622	VGAT-Cre C57BL/6J
623	VGAT-Cre C57BL/6J	5	IAKA	Yes	55	660	4	51	4	48	0	0	0	0	Training			-	-	-	623	VGAT-Cre C57BL/6J
624	VGAT-Cre C57BL/6J	5	IAKA	Yes	57	684	16	41	16	192	0	0	0	0	Training			-	-	-	624	VGAT-Cre C57BL/6J
625	VGAT-Cre C57BL/6J	5	IAKA	Yes	57	684	16	41	16	192	0	0	0	0	Training			-	-	-	625	VGAT-Cre C57BL/6J
626	VGAT-Cre C57BL/6J	5	IAKA	Yes	53	636	16	37	16	192	0	0	0	0	Training			-	-	-	626	VGAT-Cre C57BL/6J
627	VGAT-Cre C57BL/6J	5	IAKA	No	58	696	0	58	0	0	0	0	0	0	Excluded	KA Excluded	2	Yes	Death	Death 2d post KA Administration	627	VGAT-Cre C57BL/6J
628	VGAT-Cre C57BL/6J	6	IAKA	Yes	52	624	16	36	16	192	0	0	0	0	Training			-	-	-	628	VGAT-Cre C57BL/6J
629	VGAT-Cre C57BL/6J	6	IAKA	Yes	46	552	16	30	16	192	0	0	0	0	Training			-	-	-	629	VGAT-Cre C57BL/6J
630	VGAT-Cre C57BL/6J	6	IAKA	No	59	708	0	59	0	0	0	0	0	0	Excluded	KA Excluded	5	Yes	Death	Death 5d post KA Administration	630	VGAT-Cre C57BL/6J
631	VGAT-Cre C57BL/6J	6	IAKA	No	59	708	0	59	0	0	0	0	0	0	Excluded	KA Excluded	0	Yes	Death	Death on KA Administration	631	VGAT-Cre C57BL/6J
632	VGAT-Cre C57BL/6J	6	IAKA	Yes	49	588	16	33	16	192	0	0	0	0	Training			-	-	-	632	VGAT-Cre C57BL/6J
633	VGAT-Cre C57BL/6J	6	IAKA	Yes	58	696	16	42	16	192	0	0	0	0	Training			-	-	-	633	VGAT-Cre C57BL/6J
634	VGAT-Cre C57BL/6J	6	IAKA	Yes	59	708	16	43	16	192	0	0	0	0	Training			-	-	-	634	VGAT-Cre C57BL/6J
635	VGAT-Cre C57BL/6J	7	IAKA	Yes	114	1368	16	98	16	192	0	0	0	0	Training			-	-	-	635	VGAT-Cre C57BL/6J
636	VGAT-Cre C57BL/6J	7	IAKA	Yes	60	720	16	44	16	192	0	0	0	0	Training			-	-	-	636	VGAT-Cre C57BL/6J
637	VGAT-Cre C57BL/6J	7	IAKA	Yes	50	600	16	34	16	192	0	0	0	0	Training			-	-	-	637	VGAT-Cre C57BL/6J
638	VGAT-Cre C57BL/6J	7	IAKA	Yes	49	588	16	33	16	192	0	0	0	0	Training			-	-	-	638	VGAT-Cre C57BL/6J
639	VGAT-Cre C57BL/6J	7	IAKA	Yes	49	588	16	33	16	192	0	0	0	0	Training			-	-	-	639	VGAT-Cre C57BL/6J
640	VGAT-Cre C57BL/6J	7	IAKA	Yes	60	720	17	43	17	204	0	0	0	0	Training			-	-	-	640	VGAT-Cre C57BL/6J
641	VGAT-Cre C57BL/6J	7	-	No	60	720	0	60	0	0	0	0	0	0	Excluded	No Group Excluded	-1	Yes	Death	Death Pre-IAKA	641	VGAT-Cre C57BL/6J
642	VGAT-Cre C57BL/6J	7	IAKA	Yes	60	720	16	44	16	192	0	0	0	0	Training			-	-	-	642	VGAT-Cre C57BL/6J
644	C57BL/6J	8	Saline	Yes	59	708	16	43	0	0	0	0	0	0	Excluded	Saline Excluded		Yes	Equipment Failure	Signal Quality	644	C57BL/6J
645	C57BL/6J	8	Saline	Yes	59	708	16	43	0	0	0	0	16	192	Holdout Testing			-	-	-	645	C57BL/6J
646	C57BL/6J	8	Saline	Yes	59	708	16	43	0	0	0	0	16	192	Holdout Testing			-	-	-	646	C57BL/6J
647	C57BL/6J	8	Saline	Yes	59	708	16	43	0	0	0	0	16	192	Holdout Testing			-	-	-	647	C57BL/6J
648	C57BL/6J	8	IAKA	Yes	59	708	2	57	0	0	0	0	2	24	Holdout Testing		4	-	-	-	648	C57BL/6J
649	C57BL/6J	8	IAKA	Yes	44	528	17	27	0	0	0	0	17	204	Holdout Testing			-	-	-	649	C57BL/6J
650	C57BL/6J	8	IAKA	Yes	53	636	16	37	0	0	0	0	16	192	Holdout Testing			-	-	-	650	C57BL/6J
651	C57BL/6J	8	IAKA	No	59	708	0	59	0	0	0	0	0	0	Excluded	KA Excluded	0	Yes	Death	Death on KA Administration	651	C57BL/6J
652	C57BL/6J	9	IAKA	Yes	61	732	16	45	0	0	0	0	16	192	Holdout Testing			-	-	-	652	C57BL/6J
653	C57BL/6J	9	IAKA	Yes	57	684	16	41	0	0	0	0	16	192	Holdout Testing			-	-	-	653	C57BL/6J
654	C57BL/6J	9	IAKA	Yes	62	744	16	46	0	0	0	0	16	192	Holdout Testing			-	-	-	654	C57BL/6J
655	C57BL/6J	9	IAKA	Yes	101	1212	64	37	0	0	0	0	64	768	Holdout Testing			-	-	-	655	C57BL/6J
656	C57BL/6J	9	IAKA	Yes	61	732	16	45	0	0	0	0	16	192	Holdout Testing			-	-	-	656	C57BL/6J
657	C57BL/6J	9	IAKA	No	65	780	0	65	0	0	0	0	0	0	Excluded	KA Excluded	0	Yes	Death	Death on KA Administration	657	C57BL/6J
658	C57BL/6J	9	IAKA	Yes	63	756	16	47	0	0	0	0	16	192	Holdout Testing			-	-	-	658	C57BL/6J
659	C57BL/6J	9	IAKA	Yes	63	756	16	47	0	0	0	0	16	192	Holdout Testing			-	-	-	659	C57BL/6J
661	VGAT-Cre C57BL/6J	10	IAKA	Yes	55	660	16	39	0	0	0	0	16	192	Holdout Testing			-	-	-	661	VGAT-Cre C57BL/6J
662	VGAT-Cre C57BL/6J	10	IAKA	No	80	960	0	80	0	0	0	0	0	0	Excluded	KA Excluded	0	Yes	Death	Death on KA Administration	662	VGAT-Cre C57BL/6J
663	VGAT-Cre C57BL/6J	10	IAKA	Yes	80	960	16	64	0	0	0	0	16	192	Holdout Testing			-	-	-	663	VGAT-Cre C57BL/6J
664	VGAT-Cre C57BL/6J	10	IAKA	Yes	77	924	16	61	0	0	0	0	16	192	Holdout Testing			-	-	-	664	VGAT-Cre C57BL/6J
665	VGAT-Cre C57BL/6J	10	IAKA	No	80	960	1	79	0	0	0	0	1	12	Holdout Testing		5	-	-	-	665	VGAT-Cre C57BL/6J
666	VGAT-Cre C57BL/6J	10	IAKA	Yes	60	720	16	44	0	0	0	0	16	192	Holdout Testing			-	-	-	666	VGAT-Cre C57BL/6J
667	VGAT-Cre C57BL/6J	10	IAKA	Yes	80	960	16	64	0	0	0	0	16	192	Holdout Testing			-	-	-	667	VGAT-Cre C57BL/6J
668	VGAT-Cre C57BL/6J	10	IAKA	Yes	80	960	16	64	0	0	0	0	16	192	Holdout Testing			-	-	-	668	VGAT-Cre C57BL/6J
Total	79 Animals				5573 Files Recorded	66876 Hours Recorded (Total)	1470 Files Scored	2483 Files Unscored							35 Total Animals in Training Dataset		16 Deaths	21 Total Animals Excluded	12 Excluded Due to Death	12 Excluded Due to Death	Total	79 Animals
	63 VGAT-Cre														3 Total Animals in Validation Dataset		9 Deaths on day of KA	18 VGAT-Cre Excluded	5 Excluded Due to Equipment Failure	2 Wild-Type Deaths
	16 Wild-Type														20 Total Animals in Holdout Testing Dataset			3 Wild-Type Excluded	4 Excluded Due to Pilot Cannula	10 VGAT-Cre Deaths
																	7 VGAT-Cre Deaths on KA Day 0			2 Due to Broken Cannula
																	2 Wild-Type Deaths on KA Day 0		2 Not Exlcuded Regardless of Death Near KA Admin	1 Due to Signal Quality
Total (After Exclusion)					3659 Files Recorded	43908 Hours Recorded	1176 Files Scored		707 Files	8484 Hours	129 Files	1548 Hours	340 Files	4080 Hours						4 in Pilot Cannula Cohort	Total (After Exclusion)	58
																	5 VGAT-Cre Deaths on KA Day >0			2 Due to Broken Electrode
																	1 Wild-Type Deaths on KA Day >0
																	2 VGAT-Cre Deaths on KA Day 1-4
																	1 Wild-Type Deaths on KA Day 1-4
																	13 VGAT Cre Deaths
																	3 WT Deaths

## Sheet: Inclusion and Exclusion Summary
	VGAT-Cre		Wild-Type
	IAKA	Saline	IAKA	Saline		Row Sum
Included, Subset of a Full Recording	40	4	10	3			57
Included, Subset of a Partial Recording	1	0	0	0			1
Inclusion Totals	41	4	10	3
	VGAT-Cre		Wild-Type
	IAKA	Non-IAKA	IAKA	Non-IAKA
Excluded: Death Pre-KA	0	1	0	0		1
Excluded: Death on IAKA Administration	6	0	2	0		8
Excluded: Death Post-KA	3	0	0	0		3
Exclusion Totals: Death	9	1	2	0		12
Excluded: Pilot Cannula	3	1	0	0		4
Excluded: Bad Signal	0	0	0	1		1
Excluded: Broken Electrode	1	1	0	0		2
Excluded: Broken Cannula	2	0	0	0		2
Exclusion Totals: Technical	3	1	0	1		5
Exclusion Totals (Minus Subtotals)	15	3	2	1			21
						33	79
