# Supplementary material for: Automated Classification of Sleep–Wake States and Seizures in Mice
Source: eNeuro. 2025 Oct 23;12(10):ENEURO.0226-25.2025. doi: 10.1523/ENEURO.0226-25.2025 (PMC12562536; doi:10.1523/ENEURO.0226-25.2025)
Supplement: Data 2 — Metrics from All Models. This Excel workbook contains the imported metric values from the sklearn classification matrix generated for each model and each dataset, as well as pivot tables and prototype graphs used to determine which model is the most effective classifier. Download Data 2, ZIP file. [file eneuro-12-ENEURO.0226-25.2025-s002.zip]

Archive with 1 entries (1 files):
- Metrics from All Models.xlsx
