# Supplementary material for: Automated Classification of Sleep–Wake States and Seizures in Mice
Source: eNeuro. 2025 Oct 23;12(10):ENEURO.0226-25.2025. doi: 10.1523/ENEURO.0226-25.2025 (PMC12562536; doi:10.1523/ENEURO.0226-25.2025)
Supplement: Data 2 — Metrics from All Models. This Excel workbook contains the imported metric values from the sklearn classification matrix generated for each model and each dataset, as well as pivot tables and prototype graphs used to determine which model is the most effective classifier. Download Data 2, ZIP file. [file eneuro-12-ENEURO.0226-25.2025-s002.zip › Metrics from All Models.xlsx]

## Sheet: SVM
Source.Name	Classifier	Class	State	Precision	Recall	F1-Score	Support	Variables	Size	Window	Dataset
DTRMS Saline Control Validation Dataset.xlsx	SVM	0	Wake	0.536916	0.861355	0.661496	132937	DTRMS		1	Validation
DTRMS Saline Control Validation Dataset.xlsx	SVM	1	NREM	0.682581	0.350725	0.463364	125594	DTRMS		1	Validation
DTRMS Saline Control Validation Dataset.xlsx	SVM	2	REM	0.042292	0.0015416	0.00297476	20109	DTRMS		1	Validation
DTRMS Saline Control Validation Dataset.xlsx	SVM	3	Seizure	0	0	0	0	DTRMS		1	Validation
DTRMS Saline Control Validation Dataset.xlsx	SVM	accuracy	accuracy	0.569143	0.569143	0.569143	0.569143	DTRMS		1	Validation
DTRMS Saline Control Validation Dataset.xlsx	SVM	macro avg	macro avg	0.315447	0.303406	0.281959	278640	DTRMS		1	Validation
DTRMS Saline Control Validation Dataset.xlsx	SVM	weighted avg	weighted avg	0.566877	0.569143	0.524666	278640	DTRMS		1	Validation
DTRMS Saline-KA Holdout Testing Dataset.xlsx	SVM	0	Wake	0.646064	0.862089	0.738605	421751	DTRMS		1	Testing
DTRMS Saline-KA Holdout Testing Dataset.xlsx	SVM	1	NREM	0.641265	0.404092	0.495773	268548	DTRMS		1	Testing
DTRMS Saline-KA Holdout Testing Dataset.xlsx	SVM	2	REM	0.175169	0.0089138	0.0169643	43528	DTRMS		1	Testing
DTRMS Saline-KA Holdout Testing Dataset.xlsx	SVM	3	Seizure	0	0	0	112	DTRMS		1	Testing
DTRMS Saline-KA Holdout Testing Dataset.xlsx	SVM	4	Post Ictal	0	0	0	461	DTRMS		1	Testing
DTRMS Saline-KA Holdout Testing Dataset.xlsx	SVM	accuracy	accuracy	0.643373	0.643373	0.643373	0.643373	DTRMS		1	Testing
DTRMS Saline-KA Holdout Testing Dataset.xlsx	SVM	macro avg	macro avg	0.2925	0.255019	0.250269	734400	DTRMS		1	Testing
DTRMS Saline-KA Holdout Testing Dataset.xlsx	SVM	weighted avg	weighted avg	0.615895	0.643373	0.606461	734400	DTRMS		1	Testing
DTRMS Training Dataset.xlsx	SVM	0	Wake	0.546477	0.807266	0.651752	788268	DTRMS		1	Training
DTRMS Training Dataset.xlsx	SVM	1	NREM	0.545809	0.307122	0.393068	629300	DTRMS		1	Training
DTRMS Training Dataset.xlsx	SVM	2	REM	0.20631	0.00807712	0.0155456	103626	DTRMS		1	Training
DTRMS Training Dataset.xlsx	SVM	3	Seizure	0.0306122	0.0198675	0.0240964	302	DTRMS		1	Training
DTRMS Training Dataset.xlsx	SVM	4	Post Ictal	0	0	0	1304	DTRMS		1	Training
DTRMS Training Dataset.xlsx	SVM	accuracy	accuracy	0.545349	0.545349	0.545349	0.545349	DTRMS		1	Training
DTRMS Training Dataset.xlsx	SVM	macro avg	macro avg	0.265842	0.228467	0.216892	1522800	DTRMS		1	Training
DTRMS Training Dataset.xlsx	SVM	weighted avg	weighted avg	0.522482	0.545349	0.500874	1522800	DTRMS		1	Training
FFT Saline Control Validation Dataset.xlsx	SVM	0	Wake	0.849644	0.906994	0.877383	132937	FFT		1	Validation
FFT Saline Control Validation Dataset.xlsx	SVM	1	NREM	0.92113	0.841569	0.879554	125594	FFT		1	Validation
FFT Saline Control Validation Dataset.xlsx	SVM	2	REM	0.621882	0.676961	0.648254	20109	FFT		1	Validation
FFT Saline Control Validation Dataset.xlsx	SVM	3	Seizure	0	0	0	0	FFT		1	Validation
FFT Saline Control Validation Dataset.xlsx	SVM	4	Post Ictal	0	0	0	0	FFT		1	Validation
FFT Saline Control Validation Dataset.xlsx	SVM	accuracy	accuracy	0.860903	0.860903	0.860903	0.860903	FFT		1	Validation
FFT Saline Control Validation Dataset.xlsx	SVM	macro avg	macro avg	0.478531	0.485105	0.481038	278640	FFT		1	Validation
FFT Saline Control Validation Dataset.xlsx	SVM	weighted avg	weighted avg	0.865428	0.860903	0.861825	278640	FFT		1	Validation
FFT Saline-KA Holdout Testing Dataset.xlsx	SVM	0	Wake	0.935946	0.935955	0.935951	421751	FFT		1	Testing
FFT Saline-KA Holdout Testing Dataset.xlsx	SVM	1	NREM	0.897017	0.911844	0.90437	268548	FFT		1	Testing
FFT Saline-KA Holdout Testing Dataset.xlsx	SVM	2	REM	0.750423	0.67267	0.709423	43528	FFT		1	Testing
FFT Saline-KA Holdout Testing Dataset.xlsx	SVM	3	Seizure	0.516667	0.276786	0.360465	112	FFT		1	Testing
FFT Saline-KA Holdout Testing Dataset.xlsx	SVM	4	Post Ictal	0.318966	0.401302	0.355427	461	FFT		1	Testing
FFT Saline-KA Holdout Testing Dataset.xlsx	SVM	accuracy	accuracy	0.911097	0.911097	0.911097	0.911097	FFT		1	Testing
FFT Saline-KA Holdout Testing Dataset.xlsx	SVM	macro avg	macro avg	0.683804	0.639711	0.653127	734400	FFT		1	Testing
FFT Saline-KA Holdout Testing Dataset.xlsx	SVM	weighted avg	weighted avg	0.910264	0.911097	0.910524	734400	FFT		1	Testing
FFT Training Dataset.xlsx	SVM	0	Wake	0.88607	0.915134	0.900368	788268	FFT		1	Training
FFT Training Dataset.xlsx	SVM	1	NREM	0.895077	0.871991	0.883383	629300	FFT		1	Training
FFT Training Dataset.xlsx	SVM	2	REM	0.652032	0.589186	0.619018	103626	FFT		1	Training
FFT Training Dataset.xlsx	SVM	3	Seizure	0.651852	0.582781	0.615385	302	FFT		1	Training
FFT Training Dataset.xlsx	SVM	4	Post Ictal	0.324308	0.422546	0.366966	1304	FFT		1	Training
FFT Training Dataset.xlsx	SVM	accuracy	accuracy	0.874637	0.874637	0.874637	0.874637	FFT		1	Training
FFT Training Dataset.xlsx	SVM	macro avg	macro avg	0.681868	0.676328	0.677024	1522800	FFT		1	Training
FFT Training Dataset.xlsx	SVM	weighted avg	weighted avg	0.873339	0.874637	0.87369	1522800	FFT		1	Training
FullFeats Saline Control Validation Dataset.xlsx	SVM	0	Wake	0.842198	0.921903	0.88025	132937	Full		1	Validation
FullFeats Saline Control Validation Dataset.xlsx	SVM	1	NREM	0.925173	0.818678	0.868674	125594	Full		1	Validation
FullFeats Saline Control Validation Dataset.xlsx	SVM	2	REM	0.597666	0.649411	0.622465	20109	Full		1	Validation
FullFeats Saline Control Validation Dataset.xlsx	SVM	3	Seizure	0	0	0	0	Full		1	Validation
FullFeats Saline Control Validation Dataset.xlsx	SVM	4	Post Ictal	0	0	0	0	Full		1	Validation
FullFeats Saline Control Validation Dataset.xlsx	SVM	accuracy	accuracy	0.85571	0.85571	0.85571	0.85571	Full		1	Validation
FullFeats Saline Control Validation Dataset.xlsx	SVM	macro avg	macro avg	0.473008	0.477998	0.474278	278640	Full		1	Validation
FullFeats Saline Control Validation Dataset.xlsx	SVM	weighted avg	weighted avg	0.861951	0.85571	0.856428	278640	Full		1	Validation
FullFeats Saline-KA Holdout Testing Dataset.xlsx	SVM	0	Wake	0.926902	0.944036	0.93539	421751	Full		1	Testing
FullFeats Saline-KA Holdout Testing Dataset.xlsx	SVM	1	NREM	0.900045	0.894626	0.897327	268548	Full		1	Testing
FullFeats Saline-KA Holdout Testing Dataset.xlsx	SVM	2	REM	0.806528	0.690889	0.744243	43528	Full		1	Testing
FullFeats Saline-KA Holdout Testing Dataset.xlsx	SVM	3	Seizure	0.742857	0.928571	0.825397	112	Full		1	Testing
FullFeats Saline-KA Holdout Testing Dataset.xlsx	SVM	4	Post Ictal	0.412121	0.442516	0.426778	461	Full		1	Testing
FullFeats Saline-KA Holdout Testing Dataset.xlsx	SVM	accuracy	accuracy	0.910647	0.910647	0.910647	0.910647	Full		1	Testing
FullFeats Saline-KA Holdout Testing Dataset.xlsx	SVM	macro avg	macro avg	0.757691	0.780128	0.765827	734400	Full		1	Testing
FullFeats Saline-KA Holdout Testing Dataset.xlsx	SVM	weighted avg	weighted avg	0.909596	0.910647	0.909807	734400	Full		1	Testing
FullFeats Training Dataset.xlsx	SVM	0	Wake	0.878328	0.924165	0.900664	788268	Full		1	Training
FullFeats Training Dataset.xlsx	SVM	1	NREM	0.898686	0.854414	0.875991	629300	Full		1	Training
FullFeats Training Dataset.xlsx	SVM	2	REM	0.725905	0.653185	0.687628	103626	Full		1	Training
FullFeats Training Dataset.xlsx	SVM	3	Seizure	0.825784	0.784768	0.804754	302	Full		1	Training
FullFeats Training Dataset.xlsx	SVM	4	Post Ictal	0.391944	0.470092	0.427476	1304	Full		1	Training
FullFeats Training Dataset.xlsx	SVM	accuracy	accuracy	0.876484	0.876484	0.876484	0.876484	Full		1	Training
FullFeats Training Dataset.xlsx	SVM	macro avg	macro avg	0.744129	0.737325	0.739303	1522800	Full		1	Training
FullFeats Training Dataset.xlsx	SVM	weighted avg	weighted avg	0.875942	0.876484	0.875547	1522800	Full		1	Training
StatRMS Saline Control Validation Dataset.xlsx	SVM	0	Wake	0.772793	0.921339	0.840554	132937	StatRMS		1	Validation
StatRMS Saline Control Validation Dataset.xlsx	SVM	1	NREM	0.893915	0.772035	0.828517	125594	StatRMS		1	Validation
StatRMS Saline Control Validation Dataset.xlsx	SVM	2	REM	0.536564	0.303944	0.388063	20109	StatRMS		1	Validation
StatRMS Saline Control Validation Dataset.xlsx	SVM	3	Seizure	0	0	0	0	StatRMS		1	Validation
StatRMS Saline Control Validation Dataset.xlsx	SVM	4	Post Ictal	0	0	0	0	StatRMS		1	Validation
StatRMS Saline Control Validation Dataset.xlsx	SVM	accuracy	accuracy	0.809485	0.809485	0.809485	0.809485	StatRMS		1	Validation
StatRMS Saline Control Validation Dataset.xlsx	SVM	macro avg	macro avg	0.440655	0.399463	0.411427	278640	StatRMS		1	Validation
StatRMS Saline Control Validation Dataset.xlsx	SVM	weighted avg	weighted avg	0.810339	0.809485	0.802473	278640	StatRMS		1	Validation
StatRMS Saline-KA Holdout Testing Dataset.xlsx	SVM	0	Wake	0.822175	0.882625	0.851328	421751	StatRMS		1	Testing
StatRMS Saline-KA Holdout Testing Dataset.xlsx	SVM	1	NREM	0.784377	0.773497	0.778899	268548	StatRMS		1	Testing
StatRMS Saline-KA Holdout Testing Dataset.xlsx	SVM	2	REM	0.651555	0.241684	0.352582	43528	StatRMS		1	Testing
StatRMS Saline-KA Holdout Testing Dataset.xlsx	SVM	3	Seizure	0.572222	0.919643	0.705479	112	StatRMS		1	Testing
StatRMS Saline-KA Holdout Testing Dataset.xlsx	SVM	4	Post Ictal	0.183299	0.195228	0.189076	461	StatRMS		1	Testing
StatRMS Saline-KA Holdout Testing Dataset.xlsx	SVM	accuracy	accuracy	0.804306	0.804306	0.804306	0.804306	StatRMS		1	Testing
StatRMS Saline-KA Holdout Testing Dataset.xlsx	SVM	macro avg	macro avg	0.602726	0.602535	0.575473	734400	StatRMS		1	Testing
StatRMS Saline-KA Holdout Testing Dataset.xlsx	SVM	weighted avg	weighted avg	0.797802	0.804306	0.794844	734400	StatRMS		1	Testing
StatRMS Training Dataset.xlsx	SVM	0	Wake	0.761398	0.858969	0.807246	788268	StatRMS		1	Training
StatRMS Training Dataset.xlsx	SVM	1	NREM	0.80155	0.747457	0.773559	629300	StatRMS		1	Training
StatRMS Training Dataset.xlsx	SVM	2	REM	0.55428	0.242265	0.337163	103626	StatRMS		1	Training
StatRMS Training Dataset.xlsx	SVM	3	Seizure	0.686469	0.688742	0.687603	302	StatRMS		1	Training
StatRMS Training Dataset.xlsx	SVM	4	Post Ictal	0.158861	0.132669	0.144588	1304	StatRMS		1	Training
StatRMS Training Dataset.xlsx	SVM	accuracy	accuracy	0.770265	0.770265	0.770265	0.770265	StatRMS		1	Training
StatRMS Training Dataset.xlsx	SVM	macro avg	macro avg	0.592511	0.534021	0.550032	1522800	StatRMS		1	Training
StatRMS Training Dataset.xlsx	SVM	weighted avg	weighted avg	0.763365	0.770265	0.760745	1522800	StatRMS		1	Training

## Sheet: Dense
Source.Name	Classifier	Class	State	Precision	Recall	F1-Score	Support	Variables	Size	Window	Dataset
Saline Control Validation DatasetDense_size_100__20250525-202916_FullFeats_win3.xlsx	Single Dense Layer, Sequence Length 7	0	Wake	0.952695	0.963681	0.958156	132934	Full	100	7	Validation
Saline Control Validation DatasetDense_size_100__20250525-202916_FullFeats_win3.xlsx	Single Dense Layer, Sequence Length 7	1	NREM	0.959423	0.927973	0.943436	125591	Full	100	7	Validation
Saline Control Validation DatasetDense_size_100__20250525-202916_FullFeats_win3.xlsx	Single Dense Layer, Sequence Length 7	2	REM	0.777272	0.874832	0.823172	20109	Full	100	7	Validation
Saline Control Validation DatasetDense_size_100__20250525-202916_FullFeats_win3.xlsx	Single Dense Layer, Sequence Length 7	3	Seizure	0	0	0	0	Full	100	7	Validation
Saline Control Validation DatasetDense_size_100__20250525-202916_FullFeats_win3.xlsx	Single Dense Layer, Sequence Length 7	4	Post Ictal	0	0	0	0	Full	100	7	Validation
Saline Control Validation DatasetDense_size_100__20250525-202916_FullFeats_win3.xlsx	Single Dense Layer, Sequence Length 7	accuracy	accuracy	0.941174	0.941174	0.941174	0.941174	Full	100	7	Validation
Saline Control Validation DatasetDense_size_100__20250525-202916_FullFeats_win3.xlsx	Single Dense Layer, Sequence Length 7	macro avg	macro avg	0.537878	0.553297	0.544953	278634	Full	100	7	Validation
Saline Control Validation DatasetDense_size_100__20250525-202916_FullFeats_win3.xlsx	Single Dense Layer, Sequence Length 7	weighted avg	weighted avg	0.943067	0.941174	0.94178	278634	Full	100	7	Validation
Saline Control Validation DatasetDense_size_100__20250525-230745_FFT + RMS_win3.xlsx	Single Dense Layer, Sequence Length 7	0	Wake	0.950254	0.959311	0.954761	132934	FFT	100	7	Validation
Saline Control Validation DatasetDense_size_100__20250525-230745_FFT + RMS_win3.xlsx	Single Dense Layer, Sequence Length 7	1	NREM	0.957561	0.925958	0.941495	125591	FFT	100	7	Validation
Saline Control Validation DatasetDense_size_100__20250525-230745_FFT + RMS_win3.xlsx	Single Dense Layer, Sequence Length 7	2	REM	0.754462	0.861952	0.804633	20109	FFT	100	7	Validation
Saline Control Validation DatasetDense_size_100__20250525-230745_FFT + RMS_win3.xlsx	Single Dense Layer, Sequence Length 7	4	Post Ictal	0	0	0	0	FFT	100	7	Validation
Saline Control Validation DatasetDense_size_100__20250525-230745_FFT + RMS_win3.xlsx	Single Dense Layer, Sequence Length 7	accuracy	accuracy	0.937251	0.937251	0.937251	0.937251	FFT	100	7	Validation
Saline Control Validation DatasetDense_size_100__20250525-230745_FFT + RMS_win3.xlsx	Single Dense Layer, Sequence Length 7	macro avg	macro avg	0.665569	0.686805	0.675222	278634	FFT	100	7	Validation
Saline Control Validation DatasetDense_size_100__20250525-230745_FFT + RMS_win3.xlsx	Single Dense Layer, Sequence Length 7	weighted avg	weighted avg	0.939417	0.937251	0.937946	278634	FFT	100	7	Validation
Saline Control Validation DatasetDense_size_100__20250526-012713_StatRMS_win3.xlsx	Single Dense Layer, Sequence Length 7	0	Wake	0.924641	0.935833	0.930203	132934	StatRMS	100	7	Validation
Saline Control Validation DatasetDense_size_100__20250526-012713_StatRMS_win3.xlsx	Single Dense Layer, Sequence Length 7	1	NREM	0.935978	0.904707	0.920076	125591	StatRMS	100	7	Validation
Saline Control Validation DatasetDense_size_100__20250526-012713_StatRMS_win3.xlsx	Single Dense Layer, Sequence Length 7	2	REM	0.666682	0.742205	0.702419	20109	StatRMS	100	7	Validation
Saline Control Validation DatasetDense_size_100__20250526-012713_StatRMS_win3.xlsx	Single Dense Layer, Sequence Length 7	3	Seizure	0	0	0	0	StatRMS	100	7	Validation
Saline Control Validation DatasetDense_size_100__20250526-012713_StatRMS_win3.xlsx	Single Dense Layer, Sequence Length 7	4	Post Ictal	0	0	0	0	StatRMS	100	7	Validation
Saline Control Validation DatasetDense_size_100__20250526-012713_StatRMS_win3.xlsx	Single Dense Layer, Sequence Length 7	accuracy	accuracy	0.907829	0.907829	0.907829	0.907829	StatRMS	100	7	Validation
Saline Control Validation DatasetDense_size_100__20250526-012713_StatRMS_win3.xlsx	Single Dense Layer, Sequence Length 7	macro avg	macro avg	0.50546	0.516549	0.51054	278634	StatRMS	100	7	Validation
Saline Control Validation DatasetDense_size_100__20250526-012713_StatRMS_win3.xlsx	Single Dense Layer, Sequence Length 7	weighted avg	weighted avg	0.911134	0.907829	0.9092	278634	StatRMS	100	7	Validation
Saline Control Validation DatasetDense_size_100__20250526-034309_DTR+RMS only_win3.xlsx	Single Dense Layer, Sequence Length 7	0	Wake	0.892603	0.890118	0.891359	132934	DTRMS	100	7	Validation
Saline Control Validation DatasetDense_size_100__20250526-034309_DTR+RMS only_win3.xlsx	Single Dense Layer, Sequence Length 7	1	NREM	0.851696	0.888479	0.869699	125591	DTRMS	100	7	Validation
Saline Control Validation DatasetDense_size_100__20250526-034309_DTR+RMS only_win3.xlsx	Single Dense Layer, Sequence Length 7	2	REM	0.560275	0.417873	0.478708	20109	DTRMS	100	7	Validation
Saline Control Validation DatasetDense_size_100__20250526-034309_DTR+RMS only_win3.xlsx	Single Dense Layer, Sequence Length 7	3	Seizure	0	0	0	0	DTRMS	100	7	Validation
Saline Control Validation DatasetDense_size_100__20250526-034309_DTR+RMS only_win3.xlsx	Single Dense Layer, Sequence Length 7	4	Post Ictal	0	0	0	0	DTRMS	100	7	Validation
Saline Control Validation DatasetDense_size_100__20250526-034309_DTR+RMS only_win3.xlsx	Single Dense Layer, Sequence Length 7	accuracy	accuracy	0.855298	0.855298	0.855298	0.855298	DTRMS	100	7	Validation
Saline Control Validation DatasetDense_size_100__20250526-034309_DTR+RMS only_win3.xlsx	Single Dense Layer, Sequence Length 7	macro avg	macro avg	0.460915	0.439294	0.447953	278634	DTRMS	100	7	Validation
Saline Control Validation DatasetDense_size_100__20250526-034309_DTR+RMS only_win3.xlsx	Single Dense Layer, Sequence Length 7	weighted avg	weighted avg	0.850181	0.855298	0.851815	278634	DTRMS	100	7	Validation
Saline Control Validation DatasetDense_size_100__20250526-055852_FullFeats_win2.xlsx	Single Dense Layer, Sequence Length 5	0	Wake	0.951297	0.962418	0.956825	132935	Full	100	5	Validation
Saline Control Validation DatasetDense_size_100__20250526-055852_FullFeats_win2.xlsx	Single Dense Layer, Sequence Length 5	1	NREM	0.959962	0.924358	0.941824	125592	Full	100	5	Validation
Saline Control Validation DatasetDense_size_100__20250526-055852_FullFeats_win2.xlsx	Single Dense Layer, Sequence Length 5	2	REM	0.764424	0.880253	0.81826	20109	Full	100	5	Validation
Saline Control Validation DatasetDense_size_100__20250526-055852_FullFeats_win2.xlsx	Single Dense Layer, Sequence Length 5	3	Seizure	0	0	0	0	Full	100	5	Validation
Saline Control Validation DatasetDense_size_100__20250526-055852_FullFeats_win2.xlsx	Single Dense Layer, Sequence Length 5	4	Post Ictal	0	0	0	0	Full	100	5	Validation
Saline Control Validation DatasetDense_size_100__20250526-055852_FullFeats_win2.xlsx	Single Dense Layer, Sequence Length 5	accuracy	accuracy	0.939333	0.939333	0.939333	0.939333	Full	100	5	Validation
Saline Control Validation DatasetDense_size_100__20250526-055852_FullFeats_win2.xlsx	Single Dense Layer, Sequence Length 5	macro avg	macro avg	0.535137	0.553406	0.543382	278636	Full	100	5	Validation
Saline Control Validation DatasetDense_size_100__20250526-055852_FullFeats_win2.xlsx	Single Dense Layer, Sequence Length 5	weighted avg	weighted avg	0.941716	0.939333	0.940063	278636	Full	100	5	Validation
Saline Control Validation DatasetDense_size_100__20250526-082253_FFT + RMS_win2.xlsx	Single Dense Layer, Sequence Length 5	0	Wake	0.949406	0.956656	0.953017	132935	FFT	100	5	Validation
Saline Control Validation DatasetDense_size_100__20250526-082253_FFT + RMS_win2.xlsx	Single Dense Layer, Sequence Length 5	1	NREM	0.956598	0.924486	0.940268	125592	FFT	100	5	Validation
Saline Control Validation DatasetDense_size_100__20250526-082253_FFT + RMS_win2.xlsx	Single Dense Layer, Sequence Length 5	2	REM	0.743634	0.861157	0.798092	20109	FFT	100	5	Validation
Saline Control Validation DatasetDense_size_100__20250526-082253_FFT + RMS_win2.xlsx	Single Dense Layer, Sequence Length 5	4	Post Ictal	0	0	0	0	FFT	100	5	Validation
Saline Control Validation DatasetDense_size_100__20250526-082253_FFT + RMS_win2.xlsx	Single Dense Layer, Sequence Length 5	accuracy	accuracy	0.935263	0.935263	0.935263	0.935263	FFT	100	5	Validation
Saline Control Validation DatasetDense_size_100__20250526-082253_FFT + RMS_win2.xlsx	Single Dense Layer, Sequence Length 5	macro avg	macro avg	0.662409	0.685574	0.672844	278636	FFT	100	5	Validation
Saline Control Validation DatasetDense_size_100__20250526-082253_FFT + RMS_win2.xlsx	Single Dense Layer, Sequence Length 5	weighted avg	weighted avg	0.937797	0.935263	0.93609	278636	FFT	100	5	Validation
Saline Control Validation DatasetDense_size_100__20250526-103557_StatRMS_win2.xlsx	Single Dense Layer, Sequence Length 5	0	Wake	0.921098	0.931561	0.9263	132935	StatRMS	100	5	Validation
Saline Control Validation DatasetDense_size_100__20250526-103557_StatRMS_win2.xlsx	Single Dense Layer, Sequence Length 5	1	NREM	0.93416	0.903664	0.918659	125592	StatRMS	100	5	Validation
Saline Control Validation DatasetDense_size_100__20250526-103557_StatRMS_win2.xlsx	Single Dense Layer, Sequence Length 5	2	REM	0.654053	0.727137	0.688661	20109	StatRMS	100	5	Validation
Saline Control Validation DatasetDense_size_100__20250526-103557_StatRMS_win2.xlsx	Single Dense Layer, Sequence Length 5	3	Seizure	0	0	0	0	StatRMS	100	5	Validation
Saline Control Validation DatasetDense_size_100__20250526-103557_StatRMS_win2.xlsx	Single Dense Layer, Sequence Length 5	4	Post Ictal	0	0	0	0	StatRMS	100	5	Validation
Saline Control Validation DatasetDense_size_100__20250526-103557_StatRMS_win2.xlsx	Single Dense Layer, Sequence Length 5	accuracy	accuracy	0.904233	0.904233	0.904233	0.904233	StatRMS	100	5	Validation
Saline Control Validation DatasetDense_size_100__20250526-103557_StatRMS_win2.xlsx	Single Dense Layer, Sequence Length 5	macro avg	macro avg	0.501862	0.512472	0.506724	278636	StatRMS	100	5	Validation
Saline Control Validation DatasetDense_size_100__20250526-103557_StatRMS_win2.xlsx	Single Dense Layer, Sequence Length 5	weighted avg	weighted avg	0.907713	0.904233	0.905706	278636	StatRMS	100	5	Validation
Saline Control Validation DatasetDense_size_100__20250526-124625_DTR+RMS only_win2.xlsx	Single Dense Layer, Sequence Length 5	0	Wake	0.887253	0.882875	0.885059	132935	DTRMS	100	5	Validation
Saline Control Validation DatasetDense_size_100__20250526-124625_DTR+RMS only_win2.xlsx	Single Dense Layer, Sequence Length 5	1	NREM	0.845404	0.886203	0.865323	125592	DTRMS	100	5	Validation
Saline Control Validation DatasetDense_size_100__20250526-124625_DTR+RMS only_win2.xlsx	Single Dense Layer, Sequence Length 5	2	REM	0.540232	0.393306	0.455207	20109	DTRMS	100	5	Validation
Saline Control Validation DatasetDense_size_100__20250526-124625_DTR+RMS only_win2.xlsx	Single Dense Layer, Sequence Length 5	3	Seizure	0	0	0	0	DTRMS	100	5	Validation
Saline Control Validation DatasetDense_size_100__20250526-124625_DTR+RMS only_win2.xlsx	Single Dense Layer, Sequence Length 5	4	Post Ictal	0	0	0	0	DTRMS	100	5	Validation
Saline Control Validation DatasetDense_size_100__20250526-124625_DTR+RMS only_win2.xlsx	Single Dense Layer, Sequence Length 5	accuracy	accuracy	0.849043	0.849043	0.849043	0.849043	DTRMS	100	5	Validation
Saline Control Validation DatasetDense_size_100__20250526-124625_DTR+RMS only_win2.xlsx	Single Dense Layer, Sequence Length 5	macro avg	macro avg	0.454578	0.432477	0.441118	278636	DTRMS	100	5	Validation
Saline Control Validation DatasetDense_size_100__20250526-124625_DTR+RMS only_win2.xlsx	Single Dense Layer, Sequence Length 5	weighted avg	weighted avg	0.843346	0.849043	0.845141	278636	DTRMS	100	5	Validation
Saline Control Validation DatasetDense_size_100__20250526-145646_FullFeats_win1.xlsx	Single Dense Layer, Sequence Length 3	0	Wake	0.95043	0.960154	0.955267	132936	Full	100	3	Validation
Saline Control Validation DatasetDense_size_100__20250526-145646_FullFeats_win1.xlsx	Single Dense Layer, Sequence Length 3	1	NREM	0.960645	0.921636	0.940736	125593	Full	100	3	Validation
Saline Control Validation DatasetDense_size_100__20250526-145646_FullFeats_win1.xlsx	Single Dense Layer, Sequence Length 3	2	REM	0.747256	0.883634	0.809743	20109	Full	100	3	Validation
Saline Control Validation DatasetDense_size_100__20250526-145646_FullFeats_win1.xlsx	Single Dense Layer, Sequence Length 3	3	Seizure	0	0	0	0	Full	100	3	Validation
Saline Control Validation DatasetDense_size_100__20250526-145646_FullFeats_win1.xlsx	Single Dense Layer, Sequence Length 3	4	Post Ictal	0	0	0	0	Full	100	3	Validation
Saline Control Validation DatasetDense_size_100__20250526-145646_FullFeats_win1.xlsx	Single Dense Layer, Sequence Length 3	accuracy	accuracy	0.93727	0.93727	0.93727	0.93727	Full	100	3	Validation
Saline Control Validation DatasetDense_size_100__20250526-145646_FullFeats_win1.xlsx	Single Dense Layer, Sequence Length 3	macro avg	macro avg	0.531666	0.553085	0.541149	278638	Full	100	3	Validation
Saline Control Validation DatasetDense_size_100__20250526-145646_FullFeats_win1.xlsx	Single Dense Layer, Sequence Length 3	weighted avg	weighted avg	0.940372	0.93727	0.938215	278638	Full	100	3	Validation
Saline Control Validation DatasetDense_size_100__20250526-171126_FFT + RMS_win1.xlsx	Single Dense Layer, Sequence Length 3	0	Wake	0.945958	0.952797	0.949365	132936	FFT	100	3	Validation
Saline Control Validation DatasetDense_size_100__20250526-171126_FFT + RMS_win1.xlsx	Single Dense Layer, Sequence Length 3	1	NREM	0.953697	0.923786	0.938503	125593	FFT	100	3	Validation
Saline Control Validation DatasetDense_size_100__20250526-171126_FFT + RMS_win1.xlsx	Single Dense Layer, Sequence Length 3	2	REM	0.735625	0.842956	0.785641	20109	FFT	100	3	Validation
Saline Control Validation DatasetDense_size_100__20250526-171126_FFT + RMS_win1.xlsx	Single Dense Layer, Sequence Length 3	3	Seizure	0	0	0	0	FFT	100	3	Validation
Saline Control Validation DatasetDense_size_100__20250526-171126_FFT + RMS_win1.xlsx	Single Dense Layer, Sequence Length 3	4	Post Ictal	0	0	0	0	FFT	100	3	Validation
Saline Control Validation DatasetDense_size_100__20250526-171126_FFT + RMS_win1.xlsx	Single Dense Layer, Sequence Length 3	accuracy	accuracy	0.931793	0.931793	0.931793	0.931793	FFT	100	3	Validation
Saline Control Validation DatasetDense_size_100__20250526-171126_FFT + RMS_win1.xlsx	Single Dense Layer, Sequence Length 3	macro avg	macro avg	0.527056	0.543908	0.534702	278638	FFT	100	3	Validation
Saline Control Validation DatasetDense_size_100__20250526-171126_FFT + RMS_win1.xlsx	Single Dense Layer, Sequence Length 3	weighted avg	weighted avg	0.934267	0.931793	0.932653	278638	FFT	100	3	Validation
Saline Control Validation DatasetDense_size_100__20250526-191718_StatRMS_win1.xlsx	Single Dense Layer, Sequence Length 3	0	Wake	0.913156	0.928206	0.920619	132936	StatRMS	100	3	Validation
Saline Control Validation DatasetDense_size_100__20250526-191718_StatRMS_win1.xlsx	Single Dense Layer, Sequence Length 3	1	NREM	0.931917	0.900886	0.916139	125593	StatRMS	100	3	Validation
Saline Control Validation DatasetDense_size_100__20250526-191718_StatRMS_win1.xlsx	Single Dense Layer, Sequence Length 3	2	REM	0.63219	0.684818	0.657452	20109	StatRMS	100	3	Validation
Saline Control Validation DatasetDense_size_100__20250526-191718_StatRMS_win1.xlsx	Single Dense Layer, Sequence Length 3	3	Seizure	0	0	0	0	StatRMS	100	3	Validation
Saline Control Validation DatasetDense_size_100__20250526-191718_StatRMS_win1.xlsx	Single Dense Layer, Sequence Length 3	4	Post Ictal	0	0	0	0	StatRMS	100	3	Validation
Saline Control Validation DatasetDense_size_100__20250526-191718_StatRMS_win1.xlsx	Single Dense Layer, Sequence Length 3	accuracy	accuracy	0.898327	0.898327	0.898327	0.898327	StatRMS	100	3	Validation
Saline Control Validation DatasetDense_size_100__20250526-191718_StatRMS_win1.xlsx	Single Dense Layer, Sequence Length 3	macro avg	macro avg	0.495453	0.502782	0.498842	278638	StatRMS	100	3	Validation
Saline Control Validation DatasetDense_size_100__20250526-191718_StatRMS_win1.xlsx	Single Dense Layer, Sequence Length 3	weighted avg	weighted avg	0.901335	0.898327	0.899607	278638	StatRMS	100	3	Validation
Saline Control Validation DatasetDense_size_100__20250526-212302_DTR+RMS only_win1.xlsx	Single Dense Layer, Sequence Length 3	0	Wake	0.875879	0.871149	0.873507	132936	DTRMS	100	3	Validation
Saline Control Validation DatasetDense_size_100__20250526-212302_DTR+RMS only_win1.xlsx	Single Dense Layer, Sequence Length 3	1	NREM	0.837513	0.877804	0.857185	125593	DTRMS	100	3	Validation
Saline Control Validation DatasetDense_size_100__20250526-212302_DTR+RMS only_win1.xlsx	Single Dense Layer, Sequence Length 3	2	REM	0.510737	0.373763	0.431644	20109	DTRMS	100	3	Validation
Saline Control Validation DatasetDense_size_100__20250526-212302_DTR+RMS only_win1.xlsx	Single Dense Layer, Sequence Length 3	4	Post Ictal	0	0	0	0	DTRMS	100	3	Validation
Saline Control Validation DatasetDense_size_100__20250526-212302_DTR+RMS only_win1.xlsx	Single Dense Layer, Sequence Length 3	accuracy	accuracy	0.838252	0.838252	0.838252	0.838252	DTRMS	100	3	Validation
Saline Control Validation DatasetDense_size_100__20250526-212302_DTR+RMS only_win1.xlsx	Single Dense Layer, Sequence Length 3	macro avg	macro avg	0.556032	0.530679	0.540584	278638	DTRMS	100	3	Validation
Saline Control Validation DatasetDense_size_100__20250526-212302_DTR+RMS only_win1.xlsx	Single Dense Layer, Sequence Length 3	weighted avg	weighted avg	0.832234	0.838252	0.834262	278638	DTRMS	100	3	Validation
Saline Control Validation DatasetDense_size_100__20250526-232156_FullFeats_win0.xlsx	Single Dense Layer, Sequence Length 1	0	Wake	0.944347	0.948005	0.946173	132937	Full	100	1	Validation
Saline Control Validation DatasetDense_size_100__20250526-232156_FullFeats_win0.xlsx	Single Dense Layer, Sequence Length 1	1	NREM	0.954088	0.917647	0.935513	125594	Full	100	1	Validation
Saline Control Validation DatasetDense_size_100__20250526-232156_FullFeats_win0.xlsx	Single Dense Layer, Sequence Length 1	2	REM	0.709769	0.857377	0.776622	20109	Full	100	1	Validation
Saline Control Validation DatasetDense_size_100__20250526-232156_FullFeats_win0.xlsx	Single Dense Layer, Sequence Length 1	3	Seizure	0	0	0	0	Full	100	1	Validation
Saline Control Validation DatasetDense_size_100__20250526-232156_FullFeats_win0.xlsx	Single Dense Layer, Sequence Length 1	4	Post Ictal	0	0	0	0	Full	100	1	Validation
Saline Control Validation DatasetDense_size_100__20250526-232156_FullFeats_win0.xlsx	Single Dense Layer, Sequence Length 1	accuracy	accuracy	0.927781	0.927781	0.927781	0.927781	Full	100	1	Validation
Saline Control Validation DatasetDense_size_100__20250526-232156_FullFeats_win0.xlsx	Single Dense Layer, Sequence Length 1	macro avg	macro avg	0.521641	0.544606	0.531661	278640	Full	100	1	Validation
Saline Control Validation DatasetDense_size_100__20250526-232156_FullFeats_win0.xlsx	Single Dense Layer, Sequence Length 1	weighted avg	weighted avg	0.931809	0.927781	0.929132	278640	Full	100	1	Validation
Saline Control Validation DatasetDense_size_100__20250527-011335_FFT + RMS_win0.xlsx	Single Dense Layer, Sequence Length 1	0	Wake	0.933035	0.935533	0.934282	132937	FFT	100	1	Validation
Saline Control Validation DatasetDense_size_100__20250527-011335_FFT + RMS_win0.xlsx	Single Dense Layer, Sequence Length 1	1	NREM	0.946895	0.915275	0.930816	125594	FFT	100	1	Validation
Saline Control Validation DatasetDense_size_100__20250527-011335_FFT + RMS_win0.xlsx	Single Dense Layer, Sequence Length 1	2	REM	0.67873	0.803919	0.736039	20109	FFT	100	1	Validation
Saline Control Validation DatasetDense_size_100__20250527-011335_FFT + RMS_win0.xlsx	Single Dense Layer, Sequence Length 1	3	Seizure	0	0	0	0	FFT	100	1	Validation
Saline Control Validation DatasetDense_size_100__20250527-011335_FFT + RMS_win0.xlsx	Single Dense Layer, Sequence Length 1	4	Post Ictal	0	0	0	0	FFT	100	1	Validation
Saline Control Validation DatasetDense_size_100__20250527-011335_FFT + RMS_win0.xlsx	Single Dense Layer, Sequence Length 1	accuracy	accuracy	0.916904	0.916904	0.916904	0.916904	FFT	100	1	Validation
Saline Control Validation DatasetDense_size_100__20250527-011335_FFT + RMS_win0.xlsx	Single Dense Layer, Sequence Length 1	macro avg	macro avg	0.511732	0.530945	0.520228	278640	FFT	100	1	Validation
Saline Control Validation DatasetDense_size_100__20250527-011335_FFT + RMS_win0.xlsx	Single Dense Layer, Sequence Length 1	weighted avg	weighted avg	0.920929	0.916904	0.918413	278640	FFT	100	1	Validation
Saline Control Validation DatasetDense_size_100__20250527-030237_StatRMS_win0.xlsx	Single Dense Layer, Sequence Length 1	0	Wake	0.887544	0.905143	0.896257	132937	StatRMS	100	1	Validation
Saline Control Validation DatasetDense_size_100__20250527-030237_StatRMS_win0.xlsx	Single Dense Layer, Sequence Length 1	1	NREM	0.915895	0.87505	0.895007	125594	StatRMS	100	1	Validation
Saline Control Validation DatasetDense_size_100__20250527-030237_StatRMS_win0.xlsx	Single Dense Layer, Sequence Length 1	2	REM	0.554692	0.631707	0.5907	20109	StatRMS	100	1	Validation
Saline Control Validation DatasetDense_size_100__20250527-030237_StatRMS_win0.xlsx	Single Dense Layer, Sequence Length 1	3	Seizure	0	0	0	0	StatRMS	100	1	Validation
Saline Control Validation DatasetDense_size_100__20250527-030237_StatRMS_win0.xlsx	Single Dense Layer, Sequence Length 1	4	Post Ictal	0	0	0	0	StatRMS	100	1	Validation
Saline Control Validation DatasetDense_size_100__20250527-030237_StatRMS_win0.xlsx	Single Dense Layer, Sequence Length 1	accuracy	accuracy	0.871845	0.871845	0.871845	0.871845	StatRMS	100	1	Validation
Saline Control Validation DatasetDense_size_100__20250527-030237_StatRMS_win0.xlsx	Single Dense Layer, Sequence Length 1	macro avg	macro avg	0.471626	0.48238	0.476393	278640	StatRMS	100	1	Validation
Saline Control Validation DatasetDense_size_100__20250527-030237_StatRMS_win0.xlsx	Single Dense Layer, Sequence Length 1	weighted avg	weighted avg	0.876302	0.871845	0.873642	278640	StatRMS	100	1	Validation
Saline Control Validation DatasetDense_size_100__20250527-045133_DTR+RMS only_win0.xlsx	Single Dense Layer, Sequence Length 1	0	Wake	0.824623	0.831446	0.828021	132937	DTRMS	100	1	Validation
Saline Control Validation DatasetDense_size_100__20250527-045133_DTR+RMS only_win0.xlsx	Single Dense Layer, Sequence Length 1	1	NREM	0.797109	0.823765	0.810218	125594	DTRMS	100	1	Validation
Saline Control Validation DatasetDense_size_100__20250527-045133_DTR+RMS only_win0.xlsx	Single Dense Layer, Sequence Length 1	2	REM	0.413007	0.303496	0.349882	20109	DTRMS	100	1	Validation
Saline Control Validation DatasetDense_size_100__20250527-045133_DTR+RMS only_win0.xlsx	Single Dense Layer, Sequence Length 1	4	Post Ictal	0	0	0	0	DTRMS	100	1	Validation
Saline Control Validation DatasetDense_size_100__20250527-045133_DTR+RMS only_win0.xlsx	Single Dense Layer, Sequence Length 1	accuracy	accuracy	0.789883	0.789883	0.789883	0.789883	DTRMS	100	1	Validation
Saline Control Validation DatasetDense_size_100__20250527-045133_DTR+RMS only_win0.xlsx	Single Dense Layer, Sequence Length 1	macro avg	macro avg	0.508685	0.489677	0.49703	278640	DTRMS	100	1	Validation
Saline Control Validation DatasetDense_size_100__20250527-045133_DTR+RMS only_win0.xlsx	Single Dense Layer, Sequence Length 1	weighted avg	weighted avg	0.782516	0.789883	0.78549	278640	DTRMS	100	1	Validation
Saline Control Validation DatasetDense_size_200__20250525-193236_FullFeats_win3.xlsx	Single Dense Layer, Sequence Length 7	0	Wake	0.95426	0.964087	0.959149	132934	Full	200	7	Validation
Saline Control Validation DatasetDense_size_200__20250525-193236_FullFeats_win3.xlsx	Single Dense Layer, Sequence Length 7	1	NREM	0.959557	0.929462	0.944269	125591	Full	200	7	Validation
Saline Control Validation DatasetDense_size_200__20250525-193236_FullFeats_win3.xlsx	Single Dense Layer, Sequence Length 7	2	REM	0.780797	0.878761	0.826888	20109	Full	200	7	Validation
Saline Control Validation DatasetDense_size_200__20250525-193236_FullFeats_win3.xlsx	Single Dense Layer, Sequence Length 7	3	Seizure	0	0	0	0	Full	200	7	Validation
Saline Control Validation DatasetDense_size_200__20250525-193236_FullFeats_win3.xlsx	Single Dense Layer, Sequence Length 7	4	Post Ictal	0	0	0	0	Full	200	7	Validation
Saline Control Validation DatasetDense_size_200__20250525-193236_FullFeats_win3.xlsx	Single Dense Layer, Sequence Length 7	accuracy	accuracy	0.942322	0.942322	0.942322	0.942322	Full	200	7	Validation
Saline Control Validation DatasetDense_size_200__20250525-193236_FullFeats_win3.xlsx	Single Dense Layer, Sequence Length 7	macro avg	macro avg	0.538923	0.554462	0.546061	278634	Full	200	7	Validation
Saline Control Validation DatasetDense_size_200__20250525-193236_FullFeats_win3.xlsx	Single Dense Layer, Sequence Length 7	weighted avg	weighted avg	0.944129	0.942322	0.942897	278634	Full	200	7	Validation
Saline Control Validation DatasetDense_size_200__20250525-222213_FFT + RMS_win3.xlsx	Single Dense Layer, Sequence Length 7	0	Wake	0.951568	0.958769	0.955155	132934	FFT	200	7	Validation
Saline Control Validation DatasetDense_size_200__20250525-222213_FFT + RMS_win3.xlsx	Single Dense Layer, Sequence Length 7	1	NREM	0.956389	0.928418	0.942196	125591	FFT	200	7	Validation
Saline Control Validation DatasetDense_size_200__20250525-222213_FFT + RMS_win3.xlsx	Single Dense Layer, Sequence Length 7	2	REM	0.760624	0.860709	0.807577	20109	FFT	200	7	Validation
Saline Control Validation DatasetDense_size_200__20250525-222213_FFT + RMS_win3.xlsx	Single Dense Layer, Sequence Length 7	4	Post Ictal	0	0	0	0	FFT	200	7	Validation
Saline Control Validation DatasetDense_size_200__20250525-222213_FFT + RMS_win3.xlsx	Single Dense Layer, Sequence Length 7	accuracy	accuracy	0.938012	0.938012	0.938012	0.938012	FFT	200	7	Validation
Saline Control Validation DatasetDense_size_200__20250525-222213_FFT + RMS_win3.xlsx	Single Dense Layer, Sequence Length 7	macro avg	macro avg	0.667145	0.686974	0.676232	278634	FFT	200	7	Validation
Saline Control Validation DatasetDense_size_200__20250525-222213_FFT + RMS_win3.xlsx	Single Dense Layer, Sequence Length 7	weighted avg	weighted avg	0.93996	0.938012	0.938663	278634	FFT	200	7	Validation
Saline Control Validation DatasetDense_size_200__20250526-004054_StatRMS_win3.xlsx	Single Dense Layer, Sequence Length 7	0	Wake	0.929024	0.934027	0.931519	132934	StatRMS	200	7	Validation
Saline Control Validation DatasetDense_size_200__20250526-004054_StatRMS_win3.xlsx	Single Dense Layer, Sequence Length 7	1	NREM	0.933708	0.907724	0.920533	125591	StatRMS	200	7	Validation
Saline Control Validation DatasetDense_size_200__20250526-004054_StatRMS_win3.xlsx	Single Dense Layer, Sequence Length 7	2	REM	0.667611	0.750311	0.706549	20109	StatRMS	200	7	Validation
Saline Control Validation DatasetDense_size_200__20250526-004054_StatRMS_win3.xlsx	Single Dense Layer, Sequence Length 7	3	Seizure	0	0	0	0	StatRMS	200	7	Validation
Saline Control Validation DatasetDense_size_200__20250526-004054_StatRMS_win3.xlsx	Single Dense Layer, Sequence Length 7	4	Post Ictal	0	0	0	0	StatRMS	200	7	Validation
Saline Control Validation DatasetDense_size_200__20250526-004054_StatRMS_win3.xlsx	Single Dense Layer, Sequence Length 7	accuracy	accuracy	0.908913	0.908913	0.908913	0.908913	StatRMS	200	7	Validation
Saline Control Validation DatasetDense_size_200__20250526-004054_StatRMS_win3.xlsx	Single Dense Layer, Sequence Length 7	macro avg	macro avg	0.506068	0.518412	0.51172	278634	StatRMS	200	7	Validation
Saline Control Validation DatasetDense_size_200__20250526-004054_StatRMS_win3.xlsx	Single Dense Layer, Sequence Length 7	weighted avg	weighted avg	0.912269	0.908913	0.910331	278634	StatRMS	200	7	Validation
Saline Control Validation DatasetDense_size_200__20250526-025949_DTR+RMS only_win3.xlsx	Single Dense Layer, Sequence Length 7	0	Wake	0.893562	0.889757	0.891656	132934	DTRMS	200	7	Validation
Saline Control Validation DatasetDense_size_200__20250526-025949_DTR+RMS only_win3.xlsx	Single Dense Layer, Sequence Length 7	1	NREM	0.852521	0.888925	0.870342	125591	DTRMS	200	7	Validation
Saline Control Validation DatasetDense_size_200__20250526-025949_DTR+RMS only_win3.xlsx	Single Dense Layer, Sequence Length 7	2	REM	0.557086	0.422448	0.480514	20109	DTRMS	200	7	Validation
Saline Control Validation DatasetDense_size_200__20250526-025949_DTR+RMS only_win3.xlsx	Single Dense Layer, Sequence Length 7	3	Seizure	0	0	0	0	DTRMS	200	7	Validation
Saline Control Validation DatasetDense_size_200__20250526-025949_DTR+RMS only_win3.xlsx	Single Dense Layer, Sequence Length 7	4	Post Ictal	0	0	0	0	DTRMS	200	7	Validation
Saline Control Validation DatasetDense_size_200__20250526-025949_DTR+RMS only_win3.xlsx	Single Dense Layer, Sequence Length 7	accuracy	accuracy	0.855657	0.855657	0.855657	0.855657	DTRMS	200	7	Validation
Saline Control Validation DatasetDense_size_200__20250526-025949_DTR+RMS only_win3.xlsx	Single Dense Layer, Sequence Length 7	macro avg	macro avg	0.460634	0.440226	0.448502	278634	DTRMS	200	7	Validation
Saline Control Validation DatasetDense_size_200__20250526-025949_DTR+RMS only_win3.xlsx	Single Dense Layer, Sequence Length 7	weighted avg	weighted avg	0.85078	0.855657	0.852377	278634	DTRMS	200	7	Validation
Saline Control Validation DatasetDense_size_200__20250526-050858_FullFeats_win2.xlsx	Single Dense Layer, Sequence Length 5	0	Wake	0.953838	0.962929	0.958362	132935	Full	200	5	Validation
Saline Control Validation DatasetDense_size_200__20250526-050858_FullFeats_win2.xlsx	Single Dense Layer, Sequence Length 5	1	NREM	0.959646	0.928371	0.943749	125592	Full	200	5	Validation
Saline Control Validation DatasetDense_size_200__20250526-050858_FullFeats_win2.xlsx	Single Dense Layer, Sequence Length 5	2	REM	0.774007	0.880203	0.823696	20109	Full	200	5	Validation
Saline Control Validation DatasetDense_size_200__20250526-050858_FullFeats_win2.xlsx	Single Dense Layer, Sequence Length 5	3	Seizure	0	0	0	0	Full	200	5	Validation
Saline Control Validation DatasetDense_size_200__20250526-050858_FullFeats_win2.xlsx	Single Dense Layer, Sequence Length 5	4	Post Ictal	0	0	0	0	Full	200	5	Validation
Saline Control Validation DatasetDense_size_200__20250526-050858_FullFeats_win2.xlsx	Single Dense Layer, Sequence Length 5	accuracy	accuracy	0.941382	0.941382	0.941382	0.941382	Full	200	5	Validation
Saline Control Validation DatasetDense_size_200__20250526-050858_FullFeats_win2.xlsx	Single Dense Layer, Sequence Length 5	macro avg	macro avg	0.537498	0.554301	0.545162	278636	Full	200	5	Validation
Saline Control Validation DatasetDense_size_200__20250526-050858_FullFeats_win2.xlsx	Single Dense Layer, Sequence Length 5	weighted avg	weighted avg	0.943478	0.941382	0.942057	278636	Full	200	5	Validation
Saline Control Validation DatasetDense_size_200__20250526-074021_FFT + RMS_win2.xlsx	Single Dense Layer, Sequence Length 5	0	Wake	0.951449	0.956738	0.954086	132935	FFT	200	5	Validation
Saline Control Validation DatasetDense_size_200__20250526-074021_FFT + RMS_win2.xlsx	Single Dense Layer, Sequence Length 5	1	NREM	0.955916	0.92732	0.941401	125592	FFT	200	5	Validation
Saline Control Validation DatasetDense_size_200__20250526-074021_FFT + RMS_win2.xlsx	Single Dense Layer, Sequence Length 5	2	REM	0.74777	0.858919	0.7995	20109	FFT	200	5	Validation
Saline Control Validation DatasetDense_size_200__20250526-074021_FFT + RMS_win2.xlsx	Single Dense Layer, Sequence Length 5	3	Seizure	0	0	0	0	FFT	200	5	Validation
Saline Control Validation DatasetDense_size_200__20250526-074021_FFT + RMS_win2.xlsx	Single Dense Layer, Sequence Length 5	4	Post Ictal	0	0	0	0	FFT	200	5	Validation
Saline Control Validation DatasetDense_size_200__20250526-074021_FFT + RMS_win2.xlsx	Single Dense Layer, Sequence Length 5	accuracy	accuracy	0.936419	0.936419	0.936419	0.936419	FFT	200	5	Validation
Saline Control Validation DatasetDense_size_200__20250526-074021_FFT + RMS_win2.xlsx	Single Dense Layer, Sequence Length 5	macro avg	macro avg	0.531027	0.548595	0.538997	278636	FFT	200	5	Validation
Saline Control Validation DatasetDense_size_200__20250526-074021_FFT + RMS_win2.xlsx	Single Dense Layer, Sequence Length 5	weighted avg	weighted avg	0.938763	0.936419	0.937212	278636	FFT	200	5	Validation
Saline Control Validation DatasetDense_size_200__20250526-095159_StatRMS_win2.xlsx	Single Dense Layer, Sequence Length 5	0	Wake	0.926896	0.931651	0.929267	132935	StatRMS	200	5	Validation
Saline Control Validation DatasetDense_size_200__20250526-095159_StatRMS_win2.xlsx	Single Dense Layer, Sequence Length 5	1	NREM	0.933111	0.906371	0.919547	125592	StatRMS	200	5	Validation
Saline Control Validation DatasetDense_size_200__20250526-095159_StatRMS_win2.xlsx	Single Dense Layer, Sequence Length 5	2	REM	0.656799	0.740315	0.696061	20109	StatRMS	200	5	Validation
Saline Control Validation DatasetDense_size_200__20250526-095159_StatRMS_win2.xlsx	Single Dense Layer, Sequence Length 5	3	Seizure	0	0	0	0	StatRMS	200	5	Validation
Saline Control Validation DatasetDense_size_200__20250526-095159_StatRMS_win2.xlsx	Single Dense Layer, Sequence Length 5	4	Post Ictal	0	0	0	0	StatRMS	200	5	Validation
Saline Control Validation DatasetDense_size_200__20250526-095159_StatRMS_win2.xlsx	Single Dense Layer, Sequence Length 5	accuracy	accuracy	0.906448	0.906448	0.906448	0.906448	StatRMS	200	5	Validation
Saline Control Validation DatasetDense_size_200__20250526-095159_StatRMS_win2.xlsx	Single Dense Layer, Sequence Length 5	macro avg	macro avg	0.503361	0.515668	0.508975	278636	StatRMS	200	5	Validation
Saline Control Validation DatasetDense_size_200__20250526-095159_StatRMS_win2.xlsx	Single Dense Layer, Sequence Length 5	weighted avg	weighted avg	0.910204	0.906448	0.908055	278636	StatRMS	200	5	Validation
Saline Control Validation DatasetDense_size_200__20250526-120539_DTR+RMS only_win2.xlsx	Single Dense Layer, Sequence Length 5	0	Wake	0.888247	0.883289	0.885761	132935	DTRMS	200	5	Validation
Saline Control Validation DatasetDense_size_200__20250526-120539_DTR+RMS only_win2.xlsx	Single Dense Layer, Sequence Length 5	1	NREM	0.846733	0.887063	0.866429	125592	DTRMS	200	5	Validation
Saline Control Validation DatasetDense_size_200__20250526-120539_DTR+RMS only_win2.xlsx	Single Dense Layer, Sequence Length 5	2	REM	0.538482	0.396986	0.457033	20109	DTRMS	200	5	Validation
Saline Control Validation DatasetDense_size_200__20250526-120539_DTR+RMS only_win2.xlsx	Single Dense Layer, Sequence Length 5	3	Seizure	0	0	0	0	DTRMS	200	5	Validation
Saline Control Validation DatasetDense_size_200__20250526-120539_DTR+RMS only_win2.xlsx	Single Dense Layer, Sequence Length 5	4	Post Ictal	0	0	0	0	DTRMS	200	5	Validation
Saline Control Validation DatasetDense_size_200__20250526-120539_DTR+RMS only_win2.xlsx	Single Dense Layer, Sequence Length 5	accuracy	accuracy	0.849894	0.849894	0.849894	0.849894	DTRMS	200	5	Validation
Saline Control Validation DatasetDense_size_200__20250526-120539_DTR+RMS only_win2.xlsx	Single Dense Layer, Sequence Length 5	macro avg	macro avg	0.454692	0.433468	0.441845	278636	DTRMS	200	5	Validation
Saline Control Validation DatasetDense_size_200__20250526-120539_DTR+RMS only_win2.xlsx	Single Dense Layer, Sequence Length 5	weighted avg	weighted avg	0.844292	0.849894	0.846106	278636	DTRMS	200	5	Validation
Saline Control Validation DatasetDense_size_200__20250526-141149_FullFeats_win1.xlsx	Single Dense Layer, Sequence Length 3	0	Wake	0.952999	0.961056	0.957011	132936	Full	200	3	Validation
Saline Control Validation DatasetDense_size_200__20250526-141149_FullFeats_win1.xlsx	Single Dense Layer, Sequence Length 3	1	NREM	0.958845	0.927361	0.94284	125593	Full	200	3	Validation
Saline Control Validation DatasetDense_size_200__20250526-141149_FullFeats_win1.xlsx	Single Dense Layer, Sequence Length 3	2	REM	0.765421	0.876871	0.817364	20109	Full	200	3	Validation
Saline Control Validation DatasetDense_size_200__20250526-141149_FullFeats_win1.xlsx	Single Dense Layer, Sequence Length 3	3	Seizure	0	0	0	0	Full	200	3	Validation
Saline Control Validation DatasetDense_size_200__20250526-141149_FullFeats_win1.xlsx	Single Dense Layer, Sequence Length 3	4	Post Ictal	0	0	0	0	Full	200	3	Validation
Saline Control Validation DatasetDense_size_200__20250526-141149_FullFeats_win1.xlsx	Single Dense Layer, Sequence Length 3	accuracy	accuracy	0.939793	0.939793	0.939793	0.939793	Full	200	3	Validation
Saline Control Validation DatasetDense_size_200__20250526-141149_FullFeats_win1.xlsx	Single Dense Layer, Sequence Length 3	macro avg	macro avg	0.535453	0.553058	0.543443	278638	Full	200	3	Validation
Saline Control Validation DatasetDense_size_200__20250526-141149_FullFeats_win1.xlsx	Single Dense Layer, Sequence Length 3	weighted avg	weighted avg	0.942097	0.939793	0.940545	278638	Full	200	3	Validation
Saline Control Validation DatasetDense_size_200__20250526-163014_FFT + RMS_win1.xlsx	Single Dense Layer, Sequence Length 3	0	Wake	0.94814	0.953767	0.950945	132936	FFT	200	3	Validation
Saline Control Validation DatasetDense_size_200__20250526-163014_FFT + RMS_win1.xlsx	Single Dense Layer, Sequence Length 3	1	NREM	0.954254	0.925625	0.939721	125593	FFT	200	3	Validation
Saline Control Validation DatasetDense_size_200__20250526-163014_FFT + RMS_win1.xlsx	Single Dense Layer, Sequence Length 3	2	REM	0.738525	0.846536	0.788851	20109	FFT	200	3	Validation
Saline Control Validation DatasetDense_size_200__20250526-163014_FFT + RMS_win1.xlsx	Single Dense Layer, Sequence Length 3	4	Post Ictal	0	0	0	0	FFT	200	3	Validation
Saline Control Validation DatasetDense_size_200__20250526-163014_FFT + RMS_win1.xlsx	Single Dense Layer, Sequence Length 3	accuracy	accuracy	0.933344	0.933344	0.933344	0.933344	FFT	200	3	Validation
Saline Control Validation DatasetDense_size_200__20250526-163014_FFT + RMS_win1.xlsx	Single Dense Layer, Sequence Length 3	macro avg	macro avg	0.66023	0.681482	0.669879	278638	FFT	200	3	Validation
Saline Control Validation DatasetDense_size_200__20250526-163014_FFT + RMS_win1.xlsx	Single Dense Layer, Sequence Length 3	weighted avg	weighted avg	0.935768	0.933344	0.934188	278638	FFT	200	3	Validation
Saline Control Validation DatasetDense_size_200__20250526-183656_StatRMS_win1.xlsx	Single Dense Layer, Sequence Length 3	0	Wake	0.921355	0.924723	0.923036	132936	StatRMS	200	3	Validation
Saline Control Validation DatasetDense_size_200__20250526-183656_StatRMS_win1.xlsx	Single Dense Layer, Sequence Length 3	1	NREM	0.928191	0.905584	0.916748	125593	StatRMS	200	3	Validation
Saline Control Validation DatasetDense_size_200__20250526-183656_StatRMS_win1.xlsx	Single Dense Layer, Sequence Length 3	2	REM	0.63428	0.704461	0.667531	20109	StatRMS	200	3	Validation
Saline Control Validation DatasetDense_size_200__20250526-183656_StatRMS_win1.xlsx	Single Dense Layer, Sequence Length 3	3	Seizure	0	0	0	0	StatRMS	200	3	Validation
Saline Control Validation DatasetDense_size_200__20250526-183656_StatRMS_win1.xlsx	Single Dense Layer, Sequence Length 3	4	Post Ictal	0	0	0	0	StatRMS	200	3	Validation
Saline Control Validation DatasetDense_size_200__20250526-183656_StatRMS_win1.xlsx	Single Dense Layer, Sequence Length 3	accuracy	accuracy	0.9002	0.9002	0.9002	0.9002	StatRMS	200	3	Validation
Saline Control Validation DatasetDense_size_200__20250526-183656_StatRMS_win1.xlsx	Single Dense Layer, Sequence Length 3	macro avg	macro avg	0.496765	0.506954	0.501463	278638	StatRMS	200	3	Validation
Saline Control Validation DatasetDense_size_200__20250526-183656_StatRMS_win1.xlsx	Single Dense Layer, Sequence Length 3	weighted avg	weighted avg	0.903718	0.9002	0.901762	278638	StatRMS	200	3	Validation
Saline Control Validation DatasetDense_size_200__20250526-204325_DTR+RMS only_win1.xlsx	Single Dense Layer, Sequence Length 3	0	Wake	0.878632	0.868004	0.873286	132936	DTRMS	200	3	Validation
Saline Control Validation DatasetDense_size_200__20250526-204325_DTR+RMS only_win1.xlsx	Single Dense Layer, Sequence Length 3	1	NREM	0.835999	0.880917	0.857871	125593	DTRMS	200	3	Validation
Saline Control Validation DatasetDense_size_200__20250526-204325_DTR+RMS only_win1.xlsx	Single Dense Layer, Sequence Length 3	2	REM	0.507931	0.375802	0.431989	20109	DTRMS	200	3	Validation
Saline Control Validation DatasetDense_size_200__20250526-204325_DTR+RMS only_win1.xlsx	Single Dense Layer, Sequence Length 3	3	Seizure	0	0	0	0	DTRMS	200	3	Validation
Saline Control Validation DatasetDense_size_200__20250526-204325_DTR+RMS only_win1.xlsx	Single Dense Layer, Sequence Length 3	4	Post Ictal	0	0	0	0	DTRMS	200	3	Validation
Saline Control Validation DatasetDense_size_200__20250526-204325_DTR+RMS only_win1.xlsx	Single Dense Layer, Sequence Length 3	accuracy	accuracy	0.838303	0.838303	0.838303	0.838303	DTRMS	200	3	Validation
Saline Control Validation DatasetDense_size_200__20250526-204325_DTR+RMS only_win1.xlsx	Single Dense Layer, Sequence Length 3	macro avg	macro avg	0.444513	0.424945	0.432629	278638	DTRMS	200	3	Validation
Saline Control Validation DatasetDense_size_200__20250526-204325_DTR+RMS only_win1.xlsx	Single Dense Layer, Sequence Length 3	weighted avg	weighted avg	0.832663	0.838303	0.83449	278638	DTRMS	200	3	Validation
Saline Control Validation DatasetDense_size_200__20250526-224537_FullFeats_win0.xlsx	Single Dense Layer, Sequence Length 1	0	Wake	0.945078	0.952045	0.948549	132937	Full	200	1	Validation
Saline Control Validation DatasetDense_size_200__20250526-224537_FullFeats_win0.xlsx	Single Dense Layer, Sequence Length 1	1	NREM	0.952931	0.922042	0.937232	125594	Full	200	1	Validation
Saline Control Validation DatasetDense_size_200__20250526-224537_FullFeats_win0.xlsx	Single Dense Layer, Sequence Length 1	2	REM	0.743774	0.853996	0.795083	20109	Full	200	1	Validation
Saline Control Validation DatasetDense_size_200__20250526-224537_FullFeats_win0.xlsx	Single Dense Layer, Sequence Length 1	3	Seizure	0	0	0	0	Full	200	1	Validation
Saline Control Validation DatasetDense_size_200__20250526-224537_FullFeats_win0.xlsx	Single Dense Layer, Sequence Length 1	4	Post Ictal	0	0	0	0	Full	200	1	Validation
Saline Control Validation DatasetDense_size_200__20250526-224537_FullFeats_win0.xlsx	Single Dense Layer, Sequence Length 1	accuracy	accuracy	0.931446	0.931446	0.931446	0.931446	Full	200	1	Validation
Saline Control Validation DatasetDense_size_200__20250526-224537_FullFeats_win0.xlsx	Single Dense Layer, Sequence Length 1	macro avg	macro avg	0.528357	0.545617	0.536173	278640	Full	200	1	Validation
Saline Control Validation DatasetDense_size_200__20250526-224537_FullFeats_win0.xlsx	Single Dense Layer, Sequence Length 1	weighted avg	weighted avg	0.93409	0.931446	0.932373	278640	Full	200	1	Validation
Saline Control Validation DatasetDense_size_200__20250527-003810_FFT + RMS_win0.xlsx	Single Dense Layer, Sequence Length 1	0	Wake	0.9345	0.939287	0.936887	132937	FFT	200	1	Validation
Saline Control Validation DatasetDense_size_200__20250527-003810_FFT + RMS_win0.xlsx	Single Dense Layer, Sequence Length 1	1	NREM	0.945509	0.919566	0.932357	125594	FFT	200	1	Validation
Saline Control Validation DatasetDense_size_200__20250527-003810_FFT + RMS_win0.xlsx	Single Dense Layer, Sequence Length 1	2	REM	0.703479	0.795415	0.746627	20109	FFT	200	1	Validation
Saline Control Validation DatasetDense_size_200__20250527-003810_FFT + RMS_win0.xlsx	Single Dense Layer, Sequence Length 1	3	Seizure	0	0	0	0	FFT	200	1	Validation
Saline Control Validation DatasetDense_size_200__20250527-003810_FFT + RMS_win0.xlsx	Single Dense Layer, Sequence Length 1	4	Post Ictal	0	0	0	0	FFT	200	1	Validation
Saline Control Validation DatasetDense_size_200__20250527-003810_FFT + RMS_win0.xlsx	Single Dense Layer, Sequence Length 1	accuracy	accuracy	0.920015	0.920015	0.920015	0.920015	FFT	200	1	Validation
Saline Control Validation DatasetDense_size_200__20250527-003810_FFT + RMS_win0.xlsx	Single Dense Layer, Sequence Length 1	macro avg	macro avg	0.516697	0.530854	0.523174	278640	FFT	200	1	Validation
Saline Control Validation DatasetDense_size_200__20250527-003810_FFT + RMS_win0.xlsx	Single Dense Layer, Sequence Length 1	weighted avg	weighted avg	0.92279	0.920015	0.921115	278640	FFT	200	1	Validation
Saline Control Validation DatasetDense_size_200__20250527-022702_StatRMS_win0.xlsx	Single Dense Layer, Sequence Length 1	0	Wake	0.898839	0.903781	0.901303	132937	StatRMS	200	1	Validation
Saline Control Validation DatasetDense_size_200__20250527-022702_StatRMS_win0.xlsx	Single Dense Layer, Sequence Length 1	1	NREM	0.909376	0.888132	0.898628	125594	StatRMS	200	1	Validation
Saline Control Validation DatasetDense_size_200__20250527-022702_StatRMS_win0.xlsx	Single Dense Layer, Sequence Length 1	2	REM	0.57314	0.630514	0.600459	20109	StatRMS	200	1	Validation
Saline Control Validation DatasetDense_size_200__20250527-022702_StatRMS_win0.xlsx	Single Dense Layer, Sequence Length 1	3	Seizure	0	0	0	0	StatRMS	200	1	Validation
Saline Control Validation DatasetDense_size_200__20250527-022702_StatRMS_win0.xlsx	Single Dense Layer, Sequence Length 1	4	Post Ictal	0	0	0	0	StatRMS	200	1	Validation
Saline Control Validation DatasetDense_size_200__20250527-022702_StatRMS_win0.xlsx	Single Dense Layer, Sequence Length 1	accuracy	accuracy	0.877006	0.877006	0.877006	0.877006	StatRMS	200	1	Validation
Saline Control Validation DatasetDense_size_200__20250527-022702_StatRMS_win0.xlsx	Single Dense Layer, Sequence Length 1	macro avg	macro avg	0.476271	0.484485	0.480078	278640	StatRMS	200	1	Validation
Saline Control Validation DatasetDense_size_200__20250527-022702_StatRMS_win0.xlsx	Single Dense Layer, Sequence Length 1	weighted avg	weighted avg	0.880083	0.877006	0.878386	278640	StatRMS	200	1	Validation
Saline Control Validation DatasetDense_size_200__20250527-041528_DTR+RMS only_win0.xlsx	Single Dense Layer, Sequence Length 1	0	Wake	0.836133	0.819591	0.82778	132937	DTRMS	200	1	Validation
Saline Control Validation DatasetDense_size_200__20250527-041528_DTR+RMS only_win0.xlsx	Single Dense Layer, Sequence Length 1	1	NREM	0.786464	0.840781	0.812716	125594	DTRMS	200	1	Validation
Saline Control Validation DatasetDense_size_200__20250527-041528_DTR+RMS only_win0.xlsx	Single Dense Layer, Sequence Length 1	2	REM	0.424268	0.295589	0.348428	20109	DTRMS	200	1	Validation
Saline Control Validation DatasetDense_size_200__20250527-041528_DTR+RMS only_win0.xlsx	Single Dense Layer, Sequence Length 1	4	Post Ictal	0	0	0	0	DTRMS	200	1	Validation
Saline Control Validation DatasetDense_size_200__20250527-041528_DTR+RMS only_win0.xlsx	Single Dense Layer, Sequence Length 1	accuracy	accuracy	0.791326	0.791326	0.791326	0.791326	DTRMS	200	1	Validation
Saline Control Validation DatasetDense_size_200__20250527-041528_DTR+RMS only_win0.xlsx	Single Dense Layer, Sequence Length 1	macro avg	macro avg	0.511716	0.48899	0.497231	278640	DTRMS	200	1	Validation
Saline Control Validation DatasetDense_size_200__20250527-041528_DTR+RMS only_win0.xlsx	Single Dense Layer, Sequence Length 1	weighted avg	weighted avg	0.784022	0.791326	0.786396	278640	DTRMS	200	1	Validation
Saline Control Validation DatasetDense_size_50__20250525-212519_FullFeats_win3.xlsx	Single Dense Layer, Sequence Length 7	0	Wake	0.949628	0.960522	0.955044	132934	Full	50	7	Validation
Saline Control Validation DatasetDense_size_50__20250525-212519_FullFeats_win3.xlsx	Single Dense Layer, Sequence Length 7	1	NREM	0.961411	0.919071	0.939764	125591	Full	50	7	Validation
Saline Control Validation DatasetDense_size_50__20250525-212519_FullFeats_win3.xlsx	Single Dense Layer, Sequence Length 7	2	REM	0.736704	0.880352	0.802148	20109	Full	50	7	Validation
Saline Control Validation DatasetDense_size_50__20250525-212519_FullFeats_win3.xlsx	Single Dense Layer, Sequence Length 7	3	Seizure	0	0	0	0	Full	50	7	Validation
Saline Control Validation DatasetDense_size_50__20250525-212519_FullFeats_win3.xlsx	Single Dense Layer, Sequence Length 7	4	Post Ictal	0	0	0	0	Full	50	7	Validation
Saline Control Validation DatasetDense_size_50__20250525-212519_FullFeats_win3.xlsx	Single Dense Layer, Sequence Length 7	accuracy	accuracy	0.936052	0.936052	0.936052	0.936052	Full	50	7	Validation
Saline Control Validation DatasetDense_size_50__20250525-212519_FullFeats_win3.xlsx	Single Dense Layer, Sequence Length 7	macro avg	macro avg	0.529549	0.551989	0.539391	278634	Full	50	7	Validation
Saline Control Validation DatasetDense_size_50__20250525-212519_FullFeats_win3.xlsx	Single Dense Layer, Sequence Length 7	weighted avg	weighted avg	0.939572	0.936052	0.937122	278634	Full	50	7	Validation
Saline Control Validation DatasetDense_size_50__20250525-235308_FFT + RMS_win3.xlsx	Single Dense Layer, Sequence Length 7	0	Wake	0.947424	0.958513	0.952936	132934	FFT	50	7	Validation
Saline Control Validation DatasetDense_size_50__20250525-235308_FFT + RMS_win3.xlsx	Single Dense Layer, Sequence Length 7	1	NREM	0.959791	0.918768	0.938832	125591	FFT	50	7	Validation
Saline Control Validation DatasetDense_size_50__20250525-235308_FFT + RMS_win3.xlsx	Single Dense Layer, Sequence Length 7	2	REM	0.73141	0.868716	0.794172	20109	FFT	50	7	Validation
Saline Control Validation DatasetDense_size_50__20250525-235308_FFT + RMS_win3.xlsx	Single Dense Layer, Sequence Length 7	3	Seizure	0	0	0	0	FFT	50	7	Validation
Saline Control Validation DatasetDense_size_50__20250525-235308_FFT + RMS_win3.xlsx	Single Dense Layer, Sequence Length 7	4	Post Ictal	0	0	0	0	FFT	50	7	Validation
Saline Control Validation DatasetDense_size_50__20250525-235308_FFT + RMS_win3.xlsx	Single Dense Layer, Sequence Length 7	accuracy	accuracy	0.934118	0.934118	0.934118	0.934118	FFT	50	7	Validation
Saline Control Validation DatasetDense_size_50__20250525-235308_FFT + RMS_win3.xlsx	Single Dense Layer, Sequence Length 7	macro avg	macro avg	0.527725	0.549199	0.537188	278634	FFT	50	7	Validation
Saline Control Validation DatasetDense_size_50__20250525-235308_FFT + RMS_win3.xlsx	Single Dense Layer, Sequence Length 7	weighted avg	weighted avg	0.937409	0.934118	0.935121	278634	FFT	50	7	Validation
Saline Control Validation DatasetDense_size_50__20250526-021318_StatRMS_win3.xlsx	Single Dense Layer, Sequence Length 7	0	Wake	0.915588	0.937683	0.926504	132934	StatRMS	50	7	Validation
Saline Control Validation DatasetDense_size_50__20250526-021318_StatRMS_win3.xlsx	Single Dense Layer, Sequence Length 7	1	NREM	0.940113	0.89645	0.917762	125591	StatRMS	50	7	Validation
Saline Control Validation DatasetDense_size_50__20250526-021318_StatRMS_win3.xlsx	Single Dense Layer, Sequence Length 7	2	REM	0.65869	0.730917	0.692926	20109	StatRMS	50	7	Validation
Saline Control Validation DatasetDense_size_50__20250526-021318_StatRMS_win3.xlsx	Single Dense Layer, Sequence Length 7	3	Seizure	0	0	0	0	StatRMS	50	7	Validation
Saline Control Validation DatasetDense_size_50__20250526-021318_StatRMS_win3.xlsx	Single Dense Layer, Sequence Length 7	4	Post Ictal	0	0	0	0	StatRMS	50	7	Validation
Saline Control Validation DatasetDense_size_50__20250526-021318_StatRMS_win3.xlsx	Single Dense Layer, Sequence Length 7	accuracy	accuracy	0.904175	0.904175	0.904175	0.904175	StatRMS	50	7	Validation
Saline Control Validation DatasetDense_size_50__20250526-021318_StatRMS_win3.xlsx	Single Dense Layer, Sequence Length 7	macro avg	macro avg	0.502878	0.51301	0.507438	278634	StatRMS	50	7	Validation
Saline Control Validation DatasetDense_size_50__20250526-021318_StatRMS_win3.xlsx	Single Dense Layer, Sequence Length 7	weighted avg	weighted avg	0.908102	0.904175	0.905706	278634	StatRMS	50	7	Validation
Saline Control Validation DatasetDense_size_50__20250526-042529_DTR+RMS only_win3.xlsx	Single Dense Layer, Sequence Length 7	0	Wake	0.887973	0.89321	0.890584	132934	DTRMS	50	7	Validation
Saline Control Validation DatasetDense_size_50__20250526-042529_DTR+RMS only_win3.xlsx	Single Dense Layer, Sequence Length 7	1	NREM	0.854146	0.883009	0.868338	125591	DTRMS	50	7	Validation
Saline Control Validation DatasetDense_size_50__20250526-042529_DTR+RMS only_win3.xlsx	Single Dense Layer, Sequence Length 7	2	REM	0.556347	0.415635	0.475806	20109	DTRMS	50	7	Validation
Saline Control Validation DatasetDense_size_50__20250526-042529_DTR+RMS only_win3.xlsx	Single Dense Layer, Sequence Length 7	4	Post Ictal	0	0	0	0	DTRMS	50	7	Validation
Saline Control Validation DatasetDense_size_50__20250526-042529_DTR+RMS only_win3.xlsx	Single Dense Layer, Sequence Length 7	accuracy	accuracy	0.854146	0.854146	0.854146	0.854146	DTRMS	50	7	Validation
Saline Control Validation DatasetDense_size_50__20250526-042529_DTR+RMS only_win3.xlsx	Single Dense Layer, Sequence Length 7	macro avg	macro avg	0.574616	0.547964	0.558682	278634	DTRMS	50	7	Validation
Saline Control Validation DatasetDense_size_50__20250526-042529_DTR+RMS only_win3.xlsx	Single Dense Layer, Sequence Length 7	weighted avg	weighted avg	0.848792	0.854146	0.850622	278634	DTRMS	50	7	Validation
Saline Control Validation DatasetDense_size_50__20250526-064906_FullFeats_win2.xlsx	Single Dense Layer, Sequence Length 5	0	Wake	0.952515	0.958032	0.955266	132935	Full	50	5	Validation
Saline Control Validation DatasetDense_size_50__20250526-064906_FullFeats_win2.xlsx	Single Dense Layer, Sequence Length 5	1	NREM	0.960182	0.921046	0.940207	125592	Full	50	5	Validation
Saline Control Validation DatasetDense_size_50__20250526-064906_FullFeats_win2.xlsx	Single Dense Layer, Sequence Length 5	2	REM	0.729267	0.882888	0.798758	20109	Full	50	5	Validation
Saline Control Validation DatasetDense_size_50__20250526-064906_FullFeats_win2.xlsx	Single Dense Layer, Sequence Length 5	3	Seizure	0	0	0	0	Full	50	5	Validation
Saline Control Validation DatasetDense_size_50__20250526-064906_FullFeats_win2.xlsx	Single Dense Layer, Sequence Length 5	4	Post Ictal	0	0	0	0	Full	50	5	Validation
Saline Control Validation DatasetDense_size_50__20250526-064906_FullFeats_win2.xlsx	Single Dense Layer, Sequence Length 5	accuracy	accuracy	0.935938	0.935938	0.935938	0.935938	Full	50	5	Validation
Saline Control Validation DatasetDense_size_50__20250526-064906_FullFeats_win2.xlsx	Single Dense Layer, Sequence Length 5	macro avg	macro avg	0.528393	0.552393	0.538846	278636	Full	50	5	Validation
Saline Control Validation DatasetDense_size_50__20250526-064906_FullFeats_win2.xlsx	Single Dense Layer, Sequence Length 5	weighted avg	weighted avg	0.939859	0.935938	0.937183	278636	Full	50	5	Validation
Saline Control Validation DatasetDense_size_50__20250526-090552_FFT + RMS_win2.xlsx	Single Dense Layer, Sequence Length 5	0	Wake	0.945514	0.956467	0.950959	132935	FFT	50	5	Validation
Saline Control Validation DatasetDense_size_50__20250526-090552_FFT + RMS_win2.xlsx	Single Dense Layer, Sequence Length 5	1	NREM	0.959367	0.916292	0.937335	125592	FFT	50	5	Validation
Saline Control Validation DatasetDense_size_50__20250526-090552_FFT + RMS_win2.xlsx	Single Dense Layer, Sequence Length 5	2	REM	0.720894	0.866478	0.78701	20109	FFT	50	5	Validation
Saline Control Validation DatasetDense_size_50__20250526-090552_FFT + RMS_win2.xlsx	Single Dense Layer, Sequence Length 5	3	Seizure	0	0	0	0	FFT	50	5	Validation
Saline Control Validation DatasetDense_size_50__20250526-090552_FFT + RMS_win2.xlsx	Single Dense Layer, Sequence Length 5	4	Post Ictal	0	0	0	0	FFT	50	5	Validation
Saline Control Validation DatasetDense_size_50__20250526-090552_FFT + RMS_win2.xlsx	Single Dense Layer, Sequence Length 5	accuracy	accuracy	0.931865	0.931865	0.931865	0.931865	FFT	50	5	Validation
Saline Control Validation DatasetDense_size_50__20250526-090552_FFT + RMS_win2.xlsx	Single Dense Layer, Sequence Length 5	macro avg	macro avg	0.525155	0.547848	0.535061	278636	FFT	50	5	Validation
Saline Control Validation DatasetDense_size_50__20250526-090552_FFT + RMS_win2.xlsx	Single Dense Layer, Sequence Length 5	weighted avg	weighted avg	0.935548	0.931865	0.932986	278636	FFT	50	5	Validation
Saline Control Validation DatasetDense_size_50__20250526-111934_StatRMS_win2.xlsx	Single Dense Layer, Sequence Length 5	0	Wake	0.912274	0.933562	0.922795	132935	StatRMS	50	5	Validation
Saline Control Validation DatasetDense_size_50__20250526-111934_StatRMS_win2.xlsx	Single Dense Layer, Sequence Length 5	1	NREM	0.937437	0.894675	0.915557	125592	StatRMS	50	5	Validation
Saline Control Validation DatasetDense_size_50__20250526-111934_StatRMS_win2.xlsx	Single Dense Layer, Sequence Length 5	2	REM	0.640941	0.715302	0.676083	20109	StatRMS	50	5	Validation
Saline Control Validation DatasetDense_size_50__20250526-111934_StatRMS_win2.xlsx	Single Dense Layer, Sequence Length 5	3	Seizure	0	0	0	0	StatRMS	50	5	Validation
Saline Control Validation DatasetDense_size_50__20250526-111934_StatRMS_win2.xlsx	Single Dense Layer, Sequence Length 5	4	Post Ictal	0	0	0	0	StatRMS	50	5	Validation
Saline Control Validation DatasetDense_size_50__20250526-111934_StatRMS_win2.xlsx	Single Dense Layer, Sequence Length 5	accuracy	accuracy	0.900282	0.900282	0.900282	0.900282	StatRMS	50	5	Validation
Saline Control Validation DatasetDense_size_50__20250526-111934_StatRMS_win2.xlsx	Single Dense Layer, Sequence Length 5	macro avg	macro avg	0.49813	0.508708	0.502887	278636	StatRMS	50	5	Validation
Saline Control Validation DatasetDense_size_50__20250526-111934_StatRMS_win2.xlsx	Single Dense Layer, Sequence Length 5	weighted avg	weighted avg	0.904034	0.900282	0.901727	278636	StatRMS	50	5	Validation
Saline Control Validation DatasetDense_size_50__20250526-132731_DTR+RMS only_win2.xlsx	Single Dense Layer, Sequence Length 5	0	Wake	0.881928	0.885809	0.883864	132935	DTRMS	50	5	Validation
Saline Control Validation DatasetDense_size_50__20250526-132731_DTR+RMS only_win2.xlsx	Single Dense Layer, Sequence Length 5	1	NREM	0.849585	0.878957	0.864022	125592	DTRMS	50	5	Validation
Saline Control Validation DatasetDense_size_50__20250526-132731_DTR+RMS only_win2.xlsx	Single Dense Layer, Sequence Length 5	2	REM	0.528183	0.397484	0.453606	20109	DTRMS	50	5	Validation
Saline Control Validation DatasetDense_size_50__20250526-132731_DTR+RMS only_win2.xlsx	Single Dense Layer, Sequence Length 5	4	Post Ictal	0	0	0	0	DTRMS	50	5	Validation
Saline Control Validation DatasetDense_size_50__20250526-132731_DTR+RMS only_win2.xlsx	Single Dense Layer, Sequence Length 5	accuracy	accuracy	0.847478	0.847478	0.847478	0.847478	DTRMS	50	5	Validation
Saline Control Validation DatasetDense_size_50__20250526-132731_DTR+RMS only_win2.xlsx	Single Dense Layer, Sequence Length 5	macro avg	macro avg	0.564924	0.540562	0.550373	278636	DTRMS	50	5	Validation
Saline Control Validation DatasetDense_size_50__20250526-132731_DTR+RMS only_win2.xlsx	Single Dense Layer, Sequence Length 5	weighted avg	weighted avg	0.84182	0.847478	0.843869	278636	DTRMS	50	5	Validation
Saline Control Validation DatasetDense_size_50__20250526-154230_FullFeats_win1.xlsx	Single Dense Layer, Sequence Length 3	0	Wake	0.950165	0.956919	0.95353	132936	Full	50	3	Validation
Saline Control Validation DatasetDense_size_50__20250526-154230_FullFeats_win1.xlsx	Single Dense Layer, Sequence Length 3	1	NREM	0.960543	0.918769	0.939192	125593	Full	50	3	Validation
Saline Control Validation DatasetDense_size_50__20250526-154230_FullFeats_win1.xlsx	Single Dense Layer, Sequence Length 3	2	REM	0.725667	0.882391	0.796391	20109	Full	50	3	Validation
Saline Control Validation DatasetDense_size_50__20250526-154230_FullFeats_win1.xlsx	Single Dense Layer, Sequence Length 3	3	Seizure	0	0	0	0	Full	50	3	Validation
Saline Control Validation DatasetDense_size_50__20250526-154230_FullFeats_win1.xlsx	Single Dense Layer, Sequence Length 3	4	Post Ictal	0	0	0	0	Full	50	3	Validation
Saline Control Validation DatasetDense_size_50__20250526-154230_FullFeats_win1.xlsx	Single Dense Layer, Sequence Length 3	accuracy	accuracy	0.934345	0.934345	0.934345	0.934345	Full	50	3	Validation
Saline Control Validation DatasetDense_size_50__20250526-154230_FullFeats_win1.xlsx	Single Dense Layer, Sequence Length 3	macro avg	macro avg	0.527275	0.551616	0.537823	278638	Full	50	3	Validation
Saline Control Validation DatasetDense_size_50__20250526-154230_FullFeats_win1.xlsx	Single Dense Layer, Sequence Length 3	weighted avg	weighted avg	0.938641	0.934345	0.935727	278638	Full	50	3	Validation
Saline Control Validation DatasetDense_size_50__20250526-175318_FFT + RMS_win1.xlsx	Single Dense Layer, Sequence Length 3	0	Wake	0.94344	0.948599	0.946013	132936	FFT	50	3	Validation
Saline Control Validation DatasetDense_size_50__20250526-175318_FFT + RMS_win1.xlsx	Single Dense Layer, Sequence Length 3	1	NREM	0.957054	0.915234	0.935677	125593	FFT	50	3	Validation
Saline Control Validation DatasetDense_size_50__20250526-175318_FFT + RMS_win1.xlsx	Single Dense Layer, Sequence Length 3	2	REM	0.693698	0.85504	0.765965	20109	FFT	50	3	Validation
Saline Control Validation DatasetDense_size_50__20250526-175318_FFT + RMS_win1.xlsx	Single Dense Layer, Sequence Length 3	3	Seizure	0	0	0	0	FFT	50	3	Validation
Saline Control Validation DatasetDense_size_50__20250526-175318_FFT + RMS_win1.xlsx	Single Dense Layer, Sequence Length 3	4	Post Ictal	0	0	0	0	FFT	50	3	Validation
Saline Control Validation DatasetDense_size_50__20250526-175318_FFT + RMS_win1.xlsx	Single Dense Layer, Sequence Length 3	accuracy	accuracy	0.926808	0.926808	0.926808	0.926808	FFT	50	3	Validation
Saline Control Validation DatasetDense_size_50__20250526-175318_FFT + RMS_win1.xlsx	Single Dense Layer, Sequence Length 3	macro avg	macro avg	0.518838	0.543775	0.529531	278638	FFT	50	3	Validation
Saline Control Validation DatasetDense_size_50__20250526-175318_FFT + RMS_win1.xlsx	Single Dense Layer, Sequence Length 3	weighted avg	weighted avg	0.931553	0.926808	0.92836	278638	FFT	50	3	Validation
Saline Control Validation DatasetDense_size_50__20250526-195925_StatRMS_win1.xlsx	Single Dense Layer, Sequence Length 3	0	Wake	0.901947	0.930199	0.915856	132936	StatRMS	50	3	Validation
Saline Control Validation DatasetDense_size_50__20250526-195925_StatRMS_win1.xlsx	Single Dense Layer, Sequence Length 3	1	NREM	0.939611	0.885798	0.911911	125593	StatRMS	50	3	Validation
Saline Control Validation DatasetDense_size_50__20250526-195925_StatRMS_win1.xlsx	Single Dense Layer, Sequence Length 3	2	REM	0.609332	0.689691	0.647026	20109	StatRMS	50	3	Validation
Saline Control Validation DatasetDense_size_50__20250526-195925_StatRMS_win1.xlsx	Single Dense Layer, Sequence Length 3	3	Seizure	0	0	0	0	StatRMS	50	3	Validation
Saline Control Validation DatasetDense_size_50__20250526-195925_StatRMS_win1.xlsx	Single Dense Layer, Sequence Length 3	4	Post Ictal	0	0	0	0	StatRMS	50	3	Validation
Saline Control Validation DatasetDense_size_50__20250526-195925_StatRMS_win1.xlsx	Single Dense Layer, Sequence Length 3	accuracy	accuracy	0.892829	0.892829	0.892829	0.892829	StatRMS	50	3	Validation
Saline Control Validation DatasetDense_size_50__20250526-195925_StatRMS_win1.xlsx	Single Dense Layer, Sequence Length 3	macro avg	macro avg	0.490178	0.501138	0.494959	278638	StatRMS	50	3	Validation
Saline Control Validation DatasetDense_size_50__20250526-195925_StatRMS_win1.xlsx	Single Dense Layer, Sequence Length 3	weighted avg	weighted avg	0.897806	0.892829	0.894677	278638	StatRMS	50	3	Validation
Saline Control Validation DatasetDense_size_50__20250526-220354_DTR+RMS only_win1.xlsx	Single Dense Layer, Sequence Length 3	0	Wake	0.865303	0.877625	0.871421	132936	DTRMS	50	3	Validation
Saline Control Validation DatasetDense_size_50__20250526-220354_DTR+RMS only_win1.xlsx	Single Dense Layer, Sequence Length 3	1	NREM	0.846733	0.863527	0.855048	125593	DTRMS	50	3	Validation
Saline Control Validation DatasetDense_size_50__20250526-220354_DTR+RMS only_win1.xlsx	Single Dense Layer, Sequence Length 3	2	REM	0.49499	0.385698	0.433563	20109	DTRMS	50	3	Validation
Saline Control Validation DatasetDense_size_50__20250526-220354_DTR+RMS only_win1.xlsx	Single Dense Layer, Sequence Length 3	4	Post Ictal	0	0	0	0	DTRMS	50	3	Validation
Saline Control Validation DatasetDense_size_50__20250526-220354_DTR+RMS only_win1.xlsx	Single Dense Layer, Sequence Length 3	accuracy	accuracy	0.835769	0.835769	0.835769	0.835769	DTRMS	50	3	Validation
Saline Control Validation DatasetDense_size_50__20250526-220354_DTR+RMS only_win1.xlsx	Single Dense Layer, Sequence Length 3	macro avg	macro avg	0.551757	0.531713	0.540008	278638	DTRMS	50	3	Validation
Saline Control Validation DatasetDense_size_50__20250526-220354_DTR+RMS only_win1.xlsx	Single Dense Layer, Sequence Length 3	weighted avg	weighted avg	0.830208	0.835769	0.832441	278638	DTRMS	50	3	Validation
Saline Control Validation DatasetDense_size_50__20250527-000029_FullFeats_win0.xlsx	Single Dense Layer, Sequence Length 1	0	Wake	0.947519	0.936707	0.942082	132937	Full	50	1	Validation
Saline Control Validation DatasetDense_size_50__20250527-000029_FullFeats_win0.xlsx	Single Dense Layer, Sequence Length 1	1	NREM	0.951595	0.919439	0.93524	125594	Full	50	1	Validation
Saline Control Validation DatasetDense_size_50__20250527-000029_FullFeats_win0.xlsx	Single Dense Layer, Sequence Length 1	2	REM	0.671352	0.857477	0.753085	20109	Full	50	1	Validation
Saline Control Validation DatasetDense_size_50__20250527-000029_FullFeats_win0.xlsx	Single Dense Layer, Sequence Length 1	3	Seizure	0	0	0	0	Full	50	1	Validation
Saline Control Validation DatasetDense_size_50__20250527-000029_FullFeats_win0.xlsx	Single Dense Layer, Sequence Length 1	4	Post Ictal	0	0	0	0	Full	50	1	Validation
Saline Control Validation DatasetDense_size_50__20250527-000029_FullFeats_win0.xlsx	Single Dense Layer, Sequence Length 1	accuracy	accuracy	0.923206	0.923206	0.923206	0.923206	Full	50	1	Validation
Saline Control Validation DatasetDense_size_50__20250527-000029_FullFeats_win0.xlsx	Single Dense Layer, Sequence Length 1	macro avg	macro avg	0.514093	0.542724	0.526081	278640	Full	50	1	Validation
Saline Control Validation DatasetDense_size_50__20250527-000029_FullFeats_win0.xlsx	Single Dense Layer, Sequence Length 1	weighted avg	weighted avg	0.929426	0.923206	0.925359	278640	Full	50	1	Validation
Saline Control Validation DatasetDense_size_50__20250527-014942_FFT + RMS_win0.xlsx	Single Dense Layer, Sequence Length 1	0	Wake	0.944784	0.918239	0.931323	132937	FFT	50	1	Validation
Saline Control Validation DatasetDense_size_50__20250527-014942_FFT + RMS_win0.xlsx	Single Dense Layer, Sequence Length 1	1	NREM	0.940108	0.9251	0.932544	125594	FFT	50	1	Validation
Saline Control Validation DatasetDense_size_50__20250527-014942_FFT + RMS_win0.xlsx	Single Dense Layer, Sequence Length 1	2	REM	0.631138	0.805361	0.707684	20109	FFT	50	1	Validation
Saline Control Validation DatasetDense_size_50__20250527-014942_FFT + RMS_win0.xlsx	Single Dense Layer, Sequence Length 1	3	Seizure	0	0	0	0	FFT	50	1	Validation
Saline Control Validation DatasetDense_size_50__20250527-014942_FFT + RMS_win0.xlsx	Single Dense Layer, Sequence Length 1	4	Post Ictal	0	0	0	0	FFT	50	1	Validation
Saline Control Validation DatasetDense_size_50__20250527-014942_FFT + RMS_win0.xlsx	Single Dense Layer, Sequence Length 1	accuracy	accuracy	0.913185	0.913185	0.913185	0.913185	FFT	50	1	Validation
Saline Control Validation DatasetDense_size_50__20250527-014942_FFT + RMS_win0.xlsx	Single Dense Layer, Sequence Length 1	macro avg	macro avg	0.503206	0.52974	0.51431	278640	FFT	50	1	Validation
Saline Control Validation DatasetDense_size_50__20250527-014942_FFT + RMS_win0.xlsx	Single Dense Layer, Sequence Length 1	weighted avg	weighted avg	0.920041	0.913185	0.915733	278640	FFT	50	1	Validation
Saline Control Validation DatasetDense_size_50__20250527-033820_StatRMS_win0.xlsx	Single Dense Layer, Sequence Length 1	0	Wake	0.894994	0.901261	0.898117	132937	StatRMS	50	1	Validation
Saline Control Validation DatasetDense_size_50__20250527-033820_StatRMS_win0.xlsx	Single Dense Layer, Sequence Length 1	1	NREM	0.920018	0.879604	0.899357	125594	StatRMS	50	1	Validation
Saline Control Validation DatasetDense_size_50__20250527-033820_StatRMS_win0.xlsx	Single Dense Layer, Sequence Length 1	2	REM	0.525359	0.639266	0.576742	20109	StatRMS	50	1	Validation
Saline Control Validation DatasetDense_size_50__20250527-033820_StatRMS_win0.xlsx	Single Dense Layer, Sequence Length 1	3	Seizure	0	0	0	0	StatRMS	50	1	Validation
Saline Control Validation DatasetDense_size_50__20250527-033820_StatRMS_win0.xlsx	Single Dense Layer, Sequence Length 1	4	Post Ictal	0	0	0	0	StatRMS	50	1	Validation
Saline Control Validation DatasetDense_size_50__20250527-033820_StatRMS_win0.xlsx	Single Dense Layer, Sequence Length 1	accuracy	accuracy	0.872592	0.872592	0.872592	0.872592	StatRMS	50	1	Validation
Saline Control Validation DatasetDense_size_50__20250527-033820_StatRMS_win0.xlsx	Single Dense Layer, Sequence Length 1	macro avg	macro avg	0.468074	0.484026	0.474843	278640	StatRMS	50	1	Validation
Saline Control Validation DatasetDense_size_50__20250527-033820_StatRMS_win0.xlsx	Single Dense Layer, Sequence Length 1	weighted avg	weighted avg	0.879597	0.872592	0.875483	278640	StatRMS	50	1	Validation
Saline Control Validation DatasetDense_size_50__20250527-052735_DTR+RMS only_win0.xlsx	Single Dense Layer, Sequence Length 1	0	Wake	0.839949	0.814062	0.826803	132937	DTRMS	50	1	Validation
Saline Control Validation DatasetDense_size_50__20250527-052735_DTR+RMS only_win0.xlsx	Single Dense Layer, Sequence Length 1	1	NREM	0.791959	0.84125	0.815861	125594	DTRMS	50	1	Validation
Saline Control Validation DatasetDense_size_50__20250527-052735_DTR+RMS only_win0.xlsx	Single Dense Layer, Sequence Length 1	2	REM	0.396631	0.323139	0.356133	20109	DTRMS	50	1	Validation
Saline Control Validation DatasetDense_size_50__20250527-052735_DTR+RMS only_win0.xlsx	Single Dense Layer, Sequence Length 1	4	Post Ictal	0	0	0	0	DTRMS	50	1	Validation
Saline Control Validation DatasetDense_size_50__20250527-052735_DTR+RMS only_win0.xlsx	Single Dense Layer, Sequence Length 1	accuracy	accuracy	0.790888	0.790888	0.790888	0.790888	DTRMS	50	1	Validation
Saline Control Validation DatasetDense_size_50__20250527-052735_DTR+RMS only_win0.xlsx	Single Dense Layer, Sequence Length 1	macro avg	macro avg	0.507135	0.494613	0.499699	278640	DTRMS	50	1	Validation
Saline Control Validation DatasetDense_size_50__20250527-052735_DTR+RMS only_win0.xlsx	Single Dense Layer, Sequence Length 1	weighted avg	weighted avg	0.786324	0.790888	0.787903	278640	DTRMS	50	1	Validation
Saline-KA Holdout Testing DatasetDense_size_100__20250525-202916_FullFeats_win3.xlsx	Single Dense Layer, Sequence Length 7	0	Wake	0.977939	0.939042	0.958096	421748	Full	100	7	Testing
Saline-KA Holdout Testing DatasetDense_size_100__20250525-202916_FullFeats_win3.xlsx	Single Dense Layer, Sequence Length 7	1	NREM	0.912776	0.952652	0.932288	268545	Full	100	7	Testing
Saline-KA Holdout Testing DatasetDense_size_100__20250525-202916_FullFeats_win3.xlsx	Single Dense Layer, Sequence Length 7	2	REM	0.793019	0.880996	0.834696	43528	Full	100	7	Testing
Saline-KA Holdout Testing DatasetDense_size_100__20250525-202916_FullFeats_win3.xlsx	Single Dense Layer, Sequence Length 7	3	Seizure	0.668874	0.901786	0.768061	112	Full	100	7	Testing
Saline-KA Holdout Testing DatasetDense_size_100__20250525-202916_FullFeats_win3.xlsx	Single Dense Layer, Sequence Length 7	4	Post Ictal	0.506289	0.698482	0.587056	461	Full	100	7	Testing
Saline-KA Holdout Testing DatasetDense_size_100__20250525-202916_FullFeats_win3.xlsx	Single Dense Layer, Sequence Length 7	accuracy	accuracy	0.940422	0.940422	0.940422	0.940422	Full	100	7	Testing
Saline-KA Holdout Testing DatasetDense_size_100__20250525-202916_FullFeats_win3.xlsx	Single Dense Layer, Sequence Length 7	macro avg	macro avg	0.771779	0.874591	0.816039	734394	Full	100	7	Testing
Saline-KA Holdout Testing DatasetDense_size_100__20250525-202916_FullFeats_win3.xlsx	Single Dense Layer, Sequence Length 7	weighted avg	weighted avg	0.942807	0.940422	0.941083	734394	Full	100	7	Testing
Saline-KA Holdout Testing DatasetDense_size_100__20250525-230745_FFT + RMS_win3.xlsx	Single Dense Layer, Sequence Length 7	0	Wake	0.976999	0.935623	0.955863	421748	FFT	100	7	Testing
Saline-KA Holdout Testing DatasetDense_size_100__20250525-230745_FFT + RMS_win3.xlsx	Single Dense Layer, Sequence Length 7	1	NREM	0.908023	0.952723	0.929836	268545	FFT	100	7	Testing
Saline-KA Holdout Testing DatasetDense_size_100__20250525-230745_FFT + RMS_win3.xlsx	Single Dense Layer, Sequence Length 7	2	REM	0.774794	0.855587	0.813188	43528	FFT	100	7	Testing
Saline-KA Holdout Testing DatasetDense_size_100__20250525-230745_FFT + RMS_win3.xlsx	Single Dense Layer, Sequence Length 7	3	Seizure	0.882353	0.267857	0.410959	112	FFT	100	7	Testing
Saline-KA Holdout Testing DatasetDense_size_100__20250525-230745_FFT + RMS_win3.xlsx	Single Dense Layer, Sequence Length 7	4	Post Ictal	0.361934	0.503254	0.421053	461	FFT	100	7	Testing
Saline-KA Holdout Testing DatasetDense_size_100__20250525-230745_FFT + RMS_win3.xlsx	Single Dense Layer, Sequence Length 7	accuracy	accuracy	0.936759	0.936759	0.936759	0.936759	FFT	100	7	Testing
Saline-KA Holdout Testing DatasetDense_size_100__20250525-230745_FFT + RMS_win3.xlsx	Single Dense Layer, Sequence Length 7	macro avg	macro avg	0.78082	0.703009	0.70618	734394	FFT	100	7	Testing
Saline-KA Holdout Testing DatasetDense_size_100__20250525-230745_FFT + RMS_win3.xlsx	Single Dense Layer, Sequence Length 7	weighted avg	weighted avg	0.939391	0.936759	0.937471	734394	FFT	100	7	Testing
Saline-KA Holdout Testing DatasetDense_size_100__20250526-012713_StatRMS_win3.xlsx	Single Dense Layer, Sequence Length 7	0	Wake	0.957088	0.892301	0.923559	421748	StatRMS	100	7	Testing
Saline-KA Holdout Testing DatasetDense_size_100__20250526-012713_StatRMS_win3.xlsx	Single Dense Layer, Sequence Length 7	1	NREM	0.841801	0.915385	0.877052	268545	StatRMS	100	7	Testing
Saline-KA Holdout Testing DatasetDense_size_100__20250526-012713_StatRMS_win3.xlsx	Single Dense Layer, Sequence Length 7	2	REM	0.688197	0.765921	0.724982	43528	StatRMS	100	7	Testing
Saline-KA Holdout Testing DatasetDense_size_100__20250526-012713_StatRMS_win3.xlsx	Single Dense Layer, Sequence Length 7	3	Seizure	0.393617	0.660714	0.493333	112	StatRMS	100	7	Testing
Saline-KA Holdout Testing DatasetDense_size_100__20250526-012713_StatRMS_win3.xlsx	Single Dense Layer, Sequence Length 7	4	Post Ictal	0.303309	0.357918	0.328358	461	StatRMS	100	7	Testing
Saline-KA Holdout Testing DatasetDense_size_100__20250526-012713_StatRMS_win3.xlsx	Single Dense Layer, Sequence Length 7	accuracy	accuracy	0.89288	0.89288	0.89288	0.89288	StatRMS	100	7	Testing
Saline-KA Holdout Testing DatasetDense_size_100__20250526-012713_StatRMS_win3.xlsx	Single Dense Layer, Sequence Length 7	macro avg	macro avg	0.636802	0.718448	0.669457	734394	StatRMS	100	7	Testing
Saline-KA Holdout Testing DatasetDense_size_100__20250526-012713_StatRMS_win3.xlsx	Single Dense Layer, Sequence Length 7	weighted avg	weighted avg	0.898498	0.89288	0.894344	734394	StatRMS	100	7	Testing
Saline-KA Holdout Testing DatasetDense_size_100__20250526-034309_DTR+RMS only_win3.xlsx	Single Dense Layer, Sequence Length 7	0	Wake	0.932271	0.847037	0.887612	421748	DTRMS	100	7	Testing
Saline-KA Holdout Testing DatasetDense_size_100__20250526-034309_DTR+RMS only_win3.xlsx	Single Dense Layer, Sequence Length 7	1	NREM	0.78176	0.88771	0.831373	268545	DTRMS	100	7	Testing
Saline-KA Holdout Testing DatasetDense_size_100__20250526-034309_DTR+RMS only_win3.xlsx	Single Dense Layer, Sequence Length 7	2	REM	0.566364	0.59348	0.579605	43528	DTRMS	100	7	Testing
Saline-KA Holdout Testing DatasetDense_size_100__20250526-034309_DTR+RMS only_win3.xlsx	Single Dense Layer, Sequence Length 7	3	Seizure	0	0	0	112	DTRMS	100	7	Testing
Saline-KA Holdout Testing DatasetDense_size_100__20250526-034309_DTR+RMS only_win3.xlsx	Single Dense Layer, Sequence Length 7	4	Post Ictal	0.218266	0.305857	0.254743	461	DTRMS	100	7	Testing
Saline-KA Holdout Testing DatasetDense_size_100__20250526-034309_DTR+RMS only_win3.xlsx	Single Dense Layer, Sequence Length 7	accuracy	accuracy	0.846412	0.846412	0.846412	0.846412	DTRMS	100	7	Testing
Saline-KA Holdout Testing DatasetDense_size_100__20250526-034309_DTR+RMS only_win3.xlsx	Single Dense Layer, Sequence Length 7	macro avg	macro avg	0.499732	0.526817	0.510667	734394	DTRMS	100	7	Testing
Saline-KA Holdout Testing DatasetDense_size_100__20250526-034309_DTR+RMS only_win3.xlsx	Single Dense Layer, Sequence Length 7	weighted avg	weighted avg	0.854956	0.846412	0.848259	734394	DTRMS	100	7	Testing
Saline-KA Holdout Testing DatasetDense_size_100__20250526-055852_FullFeats_win2.xlsx	Single Dense Layer, Sequence Length 5	0	Wake	0.976537	0.937408	0.956573	421749	Full	100	5	Testing
Saline-KA Holdout Testing DatasetDense_size_100__20250526-055852_FullFeats_win2.xlsx	Single Dense Layer, Sequence Length 5	1	NREM	0.909766	0.951595	0.930211	268546	Full	100	5	Testing
Saline-KA Holdout Testing DatasetDense_size_100__20250526-055852_FullFeats_win2.xlsx	Single Dense Layer, Sequence Length 5	2	REM	0.792851	0.871922	0.830509	43528	Full	100	5	Testing
Saline-KA Holdout Testing DatasetDense_size_100__20250526-055852_FullFeats_win2.xlsx	Single Dense Layer, Sequence Length 5	3	Seizure	0.605882	0.919643	0.730496	112	Full	100	5	Testing
Saline-KA Holdout Testing DatasetDense_size_100__20250526-055852_FullFeats_win2.xlsx	Single Dense Layer, Sequence Length 5	4	Post Ictal	0.491857	0.655098	0.56186	461	Full	100	5	Testing
Saline-KA Holdout Testing DatasetDense_size_100__20250526-055852_FullFeats_win2.xlsx	Single Dense Layer, Sequence Length 5	accuracy	accuracy	0.938535	0.938535	0.938535	0.938535	Full	100	5	Testing
Saline-KA Holdout Testing DatasetDense_size_100__20250526-055852_FullFeats_win2.xlsx	Single Dense Layer, Sequence Length 5	macro avg	macro avg	0.755379	0.867133	0.80193	734396	Full	100	5	Testing
Saline-KA Holdout Testing DatasetDense_size_100__20250526-055852_FullFeats_win2.xlsx	Single Dense Layer, Sequence Length 5	weighted avg	weighted avg	0.940873	0.938535	0.939179	734396	Full	100	5	Testing
Saline-KA Holdout Testing DatasetDense_size_100__20250526-082253_FFT + RMS_win2.xlsx	Single Dense Layer, Sequence Length 5	0	Wake	0.976035	0.933036	0.954051	421749	FFT	100	5	Testing
Saline-KA Holdout Testing DatasetDense_size_100__20250526-082253_FFT + RMS_win2.xlsx	Single Dense Layer, Sequence Length 5	1	NREM	0.906472	0.951822	0.928594	268546	FFT	100	5	Testing
Saline-KA Holdout Testing DatasetDense_size_100__20250526-082253_FFT + RMS_win2.xlsx	Single Dense Layer, Sequence Length 5	2	REM	0.762621	0.85306	0.805309	43528	FFT	100	5	Testing
Saline-KA Holdout Testing DatasetDense_size_100__20250526-082253_FFT + RMS_win2.xlsx	Single Dense Layer, Sequence Length 5	3	Seizure	0.76	0.169643	0.277372	112	FFT	100	5	Testing
Saline-KA Holdout Testing DatasetDense_size_100__20250526-082253_FFT + RMS_win2.xlsx	Single Dense Layer, Sequence Length 5	4	Post Ictal	0.414313	0.477223	0.443548	461	FFT	100	5	Testing
Saline-KA Holdout Testing DatasetDense_size_100__20250526-082253_FFT + RMS_win2.xlsx	Single Dense Layer, Sequence Length 5	accuracy	accuracy	0.934763	0.934763	0.934763	0.934763	FFT	100	5	Testing
Saline-KA Holdout Testing DatasetDense_size_100__20250526-082253_FFT + RMS_win2.xlsx	Single Dense Layer, Sequence Length 5	macro avg	macro avg	0.763888	0.676957	0.681775	734396	FFT	100	5	Testing
Saline-KA Holdout Testing DatasetDense_size_100__20250526-082253_FFT + RMS_win2.xlsx	Single Dense Layer, Sequence Length 5	weighted avg	weighted avg	0.937563	0.934763	0.935503	734396	FFT	100	5	Testing
Saline-KA Holdout Testing DatasetDense_size_100__20250526-103557_StatRMS_win2.xlsx	Single Dense Layer, Sequence Length 5	0	Wake	0.955007	0.889697	0.921196	421749	StatRMS	100	5	Testing
Saline-KA Holdout Testing DatasetDense_size_100__20250526-103557_StatRMS_win2.xlsx	Single Dense Layer, Sequence Length 5	1	NREM	0.838014	0.911862	0.87338	268546	StatRMS	100	5	Testing
Saline-KA Holdout Testing DatasetDense_size_100__20250526-103557_StatRMS_win2.xlsx	Single Dense Layer, Sequence Length 5	2	REM	0.682468	0.762038	0.720062	43528	StatRMS	100	5	Testing
Saline-KA Holdout Testing DatasetDense_size_100__20250526-103557_StatRMS_win2.xlsx	Single Dense Layer, Sequence Length 5	3	Seizure	0.421348	0.669643	0.517241	112	StatRMS	100	5	Testing
Saline-KA Holdout Testing DatasetDense_size_100__20250526-103557_StatRMS_win2.xlsx	Single Dense Layer, Sequence Length 5	4	Post Ictal	0.227364	0.245119	0.235908	461	StatRMS	100	5	Testing
Saline-KA Holdout Testing DatasetDense_size_100__20250526-103557_StatRMS_win2.xlsx	Single Dense Layer, Sequence Length 5	accuracy	accuracy	0.889798	0.889798	0.889798	0.889798	StatRMS	100	5	Testing
Saline-KA Holdout Testing DatasetDense_size_100__20250526-103557_StatRMS_win2.xlsx	Single Dense Layer, Sequence Length 5	macro avg	macro avg	0.62484	0.695672	0.653557	734396	StatRMS	100	5	Testing
Saline-KA Holdout Testing DatasetDense_size_100__20250526-103557_StatRMS_win2.xlsx	Single Dense Layer, Sequence Length 5	weighted avg	weighted avg	0.895535	0.889798	0.891298	734396	StatRMS	100	5	Testing
Saline-KA Holdout Testing DatasetDense_size_100__20250526-124625_DTR+RMS only_win2.xlsx	Single Dense Layer, Sequence Length 5	0	Wake	0.929386	0.840185	0.882537	421749	DTRMS	100	5	Testing
Saline-KA Holdout Testing DatasetDense_size_100__20250526-124625_DTR+RMS only_win2.xlsx	Single Dense Layer, Sequence Length 5	1	NREM	0.77429	0.88726	0.826934	268546	DTRMS	100	5	Testing
Saline-KA Holdout Testing DatasetDense_size_100__20250526-124625_DTR+RMS only_win2.xlsx	Single Dense Layer, Sequence Length 5	2	REM	0.561934	0.579259	0.570465	43528	DTRMS	100	5	Testing
Saline-KA Holdout Testing DatasetDense_size_100__20250526-124625_DTR+RMS only_win2.xlsx	Single Dense Layer, Sequence Length 5	3	Seizure	0	0	0	112	DTRMS	100	5	Testing
Saline-KA Holdout Testing DatasetDense_size_100__20250526-124625_DTR+RMS only_win2.xlsx	Single Dense Layer, Sequence Length 5	4	Post Ictal	0.199234	0.225597	0.211597	461	DTRMS	100	5	Testing
Saline-KA Holdout Testing DatasetDense_size_100__20250526-124625_DTR+RMS only_win2.xlsx	Single Dense Layer, Sequence Length 5	accuracy	accuracy	0.841419	0.841419	0.841419	0.841419	DTRMS	100	5	Testing
Saline-KA Holdout Testing DatasetDense_size_100__20250526-124625_DTR+RMS only_win2.xlsx	Single Dense Layer, Sequence Length 5	macro avg	macro avg	0.492969	0.50646	0.498307	734396	DTRMS	100	5	Testing
Saline-KA Holdout Testing DatasetDense_size_100__20250526-124625_DTR+RMS only_win2.xlsx	Single Dense Layer, Sequence Length 5	weighted avg	weighted avg	0.850293	0.841419	0.843152	734396	DTRMS	100	5	Testing
Saline-KA Holdout Testing DatasetDense_size_100__20250526-145646_FullFeats_win1.xlsx	Single Dense Layer, Sequence Length 3	0	Wake	0.97497	0.935132	0.954636	421750	Full	100	3	Testing
Saline-KA Holdout Testing DatasetDense_size_100__20250526-145646_FullFeats_win1.xlsx	Single Dense Layer, Sequence Length 3	1	NREM	0.907628	0.949882	0.928275	268547	Full	100	3	Testing
Saline-KA Holdout Testing DatasetDense_size_100__20250526-145646_FullFeats_win1.xlsx	Single Dense Layer, Sequence Length 3	2	REM	0.784482	0.866178	0.823308	43528	Full	100	3	Testing
Saline-KA Holdout Testing DatasetDense_size_100__20250526-145646_FullFeats_win1.xlsx	Single Dense Layer, Sequence Length 3	3	Seizure	0.645963	0.928571	0.761905	112	Full	100	3	Testing
Saline-KA Holdout Testing DatasetDense_size_100__20250526-145646_FullFeats_win1.xlsx	Single Dense Layer, Sequence Length 3	4	Post Ictal	0.437705	0.579176	0.498599	461	Full	100	3	Testing
Saline-KA Holdout Testing DatasetDense_size_100__20250526-145646_FullFeats_win1.xlsx	Single Dense Layer, Sequence Length 3	accuracy	accuracy	0.936214	0.936214	0.936214	0.936214	Full	100	3	Testing
Saline-KA Holdout Testing DatasetDense_size_100__20250526-145646_FullFeats_win1.xlsx	Single Dense Layer, Sequence Length 3	macro avg	macro avg	0.75015	0.851788	0.793345	734398	Full	100	3	Testing
Saline-KA Holdout Testing DatasetDense_size_100__20250526-145646_FullFeats_win1.xlsx	Single Dense Layer, Sequence Length 3	weighted avg	weighted avg	0.938668	0.936214	0.936897	734398	Full	100	3	Testing
Saline-KA Holdout Testing DatasetDense_size_100__20250526-171126_FFT + RMS_win1.xlsx	Single Dense Layer, Sequence Length 3	0	Wake	0.972426	0.927661	0.949516	421750	FFT	100	3	Testing
Saline-KA Holdout Testing DatasetDense_size_100__20250526-171126_FFT + RMS_win1.xlsx	Single Dense Layer, Sequence Length 3	1	NREM	0.900639	0.947585	0.923515	268547	FFT	100	3	Testing
Saline-KA Holdout Testing DatasetDense_size_100__20250526-171126_FFT + RMS_win1.xlsx	Single Dense Layer, Sequence Length 3	2	REM	0.743283	0.836978	0.787353	43528	FFT	100	3	Testing
Saline-KA Holdout Testing DatasetDense_size_100__20250526-171126_FFT + RMS_win1.xlsx	Single Dense Layer, Sequence Length 3	3	Seizure	0.642857	0.0803571	0.142857	112	FFT	100	3	Testing
Saline-KA Holdout Testing DatasetDense_size_100__20250526-171126_FFT + RMS_win1.xlsx	Single Dense Layer, Sequence Length 3	4	Post Ictal	0.388548	0.412148	0.4	461	FFT	100	3	Testing
Saline-KA Holdout Testing DatasetDense_size_100__20250526-171126_FFT + RMS_win1.xlsx	Single Dense Layer, Sequence Length 3	accuracy	accuracy	0.929119	0.929119	0.929119	0.929119	FFT	100	3	Testing
Saline-KA Holdout Testing DatasetDense_size_100__20250526-171126_FFT + RMS_win1.xlsx	Single Dense Layer, Sequence Length 3	macro avg	macro avg	0.729551	0.640946	0.640648	734398	FFT	100	3	Testing
Saline-KA Holdout Testing DatasetDense_size_100__20250526-171126_FFT + RMS_win1.xlsx	Single Dense Layer, Sequence Length 3	weighted avg	weighted avg	0.932177	0.929119	0.929929	734398	FFT	100	3	Testing
Saline-KA Holdout Testing DatasetDense_size_100__20250526-191718_StatRMS_win1.xlsx	Single Dense Layer, Sequence Length 3	0	Wake	0.950365	0.88505	0.916545	421750	StatRMS	100	3	Testing
Saline-KA Holdout Testing DatasetDense_size_100__20250526-191718_StatRMS_win1.xlsx	Single Dense Layer, Sequence Length 3	1	NREM	0.833162	0.906601	0.868332	268547	StatRMS	100	3	Testing
Saline-KA Holdout Testing DatasetDense_size_100__20250526-191718_StatRMS_win1.xlsx	Single Dense Layer, Sequence Length 3	2	REM	0.664894	0.746876	0.703505	43528	StatRMS	100	3	Testing
Saline-KA Holdout Testing DatasetDense_size_100__20250526-191718_StatRMS_win1.xlsx	Single Dense Layer, Sequence Length 3	3	Seizure	0.405263	0.6875	0.509934	112	StatRMS	100	3	Testing
Saline-KA Holdout Testing DatasetDense_size_100__20250526-191718_StatRMS_win1.xlsx	Single Dense Layer, Sequence Length 3	4	Post Ictal	0.151515	0.10846	0.126422	461	StatRMS	100	3	Testing
Saline-KA Holdout Testing DatasetDense_size_100__20250526-191718_StatRMS_win1.xlsx	Single Dense Layer, Sequence Length 3	accuracy	accuracy	0.884224	0.884224	0.884224	0.884224	StatRMS	100	3	Testing
Saline-KA Holdout Testing DatasetDense_size_100__20250526-191718_StatRMS_win1.xlsx	Single Dense Layer, Sequence Length 3	macro avg	macro avg	0.60104	0.666897	0.624948	734398	StatRMS	100	3	Testing
Saline-KA Holdout Testing DatasetDense_size_100__20250526-191718_StatRMS_win1.xlsx	Single Dense Layer, Sequence Length 3	weighted avg	weighted avg	0.890003	0.884224	0.88573	734398	StatRMS	100	3	Testing
Saline-KA Holdout Testing DatasetDense_size_100__20250526-212302_DTR+RMS only_win1.xlsx	Single Dense Layer, Sequence Length 3	0	Wake	0.923032	0.829565	0.873806	421750	DTRMS	100	3	Testing
Saline-KA Holdout Testing DatasetDense_size_100__20250526-212302_DTR+RMS only_win1.xlsx	Single Dense Layer, Sequence Length 3	1	NREM	0.763067	0.882386	0.8184	268547	DTRMS	100	3	Testing
Saline-KA Holdout Testing DatasetDense_size_100__20250526-212302_DTR+RMS only_win1.xlsx	Single Dense Layer, Sequence Length 3	2	REM	0.550825	0.563201	0.556944	43528	DTRMS	100	3	Testing
Saline-KA Holdout Testing DatasetDense_size_100__20250526-212302_DTR+RMS only_win1.xlsx	Single Dense Layer, Sequence Length 3	3	Seizure	0	0	0	112	DTRMS	100	3	Testing
Saline-KA Holdout Testing DatasetDense_size_100__20250526-212302_DTR+RMS only_win1.xlsx	Single Dense Layer, Sequence Length 3	4	Post Ictal	0.197411	0.132321	0.158442	461	DTRMS	100	3	Testing
Saline-KA Holdout Testing DatasetDense_size_100__20250526-212302_DTR+RMS only_win1.xlsx	Single Dense Layer, Sequence Length 3	accuracy	accuracy	0.832528	0.832528	0.832528	0.832528	DTRMS	100	3	Testing
Saline-KA Holdout Testing DatasetDense_size_100__20250526-212302_DTR+RMS only_win1.xlsx	Single Dense Layer, Sequence Length 3	macro avg	macro avg	0.486867	0.481494	0.481518	734398	DTRMS	100	3	Testing
Saline-KA Holdout Testing DatasetDense_size_100__20250526-212302_DTR+RMS only_win1.xlsx	Single Dense Layer, Sequence Length 3	weighted avg	weighted avg	0.841881	0.832528	0.834183	734398	DTRMS	100	3	Testing
Saline-KA Holdout Testing DatasetDense_size_100__20250526-232156_FullFeats_win0.xlsx	Single Dense Layer, Sequence Length 1	0	Wake	0.968212	0.915007	0.940858	421751	Full	100	1	Testing
Saline-KA Holdout Testing DatasetDense_size_100__20250526-232156_FullFeats_win0.xlsx	Single Dense Layer, Sequence Length 1	1	NREM	0.886794	0.942759	0.91392	268548	Full	100	1	Testing
Saline-KA Holdout Testing DatasetDense_size_100__20250526-232156_FullFeats_win0.xlsx	Single Dense Layer, Sequence Length 1	2	REM	0.707981	0.809295	0.755255	43528	Full	100	1	Testing
Saline-KA Holdout Testing DatasetDense_size_100__20250526-232156_FullFeats_win0.xlsx	Single Dense Layer, Sequence Length 1	3	Seizure	0.547368	0.928571	0.688742	112	Full	100	1	Testing
Saline-KA Holdout Testing DatasetDense_size_100__20250526-232156_FullFeats_win0.xlsx	Single Dense Layer, Sequence Length 1	4	Post Ictal	0.515707	0.427332	0.467378	461	Full	100	1	Testing
Saline-KA Holdout Testing DatasetDense_size_100__20250526-232156_FullFeats_win0.xlsx	Single Dense Layer, Sequence Length 1	accuracy	accuracy	0.918585	0.918585	0.918585	0.918585	Full	100	1	Testing
Saline-KA Holdout Testing DatasetDense_size_100__20250526-232156_FullFeats_win0.xlsx	Single Dense Layer, Sequence Length 1	macro avg	macro avg	0.725212	0.804593	0.753231	734400	Full	100	1	Testing
Saline-KA Holdout Testing DatasetDense_size_100__20250526-232156_FullFeats_win0.xlsx	Single Dense Layer, Sequence Length 1	weighted avg	weighted avg	0.922667	0.918585	0.919671	734400	Full	100	1	Testing
Saline-KA Holdout Testing DatasetDense_size_100__20250527-011335_FFT + RMS_win0.xlsx	Single Dense Layer, Sequence Length 1	0	Wake	0.960084	0.902625	0.930468	421751	FFT	100	1	Testing
Saline-KA Holdout Testing DatasetDense_size_100__20250527-011335_FFT + RMS_win0.xlsx	Single Dense Layer, Sequence Length 1	1	NREM	0.877572	0.935155	0.905449	268548	FFT	100	1	Testing
Saline-KA Holdout Testing DatasetDense_size_100__20250527-011335_FFT + RMS_win0.xlsx	Single Dense Layer, Sequence Length 1	2	REM	0.648678	0.765186	0.702131	43528	FFT	100	1	Testing
Saline-KA Holdout Testing DatasetDense_size_100__20250527-011335_FFT + RMS_win0.xlsx	Single Dense Layer, Sequence Length 1	3	Seizure	0.833333	0.133929	0.230769	112	FFT	100	1	Testing
Saline-KA Holdout Testing DatasetDense_size_100__20250527-011335_FFT + RMS_win0.xlsx	Single Dense Layer, Sequence Length 1	4	Post Ictal	0.27451	0.212581	0.239609	461	FFT	100	1	Testing
Saline-KA Holdout Testing DatasetDense_size_100__20250527-011335_FFT + RMS_win0.xlsx	Single Dense Layer, Sequence Length 1	accuracy	accuracy	0.905824	0.905824	0.905824	0.905824	FFT	100	1	Testing
Saline-KA Holdout Testing DatasetDense_size_100__20250527-011335_FFT + RMS_win0.xlsx	Single Dense Layer, Sequence Length 1	macro avg	macro avg	0.718835	0.589895	0.601685	734400	FFT	100	1	Testing
Saline-KA Holdout Testing DatasetDense_size_100__20250527-011335_FFT + RMS_win0.xlsx	Single Dense Layer, Sequence Length 1	weighted avg	weighted avg	0.911005	0.905824	0.907246	734400	FFT	100	1	Testing
Saline-KA Holdout Testing DatasetDense_size_100__20250527-030237_StatRMS_win0.xlsx	Single Dense Layer, Sequence Length 1	0	Wake	0.932169	0.867958	0.898918	421751	StatRMS	100	1	Testing
Saline-KA Holdout Testing DatasetDense_size_100__20250527-030237_StatRMS_win0.xlsx	Single Dense Layer, Sequence Length 1	1	NREM	0.805847	0.88366	0.842961	268548	StatRMS	100	1	Testing
Saline-KA Holdout Testing DatasetDense_size_100__20250527-030237_StatRMS_win0.xlsx	Single Dense Layer, Sequence Length 1	2	REM	0.588748	0.635154	0.611071	43528	StatRMS	100	1	Testing
Saline-KA Holdout Testing DatasetDense_size_100__20250527-030237_StatRMS_win0.xlsx	Single Dense Layer, Sequence Length 1	3	Seizure	0.321168	0.392857	0.353414	112	StatRMS	100	1	Testing
Saline-KA Holdout Testing DatasetDense_size_100__20250527-030237_StatRMS_win0.xlsx	Single Dense Layer, Sequence Length 1	4	Post Ictal	0.0714286	0.0195228	0.0306644	461	StatRMS	100	1	Testing
Saline-KA Holdout Testing DatasetDense_size_100__20250527-030237_StatRMS_win0.xlsx	Single Dense Layer, Sequence Length 1	accuracy	accuracy	0.859296	0.859296	0.859296	0.859296	StatRMS	100	1	Testing
Saline-KA Holdout Testing DatasetDense_size_100__20250527-030237_StatRMS_win0.xlsx	Single Dense Layer, Sequence Length 1	macro avg	macro avg	0.543872	0.55983	0.547406	734400	StatRMS	100	1	Testing
Saline-KA Holdout Testing DatasetDense_size_100__20250527-030237_StatRMS_win0.xlsx	Single Dense Layer, Sequence Length 1	weighted avg	weighted avg	0.864989	0.859296	0.860768	734400	StatRMS	100	1	Testing
Saline-KA Holdout Testing DatasetDense_size_100__20250527-045133_DTR+RMS only_win0.xlsx	Single Dense Layer, Sequence Length 1	0	Wake	0.898482	0.795989	0.844136	421751	DTRMS	100	1	Testing
Saline-KA Holdout Testing DatasetDense_size_100__20250527-045133_DTR+RMS only_win0.xlsx	Single Dense Layer, Sequence Length 1	1	NREM	0.721203	0.858785	0.784004	268548	DTRMS	100	1	Testing
Saline-KA Holdout Testing DatasetDense_size_100__20250527-045133_DTR+RMS only_win0.xlsx	Single Dense Layer, Sequence Length 1	2	REM	0.491382	0.461726	0.476092	43528	DTRMS	100	1	Testing
Saline-KA Holdout Testing DatasetDense_size_100__20250527-045133_DTR+RMS only_win0.xlsx	Single Dense Layer, Sequence Length 1	3	Seizure	0	0	0	112	DTRMS	100	1	Testing
Saline-KA Holdout Testing DatasetDense_size_100__20250527-045133_DTR+RMS only_win0.xlsx	Single Dense Layer, Sequence Length 1	4	Post Ictal	0.123457	0.021692	0.0369004	461	DTRMS	100	1	Testing
Saline-KA Holdout Testing DatasetDense_size_100__20250527-045133_DTR+RMS only_win0.xlsx	Single Dense Layer, Sequence Length 1	accuracy	accuracy	0.798532	0.798532	0.798532	0.798532	DTRMS	100	1	Testing
Saline-KA Holdout Testing DatasetDense_size_100__20250527-045133_DTR+RMS only_win0.xlsx	Single Dense Layer, Sequence Length 1	macro avg	macro avg	0.446905	0.427638	0.428227	734400	DTRMS	100	1	Testing
Saline-KA Holdout Testing DatasetDense_size_100__20250527-045133_DTR+RMS only_win0.xlsx	Single Dense Layer, Sequence Length 1	weighted avg	weighted avg	0.808904	0.798532	0.799698	734400	DTRMS	100	1	Testing
Saline-KA Holdout Testing DatasetDense_size_200__20250525-193236_FullFeats_win3.xlsx	Single Dense Layer, Sequence Length 7	0	Wake	0.978974	0.941135	0.959682	421748	Full	200	7	Testing
Saline-KA Holdout Testing DatasetDense_size_200__20250525-193236_FullFeats_win3.xlsx	Single Dense Layer, Sequence Length 7	1	NREM	0.914016	0.955158	0.934134	268545	Full	200	7	Testing
Saline-KA Holdout Testing DatasetDense_size_200__20250525-193236_FullFeats_win3.xlsx	Single Dense Layer, Sequence Length 7	2	REM	0.807395	0.881869	0.842991	43528	Full	200	7	Testing
Saline-KA Holdout Testing DatasetDense_size_200__20250525-193236_FullFeats_win3.xlsx	Single Dense Layer, Sequence Length 7	3	Seizure	0.656051	0.919643	0.765799	112	Full	200	7	Testing
Saline-KA Holdout Testing DatasetDense_size_200__20250525-193236_FullFeats_win3.xlsx	Single Dense Layer, Sequence Length 7	4	Post Ictal	0.52443	0.698482	0.59907	461	Full	200	7	Testing
Saline-KA Holdout Testing DatasetDense_size_200__20250525-193236_FullFeats_win3.xlsx	Single Dense Layer, Sequence Length 7	accuracy	accuracy	0.942595	0.942595	0.942595	0.942595	Full	200	7	Testing
Saline-KA Holdout Testing DatasetDense_size_200__20250525-193236_FullFeats_win3.xlsx	Single Dense Layer, Sequence Length 7	macro avg	macro avg	0.776173	0.879257	0.820335	734394	Full	200	7	Testing
Saline-KA Holdout Testing DatasetDense_size_200__20250525-193236_FullFeats_win3.xlsx	Single Dense Layer, Sequence Length 7	weighted avg	weighted avg	0.944717	0.942595	0.943168	734394	Full	200	7	Testing
Saline-KA Holdout Testing DatasetDense_size_200__20250525-222213_FFT + RMS_win3.xlsx	Single Dense Layer, Sequence Length 7	0	Wake	0.977508	0.936488	0.956558	421748	FFT	200	7	Testing
Saline-KA Holdout Testing DatasetDense_size_200__20250525-222213_FFT + RMS_win3.xlsx	Single Dense Layer, Sequence Length 7	1	NREM	0.909274	0.953576	0.930898	268545	FFT	200	7	Testing
Saline-KA Holdout Testing DatasetDense_size_200__20250525-222213_FFT + RMS_win3.xlsx	Single Dense Layer, Sequence Length 7	2	REM	0.779298	0.859952	0.817641	43528	FFT	200	7	Testing
Saline-KA Holdout Testing DatasetDense_size_200__20250525-222213_FFT + RMS_win3.xlsx	Single Dense Layer, Sequence Length 7	3	Seizure	0.788462	0.366071	0.5	112	FFT	200	7	Testing
Saline-KA Holdout Testing DatasetDense_size_200__20250525-222213_FFT + RMS_win3.xlsx	Single Dense Layer, Sequence Length 7	4	Post Ictal	0.385714	0.527115	0.445463	461	FFT	200	7	Testing
Saline-KA Holdout Testing DatasetDense_size_200__20250525-222213_FFT + RMS_win3.xlsx	Single Dense Layer, Sequence Length 7	accuracy	accuracy	0.937856	0.937856	0.937856	0.937856	FFT	200	7	Testing
Saline-KA Holdout Testing DatasetDense_size_200__20250525-222213_FFT + RMS_win3.xlsx	Single Dense Layer, Sequence Length 7	macro avg	macro avg	0.768051	0.728641	0.730112	734394	FFT	200	7	Testing
Saline-KA Holdout Testing DatasetDense_size_200__20250525-222213_FFT + RMS_win3.xlsx	Single Dense Layer, Sequence Length 7	weighted avg	weighted avg	0.940409	0.937856	0.938551	734394	FFT	200	7	Testing
Saline-KA Holdout Testing DatasetDense_size_200__20250526-004054_StatRMS_win3.xlsx	Single Dense Layer, Sequence Length 7	0	Wake	0.958922	0.89475	0.925725	421748	StatRMS	200	7	Testing
Saline-KA Holdout Testing DatasetDense_size_200__20250526-004054_StatRMS_win3.xlsx	Single Dense Layer, Sequence Length 7	1	NREM	0.844767	0.917027	0.879415	268545	StatRMS	200	7	Testing
Saline-KA Holdout Testing DatasetDense_size_200__20250526-004054_StatRMS_win3.xlsx	Single Dense Layer, Sequence Length 7	2	REM	0.693705	0.772928	0.731177	43528	StatRMS	200	7	Testing
Saline-KA Holdout Testing DatasetDense_size_200__20250526-004054_StatRMS_win3.xlsx	Single Dense Layer, Sequence Length 7	3	Seizure	0.532934	0.794643	0.637993	112	StatRMS	200	7	Testing
Saline-KA Holdout Testing DatasetDense_size_200__20250526-004054_StatRMS_win3.xlsx	Single Dense Layer, Sequence Length 7	4	Post Ictal	0.325581	0.4859	0.389904	461	StatRMS	200	7	Testing
Saline-KA Holdout Testing DatasetDense_size_200__20250526-004054_StatRMS_win3.xlsx	Single Dense Layer, Sequence Length 7	accuracy	accuracy	0.895404	0.895404	0.895404	0.895404	StatRMS	200	7	Testing
Saline-KA Holdout Testing DatasetDense_size_200__20250526-004054_StatRMS_win3.xlsx	Single Dense Layer, Sequence Length 7	macro avg	macro avg	0.671182	0.77305	0.712843	734394	StatRMS	200	7	Testing
Saline-KA Holdout Testing DatasetDense_size_200__20250526-004054_StatRMS_win3.xlsx	Single Dense Layer, Sequence Length 7	weighted avg	weighted avg	0.900997	0.895404	0.89688	734394	StatRMS	200	7	Testing
Saline-KA Holdout Testing DatasetDense_size_200__20250526-025949_DTR+RMS only_win3.xlsx	Single Dense Layer, Sequence Length 7	0	Wake	0.932678	0.846323	0.887405	421748	DTRMS	200	7	Testing
Saline-KA Holdout Testing DatasetDense_size_200__20250526-025949_DTR+RMS only_win3.xlsx	Single Dense Layer, Sequence Length 7	1	NREM	0.782069	0.888328	0.831819	268545	DTRMS	200	7	Testing
Saline-KA Holdout Testing DatasetDense_size_200__20250526-025949_DTR+RMS only_win3.xlsx	Single Dense Layer, Sequence Length 7	2	REM	0.565405	0.5958	0.580205	43528	DTRMS	200	7	Testing
Saline-KA Holdout Testing DatasetDense_size_200__20250526-025949_DTR+RMS only_win3.xlsx	Single Dense Layer, Sequence Length 7	3	Seizure	0.047619	0.0178571	0.025974	112	DTRMS	200	7	Testing
Saline-KA Holdout Testing DatasetDense_size_200__20250526-025949_DTR+RMS only_win3.xlsx	Single Dense Layer, Sequence Length 7	4	Post Ictal	0.193891	0.316703	0.240527	461	DTRMS	200	7	Testing
Saline-KA Holdout Testing DatasetDense_size_200__20250526-025949_DTR+RMS only_win3.xlsx	Single Dense Layer, Sequence Length 7	accuracy	accuracy	0.846375	0.846375	0.846375	0.846375	DTRMS	200	7	Testing
Saline-KA Holdout Testing DatasetDense_size_200__20250526-025949_DTR+RMS only_win3.xlsx	Single Dense Layer, Sequence Length 7	macro avg	macro avg	0.504332	0.533002	0.513186	734394	DTRMS	200	7	Testing
Saline-KA Holdout Testing DatasetDense_size_200__20250526-025949_DTR+RMS only_win3.xlsx	Single Dense Layer, Sequence Length 7	weighted avg	weighted avg	0.855238	0.846375	0.848333	734394	DTRMS	200	7	Testing
Saline-KA Holdout Testing DatasetDense_size_200__20250526-050858_FullFeats_win2.xlsx	Single Dense Layer, Sequence Length 5	0	Wake	0.978872	0.939905	0.958993	421749	Full	200	5	Testing
Saline-KA Holdout Testing DatasetDense_size_200__20250526-050858_FullFeats_win2.xlsx	Single Dense Layer, Sequence Length 5	1	NREM	0.912916	0.954957	0.933464	268546	Full	200	5	Testing
Saline-KA Holdout Testing DatasetDense_size_200__20250526-050858_FullFeats_win2.xlsx	Single Dense Layer, Sequence Length 5	2	REM	0.804327	0.883064	0.841859	43528	Full	200	5	Testing
Saline-KA Holdout Testing DatasetDense_size_200__20250526-050858_FullFeats_win2.xlsx	Single Dense Layer, Sequence Length 5	3	Seizure	0.705479	0.919643	0.79845	112	Full	200	5	Testing
Saline-KA Holdout Testing DatasetDense_size_200__20250526-050858_FullFeats_win2.xlsx	Single Dense Layer, Sequence Length 5	4	Post Ictal	0.496599	0.633406	0.556721	461	Full	200	5	Testing
Saline-KA Holdout Testing DatasetDense_size_200__20250526-050858_FullFeats_win2.xlsx	Single Dense Layer, Sequence Length 5	accuracy	accuracy	0.941845	0.941845	0.941845	0.941845	Full	200	5	Testing
Saline-KA Holdout Testing DatasetDense_size_200__20250526-050858_FullFeats_win2.xlsx	Single Dense Layer, Sequence Length 5	macro avg	macro avg	0.779639	0.866195	0.817897	734396	Full	200	5	Testing
Saline-KA Holdout Testing DatasetDense_size_200__20250526-050858_FullFeats_win2.xlsx	Single Dense Layer, Sequence Length 5	weighted avg	weighted avg	0.944064	0.941845	0.942438	734396	Full	200	5	Testing
Saline-KA Holdout Testing DatasetDense_size_200__20250526-074021_FFT + RMS_win2.xlsx	Single Dense Layer, Sequence Length 5	0	Wake	0.976703	0.932536	0.954109	421749	FFT	200	5	Testing
Saline-KA Holdout Testing DatasetDense_size_200__20250526-074021_FFT + RMS_win2.xlsx	Single Dense Layer, Sequence Length 5	1	NREM	0.905622	0.953151	0.928779	268546	FFT	200	5	Testing
Saline-KA Holdout Testing DatasetDense_size_200__20250526-074021_FFT + RMS_win2.xlsx	Single Dense Layer, Sequence Length 5	2	REM	0.767762	0.854737	0.808919	43528	FFT	200	5	Testing
Saline-KA Holdout Testing DatasetDense_size_200__20250526-074021_FFT + RMS_win2.xlsx	Single Dense Layer, Sequence Length 5	3	Seizure	0.777778	0.25	0.378378	112	FFT	200	5	Testing
Saline-KA Holdout Testing DatasetDense_size_200__20250526-074021_FFT + RMS_win2.xlsx	Single Dense Layer, Sequence Length 5	4	Post Ictal	0.376712	0.477223	0.421053	461	FFT	200	5	Testing
Saline-KA Holdout Testing DatasetDense_size_200__20250526-074021_FFT + RMS_win2.xlsx	Single Dense Layer, Sequence Length 5	accuracy	accuracy	0.935073	0.935073	0.935073	0.935073	FFT	200	5	Testing
Saline-KA Holdout Testing DatasetDense_size_200__20250526-074021_FFT + RMS_win2.xlsx	Single Dense Layer, Sequence Length 5	macro avg	macro avg	0.760916	0.69353	0.698247	734396	FFT	200	5	Testing
Saline-KA Holdout Testing DatasetDense_size_200__20250526-074021_FFT + RMS_win2.xlsx	Single Dense Layer, Sequence Length 5	weighted avg	weighted avg	0.93792	0.935073	0.935819	734396	FFT	200	5	Testing
Saline-KA Holdout Testing DatasetDense_size_200__20250526-095159_StatRMS_win2.xlsx	Single Dense Layer, Sequence Length 5	0	Wake	0.957344	0.891042	0.923004	421749	StatRMS	200	5	Testing
Saline-KA Holdout Testing DatasetDense_size_200__20250526-095159_StatRMS_win2.xlsx	Single Dense Layer, Sequence Length 5	1	NREM	0.840493	0.913896	0.875659	268546	StatRMS	200	5	Testing
Saline-KA Holdout Testing DatasetDense_size_200__20250526-095159_StatRMS_win2.xlsx	Single Dense Layer, Sequence Length 5	2	REM	0.684524	0.77086	0.725131	43528	StatRMS	200	5	Testing
Saline-KA Holdout Testing DatasetDense_size_200__20250526-095159_StatRMS_win2.xlsx	Single Dense Layer, Sequence Length 5	3	Seizure	0.531792	0.821429	0.645614	112	StatRMS	200	5	Testing
Saline-KA Holdout Testing DatasetDense_size_200__20250526-095159_StatRMS_win2.xlsx	Single Dense Layer, Sequence Length 5	4	Post Ictal	0.3003	0.433839	0.354925	461	StatRMS	200	5	Testing
Saline-KA Holdout Testing DatasetDense_size_200__20250526-095159_StatRMS_win2.xlsx	Single Dense Layer, Sequence Length 5	accuracy	accuracy	0.891978	0.891978	0.891978	0.891978	StatRMS	200	5	Testing
Saline-KA Holdout Testing DatasetDense_size_200__20250526-095159_StatRMS_win2.xlsx	Single Dense Layer, Sequence Length 5	macro avg	macro avg	0.662891	0.766213	0.704866	734396	StatRMS	200	5	Testing
Saline-KA Holdout Testing DatasetDense_size_200__20250526-095159_StatRMS_win2.xlsx	Single Dense Layer, Sequence Length 5	weighted avg	weighted avg	0.897968	0.891978	0.893564	734396	StatRMS	200	5	Testing
Saline-KA Holdout Testing DatasetDense_size_200__20250526-120539_DTR+RMS only_win2.xlsx	Single Dense Layer, Sequence Length 5	0	Wake	0.929533	0.839691	0.882331	421749	DTRMS	200	5	Testing
Saline-KA Holdout Testing DatasetDense_size_200__20250526-120539_DTR+RMS only_win2.xlsx	Single Dense Layer, Sequence Length 5	1	NREM	0.774418	0.88682	0.826816	268546	DTRMS	200	5	Testing
Saline-KA Holdout Testing DatasetDense_size_200__20250526-120539_DTR+RMS only_win2.xlsx	Single Dense Layer, Sequence Length 5	2	REM	0.558002	0.581603	0.569558	43528	DTRMS	200	5	Testing
Saline-KA Holdout Testing DatasetDense_size_200__20250526-120539_DTR+RMS only_win2.xlsx	Single Dense Layer, Sequence Length 5	3	Seizure	0	0	0	112	DTRMS	200	5	Testing
Saline-KA Holdout Testing DatasetDense_size_200__20250526-120539_DTR+RMS only_win2.xlsx	Single Dense Layer, Sequence Length 5	4	Post Ictal	0.196078	0.21692	0.205973	461	DTRMS	200	5	Testing
Saline-KA Holdout Testing DatasetDense_size_200__20250526-120539_DTR+RMS only_win2.xlsx	Single Dense Layer, Sequence Length 5	accuracy	accuracy	0.841109	0.841109	0.841109	0.841109	DTRMS	200	5	Testing
Saline-KA Holdout Testing DatasetDense_size_200__20250526-120539_DTR+RMS only_win2.xlsx	Single Dense Layer, Sequence Length 5	macro avg	macro avg	0.491606	0.505007	0.496936	734396	DTRMS	200	5	Testing
Saline-KA Holdout Testing DatasetDense_size_200__20250526-120539_DTR+RMS only_win2.xlsx	Single Dense Layer, Sequence Length 5	weighted avg	weighted avg	0.850189	0.841109	0.842934	734396	DTRMS	200	5	Testing
Saline-KA Holdout Testing DatasetDense_size_200__20250526-141149_FullFeats_win1.xlsx	Single Dense Layer, Sequence Length 3	0	Wake	0.976296	0.935848	0.955644	421750	Full	200	3	Testing
Saline-KA Holdout Testing DatasetDense_size_200__20250526-141149_FullFeats_win1.xlsx	Single Dense Layer, Sequence Length 3	1	NREM	0.908133	0.952101	0.929598	268547	Full	200	3	Testing
Saline-KA Holdout Testing DatasetDense_size_200__20250526-141149_FullFeats_win1.xlsx	Single Dense Layer, Sequence Length 3	2	REM	0.792708	0.8716	0.830284	43528	Full	200	3	Testing
Saline-KA Holdout Testing DatasetDense_size_200__20250526-141149_FullFeats_win1.xlsx	Single Dense Layer, Sequence Length 3	3	Seizure	0.658385	0.946429	0.776557	112	Full	200	3	Testing
Saline-KA Holdout Testing DatasetDense_size_200__20250526-141149_FullFeats_win1.xlsx	Single Dense Layer, Sequence Length 3	4	Post Ictal	0.511797	0.611714	0.557312	461	Full	200	3	Testing
Saline-KA Holdout Testing DatasetDense_size_200__20250526-141149_FullFeats_win1.xlsx	Single Dense Layer, Sequence Length 3	accuracy	accuracy	0.937782	0.937782	0.937782	0.937782	Full	200	3	Testing
Saline-KA Holdout Testing DatasetDense_size_200__20250526-141149_FullFeats_win1.xlsx	Single Dense Layer, Sequence Length 3	macro avg	macro avg	0.769464	0.863538	0.809879	734398	Full	200	3	Testing
Saline-KA Holdout Testing DatasetDense_size_200__20250526-141149_FullFeats_win1.xlsx	Single Dense Layer, Sequence Length 3	weighted avg	weighted avg	0.94015	0.937782	0.938412	734398	Full	200	3	Testing
Saline-KA Holdout Testing DatasetDense_size_200__20250526-163014_FFT + RMS_win1.xlsx	Single Dense Layer, Sequence Length 3	0	Wake	0.973371	0.926241	0.949221	421750	FFT	200	3	Testing
Saline-KA Holdout Testing DatasetDense_size_200__20250526-163014_FFT + RMS_win1.xlsx	Single Dense Layer, Sequence Length 3	1	NREM	0.899999	0.949599	0.924134	268547	FFT	200	3	Testing
Saline-KA Holdout Testing DatasetDense_size_200__20250526-163014_FFT + RMS_win1.xlsx	Single Dense Layer, Sequence Length 3	2	REM	0.745299	0.842194	0.790789	43528	FFT	200	3	Testing
Saline-KA Holdout Testing DatasetDense_size_200__20250526-163014_FFT + RMS_win1.xlsx	Single Dense Layer, Sequence Length 3	3	Seizure	0.75	0.214286	0.333333	112	FFT	200	3	Testing
Saline-KA Holdout Testing DatasetDense_size_200__20250526-163014_FFT + RMS_win1.xlsx	Single Dense Layer, Sequence Length 3	4	Post Ictal	0.423459	0.462039	0.441909	461	FFT	200	3	Testing
Saline-KA Holdout Testing DatasetDense_size_200__20250526-163014_FFT + RMS_win1.xlsx	Single Dense Layer, Sequence Length 3	accuracy	accuracy	0.929401	0.929401	0.929401	0.929401	FFT	200	3	Testing
Saline-KA Holdout Testing DatasetDense_size_200__20250526-163014_FFT + RMS_win1.xlsx	Single Dense Layer, Sequence Length 3	macro avg	macro avg	0.758426	0.678872	0.687877	734398	FFT	200	3	Testing
Saline-KA Holdout Testing DatasetDense_size_200__20250526-163014_FFT + RMS_win1.xlsx	Single Dense Layer, Sequence Length 3	weighted avg	weighted avg	0.932644	0.929401	0.930245	734398	FFT	200	3	Testing
Saline-KA Holdout Testing DatasetDense_size_200__20250526-183656_StatRMS_win1.xlsx	Single Dense Layer, Sequence Length 3	0	Wake	0.953219	0.885195	0.917948	421750	StatRMS	200	3	Testing
Saline-KA Holdout Testing DatasetDense_size_200__20250526-183656_StatRMS_win1.xlsx	Single Dense Layer, Sequence Length 3	1	NREM	0.832894	0.909256	0.869402	268547	StatRMS	200	3	Testing
Saline-KA Holdout Testing DatasetDense_size_200__20250526-183656_StatRMS_win1.xlsx	Single Dense Layer, Sequence Length 3	2	REM	0.67246	0.755514	0.711572	43528	StatRMS	200	3	Testing
Saline-KA Holdout Testing DatasetDense_size_200__20250526-183656_StatRMS_win1.xlsx	Single Dense Layer, Sequence Length 3	3	Seizure	0.47644	0.8125	0.60066	112	StatRMS	200	3	Testing
Saline-KA Holdout Testing DatasetDense_size_200__20250526-183656_StatRMS_win1.xlsx	Single Dense Layer, Sequence Length 3	4	Post Ictal	0.1639	0.171367	0.16755	461	StatRMS	200	3	Testing
Saline-KA Holdout Testing DatasetDense_size_200__20250526-183656_StatRMS_win1.xlsx	Single Dense Layer, Sequence Length 3	accuracy	accuracy	0.885848	0.885848	0.885848	0.885848	StatRMS	200	3	Testing
Saline-KA Holdout Testing DatasetDense_size_200__20250526-183656_StatRMS_win1.xlsx	Single Dense Layer, Sequence Length 3	macro avg	macro avg	0.619783	0.706766	0.653426	734398	StatRMS	200	3	Testing
Saline-KA Holdout Testing DatasetDense_size_200__20250526-183656_StatRMS_win1.xlsx	Single Dense Layer, Sequence Length 3	weighted avg	weighted avg	0.892011	0.885848	0.887445	734398	StatRMS	200	3	Testing
Saline-KA Holdout Testing DatasetDense_size_200__20250526-204325_DTR+RMS only_win1.xlsx	Single Dense Layer, Sequence Length 3	0	Wake	0.924424	0.825961	0.872423	421750	DTRMS	200	3	Testing
Saline-KA Holdout Testing DatasetDense_size_200__20250526-204325_DTR+RMS only_win1.xlsx	Single Dense Layer, Sequence Length 3	1	NREM	0.76066	0.884121	0.817757	268547	DTRMS	200	3	Testing
Saline-KA Holdout Testing DatasetDense_size_200__20250526-204325_DTR+RMS only_win1.xlsx	Single Dense Layer, Sequence Length 3	2	REM	0.547325	0.565797	0.556408	43528	DTRMS	200	3	Testing
Saline-KA Holdout Testing DatasetDense_size_200__20250526-204325_DTR+RMS only_win1.xlsx	Single Dense Layer, Sequence Length 3	3	Seizure	0	0	0	112	DTRMS	200	3	Testing
Saline-KA Holdout Testing DatasetDense_size_200__20250526-204325_DTR+RMS only_win1.xlsx	Single Dense Layer, Sequence Length 3	4	Post Ictal	0.198157	0.186551	0.192179	461	DTRMS	200	3	Testing
Saline-KA Holdout Testing DatasetDense_size_200__20250526-204325_DTR+RMS only_win1.xlsx	Single Dense Layer, Sequence Length 3	accuracy	accuracy	0.831281	0.831281	0.831281	0.831281	DTRMS	200	3	Testing
Saline-KA Holdout Testing DatasetDense_size_200__20250526-204325_DTR+RMS only_win1.xlsx	Single Dense Layer, Sequence Length 3	macro avg	macro avg	0.486113	0.492486	0.487753	734398	DTRMS	200	3	Testing
Saline-KA Holdout Testing DatasetDense_size_200__20250526-204325_DTR+RMS only_win1.xlsx	Single Dense Layer, Sequence Length 3	weighted avg	weighted avg	0.841593	0.831281	0.833143	734398	DTRMS	200	3	Testing
Saline-KA Holdout Testing DatasetDense_size_200__20250526-224537_FullFeats_win0.xlsx	Single Dense Layer, Sequence Length 1	0	Wake	0.968223	0.921399	0.944231	421751	Full	200	1	Testing
Saline-KA Holdout Testing DatasetDense_size_200__20250526-224537_FullFeats_win0.xlsx	Single Dense Layer, Sequence Length 1	1	NREM	0.888673	0.944744	0.915851	268548	Full	200	1	Testing
Saline-KA Holdout Testing DatasetDense_size_200__20250526-224537_FullFeats_win0.xlsx	Single Dense Layer, Sequence Length 1	2	REM	0.753742	0.813224	0.782354	43528	Full	200	1	Testing
Saline-KA Holdout Testing DatasetDense_size_200__20250526-224537_FullFeats_win0.xlsx	Single Dense Layer, Sequence Length 1	3	Seizure	0.635802	0.919643	0.751825	112	Full	200	1	Testing
Saline-KA Holdout Testing DatasetDense_size_200__20250526-224537_FullFeats_win0.xlsx	Single Dense Layer, Sequence Length 1	4	Post Ictal	0.511682	0.475054	0.492688	461	Full	200	1	Testing
Saline-KA Holdout Testing DatasetDense_size_200__20250526-224537_FullFeats_win0.xlsx	Single Dense Layer, Sequence Length 1	accuracy	accuracy	0.923243	0.923243	0.923243	0.923243	Full	200	1	Testing
Saline-KA Holdout Testing DatasetDense_size_200__20250526-224537_FullFeats_win0.xlsx	Single Dense Layer, Sequence Length 1	macro avg	macro avg	0.751625	0.814813	0.77739	734400	Full	200	1	Testing
Saline-KA Holdout Testing DatasetDense_size_200__20250526-224537_FullFeats_win0.xlsx	Single Dense Layer, Sequence Length 1	weighted avg	weighted avg	0.926084	0.923243	0.923946	734400	Full	200	1	Testing
Saline-KA Holdout Testing DatasetDense_size_200__20250527-003810_FFT + RMS_win0.xlsx	Single Dense Layer, Sequence Length 1	0	Wake	0.961209	0.907277	0.933465	421751	FFT	200	1	Testing
Saline-KA Holdout Testing DatasetDense_size_200__20250527-003810_FFT + RMS_win0.xlsx	Single Dense Layer, Sequence Length 1	1	NREM	0.878983	0.938357	0.907701	268548	FFT	200	1	Testing
Saline-KA Holdout Testing DatasetDense_size_200__20250527-003810_FFT + RMS_win0.xlsx	Single Dense Layer, Sequence Length 1	2	REM	0.678737	0.766932	0.720144	43528	FFT	200	1	Testing
Saline-KA Holdout Testing DatasetDense_size_200__20250527-003810_FFT + RMS_win0.xlsx	Single Dense Layer, Sequence Length 1	3	Seizure	0.842105	0.142857	0.244275	112	FFT	200	1	Testing
Saline-KA Holdout Testing DatasetDense_size_200__20250527-003810_FFT + RMS_win0.xlsx	Single Dense Layer, Sequence Length 1	4	Post Ictal	0.36019	0.329718	0.344281	461	FFT	200	1	Testing
Saline-KA Holdout Testing DatasetDense_size_200__20250527-003810_FFT + RMS_win0.xlsx	Single Dense Layer, Sequence Length 1	accuracy	accuracy	0.909845	0.909845	0.909845	0.909845	FFT	200	1	Testing
Saline-KA Holdout Testing DatasetDense_size_200__20250527-003810_FFT + RMS_win0.xlsx	Single Dense Layer, Sequence Length 1	macro avg	macro avg	0.744245	0.617028	0.629973	734400	FFT	200	1	Testing
Saline-KA Holdout Testing DatasetDense_size_200__20250527-003810_FFT + RMS_win0.xlsx	Single Dense Layer, Sequence Length 1	weighted avg	weighted avg	0.914004	0.909845	0.910925	734400	FFT	200	1	Testing
Saline-KA Holdout Testing DatasetDense_size_200__20250527-022702_StatRMS_win0.xlsx	Single Dense Layer, Sequence Length 1	0	Wake	0.937747	0.865371	0.900106	421751	StatRMS	200	1	Testing
Saline-KA Holdout Testing DatasetDense_size_200__20250527-022702_StatRMS_win0.xlsx	Single Dense Layer, Sequence Length 1	1	NREM	0.803317	0.892064	0.845368	268548	StatRMS	200	1	Testing
Saline-KA Holdout Testing DatasetDense_size_200__20250527-022702_StatRMS_win0.xlsx	Single Dense Layer, Sequence Length 1	2	REM	0.598363	0.641403	0.619136	43528	StatRMS	200	1	Testing
Saline-KA Holdout Testing DatasetDense_size_200__20250527-022702_StatRMS_win0.xlsx	Single Dense Layer, Sequence Length 1	3	Seizure	0.5125	0.732143	0.602941	112	StatRMS	200	1	Testing
Saline-KA Holdout Testing DatasetDense_size_200__20250527-022702_StatRMS_win0.xlsx	Single Dense Layer, Sequence Length 1	4	Post Ictal	0.0727273	0.0260304	0.0383387	461	StatRMS	200	1	Testing
Saline-KA Holdout Testing DatasetDense_size_200__20250527-022702_StatRMS_win0.xlsx	Single Dense Layer, Sequence Length 1	accuracy	accuracy	0.86131	0.86131	0.86131	0.86131	StatRMS	200	1	Testing
Saline-KA Holdout Testing DatasetDense_size_200__20250527-022702_StatRMS_win0.xlsx	Single Dense Layer, Sequence Length 1	macro avg	macro avg	0.584931	0.631402	0.601178	734400	StatRMS	200	1	Testing
Saline-KA Holdout Testing DatasetDense_size_200__20250527-022702_StatRMS_win0.xlsx	Single Dense Layer, Sequence Length 1	weighted avg	weighted avg	0.867867	0.86131	0.862851	734400	StatRMS	200	1	Testing
Saline-KA Holdout Testing DatasetDense_size_200__20250527-041528_DTR+RMS only_win0.xlsx	Single Dense Layer, Sequence Length 1	0	Wake	0.904422	0.78295	0.839314	421751	DTRMS	200	1	Testing
Saline-KA Holdout Testing DatasetDense_size_200__20250527-041528_DTR+RMS only_win0.xlsx	Single Dense Layer, Sequence Length 1	1	NREM	0.708968	0.868575	0.780697	268548	DTRMS	200	1	Testing
Saline-KA Holdout Testing DatasetDense_size_200__20250527-041528_DTR+RMS only_win0.xlsx	Single Dense Layer, Sequence Length 1	2	REM	0.502778	0.463656	0.482425	43528	DTRMS	200	1	Testing
Saline-KA Holdout Testing DatasetDense_size_200__20250527-041528_DTR+RMS only_win0.xlsx	Single Dense Layer, Sequence Length 1	3	Seizure	0	0	0	112	DTRMS	200	1	Testing
Saline-KA Holdout Testing DatasetDense_size_200__20250527-041528_DTR+RMS only_win0.xlsx	Single Dense Layer, Sequence Length 1	4	Post Ictal	0.101351	0.032538	0.0492611	461	DTRMS	200	1	Testing
Saline-KA Holdout Testing DatasetDense_size_200__20250527-041528_DTR+RMS only_win0.xlsx	Single Dense Layer, Sequence Length 1	accuracy	accuracy	0.794745	0.794745	0.794745	0.794745	DTRMS	200	1	Testing
Saline-KA Holdout Testing DatasetDense_size_200__20250527-041528_DTR+RMS only_win0.xlsx	Single Dense Layer, Sequence Length 1	macro avg	macro avg	0.443504	0.429544	0.430339	734400	DTRMS	200	1	Testing
Saline-KA Holdout Testing DatasetDense_size_200__20250527-041528_DTR+RMS only_win0.xlsx	Single Dense Layer, Sequence Length 1	weighted avg	weighted avg	0.808503	0.794745	0.796103	734400	DTRMS	200	1	Testing
Saline-KA Holdout Testing DatasetDense_size_50__20250525-212519_FullFeats_win3.xlsx	Single Dense Layer, Sequence Length 7	0	Wake	0.975772	0.936242	0.955598	421748	Full	50	7	Testing
Saline-KA Holdout Testing DatasetDense_size_50__20250525-212519_FullFeats_win3.xlsx	Single Dense Layer, Sequence Length 7	1	NREM	0.909853	0.947942	0.928507	268545	Full	50	7	Testing
Saline-KA Holdout Testing DatasetDense_size_50__20250525-212519_FullFeats_win3.xlsx	Single Dense Layer, Sequence Length 7	2	REM	0.767021	0.864202	0.812717	43528	Full	50	7	Testing
Saline-KA Holdout Testing DatasetDense_size_50__20250525-212519_FullFeats_win3.xlsx	Single Dense Layer, Sequence Length 7	3	Seizure	0.492462	0.875	0.630225	112	Full	50	7	Testing
Saline-KA Holdout Testing DatasetDense_size_50__20250525-212519_FullFeats_win3.xlsx	Single Dense Layer, Sequence Length 7	4	Post Ictal	0.426743	0.650759	0.515464	461	Full	50	7	Testing
Saline-KA Holdout Testing DatasetDense_size_50__20250525-212519_FullFeats_win3.xlsx	Single Dense Layer, Sequence Length 7	accuracy	accuracy	0.936062	0.936062	0.936062	0.936062	Full	50	7	Testing
Saline-KA Holdout Testing DatasetDense_size_50__20250525-212519_FullFeats_win3.xlsx	Single Dense Layer, Sequence Length 7	macro avg	macro avg	0.71437	0.854829	0.768502	734394	Full	50	7	Testing
Saline-KA Holdout Testing DatasetDense_size_50__20250525-212519_FullFeats_win3.xlsx	Single Dense Layer, Sequence Length 7	weighted avg	weighted avg	0.938876	0.936062	0.936897	734394	Full	50	7	Testing
Saline-KA Holdout Testing DatasetDense_size_50__20250525-235308_FFT + RMS_win3.xlsx	Single Dense Layer, Sequence Length 7	0	Wake	0.974331	0.93493	0.954224	421748	FFT	50	7	Testing
Saline-KA Holdout Testing DatasetDense_size_50__20250525-235308_FFT + RMS_win3.xlsx	Single Dense Layer, Sequence Length 7	1	NREM	0.908624	0.947037	0.927433	268545	FFT	50	7	Testing
Saline-KA Holdout Testing DatasetDense_size_50__20250525-235308_FFT + RMS_win3.xlsx	Single Dense Layer, Sequence Length 7	2	REM	0.753931	0.851567	0.79978	43528	FFT	50	7	Testing
Saline-KA Holdout Testing DatasetDense_size_50__20250525-235308_FFT + RMS_win3.xlsx	Single Dense Layer, Sequence Length 7	3	Seizure	0.461538	0.267857	0.338983	112	FFT	50	7	Testing
Saline-KA Holdout Testing DatasetDense_size_50__20250525-235308_FFT + RMS_win3.xlsx	Single Dense Layer, Sequence Length 7	4	Post Ictal	0.38918	0.483731	0.431335	461	FFT	50	7	Testing
Saline-KA Holdout Testing DatasetDense_size_50__20250525-235308_FFT + RMS_win3.xlsx	Single Dense Layer, Sequence Length 7	accuracy	accuracy	0.934031	0.934031	0.934031	0.934031	FFT	50	7	Testing
Saline-KA Holdout Testing DatasetDense_size_50__20250525-235308_FFT + RMS_win3.xlsx	Single Dense Layer, Sequence Length 7	macro avg	macro avg	0.697521	0.697024	0.690351	734394	FFT	50	7	Testing
Saline-KA Holdout Testing DatasetDense_size_50__20250525-235308_FFT + RMS_win3.xlsx	Single Dense Layer, Sequence Length 7	weighted avg	weighted avg	0.936795	0.934031	0.934851	734394	FFT	50	7	Testing
Saline-KA Holdout Testing DatasetDense_size_50__20250526-021318_StatRMS_win3.xlsx	Single Dense Layer, Sequence Length 7	0	Wake	0.952236	0.893645	0.922011	421748	StatRMS	50	7	Testing
Saline-KA Holdout Testing DatasetDense_size_50__20250526-021318_StatRMS_win3.xlsx	Single Dense Layer, Sequence Length 7	1	NREM	0.842069	0.906608	0.873148	268545	StatRMS	50	7	Testing
Saline-KA Holdout Testing DatasetDense_size_50__20250526-021318_StatRMS_win3.xlsx	Single Dense Layer, Sequence Length 7	2	REM	0.671508	0.751034	0.709048	43528	StatRMS	50	7	Testing
Saline-KA Holdout Testing DatasetDense_size_50__20250526-021318_StatRMS_win3.xlsx	Single Dense Layer, Sequence Length 7	3	Seizure	0.25	0.5	0.333333	112	StatRMS	50	7	Testing
Saline-KA Holdout Testing DatasetDense_size_50__20250526-021318_StatRMS_win3.xlsx	Single Dense Layer, Sequence Length 7	4	Post Ictal	0.275801	0.336226	0.30303	461	StatRMS	50	7	Testing
Saline-KA Holdout Testing DatasetDense_size_50__20250526-021318_StatRMS_win3.xlsx	Single Dense Layer, Sequence Length 7	accuracy	accuracy	0.889523	0.889523	0.889523	0.889523	StatRMS	50	7	Testing
Saline-KA Holdout Testing DatasetDense_size_50__20250526-021318_StatRMS_win3.xlsx	Single Dense Layer, Sequence Length 7	macro avg	macro avg	0.598323	0.677502	0.628114	734394	StatRMS	50	7	Testing
Saline-KA Holdout Testing DatasetDense_size_50__20250526-021318_StatRMS_win3.xlsx	Single Dense Layer, Sequence Length 7	weighted avg	weighted avg	0.894781	0.889523	0.891042	734394	StatRMS	50	7	Testing
Saline-KA Holdout Testing DatasetDense_size_50__20250526-042529_DTR+RMS only_win3.xlsx	Single Dense Layer, Sequence Length 7	0	Wake	0.930055	0.850413	0.888453	421748	DTRMS	50	7	Testing
Saline-KA Holdout Testing DatasetDense_size_50__20250526-042529_DTR+RMS only_win3.xlsx	Single Dense Layer, Sequence Length 7	1	NREM	0.784847	0.884276	0.8316	268545	DTRMS	50	7	Testing
Saline-KA Holdout Testing DatasetDense_size_50__20250526-042529_DTR+RMS only_win3.xlsx	Single Dense Layer, Sequence Length 7	2	REM	0.563679	0.591275	0.577147	43528	DTRMS	50	7	Testing
Saline-KA Holdout Testing DatasetDense_size_50__20250526-042529_DTR+RMS only_win3.xlsx	Single Dense Layer, Sequence Length 7	3	Seizure	0	0	0	112	DTRMS	50	7	Testing
Saline-KA Holdout Testing DatasetDense_size_50__20250526-042529_DTR+RMS only_win3.xlsx	Single Dense Layer, Sequence Length 7	4	Post Ictal	0.219925	0.253796	0.23565	461	DTRMS	50	7	Testing
Saline-KA Holdout Testing DatasetDense_size_50__20250526-042529_DTR+RMS only_win3.xlsx	Single Dense Layer, Sequence Length 7	accuracy	accuracy	0.846932	0.846932	0.846932	0.846932	DTRMS	50	7	Testing
Saline-KA Holdout Testing DatasetDense_size_50__20250526-042529_DTR+RMS only_win3.xlsx	Single Dense Layer, Sequence Length 7	macro avg	macro avg	0.499701	0.515952	0.50657	734394	DTRMS	50	7	Testing
Saline-KA Holdout Testing DatasetDense_size_50__20250526-042529_DTR+RMS only_win3.xlsx	Single Dense Layer, Sequence Length 7	weighted avg	weighted avg	0.854654	0.846932	0.848667	734394	DTRMS	50	7	Testing
Saline-KA Holdout Testing DatasetDense_size_50__20250526-064906_FullFeats_win2.xlsx	Single Dense Layer, Sequence Length 5	0	Wake	0.976995	0.933169	0.954579	421749	Full	50	5	Testing
Saline-KA Holdout Testing DatasetDense_size_50__20250526-064906_FullFeats_win2.xlsx	Single Dense Layer, Sequence Length 5	1	NREM	0.907496	0.949376	0.927963	268546	Full	50	5	Testing
Saline-KA Holdout Testing DatasetDense_size_50__20250526-064906_FullFeats_win2.xlsx	Single Dense Layer, Sequence Length 5	2	REM	0.759405	0.865374	0.808934	43528	Full	50	5	Testing
Saline-KA Holdout Testing DatasetDense_size_50__20250526-064906_FullFeats_win2.xlsx	Single Dense Layer, Sequence Length 5	3	Seizure	0.39485	0.821429	0.533333	112	Full	50	5	Testing
Saline-KA Holdout Testing DatasetDense_size_50__20250526-064906_FullFeats_win2.xlsx	Single Dense Layer, Sequence Length 5	4	Post Ictal	0.361111	0.62039	0.456504	461	Full	50	5	Testing
Saline-KA Holdout Testing DatasetDense_size_50__20250526-064906_FullFeats_win2.xlsx	Single Dense Layer, Sequence Length 5	accuracy	accuracy	0.934863	0.934863	0.934863	0.934863	Full	50	5	Testing
Saline-KA Holdout Testing DatasetDense_size_50__20250526-064906_FullFeats_win2.xlsx	Single Dense Layer, Sequence Length 5	macro avg	macro avg	0.679971	0.837947	0.736263	734396	Full	50	5	Testing
Saline-KA Holdout Testing DatasetDense_size_50__20250526-064906_FullFeats_win2.xlsx	Single Dense Layer, Sequence Length 5	weighted avg	weighted avg	0.938209	0.934863	0.935837	734396	Full	50	5	Testing
Saline-KA Holdout Testing DatasetDense_size_50__20250526-090552_FFT + RMS_win2.xlsx	Single Dense Layer, Sequence Length 5	0	Wake	0.973476	0.931575	0.952065	421749	FFT	50	5	Testing
Saline-KA Holdout Testing DatasetDense_size_50__20250526-090552_FFT + RMS_win2.xlsx	Single Dense Layer, Sequence Length 5	1	NREM	0.905188	0.945704	0.925003	268546	FFT	50	5	Testing
Saline-KA Holdout Testing DatasetDense_size_50__20250526-090552_FFT + RMS_win2.xlsx	Single Dense Layer, Sequence Length 5	2	REM	0.735001	0.838173	0.783204	43528	FFT	50	5	Testing
Saline-KA Holdout Testing DatasetDense_size_50__20250526-090552_FFT + RMS_win2.xlsx	Single Dense Layer, Sequence Length 5	3	Seizure	0.326531	0.142857	0.198758	112	FFT	50	5	Testing
Saline-KA Holdout Testing DatasetDense_size_50__20250526-090552_FFT + RMS_win2.xlsx	Single Dense Layer, Sequence Length 5	4	Post Ictal	0.334552	0.396963	0.363095	461	FFT	50	5	Testing
Saline-KA Holdout Testing DatasetDense_size_50__20250526-090552_FFT + RMS_win2.xlsx	Single Dense Layer, Sequence Length 5	accuracy	accuracy	0.93075	0.93075	0.93075	0.93075	FFT	50	5	Testing
Saline-KA Holdout Testing DatasetDense_size_50__20250526-090552_FFT + RMS_win2.xlsx	Single Dense Layer, Sequence Length 5	macro avg	macro avg	0.65495	0.651055	0.644425	734396	FFT	50	5	Testing
Saline-KA Holdout Testing DatasetDense_size_50__20250526-090552_FFT + RMS_win2.xlsx	Single Dense Layer, Sequence Length 5	weighted avg	weighted avg	0.933871	0.93075	0.931676	734396	FFT	50	5	Testing
Saline-KA Holdout Testing DatasetDense_size_50__20250526-111934_StatRMS_win2.xlsx	Single Dense Layer, Sequence Length 5	0	Wake	0.950194	0.892543	0.920467	421749	StatRMS	50	5	Testing
Saline-KA Holdout Testing DatasetDense_size_50__20250526-111934_StatRMS_win2.xlsx	Single Dense Layer, Sequence Length 5	1	NREM	0.843442	0.902281	0.87187	268546	StatRMS	50	5	Testing
Saline-KA Holdout Testing DatasetDense_size_50__20250526-111934_StatRMS_win2.xlsx	Single Dense Layer, Sequence Length 5	2	REM	0.655986	0.758179	0.70339	43528	StatRMS	50	5	Testing
Saline-KA Holdout Testing DatasetDense_size_50__20250526-111934_StatRMS_win2.xlsx	Single Dense Layer, Sequence Length 5	3	Seizure	0.287425	0.428571	0.344086	112	StatRMS	50	5	Testing
Saline-KA Holdout Testing DatasetDense_size_50__20250526-111934_StatRMS_win2.xlsx	Single Dense Layer, Sequence Length 5	4	Post Ictal	0.191667	0.199566	0.195537	461	StatRMS	50	5	Testing
Saline-KA Holdout Testing DatasetDense_size_50__20250526-111934_StatRMS_win2.xlsx	Single Dense Layer, Sequence Length 5	accuracy	accuracy	0.887634	0.887634	0.887634	0.887634	StatRMS	50	5	Testing
Saline-KA Holdout Testing DatasetDense_size_50__20250526-111934_StatRMS_win2.xlsx	Single Dense Layer, Sequence Length 5	macro avg	macro avg	0.585743	0.636228	0.60707	734396	StatRMS	50	5	Testing
Saline-KA Holdout Testing DatasetDense_size_50__20250526-111934_StatRMS_win2.xlsx	Single Dense Layer, Sequence Length 5	weighted avg	weighted avg	0.893143	0.887634	0.889287	734396	StatRMS	50	5	Testing
Saline-KA Holdout Testing DatasetDense_size_50__20250526-132731_DTR+RMS only_win2.xlsx	Single Dense Layer, Sequence Length 5	0	Wake	0.926663	0.844604	0.883733	421749	DTRMS	50	5	Testing
Saline-KA Holdout Testing DatasetDense_size_50__20250526-132731_DTR+RMS only_win2.xlsx	Single Dense Layer, Sequence Length 5	1	NREM	0.778265	0.882173	0.826968	268546	DTRMS	50	5	Testing
Saline-KA Holdout Testing DatasetDense_size_50__20250526-132731_DTR+RMS only_win2.xlsx	Single Dense Layer, Sequence Length 5	2	REM	0.549952	0.571747	0.560638	43528	DTRMS	50	5	Testing
Saline-KA Holdout Testing DatasetDense_size_50__20250526-132731_DTR+RMS only_win2.xlsx	Single Dense Layer, Sequence Length 5	3	Seizure	0	0	0	112	DTRMS	50	5	Testing
Saline-KA Holdout Testing DatasetDense_size_50__20250526-132731_DTR+RMS only_win2.xlsx	Single Dense Layer, Sequence Length 5	4	Post Ictal	0.181818	0.13449	0.154613	461	DTRMS	50	5	Testing
Saline-KA Holdout Testing DatasetDense_size_50__20250526-132731_DTR+RMS only_win2.xlsx	Single Dense Layer, Sequence Length 5	accuracy	accuracy	0.841595	0.841595	0.841595	0.841595	DTRMS	50	5	Testing
Saline-KA Holdout Testing DatasetDense_size_50__20250526-132731_DTR+RMS only_win2.xlsx	Single Dense Layer, Sequence Length 5	macro avg	macro avg	0.48734	0.486603	0.48519	734396	DTRMS	50	5	Testing
Saline-KA Holdout Testing DatasetDense_size_50__20250526-132731_DTR+RMS only_win2.xlsx	Single Dense Layer, Sequence Length 5	weighted avg	weighted avg	0.849462	0.841595	0.843233	734396	DTRMS	50	5	Testing
Saline-KA Holdout Testing DatasetDense_size_50__20250526-154230_FullFeats_win1.xlsx	Single Dense Layer, Sequence Length 3	0	Wake	0.974407	0.925477	0.949312	421750	Full	50	3	Testing
Saline-KA Holdout Testing DatasetDense_size_50__20250526-154230_FullFeats_win1.xlsx	Single Dense Layer, Sequence Length 3	1	NREM	0.901608	0.94573	0.923142	268547	Full	50	3	Testing
Saline-KA Holdout Testing DatasetDense_size_50__20250526-154230_FullFeats_win1.xlsx	Single Dense Layer, Sequence Length 3	2	REM	0.729592	0.856207	0.787845	43528	Full	50	3	Testing
Saline-KA Holdout Testing DatasetDense_size_50__20250526-154230_FullFeats_win1.xlsx	Single Dense Layer, Sequence Length 3	3	Seizure	0.358974	0.875	0.509091	112	Full	50	3	Testing
Saline-KA Holdout Testing DatasetDense_size_50__20250526-154230_FullFeats_win1.xlsx	Single Dense Layer, Sequence Length 3	4	Post Ictal	0.336317	0.570499	0.42317	461	Full	50	3	Testing
Saline-KA Holdout Testing DatasetDense_size_50__20250526-154230_FullFeats_win1.xlsx	Single Dense Layer, Sequence Length 3	accuracy	accuracy	0.928547	0.928547	0.928547	0.928547	Full	50	3	Testing
Saline-KA Holdout Testing DatasetDense_size_50__20250526-154230_FullFeats_win1.xlsx	Single Dense Layer, Sequence Length 3	macro avg	macro avg	0.66018	0.834583	0.718512	734398	Full	50	3	Testing
Saline-KA Holdout Testing DatasetDense_size_50__20250526-154230_FullFeats_win1.xlsx	Single Dense Layer, Sequence Length 3	weighted avg	weighted avg	0.932782	0.928547	0.929775	734398	Full	50	3	Testing
Saline-KA Holdout Testing DatasetDense_size_50__20250526-175318_FFT + RMS_win1.xlsx	Single Dense Layer, Sequence Length 3	0	Wake	0.970922	0.921622	0.94563	421750	FFT	50	3	Testing
Saline-KA Holdout Testing DatasetDense_size_50__20250526-175318_FFT + RMS_win1.xlsx	Single Dense Layer, Sequence Length 3	1	NREM	0.900212	0.941977	0.920621	268547	FFT	50	3	Testing
Saline-KA Holdout Testing DatasetDense_size_50__20250526-175318_FFT + RMS_win1.xlsx	Single Dense Layer, Sequence Length 3	2	REM	0.686557	0.829742	0.751389	43528	FFT	50	3	Testing
Saline-KA Holdout Testing DatasetDense_size_50__20250526-175318_FFT + RMS_win1.xlsx	Single Dense Layer, Sequence Length 3	3	Seizure	0	0	0	112	FFT	50	3	Testing
Saline-KA Holdout Testing DatasetDense_size_50__20250526-175318_FFT + RMS_win1.xlsx	Single Dense Layer, Sequence Length 3	4	Post Ictal	0.322738	0.286334	0.303448	461	FFT	50	3	Testing
Saline-KA Holdout Testing DatasetDense_size_50__20250526-175318_FFT + RMS_win1.xlsx	Single Dense Layer, Sequence Length 3	accuracy	accuracy	0.92308	0.92308	0.92308	0.92308	FFT	50	3	Testing
Saline-KA Holdout Testing DatasetDense_size_50__20250526-175318_FFT + RMS_win1.xlsx	Single Dense Layer, Sequence Length 3	macro avg	macro avg	0.576086	0.595935	0.584218	734398	FFT	50	3	Testing
Saline-KA Holdout Testing DatasetDense_size_50__20250526-175318_FFT + RMS_win1.xlsx	Single Dense Layer, Sequence Length 3	weighted avg	weighted avg	0.927656	0.92308	0.924425	734398	FFT	50	3	Testing
Saline-KA Holdout Testing DatasetDense_size_50__20250526-195925_StatRMS_win1.xlsx	Single Dense Layer, Sequence Length 3	0	Wake	0.942933	0.886049	0.913606	421750	StatRMS	50	3	Testing
Saline-KA Holdout Testing DatasetDense_size_50__20250526-195925_StatRMS_win1.xlsx	Single Dense Layer, Sequence Length 3	1	NREM	0.836112	0.895504	0.86479	268547	StatRMS	50	3	Testing
Saline-KA Holdout Testing DatasetDense_size_50__20250526-195925_StatRMS_win1.xlsx	Single Dense Layer, Sequence Length 3	2	REM	0.635388	0.727715	0.678425	43528	StatRMS	50	3	Testing
Saline-KA Holdout Testing DatasetDense_size_50__20250526-195925_StatRMS_win1.xlsx	Single Dense Layer, Sequence Length 3	3	Seizure	0.192878	0.580357	0.289532	112	StatRMS	50	3	Testing
Saline-KA Holdout Testing DatasetDense_size_50__20250526-195925_StatRMS_win1.xlsx	Single Dense Layer, Sequence Length 3	4	Post Ictal	0.140288	0.0845987	0.105548	461	StatRMS	50	3	Testing
Saline-KA Holdout Testing DatasetDense_size_50__20250526-195925_StatRMS_win1.xlsx	Single Dense Layer, Sequence Length 3	accuracy	accuracy	0.879572	0.879572	0.879572	0.879572	StatRMS	50	3	Testing
Saline-KA Holdout Testing DatasetDense_size_50__20250526-195925_StatRMS_win1.xlsx	Single Dense Layer, Sequence Length 3	macro avg	macro avg	0.54952	0.634845	0.57038	734398	StatRMS	50	3	Testing
Saline-KA Holdout Testing DatasetDense_size_50__20250526-195925_StatRMS_win1.xlsx	Single Dense Layer, Sequence Length 3	weighted avg	weighted avg	0.885025	0.879572	0.881214	734398	StatRMS	50	3	Testing
Saline-KA Holdout Testing DatasetDense_size_50__20250526-220354_DTR+RMS only_win1.xlsx	Single Dense Layer, Sequence Length 3	0	Wake	0.918397	0.838819	0.876806	421750	DTRMS	50	3	Testing
Saline-KA Holdout Testing DatasetDense_size_50__20250526-220354_DTR+RMS only_win1.xlsx	Single Dense Layer, Sequence Length 3	1	NREM	0.774512	0.874622	0.821528	268547	DTRMS	50	3	Testing
Saline-KA Holdout Testing DatasetDense_size_50__20250526-220354_DTR+RMS only_win1.xlsx	Single Dense Layer, Sequence Length 3	2	REM	0.531163	0.557802	0.544157	43528	DTRMS	50	3	Testing
Saline-KA Holdout Testing DatasetDense_size_50__20250526-220354_DTR+RMS only_win1.xlsx	Single Dense Layer, Sequence Length 3	3	Seizure	0	0	0	112	DTRMS	50	3	Testing
Saline-KA Holdout Testing DatasetDense_size_50__20250526-220354_DTR+RMS only_win1.xlsx	Single Dense Layer, Sequence Length 3	4	Post Ictal	0.228972	0.106291	0.145185	461	DTRMS	50	3	Testing
Saline-KA Holdout Testing DatasetDense_size_50__20250526-220354_DTR+RMS only_win1.xlsx	Single Dense Layer, Sequence Length 3	accuracy	accuracy	0.834667	0.834667	0.834667	0.834667	DTRMS	50	3	Testing
Saline-KA Holdout Testing DatasetDense_size_50__20250526-220354_DTR+RMS only_win1.xlsx	Single Dense Layer, Sequence Length 3	macro avg	macro avg	0.490609	0.475507	0.477535	734398	DTRMS	50	3	Testing
Saline-KA Holdout Testing DatasetDense_size_50__20250526-220354_DTR+RMS only_win1.xlsx	Single Dense Layer, Sequence Length 3	weighted avg	weighted avg	0.842258	0.834667	0.836284	734398	DTRMS	50	3	Testing
Saline-KA Holdout Testing DatasetDense_size_50__20250527-000029_FullFeats_win0.xlsx	Single Dense Layer, Sequence Length 1	0	Wake	0.970419	0.900434	0.934118	421751	Full	50	1	Testing
Saline-KA Holdout Testing DatasetDense_size_50__20250527-000029_FullFeats_win0.xlsx	Single Dense Layer, Sequence Length 1	1	NREM	0.877801	0.945574	0.910428	268548	Full	50	1	Testing
Saline-KA Holdout Testing DatasetDense_size_50__20250527-000029_FullFeats_win0.xlsx	Single Dense Layer, Sequence Length 1	2	REM	0.662406	0.807251	0.727691	43528	Full	50	1	Testing
Saline-KA Holdout Testing DatasetDense_size_50__20250527-000029_FullFeats_win0.xlsx	Single Dense Layer, Sequence Length 1	3	Seizure	0.355401	0.910714	0.511278	112	Full	50	1	Testing
Saline-KA Holdout Testing DatasetDense_size_50__20250527-000029_FullFeats_win0.xlsx	Single Dense Layer, Sequence Length 1	4	Post Ictal	0.373333	0.364425	0.368825	461	Full	50	1	Testing
Saline-KA Holdout Testing DatasetDense_size_50__20250527-000029_FullFeats_win0.xlsx	Single Dense Layer, Sequence Length 1	accuracy	accuracy	0.911083	0.911083	0.911083	0.911083	Full	50	1	Testing
Saline-KA Holdout Testing DatasetDense_size_50__20250527-000029_FullFeats_win0.xlsx	Single Dense Layer, Sequence Length 1	macro avg	macro avg	0.647872	0.78568	0.690468	734400	Full	50	1	Testing
Saline-KA Holdout Testing DatasetDense_size_50__20250527-000029_FullFeats_win0.xlsx	Single Dense Layer, Sequence Length 1	weighted avg	weighted avg	0.917827	0.911083	0.912801	734400	Full	50	1	Testing
Saline-KA Holdout Testing DatasetDense_size_50__20250527-014942_FFT + RMS_win0.xlsx	Single Dense Layer, Sequence Length 1	0	Wake	0.966847	0.880607	0.921714	421751	FFT	50	1	Testing
Saline-KA Holdout Testing DatasetDense_size_50__20250527-014942_FFT + RMS_win0.xlsx	Single Dense Layer, Sequence Length 1	1	NREM	0.865807	0.942636	0.90259	268548	FFT	50	1	Testing
Saline-KA Holdout Testing DatasetDense_size_50__20250527-014942_FFT + RMS_win0.xlsx	Single Dense Layer, Sequence Length 1	2	REM	0.578473	0.763279	0.658149	43528	FFT	50	1	Testing
Saline-KA Holdout Testing DatasetDense_size_50__20250527-014942_FFT + RMS_win0.xlsx	Single Dense Layer, Sequence Length 1	3	Seizure	0.0289855	0.0178571	0.0220994	112	FFT	50	1	Testing
Saline-KA Holdout Testing DatasetDense_size_50__20250527-014942_FFT + RMS_win0.xlsx	Single Dense Layer, Sequence Length 1	4	Post Ictal	0.248062	0.208243	0.226415	461	FFT	50	1	Testing
Saline-KA Holdout Testing DatasetDense_size_50__20250527-014942_FFT + RMS_win0.xlsx	Single Dense Layer, Sequence Length 1	accuracy	accuracy	0.895782	0.895782	0.895782	0.895782	FFT	50	1	Testing
Saline-KA Holdout Testing DatasetDense_size_50__20250527-014942_FFT + RMS_win0.xlsx	Single Dense Layer, Sequence Length 1	macro avg	macro avg	0.537635	0.562524	0.546193	734400	FFT	50	1	Testing
Saline-KA Holdout Testing DatasetDense_size_50__20250527-014942_FFT + RMS_win0.xlsx	Single Dense Layer, Sequence Length 1	weighted avg	weighted avg	0.906287	0.895782	0.898526	734400	FFT	50	1	Testing
Saline-KA Holdout Testing DatasetDense_size_50__20250527-033820_StatRMS_win0.xlsx	Single Dense Layer, Sequence Length 1	0	Wake	0.934896	0.853089	0.892121	421751	StatRMS	50	1	Testing
Saline-KA Holdout Testing DatasetDense_size_50__20250527-033820_StatRMS_win0.xlsx	Single Dense Layer, Sequence Length 1	1	NREM	0.802564	0.886389	0.842396	268548	StatRMS	50	1	Testing
Saline-KA Holdout Testing DatasetDense_size_50__20250527-033820_StatRMS_win0.xlsx	Single Dense Layer, Sequence Length 1	2	REM	0.529936	0.639519	0.579593	43528	StatRMS	50	1	Testing
Saline-KA Holdout Testing DatasetDense_size_50__20250527-033820_StatRMS_win0.xlsx	Single Dense Layer, Sequence Length 1	3	Seizure	0.123077	0.357143	0.183066	112	StatRMS	50	1	Testing
Saline-KA Holdout Testing DatasetDense_size_50__20250527-033820_StatRMS_win0.xlsx	Single Dense Layer, Sequence Length 1	4	Post Ictal	0.0679612	0.0151844	0.0248227	461	StatRMS	50	1	Testing
Saline-KA Holdout Testing DatasetDense_size_50__20250527-033820_StatRMS_win0.xlsx	Single Dense Layer, Sequence Length 1	accuracy	accuracy	0.852006	0.852006	0.852006	0.852006	StatRMS	50	1	Testing
Saline-KA Holdout Testing DatasetDense_size_50__20250527-033820_StatRMS_win0.xlsx	Single Dense Layer, Sequence Length 1	macro avg	macro avg	0.491687	0.550265	0.5044	734400	StatRMS	50	1	Testing
Saline-KA Holdout Testing DatasetDense_size_50__20250527-033820_StatRMS_win0.xlsx	Single Dense Layer, Sequence Length 1	weighted avg	weighted avg	0.861836	0.852006	0.854762	734400	StatRMS	50	1	Testing
Saline-KA Holdout Testing DatasetDense_size_50__20250527-052735_DTR+RMS only_win0.xlsx	Single Dense Layer, Sequence Length 1	0	Wake	0.906332	0.777172	0.836797	421751	DTRMS	50	1	Testing
Saline-KA Holdout Testing DatasetDense_size_50__20250527-052735_DTR+RMS only_win0.xlsx	Single Dense Layer, Sequence Length 1	1	NREM	0.710687	0.870329	0.782448	268548	DTRMS	50	1	Testing
Saline-KA Holdout Testing DatasetDense_size_50__20250527-052735_DTR+RMS only_win0.xlsx	Single Dense Layer, Sequence Length 1	2	REM	0.464463	0.467814	0.466133	43528	DTRMS	50	1	Testing
Saline-KA Holdout Testing DatasetDense_size_50__20250527-052735_DTR+RMS only_win0.xlsx	Single Dense Layer, Sequence Length 1	3	Seizure	0	0	0	112	DTRMS	50	1	Testing
Saline-KA Holdout Testing DatasetDense_size_50__20250527-052735_DTR+RMS only_win0.xlsx	Single Dense Layer, Sequence Length 1	4	Post Ictal	0	0	0	461	DTRMS	50	1	Testing
Saline-KA Holdout Testing DatasetDense_size_50__20250527-052735_DTR+RMS only_win0.xlsx	Single Dense Layer, Sequence Length 1	accuracy	accuracy	0.792294	0.792294	0.792294	0.792294	DTRMS	50	1	Testing
Saline-KA Holdout Testing DatasetDense_size_50__20250527-052735_DTR+RMS only_win0.xlsx	Single Dense Layer, Sequence Length 1	macro avg	macro avg	0.416296	0.423063	0.417075	734400	DTRMS	50	1	Testing
Saline-KA Holdout Testing DatasetDense_size_50__20250527-052735_DTR+RMS only_win0.xlsx	Single Dense Layer, Sequence Length 1	weighted avg	weighted avg	0.807893	0.792294	0.794301	734400	DTRMS	50	1	Testing
Training DatasetDense_size_100__20250525-202916_FullFeats_win3.xlsx	Single Dense Layer, Sequence Length 7	0	Wake	0.962152	0.944503	0.953246	788265	Full	100	7	Training
Training DatasetDense_size_100__20250525-202916_FullFeats_win3.xlsx	Single Dense Layer, Sequence Length 7	1	NREM	0.932695	0.936656	0.934671	629297	Full	100	7	Training
Training DatasetDense_size_100__20250525-202916_FullFeats_win3.xlsx	Single Dense Layer, Sequence Length 7	2	REM	0.799107	0.886486	0.840532	103626	Full	100	7	Training
Training DatasetDense_size_100__20250525-202916_FullFeats_win3.xlsx	Single Dense Layer, Sequence Length 7	3	Seizure	0.751445	0.860927	0.802469	302	Full	100	7	Training
Training DatasetDense_size_100__20250525-202916_FullFeats_win3.xlsx	Single Dense Layer, Sequence Length 7	4	Post Ictal	0.587172	0.772239	0.667108	1304	Full	100	7	Training
Training DatasetDense_size_100__20250525-202916_FullFeats_win3.xlsx	Single Dense Layer, Sequence Length 7	accuracy	accuracy	0.937148	0.937148	0.937148	0.937148	Full	100	7	Training
Training DatasetDense_size_100__20250525-202916_FullFeats_win3.xlsx	Single Dense Layer, Sequence Length 7	macro avg	macro avg	0.806514	0.880162	0.839605	1522794	Full	100	7	Training
Training DatasetDense_size_100__20250525-202916_FullFeats_win3.xlsx	Single Dense Layer, Sequence Length 7	weighted avg	weighted avg	0.938521	0.937148	0.937625	1522794	Full	100	7	Training
Training DatasetDense_size_100__20250525-230745_FFT + RMS_win3.xlsx	Single Dense Layer, Sequence Length 7	0	Wake	0.959725	0.93795	0.948713	788265	FFT	100	7	Training
Training DatasetDense_size_100__20250525-230745_FFT + RMS_win3.xlsx	Single Dense Layer, Sequence Length 7	1	NREM	0.925865	0.933759	0.929795	629297	FFT	100	7	Training
Training DatasetDense_size_100__20250525-230745_FFT + RMS_win3.xlsx	Single Dense Layer, Sequence Length 7	2	REM	0.76636	0.857391	0.809324	103626	FFT	100	7	Training
Training DatasetDense_size_100__20250525-230745_FFT + RMS_win3.xlsx	Single Dense Layer, Sequence Length 7	3	Seizure	0.704545	0.615894	0.657244	302	FFT	100	7	Training
Training DatasetDense_size_100__20250525-230745_FFT + RMS_win3.xlsx	Single Dense Layer, Sequence Length 7	4	Post Ictal	0.483892	0.57592	0.52591	1304	FFT	100	7	Training
Training DatasetDense_size_100__20250525-230745_FFT + RMS_win3.xlsx	Single Dense Layer, Sequence Length 7	accuracy	accuracy	0.930362	0.930362	0.930362	0.930362	FFT	100	7	Training
Training DatasetDense_size_100__20250525-230745_FFT + RMS_win3.xlsx	Single Dense Layer, Sequence Length 7	macro avg	macro avg	0.768077	0.784183	0.774197	1522794	FFT	100	7	Training
Training DatasetDense_size_100__20250525-230745_FFT + RMS_win3.xlsx	Single Dense Layer, Sequence Length 7	weighted avg	weighted avg	0.932116	0.930362	0.93099	1522794	FFT	100	7	Training
Training DatasetDense_size_100__20250526-012713_StatRMS_win3.xlsx	Single Dense Layer, Sequence Length 7	0	Wake	0.929418	0.899497	0.914213	788265	StatRMS	100	7	Training
Training DatasetDense_size_100__20250526-012713_StatRMS_win3.xlsx	Single Dense Layer, Sequence Length 7	1	NREM	0.87929	0.885777	0.882522	629297	StatRMS	100	7	Training
Training DatasetDense_size_100__20250526-012713_StatRMS_win3.xlsx	Single Dense Layer, Sequence Length 7	2	REM	0.645152	0.774748	0.704036	103626	StatRMS	100	7	Training
Training DatasetDense_size_100__20250526-012713_StatRMS_win3.xlsx	Single Dense Layer, Sequence Length 7	3	Seizure	0.509217	0.731788	0.600543	302	StatRMS	100	7	Training
Training DatasetDense_size_100__20250526-012713_StatRMS_win3.xlsx	Single Dense Layer, Sequence Length 7	4	Post Ictal	0.434862	0.363497	0.39599	1304	StatRMS	100	7	Training
Training DatasetDense_size_100__20250526-012713_StatRMS_win3.xlsx	Single Dense Layer, Sequence Length 7	accuracy	accuracy	0.884846	0.884846	0.884846	0.884846	StatRMS	100	7	Training
Training DatasetDense_size_100__20250526-012713_StatRMS_win3.xlsx	Single Dense Layer, Sequence Length 7	macro avg	macro avg	0.679588	0.731061	0.699461	1522794	StatRMS	100	7	Training
Training DatasetDense_size_100__20250526-012713_StatRMS_win3.xlsx	Single Dense Layer, Sequence Length 7	weighted avg	weighted avg	0.888851	0.884846	0.886308	1522794	StatRMS	100	7	Training
Training DatasetDense_size_100__20250526-034309_DTR+RMS only_win3.xlsx	Single Dense Layer, Sequence Length 7	0	Wake	0.904095	0.862839	0.882985	788265	DTRMS	100	7	Training
Training DatasetDense_size_100__20250526-034309_DTR+RMS only_win3.xlsx	Single Dense Layer, Sequence Length 7	1	NREM	0.805551	0.836742	0.82085	629297	DTRMS	100	7	Training
Training DatasetDense_size_100__20250526-034309_DTR+RMS only_win3.xlsx	Single Dense Layer, Sequence Length 7	2	REM	0.499095	0.556395	0.52619	103626	DTRMS	100	7	Training
Training DatasetDense_size_100__20250526-034309_DTR+RMS only_win3.xlsx	Single Dense Layer, Sequence Length 7	3	Seizure	0.142857	0.00331126	0.00647249	302	DTRMS	100	7	Training
Training DatasetDense_size_100__20250526-034309_DTR+RMS only_win3.xlsx	Single Dense Layer, Sequence Length 7	4	Post Ictal	0.189893	0.190184	0.190038	1304	DTRMS	100	7	Training
Training DatasetDense_size_100__20250526-034309_DTR+RMS only_win3.xlsx	Single Dense Layer, Sequence Length 7	accuracy	accuracy	0.830454	0.830454	0.830454	0.830454	DTRMS	100	7	Training
Training DatasetDense_size_100__20250526-034309_DTR+RMS only_win3.xlsx	Single Dense Layer, Sequence Length 7	macro avg	macro avg	0.508298	0.489894	0.485307	1522794	DTRMS	100	7	Training
Training DatasetDense_size_100__20250526-034309_DTR+RMS only_win3.xlsx	Single Dense Layer, Sequence Length 7	weighted avg	weighted avg	0.835049	0.830454	0.832261	1522794	DTRMS	100	7	Training
Training DatasetDense_size_100__20250526-055852_FullFeats_win2.xlsx	Single Dense Layer, Sequence Length 5	0	Wake	0.960289	0.94348	0.95181	788266	Full	100	5	Training
Training DatasetDense_size_100__20250526-055852_FullFeats_win2.xlsx	Single Dense Layer, Sequence Length 5	1	NREM	0.931583	0.933947	0.932763	629298	Full	100	5	Training
Training DatasetDense_size_100__20250526-055852_FullFeats_win2.xlsx	Single Dense Layer, Sequence Length 5	2	REM	0.792678	0.883408	0.835587	103626	Full	100	5	Training
Training DatasetDense_size_100__20250526-055852_FullFeats_win2.xlsx	Single Dense Layer, Sequence Length 5	3	Seizure	0.684932	0.827815	0.749625	302	Full	100	5	Training
Training DatasetDense_size_100__20250526-055852_FullFeats_win2.xlsx	Single Dense Layer, Sequence Length 5	4	Post Ictal	0.574953	0.697086	0.630156	1304	Full	100	5	Training
Training DatasetDense_size_100__20250526-055852_FullFeats_win2.xlsx	Single Dense Layer, Sequence Length 5	accuracy	accuracy	0.935219	0.935219	0.935219	0.935219	Full	100	5	Training
Training DatasetDense_size_100__20250526-055852_FullFeats_win2.xlsx	Single Dense Layer, Sequence Length 5	macro avg	macro avg	0.788887	0.857147	0.819988	1522796	Full	100	5	Training
Training DatasetDense_size_100__20250526-055852_FullFeats_win2.xlsx	Single Dense Layer, Sequence Length 5	weighted avg	weighted avg	0.936636	0.935219	0.935715	1522796	Full	100	5	Training
Training DatasetDense_size_100__20250526-082253_FFT + RMS_win2.xlsx	Single Dense Layer, Sequence Length 5	0	Wake	0.958018	0.935836	0.946797	788266	FFT	100	5	Training
Training DatasetDense_size_100__20250526-082253_FFT + RMS_win2.xlsx	Single Dense Layer, Sequence Length 5	1	NREM	0.924558	0.931652	0.928091	629298	FFT	100	5	Training
Training DatasetDense_size_100__20250526-082253_FFT + RMS_win2.xlsx	Single Dense Layer, Sequence Length 5	2	REM	0.753263	0.851003	0.799155	103626	FFT	100	5	Training
Training DatasetDense_size_100__20250526-082253_FFT + RMS_win2.xlsx	Single Dense Layer, Sequence Length 5	3	Seizure	0.764706	0.516556	0.616601	302	FFT	100	5	Training
Training DatasetDense_size_100__20250526-082253_FFT + RMS_win2.xlsx	Single Dense Layer, Sequence Length 5	4	Post Ictal	0.502903	0.531442	0.516779	1304	FFT	100	5	Training
Training DatasetDense_size_100__20250526-082253_FFT + RMS_win2.xlsx	Single Dense Layer, Sequence Length 5	accuracy	accuracy	0.927905	0.927905	0.927905	0.927905	FFT	100	5	Training
Training DatasetDense_size_100__20250526-082253_FFT + RMS_win2.xlsx	Single Dense Layer, Sequence Length 5	macro avg	macro avg	0.780689	0.753298	0.761485	1522796	FFT	100	5	Training
Training DatasetDense_size_100__20250526-082253_FFT + RMS_win2.xlsx	Single Dense Layer, Sequence Length 5	weighted avg	weighted avg	0.929829	0.927905	0.928586	1522796	FFT	100	5	Training
Training DatasetDense_size_100__20250526-103557_StatRMS_win2.xlsx	Single Dense Layer, Sequence Length 5	0	Wake	0.927474	0.89646	0.911703	788266	StatRMS	100	5	Training
Training DatasetDense_size_100__20250526-103557_StatRMS_win2.xlsx	Single Dense Layer, Sequence Length 5	1	NREM	0.87623	0.88293	0.879567	629298	StatRMS	100	5	Training
Training DatasetDense_size_100__20250526-103557_StatRMS_win2.xlsx	Single Dense Layer, Sequence Length 5	2	REM	0.636701	0.77027	0.697145	103626	StatRMS	100	5	Training
Training DatasetDense_size_100__20250526-103557_StatRMS_win2.xlsx	Single Dense Layer, Sequence Length 5	3	Seizure	0.457082	0.705298	0.554688	302	StatRMS	100	5	Training
Training DatasetDense_size_100__20250526-103557_StatRMS_win2.xlsx	Single Dense Layer, Sequence Length 5	4	Post Ictal	0.303797	0.220859	0.255773	1304	StatRMS	100	5	Training
Training DatasetDense_size_100__20250526-103557_StatRMS_win2.xlsx	Single Dense Layer, Sequence Length 5	accuracy	accuracy	0.881665	0.881665	0.881665	0.881665	StatRMS	100	5	Training
Training DatasetDense_size_100__20250526-103557_StatRMS_win2.xlsx	Single Dense Layer, Sequence Length 5	macro avg	macro avg	0.640257	0.695163	0.659775	1522796	StatRMS	100	5	Training
Training DatasetDense_size_100__20250526-103557_StatRMS_win2.xlsx	Single Dense Layer, Sequence Length 5	weighted avg	weighted avg	0.885883	0.881665	0.88319	1522796	StatRMS	100	5	Training
Training DatasetDense_size_100__20250526-124625_DTR+RMS only_win2.xlsx	Single Dense Layer, Sequence Length 5	0	Wake	0.900409	0.85689	0.87811	788266	DTRMS	100	5	Training
Training DatasetDense_size_100__20250526-124625_DTR+RMS only_win2.xlsx	Single Dense Layer, Sequence Length 5	1	NREM	0.799359	0.834107	0.816363	629298	DTRMS	100	5	Training
Training DatasetDense_size_100__20250526-124625_DTR+RMS only_win2.xlsx	Single Dense Layer, Sequence Length 5	2	REM	0.49043	0.543985	0.515821	103626	DTRMS	100	5	Training
Training DatasetDense_size_100__20250526-124625_DTR+RMS only_win2.xlsx	Single Dense Layer, Sequence Length 5	3	Seizure	0	0	0	302	DTRMS	100	5	Training
Training DatasetDense_size_100__20250526-124625_DTR+RMS only_win2.xlsx	Single Dense Layer, Sequence Length 5	4	Post Ictal	0.165209	0.130368	0.145735	1304	DTRMS	100	5	Training
Training DatasetDense_size_100__20250526-124625_DTR+RMS only_win2.xlsx	Single Dense Layer, Sequence Length 5	accuracy	accuracy	0.82539	0.82539	0.82539	0.82539	DTRMS	100	5	Training
Training DatasetDense_size_100__20250526-124625_DTR+RMS only_win2.xlsx	Single Dense Layer, Sequence Length 5	macro avg	macro avg	0.471081	0.47307	0.471206	1522796	DTRMS	100	5	Training
Training DatasetDense_size_100__20250526-124625_DTR+RMS only_win2.xlsx	Single Dense Layer, Sequence Length 5	weighted avg	weighted avg	0.829943	0.82539	0.827138	1522796	DTRMS	100	5	Training
Training DatasetDense_size_100__20250526-145646_FullFeats_win1.xlsx	Single Dense Layer, Sequence Length 3	0	Wake	0.957772	0.941352	0.949491	788267	Full	100	3	Training
Training DatasetDense_size_100__20250526-145646_FullFeats_win1.xlsx	Single Dense Layer, Sequence Length 3	1	NREM	0.929675	0.930589	0.930132	629299	Full	100	3	Training
Training DatasetDense_size_100__20250526-145646_FullFeats_win1.xlsx	Single Dense Layer, Sequence Length 3	2	REM	0.78248	0.877608	0.827319	103626	Full	100	3	Training
Training DatasetDense_size_100__20250526-145646_FullFeats_win1.xlsx	Single Dense Layer, Sequence Length 3	3	Seizure	0.680217	0.831126	0.748137	302	Full	100	3	Training
Training DatasetDense_size_100__20250526-145646_FullFeats_win1.xlsx	Single Dense Layer, Sequence Length 3	4	Post Ictal	0.518253	0.609663	0.560254	1304	Full	100	3	Training
Training DatasetDense_size_100__20250526-145646_FullFeats_win1.xlsx	Single Dense Layer, Sequence Length 3	accuracy	accuracy	0.932261	0.932261	0.932261	0.932261	Full	100	3	Training
Training DatasetDense_size_100__20250526-145646_FullFeats_win1.xlsx	Single Dense Layer, Sequence Length 3	macro avg	macro avg	0.773679	0.838068	0.803067	1522798	Full	100	3	Training
Training DatasetDense_size_100__20250526-145646_FullFeats_win1.xlsx	Single Dense Layer, Sequence Length 3	weighted avg	weighted avg	0.933801	0.932261	0.932804	1522798	Full	100	3	Training
Training DatasetDense_size_100__20250526-171126_FFT + RMS_win1.xlsx	Single Dense Layer, Sequence Length 3	0	Wake	0.952948	0.932414	0.942569	788267	FFT	100	3	Training
Training DatasetDense_size_100__20250526-171126_FFT + RMS_win1.xlsx	Single Dense Layer, Sequence Length 3	1	NREM	0.921353	0.925797	0.92357	629299	FFT	100	3	Training
Training DatasetDense_size_100__20250526-171126_FFT + RMS_win1.xlsx	Single Dense Layer, Sequence Length 3	2	REM	0.735377	0.835784	0.782372	103626	FFT	100	3	Training
Training DatasetDense_size_100__20250526-171126_FFT + RMS_win1.xlsx	Single Dense Layer, Sequence Length 3	3	Seizure	0.808383	0.44702	0.575693	302	FFT	100	3	Training
Training DatasetDense_size_100__20250526-171126_FFT + RMS_win1.xlsx	Single Dense Layer, Sequence Length 3	4	Post Ictal	0.464142	0.441718	0.452652	1304	FFT	100	3	Training
Training DatasetDense_size_100__20250526-171126_FFT + RMS_win1.xlsx	Single Dense Layer, Sequence Length 3	accuracy	accuracy	0.922587	0.922587	0.922587	0.922587	FFT	100	3	Training
Training DatasetDense_size_100__20250526-171126_FFT + RMS_win1.xlsx	Single Dense Layer, Sequence Length 3	macro avg	macro avg	0.776441	0.716547	0.735371	1522798	FFT	100	3	Training
Training DatasetDense_size_100__20250526-171126_FFT + RMS_win1.xlsx	Single Dense Layer, Sequence Length 3	weighted avg	weighted avg	0.924639	0.922587	0.923324	1522798	FFT	100	3	Training
Training DatasetDense_size_100__20250526-191718_StatRMS_win1.xlsx	Single Dense Layer, Sequence Length 3	0	Wake	0.922959	0.891135	0.906768	788267	StatRMS	100	3	Training
Training DatasetDense_size_100__20250526-191718_StatRMS_win1.xlsx	Single Dense Layer, Sequence Length 3	1	NREM	0.872528	0.875943	0.874232	629299	StatRMS	100	3	Training
Training DatasetDense_size_100__20250526-191718_StatRMS_win1.xlsx	Single Dense Layer, Sequence Length 3	2	REM	0.608199	0.755785	0.674008	103626	StatRMS	100	3	Training
Training DatasetDense_size_100__20250526-191718_StatRMS_win1.xlsx	Single Dense Layer, Sequence Length 3	3	Seizure	0.399582	0.63245	0.489744	302	StatRMS	100	3	Training
Training DatasetDense_size_100__20250526-191718_StatRMS_win1.xlsx	Single Dense Layer, Sequence Length 3	4	Post Ictal	0.194564	0.104294	0.135796	1304	StatRMS	100	3	Training
Training DatasetDense_size_100__20250526-191718_StatRMS_win1.xlsx	Single Dense Layer, Sequence Length 3	accuracy	accuracy	0.874921	0.874921	0.874921	0.874921	StatRMS	100	3	Training
Training DatasetDense_size_100__20250526-191718_StatRMS_win1.xlsx	Single Dense Layer, Sequence Length 3	macro avg	macro avg	0.599566	0.651922	0.616109	1522798	StatRMS	100	3	Training
Training DatasetDense_size_100__20250526-191718_StatRMS_win1.xlsx	Single Dense Layer, Sequence Length 3	weighted avg	weighted avg	0.879971	0.874921	0.87674	1522798	StatRMS	100	3	Training
Training DatasetDense_size_100__20250526-212302_DTR+RMS only_win1.xlsx	Single Dense Layer, Sequence Length 3	0	Wake	0.892306	0.846201	0.868642	788267	DTRMS	100	3	Training
Training DatasetDense_size_100__20250526-212302_DTR+RMS only_win1.xlsx	Single Dense Layer, Sequence Length 3	1	NREM	0.788007	0.826137	0.806622	629299	DTRMS	100	3	Training
Training DatasetDense_size_100__20250526-212302_DTR+RMS only_win1.xlsx	Single Dense Layer, Sequence Length 3	2	REM	0.474415	0.525814	0.498794	103626	DTRMS	100	3	Training
Training DatasetDense_size_100__20250526-212302_DTR+RMS only_win1.xlsx	Single Dense Layer, Sequence Length 3	3	Seizure	0	0	0	302	DTRMS	100	3	Training
Training DatasetDense_size_100__20250526-212302_DTR+RMS only_win1.xlsx	Single Dense Layer, Sequence Length 3	4	Post Ictal	0.130501	0.0659509	0.087621	1304	DTRMS	100	3	Training
Training DatasetDense_size_100__20250526-212302_DTR+RMS only_win1.xlsx	Single Dense Layer, Sequence Length 3	accuracy	accuracy	0.815271	0.815271	0.815271	0.815271	DTRMS	100	3	Training
Training DatasetDense_size_100__20250526-212302_DTR+RMS only_win1.xlsx	Single Dense Layer, Sequence Length 3	macro avg	macro avg	0.457046	0.45282	0.452336	1522798	DTRMS	100	3	Training
Training DatasetDense_size_100__20250526-212302_DTR+RMS only_win1.xlsx	Single Dense Layer, Sequence Length 3	weighted avg	weighted avg	0.819938	0.815271	0.817003	1522798	DTRMS	100	3	Training
Training DatasetDense_size_100__20250526-232156_FullFeats_win0.xlsx	Single Dense Layer, Sequence Length 1	0	Wake	0.949962	0.926129	0.937894	788268	Full	100	1	Training
Training DatasetDense_size_100__20250526-232156_FullFeats_win0.xlsx	Single Dense Layer, Sequence Length 1	1	NREM	0.916817	0.921634	0.919219	629300	Full	100	1	Training
Training DatasetDense_size_100__20250526-232156_FullFeats_win0.xlsx	Single Dense Layer, Sequence Length 1	2	REM	0.722884	0.839172	0.776699	103626	Full	100	1	Training
Training DatasetDense_size_100__20250526-232156_FullFeats_win0.xlsx	Single Dense Layer, Sequence Length 1	3	Seizure	0.645429	0.771523	0.702866	302	Full	100	1	Training
Training DatasetDense_size_100__20250526-232156_FullFeats_win0.xlsx	Single Dense Layer, Sequence Length 1	4	Post Ictal	0.432536	0.346626	0.384845	1304	Full	100	1	Training
Training DatasetDense_size_100__20250526-232156_FullFeats_win0.xlsx	Single Dense Layer, Sequence Length 1	accuracy	accuracy	0.917827	0.917827	0.917827	0.917827	Full	100	1	Training
Training DatasetDense_size_100__20250526-232156_FullFeats_win0.xlsx	Single Dense Layer, Sequence Length 1	macro avg	macro avg	0.733526	0.761017	0.744305	1522800	Full	100	1	Training
Training DatasetDense_size_100__20250526-232156_FullFeats_win0.xlsx	Single Dense Layer, Sequence Length 1	weighted avg	weighted avg	0.920309	0.917827	0.918687	1522800	Full	100	1	Training
Training DatasetDense_size_100__20250527-011335_FFT + RMS_win0.xlsx	Single Dense Layer, Sequence Length 1	0	Wake	0.936307	0.912961	0.924487	788268	FFT	100	1	Training
Training DatasetDense_size_100__20250527-011335_FFT + RMS_win0.xlsx	Single Dense Layer, Sequence Length 1	1	NREM	0.907301	0.910404	0.90885	629300	FFT	100	1	Training
Training DatasetDense_size_100__20250527-011335_FFT + RMS_win0.xlsx	Single Dense Layer, Sequence Length 1	2	REM	0.659065	0.773628	0.711766	103626	FFT	100	1	Training
Training DatasetDense_size_100__20250527-011335_FFT + RMS_win0.xlsx	Single Dense Layer, Sequence Length 1	3	Seizure	0.717742	0.294702	0.41784	302	FFT	100	1	Training
Training DatasetDense_size_100__20250527-011335_FFT + RMS_win0.xlsx	Single Dense Layer, Sequence Length 1	4	Post Ictal	0.324074	0.241564	0.276801	1304	FFT	100	1	Training
Training DatasetDense_size_100__20250527-011335_FFT + RMS_win0.xlsx	Single Dense Layer, Sequence Length 1	accuracy	accuracy	0.901725	0.901725	0.901725	0.901725	FFT	100	1	Training
Training DatasetDense_size_100__20250527-011335_FFT + RMS_win0.xlsx	Single Dense Layer, Sequence Length 1	macro avg	macro avg	0.708898	0.626652	0.647949	1522800	FFT	100	1	Training
Training DatasetDense_size_100__20250527-011335_FFT + RMS_win0.xlsx	Single Dense Layer, Sequence Length 1	weighted avg	weighted avg	0.904887	0.901725	0.902894	1522800	FFT	100	1	Training
Training DatasetDense_size_100__20250527-030237_StatRMS_win0.xlsx	Single Dense Layer, Sequence Length 1	0	Wake	0.907808	0.872186	0.889641	788268	StatRMS	100	1	Training
Training DatasetDense_size_100__20250527-030237_StatRMS_win0.xlsx	Single Dense Layer, Sequence Length 1	1	NREM	0.85126	0.856107	0.853677	629300	StatRMS	100	1	Training
Training DatasetDense_size_100__20250527-030237_StatRMS_win0.xlsx	Single Dense Layer, Sequence Length 1	2	REM	0.533891	0.678845	0.597705	103626	StatRMS	100	1	Training
Training DatasetDense_size_100__20250527-030237_StatRMS_win0.xlsx	Single Dense Layer, Sequence Length 1	3	Seizure	0.348748	0.599338	0.440926	302	StatRMS	100	1	Training
Training DatasetDense_size_100__20250527-030237_StatRMS_win0.xlsx	Single Dense Layer, Sequence Length 1	4	Post Ictal	0.013289	0.00306748	0.00498442	1304	StatRMS	100	1	Training
Training DatasetDense_size_100__20250527-030237_StatRMS_win0.xlsx	Single Dense Layer, Sequence Length 1	accuracy	accuracy	0.851586	0.851586	0.851586	0.851586	StatRMS	100	1	Training
Training DatasetDense_size_100__20250527-030237_StatRMS_win0.xlsx	Single Dense Layer, Sequence Length 1	macro avg	macro avg	0.530999	0.601909	0.557386	1522800	StatRMS	100	1	Training
Training DatasetDense_size_100__20250527-030237_StatRMS_win0.xlsx	Single Dense Layer, Sequence Length 1	weighted avg	weighted avg	0.858118	0.851586	0.854066	1522800	StatRMS	100	1	Training
Training DatasetDense_size_100__20250527-045133_DTR+RMS only_win0.xlsx	Single Dense Layer, Sequence Length 1	0	Wake	0.859936	0.80859	0.833473	788268	DTRMS	100	1	Training
Training DatasetDense_size_100__20250527-045133_DTR+RMS only_win0.xlsx	Single Dense Layer, Sequence Length 1	1	NREM	0.746019	0.794872	0.769671	629300	DTRMS	100	1	Training
Training DatasetDense_size_100__20250527-045133_DTR+RMS only_win0.xlsx	Single Dense Layer, Sequence Length 1	2	REM	0.416519	0.445824	0.430674	103626	DTRMS	100	1	Training
Training DatasetDense_size_100__20250527-045133_DTR+RMS only_win0.xlsx	Single Dense Layer, Sequence Length 1	3	Seizure	0	0	0	302	DTRMS	100	1	Training
Training DatasetDense_size_100__20250527-045133_DTR+RMS only_win0.xlsx	Single Dense Layer, Sequence Length 1	4	Post Ictal	0.0233918	0.00306748	0.00542373	1304	DTRMS	100	1	Training
Training DatasetDense_size_100__20250527-045133_DTR+RMS only_win0.xlsx	Single Dense Layer, Sequence Length 1	accuracy	accuracy	0.777385	0.777385	0.777385	0.777385	DTRMS	100	1	Training
Training DatasetDense_size_100__20250527-045133_DTR+RMS only_win0.xlsx	Single Dense Layer, Sequence Length 1	macro avg	macro avg	0.409173	0.410471	0.407848	1522800	DTRMS	100	1	Training
Training DatasetDense_size_100__20250527-045133_DTR+RMS only_win0.xlsx	Single Dense Layer, Sequence Length 1	weighted avg	weighted avg	0.781798	0.777385	0.778822	1522800	DTRMS	100	1	Training
Training DatasetDense_size_200__20250525-193236_FullFeats_win3.xlsx	Single Dense Layer, Sequence Length 7	0	Wake	0.964738	0.945374	0.954958	788265	Full	200	7	Training
Training DatasetDense_size_200__20250525-193236_FullFeats_win3.xlsx	Single Dense Layer, Sequence Length 7	1	NREM	0.933036	0.940233	0.936621	629297	Full	200	7	Training
Training DatasetDense_size_200__20250525-193236_FullFeats_win3.xlsx	Single Dense Layer, Sequence Length 7	2	REM	0.808964	0.891292	0.848135	103626	Full	200	7	Training
Training DatasetDense_size_200__20250525-193236_FullFeats_win3.xlsx	Single Dense Layer, Sequence Length 7	3	Seizure	0.770774	0.890728	0.826421	302	Full	200	7	Training
Training DatasetDense_size_200__20250525-193236_FullFeats_win3.xlsx	Single Dense Layer, Sequence Length 7	4	Post Ictal	0.623585	0.802914	0.701978	1304	Full	200	7	Training
Training DatasetDense_size_200__20250525-193236_FullFeats_win3.xlsx	Single Dense Layer, Sequence Length 7	accuracy	accuracy	0.939436	0.939436	0.939436	0.939436	Full	200	7	Training
Training DatasetDense_size_200__20250525-193236_FullFeats_win3.xlsx	Single Dense Layer, Sequence Length 7	macro avg	macro avg	0.820219	0.894108	0.853622	1522794	Full	200	7	Training
Training DatasetDense_size_200__20250525-193236_FullFeats_win3.xlsx	Single Dense Layer, Sequence Length 7	weighted avg	weighted avg	0.940706	0.939436	0.939869	1522794	Full	200	7	Training
Training DatasetDense_size_200__20250525-222213_FFT + RMS_win3.xlsx	Single Dense Layer, Sequence Length 7	0	Wake	0.960925	0.93768	0.94916	788265	FFT	200	7	Training
Training DatasetDense_size_200__20250525-222213_FFT + RMS_win3.xlsx	Single Dense Layer, Sequence Length 7	1	NREM	0.925724	0.935371	0.930522	629297	FFT	200	7	Training
Training DatasetDense_size_200__20250525-222213_FFT + RMS_win3.xlsx	Single Dense Layer, Sequence Length 7	2	REM	0.770055	0.860402	0.812725	103626	FFT	200	7	Training
Training DatasetDense_size_200__20250525-222213_FFT + RMS_win3.xlsx	Single Dense Layer, Sequence Length 7	3	Seizure	0.758007	0.705298	0.730703	302	FFT	200	7	Training
Training DatasetDense_size_200__20250525-222213_FFT + RMS_win3.xlsx	Single Dense Layer, Sequence Length 7	4	Post Ictal	0.502384	0.646472	0.565392	1304	FFT	200	7	Training
Training DatasetDense_size_200__20250525-222213_FFT + RMS_win3.xlsx	Single Dense Layer, Sequence Length 7	accuracy	accuracy	0.931171	0.931171	0.931171	0.931171	FFT	200	7	Training
Training DatasetDense_size_200__20250525-222213_FFT + RMS_win3.xlsx	Single Dense Layer, Sequence Length 7	macro avg	macro avg	0.783419	0.817045	0.797701	1522794	FFT	200	7	Training
Training DatasetDense_size_200__20250525-222213_FFT + RMS_win3.xlsx	Single Dense Layer, Sequence Length 7	weighted avg	weighted avg	0.932957	0.931171	0.931802	1522794	FFT	200	7	Training
Training DatasetDense_size_200__20250526-004054_StatRMS_win3.xlsx	Single Dense Layer, Sequence Length 7	0	Wake	0.932307	0.902285	0.91705	788265	StatRMS	200	7	Training
Training DatasetDense_size_200__20250526-004054_StatRMS_win3.xlsx	Single Dense Layer, Sequence Length 7	1	NREM	0.881943	0.887811	0.884868	629297	StatRMS	200	7	Training
Training DatasetDense_size_200__20250526-004054_StatRMS_win3.xlsx	Single Dense Layer, Sequence Length 7	2	REM	0.648799	0.780962	0.708773	103626	StatRMS	200	7	Training
Training DatasetDense_size_200__20250526-004054_StatRMS_win3.xlsx	Single Dense Layer, Sequence Length 7	3	Seizure	0.600998	0.798013	0.685633	302	StatRMS	200	7	Training
Training DatasetDense_size_200__20250526-004054_StatRMS_win3.xlsx	Single Dense Layer, Sequence Length 7	4	Post Ictal	0.448142	0.444018	0.446071	1304	StatRMS	200	7	Training
Training DatasetDense_size_200__20250526-004054_StatRMS_win3.xlsx	Single Dense Layer, Sequence Length 7	accuracy	accuracy	0.887635	0.887635	0.887635	0.887635	StatRMS	200	7	Training
Training DatasetDense_size_200__20250526-004054_StatRMS_win3.xlsx	Single Dense Layer, Sequence Length 7	macro avg	macro avg	0.702438	0.762618	0.728479	1522794	StatRMS	200	7	Training
Training DatasetDense_size_200__20250526-004054_StatRMS_win3.xlsx	Single Dense Layer, Sequence Length 7	weighted avg	weighted avg	0.891721	0.887635	0.889128	1522794	StatRMS	200	7	Training
Training DatasetDense_size_200__20250526-025949_DTR+RMS only_win3.xlsx	Single Dense Layer, Sequence Length 7	0	Wake	0.904626	0.862343	0.882979	788265	DTRMS	200	7	Training
Training DatasetDense_size_200__20250526-025949_DTR+RMS only_win3.xlsx	Single Dense Layer, Sequence Length 7	1	NREM	0.805617	0.837598	0.821296	629297	DTRMS	200	7	Training
Training DatasetDense_size_200__20250526-025949_DTR+RMS only_win3.xlsx	Single Dense Layer, Sequence Length 7	2	REM	0.499926	0.557399	0.527101	103626	DTRMS	200	7	Training
Training DatasetDense_size_200__20250526-025949_DTR+RMS only_win3.xlsx	Single Dense Layer, Sequence Length 7	3	Seizure	0.384615	0.0662252	0.112994	302	DTRMS	200	7	Training
Training DatasetDense_size_200__20250526-025949_DTR+RMS only_win3.xlsx	Single Dense Layer, Sequence Length 7	4	Post Ictal	0.197605	0.227761	0.211614	1304	DTRMS	200	7	Training
Training DatasetDense_size_200__20250526-025949_DTR+RMS only_win3.xlsx	Single Dense Layer, Sequence Length 7	accuracy	accuracy	0.830665	0.830665	0.830665	0.830665	DTRMS	200	7	Training
Training DatasetDense_size_200__20250526-025949_DTR+RMS only_win3.xlsx	Single Dense Layer, Sequence Length 7	macro avg	macro avg	0.558478	0.510265	0.511197	1522794	DTRMS	200	7	Training
Training DatasetDense_size_200__20250526-025949_DTR+RMS only_win3.xlsx	Single Dense Layer, Sequence Length 7	weighted avg	weighted avg	0.835462	0.830665	0.832543	1522794	DTRMS	200	7	Training
Training DatasetDense_size_200__20250526-050858_FullFeats_win2.xlsx	Single Dense Layer, Sequence Length 5	0	Wake	0.963992	0.943775	0.953776	788266	Full	200	5	Training
Training DatasetDense_size_200__20250526-050858_FullFeats_win2.xlsx	Single Dense Layer, Sequence Length 5	1	NREM	0.931285	0.939533	0.935391	629298	Full	200	5	Training
Training DatasetDense_size_200__20250526-050858_FullFeats_win2.xlsx	Single Dense Layer, Sequence Length 5	2	REM	0.806675	0.888918	0.845802	103626	Full	200	5	Training
Training DatasetDense_size_200__20250526-050858_FullFeats_win2.xlsx	Single Dense Layer, Sequence Length 5	3	Seizure	0.808955	0.897351	0.850863	302	Full	200	5	Training
Training DatasetDense_size_200__20250526-050858_FullFeats_win2.xlsx	Single Dense Layer, Sequence Length 5	4	Post Ictal	0.600962	0.766871	0.673854	1304	Full	200	5	Training
Training DatasetDense_size_200__20250526-050858_FullFeats_win2.xlsx	Single Dense Layer, Sequence Length 5	accuracy	accuracy	0.938128	0.938128	0.938128	0.938128	Full	200	5	Training
Training DatasetDense_size_200__20250526-050858_FullFeats_win2.xlsx	Single Dense Layer, Sequence Length 5	macro avg	macro avg	0.822374	0.88729	0.851937	1522796	Full	200	5	Training
Training DatasetDense_size_200__20250526-050858_FullFeats_win2.xlsx	Single Dense Layer, Sequence Length 5	weighted avg	weighted avg	0.939429	0.938128	0.938571	1522796	Full	200	5	Training
Training DatasetDense_size_200__20250526-074021_FFT + RMS_win2.xlsx	Single Dense Layer, Sequence Length 5	0	Wake	0.959403	0.93521	0.947152	788266	FFT	200	5	Training
Training DatasetDense_size_200__20250526-074021_FFT + RMS_win2.xlsx	Single Dense Layer, Sequence Length 5	1	NREM	0.924057	0.933823	0.928914	629298	FFT	200	5	Training
Training DatasetDense_size_200__20250526-074021_FFT + RMS_win2.xlsx	Single Dense Layer, Sequence Length 5	2	REM	0.760169	0.855577	0.805056	103626	FFT	200	5	Training
Training DatasetDense_size_200__20250526-074021_FFT + RMS_win2.xlsx	Single Dense Layer, Sequence Length 5	3	Seizure	0.781022	0.708609	0.743056	302	FFT	200	5	Training
Training DatasetDense_size_200__20250526-074021_FFT + RMS_win2.xlsx	Single Dense Layer, Sequence Length 5	4	Post Ictal	0.493239	0.587423	0.536227	1304	FFT	200	5	Training
Training DatasetDense_size_200__20250526-074021_FFT + RMS_win2.xlsx	Single Dense Layer, Sequence Length 5	accuracy	accuracy	0.928875	0.928875	0.928875	0.928875	FFT	200	5	Training
Training DatasetDense_size_200__20250526-074021_FFT + RMS_win2.xlsx	Single Dense Layer, Sequence Length 5	macro avg	macro avg	0.783578	0.804128	0.792081	1522796	FFT	200	5	Training
Training DatasetDense_size_200__20250526-074021_FFT + RMS_win2.xlsx	Single Dense Layer, Sequence Length 5	weighted avg	weighted avg	0.930804	0.928875	0.929553	1522796	FFT	200	5	Training
Training DatasetDense_size_200__20250526-095159_StatRMS_win2.xlsx	Single Dense Layer, Sequence Length 5	0	Wake	0.930718	0.899098	0.914635	788266	StatRMS	200	5	Training
Training DatasetDense_size_200__20250526-095159_StatRMS_win2.xlsx	Single Dense Layer, Sequence Length 5	1	NREM	0.879078	0.885236	0.882146	629298	StatRMS	200	5	Training
Training DatasetDense_size_200__20250526-095159_StatRMS_win2.xlsx	Single Dense Layer, Sequence Length 5	2	REM	0.639151	0.776707	0.701247	103626	StatRMS	200	5	Training
Training DatasetDense_size_200__20250526-095159_StatRMS_win2.xlsx	Single Dense Layer, Sequence Length 5	3	Seizure	0.513333	0.764901	0.614362	302	StatRMS	200	5	Training
Training DatasetDense_size_200__20250526-095159_StatRMS_win2.xlsx	Single Dense Layer, Sequence Length 5	4	Post Ictal	0.343928	0.32362	0.333465	1304	StatRMS	200	5	Training
Training DatasetDense_size_200__20250526-095159_StatRMS_win2.xlsx	Single Dense Layer, Sequence Length 5	accuracy	accuracy	0.884521	0.884521	0.884521	0.884521	StatRMS	200	5	Training
Training DatasetDense_size_200__20250526-095159_StatRMS_win2.xlsx	Single Dense Layer, Sequence Length 5	macro avg	macro avg	0.661242	0.729912	0.689171	1522796	StatRMS	200	5	Training
Training DatasetDense_size_200__20250526-095159_StatRMS_win2.xlsx	Single Dense Layer, Sequence Length 5	weighted avg	weighted avg	0.888951	0.884521	0.88613	1522796	StatRMS	200	5	Training
Training DatasetDense_size_200__20250526-120539_DTR+RMS only_win2.xlsx	Single Dense Layer, Sequence Length 5	0	Wake	0.900846	0.856928	0.878338	788266	DTRMS	200	5	Training
Training DatasetDense_size_200__20250526-120539_DTR+RMS only_win2.xlsx	Single Dense Layer, Sequence Length 5	1	NREM	0.799633	0.834077	0.816492	629298	DTRMS	200	5	Training
Training DatasetDense_size_200__20250526-120539_DTR+RMS only_win2.xlsx	Single Dense Layer, Sequence Length 5	2	REM	0.490028	0.546291	0.516632	103626	DTRMS	200	5	Training
Training DatasetDense_size_200__20250526-120539_DTR+RMS only_win2.xlsx	Single Dense Layer, Sequence Length 5	3	Seizure	0	0	0	302	DTRMS	200	5	Training
Training DatasetDense_size_200__20250526-120539_DTR+RMS only_win2.xlsx	Single Dense Layer, Sequence Length 5	4	Post Ictal	0.185547	0.145706	0.16323	1304	DTRMS	200	5	Training
Training DatasetDense_size_200__20250526-120539_DTR+RMS only_win2.xlsx	Single Dense Layer, Sequence Length 5	accuracy	accuracy	0.825567	0.825567	0.825567	0.825567	DTRMS	200	5	Training
Training DatasetDense_size_200__20250526-120539_DTR+RMS only_win2.xlsx	Single Dense Layer, Sequence Length 5	macro avg	macro avg	0.475211	0.4766	0.474939	1522796	DTRMS	200	5	Training
Training DatasetDense_size_200__20250526-120539_DTR+RMS only_win2.xlsx	Single Dense Layer, Sequence Length 5	weighted avg	weighted avg	0.830272	0.825567	0.82738	1522796	DTRMS	200	5	Training
Training DatasetDense_size_200__20250526-141149_FullFeats_win1.xlsx	Single Dense Layer, Sequence Length 3	0	Wake	0.96079	0.941544	0.951069	788267	Full	200	3	Training
Training DatasetDense_size_200__20250526-141149_FullFeats_win1.xlsx	Single Dense Layer, Sequence Length 3	1	NREM	0.928923	0.935363	0.932132	629299	Full	200	3	Training
Training DatasetDense_size_200__20250526-141149_FullFeats_win1.xlsx	Single Dense Layer, Sequence Length 3	2	REM	0.796997	0.882192	0.837433	103626	Full	200	3	Training
Training DatasetDense_size_200__20250526-141149_FullFeats_win1.xlsx	Single Dense Layer, Sequence Length 3	3	Seizure	0.772189	0.864238	0.815625	302	Full	200	3	Training
Training DatasetDense_size_200__20250526-141149_FullFeats_win1.xlsx	Single Dense Layer, Sequence Length 3	4	Post Ictal	0.546354	0.677914	0.605065	1304	Full	200	3	Training
Training DatasetDense_size_200__20250526-141149_FullFeats_win1.xlsx	Single Dense Layer, Sequence Length 3	accuracy	accuracy	0.93471	0.93471	0.93471	0.93471	Full	200	3	Training
Training DatasetDense_size_200__20250526-141149_FullFeats_win1.xlsx	Single Dense Layer, Sequence Length 3	macro avg	macro avg	0.801051	0.86025	0.828265	1522798	Full	200	3	Training
Training DatasetDense_size_200__20250526-141149_FullFeats_win1.xlsx	Single Dense Layer, Sequence Length 3	weighted avg	weighted avg	0.936082	0.93471	0.935187	1522798	Full	200	3	Training
Training DatasetDense_size_200__20250526-163014_FFT + RMS_win1.xlsx	Single Dense Layer, Sequence Length 3	0	Wake	0.954967	0.931244	0.942956	788267	FFT	200	3	Training
Training DatasetDense_size_200__20250526-163014_FFT + RMS_win1.xlsx	Single Dense Layer, Sequence Length 3	1	NREM	0.920395	0.929245	0.924799	629299	FFT	200	3	Training
Training DatasetDense_size_200__20250526-163014_FFT + RMS_win1.xlsx	Single Dense Layer, Sequence Length 3	2	REM	0.743837	0.840619	0.789272	103626	FFT	200	3	Training
Training DatasetDense_size_200__20250526-163014_FFT + RMS_win1.xlsx	Single Dense Layer, Sequence Length 3	3	Seizure	0.775424	0.60596	0.680297	302	FFT	200	3	Training
Training DatasetDense_size_200__20250526-163014_FFT + RMS_win1.xlsx	Single Dense Layer, Sequence Length 3	4	Post Ictal	0.449929	0.489264	0.468773	1304	FFT	200	3	Training
Training DatasetDense_size_200__20250526-163014_FFT + RMS_win1.xlsx	Single Dense Layer, Sequence Length 3	accuracy	accuracy	0.923808	0.923808	0.923808	0.923808	FFT	200	3	Training
Training DatasetDense_size_200__20250526-163014_FFT + RMS_win1.xlsx	Single Dense Layer, Sequence Length 3	macro avg	macro avg	0.76891	0.759266	0.76122	1522798	FFT	200	3	Training
Training DatasetDense_size_200__20250526-163014_FFT + RMS_win1.xlsx	Single Dense Layer, Sequence Length 3	weighted avg	weighted avg	0.925845	0.923808	0.924537	1522798	FFT	200	3	Training
Training DatasetDense_size_200__20250526-183656_StatRMS_win1.xlsx	Single Dense Layer, Sequence Length 3	0	Wake	0.926649	0.892932	0.909478	788267	StatRMS	200	3	Training
Training DatasetDense_size_200__20250526-183656_StatRMS_win1.xlsx	Single Dense Layer, Sequence Length 3	1	NREM	0.873423	0.879324	0.876364	629299	StatRMS	200	3	Training
Training DatasetDense_size_200__20250526-183656_StatRMS_win1.xlsx	Single Dense Layer, Sequence Length 3	2	REM	0.61641	0.763158	0.681979	103626	StatRMS	200	3	Training
Training DatasetDense_size_200__20250526-183656_StatRMS_win1.xlsx	Single Dense Layer, Sequence Length 3	3	Seizure	0.482143	0.715232	0.576	302	StatRMS	200	3	Training
Training DatasetDense_size_200__20250526-183656_StatRMS_win1.xlsx	Single Dense Layer, Sequence Length 3	4	Post Ictal	0.222222	0.156442	0.183618	1304	StatRMS	200	3	Training
Training DatasetDense_size_200__20250526-183656_StatRMS_win1.xlsx	Single Dense Layer, Sequence Length 3	accuracy	accuracy	0.877812	0.877812	0.877812	0.877812	StatRMS	200	3	Training
Training DatasetDense_size_200__20250526-183656_StatRMS_win1.xlsx	Single Dense Layer, Sequence Length 3	macro avg	macro avg	0.62417	0.681418	0.645488	1522798	StatRMS	200	3	Training
Training DatasetDense_size_200__20250526-183656_StatRMS_win1.xlsx	Single Dense Layer, Sequence Length 3	weighted avg	weighted avg	0.88285	0.877812	0.879625	1522798	StatRMS	200	3	Training
Training DatasetDense_size_200__20250526-204325_DTR+RMS only_win1.xlsx	Single Dense Layer, Sequence Length 3	0	Wake	0.894153	0.84324	0.86795	788267	DTRMS	200	3	Training
Training DatasetDense_size_200__20250526-204325_DTR+RMS only_win1.xlsx	Single Dense Layer, Sequence Length 3	1	NREM	0.786262	0.828215	0.806694	629299	DTRMS	200	3	Training
Training DatasetDense_size_200__20250526-204325_DTR+RMS only_win1.xlsx	Single Dense Layer, Sequence Length 3	2	REM	0.473267	0.527734	0.499019	103626	DTRMS	200	3	Training
Training DatasetDense_size_200__20250526-204325_DTR+RMS only_win1.xlsx	Single Dense Layer, Sequence Length 3	3	Seizure	0.25	0.00331126	0.00653595	302	DTRMS	200	3	Training
Training DatasetDense_size_200__20250526-204325_DTR+RMS only_win1.xlsx	Single Dense Layer, Sequence Length 3	4	Post Ictal	0.142566	0.107362	0.122485	1304	DTRMS	200	3	Training
Training DatasetDense_size_200__20250526-204325_DTR+RMS only_win1.xlsx	Single Dense Layer, Sequence Length 3	accuracy	accuracy	0.814764	0.814764	0.814764	0.814764	DTRMS	200	3	Training
Training DatasetDense_size_200__20250526-204325_DTR+RMS only_win1.xlsx	Single Dense Layer, Sequence Length 3	macro avg	macro avg	0.50925	0.461972	0.460537	1522798	DTRMS	200	3	Training
Training DatasetDense_size_200__20250526-204325_DTR+RMS only_win1.xlsx	Single Dense Layer, Sequence Length 3	weighted avg	weighted avg	0.820154	0.814764	0.816721	1522798	DTRMS	200	3	Training
Training DatasetDense_size_200__20250526-224537_FullFeats_win0.xlsx	Single Dense Layer, Sequence Length 1	0	Wake	0.951383	0.929808	0.940472	788268	Full	200	1	Training
Training DatasetDense_size_200__20250526-224537_FullFeats_win0.xlsx	Single Dense Layer, Sequence Length 1	1	NREM	0.916523	0.926498	0.921483	629300	Full	200	1	Training
Training DatasetDense_size_200__20250526-224537_FullFeats_win0.xlsx	Single Dense Layer, Sequence Length 1	2	REM	0.759449	0.841517	0.798379	103626	Full	200	1	Training
Training DatasetDense_size_200__20250526-224537_FullFeats_win0.xlsx	Single Dense Layer, Sequence Length 1	3	Seizure	0.732087	0.778146	0.754414	302	Full	200	1	Training
Training DatasetDense_size_200__20250526-224537_FullFeats_win0.xlsx	Single Dense Layer, Sequence Length 1	4	Post Ictal	0.513465	0.43865	0.473118	1304	Full	200	1	Training
Training DatasetDense_size_200__20250526-224537_FullFeats_win0.xlsx	Single Dense Layer, Sequence Length 1	accuracy	accuracy	0.921981	0.921981	0.921981	0.921981	Full	200	1	Training
Training DatasetDense_size_200__20250526-224537_FullFeats_win0.xlsx	Single Dense Layer, Sequence Length 1	macro avg	macro avg	0.774581	0.782924	0.777573	1522800	Full	200	1	Training
Training DatasetDense_size_200__20250526-224537_FullFeats_win0.xlsx	Single Dense Layer, Sequence Length 1	weighted avg	weighted avg	0.923498	0.921981	0.922518	1522800	Full	200	1	Training
Training DatasetDense_size_200__20250527-003810_FFT + RMS_win0.xlsx	Single Dense Layer, Sequence Length 1	0	Wake	0.938853	0.915261	0.926907	788268	FFT	200	1	Training
Training DatasetDense_size_200__20250527-003810_FFT + RMS_win0.xlsx	Single Dense Layer, Sequence Length 1	1	NREM	0.906066	0.915546	0.910781	629300	FFT	200	1	Training
Training DatasetDense_size_200__20250527-003810_FFT + RMS_win0.xlsx	Single Dense Layer, Sequence Length 1	2	REM	0.683665	0.772605	0.725419	103626	FFT	200	1	Training
Training DatasetDense_size_200__20250527-003810_FFT + RMS_win0.xlsx	Single Dense Layer, Sequence Length 1	3	Seizure	0.812865	0.460265	0.587738	302	FFT	200	1	Training
Training DatasetDense_size_200__20250527-003810_FFT + RMS_win0.xlsx	Single Dense Layer, Sequence Length 1	4	Post Ictal	0.349745	0.315951	0.33199	1304	FFT	200	1	Training
Training DatasetDense_size_200__20250527-003810_FFT + RMS_win0.xlsx	Single Dense Layer, Sequence Length 1	accuracy	accuracy	0.905068	0.905068	0.905068	0.905068	FFT	200	1	Training
Training DatasetDense_size_200__20250527-003810_FFT + RMS_win0.xlsx	Single Dense Layer, Sequence Length 1	macro avg	macro avg	0.738239	0.675926	0.696567	1522800	FFT	200	1	Training
Training DatasetDense_size_200__20250527-003810_FFT + RMS_win0.xlsx	Single Dense Layer, Sequence Length 1	weighted avg	weighted avg	0.907409	0.905068	0.905955	1522800	FFT	200	1	Training
Training DatasetDense_size_200__20250527-022702_StatRMS_win0.xlsx	Single Dense Layer, Sequence Length 1	0	Wake	0.912973	0.872295	0.89217	788268	StatRMS	200	1	Training
Training DatasetDense_size_200__20250527-022702_StatRMS_win0.xlsx	Single Dense Layer, Sequence Length 1	1	NREM	0.849566	0.86335	0.856402	629300	StatRMS	200	1	Training
Training DatasetDense_size_200__20250527-022702_StatRMS_win0.xlsx	Single Dense Layer, Sequence Length 1	2	REM	0.544962	0.680611	0.60528	103626	StatRMS	200	1	Training
Training DatasetDense_size_200__20250527-022702_StatRMS_win0.xlsx	Single Dense Layer, Sequence Length 1	3	Seizure	0.485788	0.622517	0.545718	302	StatRMS	200	1	Training
Training DatasetDense_size_200__20250527-022702_StatRMS_win0.xlsx	Single Dense Layer, Sequence Length 1	4	Post Ictal	0.0356083	0.00920245	0.0146252	1304	StatRMS	200	1	Training
Training DatasetDense_size_200__20250527-022702_StatRMS_win0.xlsx	Single Dense Layer, Sequence Length 1	accuracy	accuracy	0.854766	0.854766	0.854766	0.854766	StatRMS	200	1	Training
Training DatasetDense_size_200__20250527-022702_StatRMS_win0.xlsx	Single Dense Layer, Sequence Length 1	macro avg	macro avg	0.56578	0.609595	0.582839	1522800	StatRMS	200	1	Training
Training DatasetDense_size_200__20250527-022702_StatRMS_win0.xlsx	Single Dense Layer, Sequence Length 1	weighted avg	weighted avg	0.860891	0.854766	0.857046	1522800	StatRMS	200	1	Training
Training DatasetDense_size_200__20250527-041528_DTR+RMS only_win0.xlsx	Single Dense Layer, Sequence Length 1	0	Wake	0.867199	0.79729	0.830776	788268	DTRMS	200	1	Training
Training DatasetDense_size_200__20250527-041528_DTR+RMS only_win0.xlsx	Single Dense Layer, Sequence Length 1	1	NREM	0.736742	0.805802	0.769726	629300	DTRMS	200	1	Training
Training DatasetDense_size_200__20250527-041528_DTR+RMS only_win0.xlsx	Single Dense Layer, Sequence Length 1	2	REM	0.422871	0.446567	0.434396	103626	DTRMS	200	1	Training
Training DatasetDense_size_200__20250527-041528_DTR+RMS only_win0.xlsx	Single Dense Layer, Sequence Length 1	3	Seizure	0	0	0	302	DTRMS	200	1	Training
Training DatasetDense_size_200__20250527-041528_DTR+RMS only_win0.xlsx	Single Dense Layer, Sequence Length 1	4	Post Ictal	0.0308123	0.00843558	0.013245	1304	DTRMS	200	1	Training
Training DatasetDense_size_200__20250527-041528_DTR+RMS only_win0.xlsx	Single Dense Layer, Sequence Length 1	accuracy	accuracy	0.776107	0.776107	0.776107	0.776107	DTRMS	200	1	Training
Training DatasetDense_size_200__20250527-041528_DTR+RMS only_win0.xlsx	Single Dense Layer, Sequence Length 1	macro avg	macro avg	0.411525	0.411619	0.409629	1522800	DTRMS	200	1	Training
Training DatasetDense_size_200__20250527-041528_DTR+RMS only_win0.xlsx	Single Dense Layer, Sequence Length 1	weighted avg	weighted avg	0.782163	0.776107	0.777709	1522800	DTRMS	200	1	Training
Training DatasetDense_size_50__20250525-212519_FullFeats_win3.xlsx	Single Dense Layer, Sequence Length 7	0	Wake	0.957833	0.942424	0.950066	788265	Full	50	7	Training
Training DatasetDense_size_50__20250525-212519_FullFeats_win3.xlsx	Single Dense Layer, Sequence Length 7	1	NREM	0.932463	0.929062	0.930759	629297	Full	50	7	Training
Training DatasetDense_size_50__20250525-212519_FullFeats_win3.xlsx	Single Dense Layer, Sequence Length 7	2	REM	0.769882	0.877	0.819958	103626	Full	50	7	Training
Training DatasetDense_size_50__20250525-212519_FullFeats_win3.xlsx	Single Dense Layer, Sequence Length 7	3	Seizure	0.583732	0.807947	0.677778	302	Full	50	7	Training
Training DatasetDense_size_50__20250525-212519_FullFeats_win3.xlsx	Single Dense Layer, Sequence Length 7	4	Post Ictal	0.527491	0.706288	0.603934	1304	Full	50	7	Training
Training DatasetDense_size_50__20250525-212519_FullFeats_win3.xlsx	Single Dense Layer, Sequence Length 7	accuracy	accuracy	0.932221	0.932221	0.932221	0.932221	Full	50	7	Training
Training DatasetDense_size_50__20250525-212519_FullFeats_win3.xlsx	Single Dense Layer, Sequence Length 7	macro avg	macro avg	0.75428	0.852544	0.796499	1522794	Full	50	7	Training
Training DatasetDense_size_50__20250525-212519_FullFeats_win3.xlsx	Single Dense Layer, Sequence Length 7	weighted avg	weighted avg	0.934116	0.932221	0.932883	1522794	Full	50	7	Training
Training DatasetDense_size_50__20250525-235308_FFT + RMS_win3.xlsx	Single Dense Layer, Sequence Length 7	0	Wake	0.955362	0.937702	0.94645	788265	FFT	50	7	Training
Training DatasetDense_size_50__20250525-235308_FFT + RMS_win3.xlsx	Single Dense Layer, Sequence Length 7	1	NREM	0.92806	0.92604	0.927049	629297	FFT	50	7	Training
Training DatasetDense_size_50__20250525-235308_FFT + RMS_win3.xlsx	Single Dense Layer, Sequence Length 7	2	REM	0.738822	0.852006	0.791388	103626	FFT	50	7	Training
Training DatasetDense_size_50__20250525-235308_FFT + RMS_win3.xlsx	Single Dense Layer, Sequence Length 7	3	Seizure	0.639344	0.387417	0.482474	302	FFT	50	7	Training
Training DatasetDense_size_50__20250525-235308_FFT + RMS_win3.xlsx	Single Dense Layer, Sequence Length 7	4	Post Ictal	0.449295	0.513037	0.479055	1304	FFT	50	7	Training
Training DatasetDense_size_50__20250525-235308_FFT + RMS_win3.xlsx	Single Dense Layer, Sequence Length 7	accuracy	accuracy	0.926578	0.926578	0.926578	0.926578	FFT	50	7	Training
Training DatasetDense_size_50__20250525-235308_FFT + RMS_win3.xlsx	Single Dense Layer, Sequence Length 7	macro avg	macro avg	0.742177	0.72324	0.725283	1522794	FFT	50	7	Training
Training DatasetDense_size_50__20250525-235308_FFT + RMS_win3.xlsx	Single Dense Layer, Sequence Length 7	weighted avg	weighted avg	0.928848	0.926578	0.927388	1522794	FFT	50	7	Training
Training DatasetDense_size_50__20250526-021318_StatRMS_win3.xlsx	Single Dense Layer, Sequence Length 7	0	Wake	0.92312	0.899756	0.911288	788265	StatRMS	50	7	Training
Training DatasetDense_size_50__20250526-021318_StatRMS_win3.xlsx	Single Dense Layer, Sequence Length 7	1	NREM	0.879983	0.877567	0.878773	629297	StatRMS	50	7	Training
Training DatasetDense_size_50__20250526-021318_StatRMS_win3.xlsx	Single Dense Layer, Sequence Length 7	2	REM	0.633379	0.765609	0.693245	103626	StatRMS	50	7	Training
Training DatasetDense_size_50__20250526-021318_StatRMS_win3.xlsx	Single Dense Layer, Sequence Length 7	3	Seizure	0.325455	0.592715	0.420188	302	StatRMS	50	7	Training
Training DatasetDense_size_50__20250526-021318_StatRMS_win3.xlsx	Single Dense Layer, Sequence Length 7	4	Post Ictal	0.373297	0.315184	0.341788	1304	StatRMS	50	7	Training
Training DatasetDense_size_50__20250526-021318_StatRMS_win3.xlsx	Single Dense Layer, Sequence Length 7	accuracy	accuracy	0.880896	0.880896	0.880896	0.880896	StatRMS	50	7	Training
Training DatasetDense_size_50__20250526-021318_StatRMS_win3.xlsx	Single Dense Layer, Sequence Length 7	macro avg	macro avg	0.627047	0.690166	0.649056	1522794	StatRMS	50	7	Training
Training DatasetDense_size_50__20250526-021318_StatRMS_win3.xlsx	Single Dense Layer, Sequence Length 7	weighted avg	weighted avg	0.884987	0.880896	0.882428	1522794	StatRMS	50	7	Training
Training DatasetDense_size_50__20250526-042529_DTR+RMS only_win3.xlsx	Single Dense Layer, Sequence Length 7	0	Wake	0.900956	0.865703	0.882978	788265	DTRMS	50	7	Training
Training DatasetDense_size_50__20250526-042529_DTR+RMS only_win3.xlsx	Single Dense Layer, Sequence Length 7	1	NREM	0.807288	0.832457	0.81968	629297	DTRMS	50	7	Training
Training DatasetDense_size_50__20250526-042529_DTR+RMS only_win3.xlsx	Single Dense Layer, Sequence Length 7	2	REM	0.494088	0.550788	0.520899	103626	DTRMS	50	7	Training
Training DatasetDense_size_50__20250526-042529_DTR+RMS only_win3.xlsx	Single Dense Layer, Sequence Length 7	3	Seizure	0	0	0	302	DTRMS	50	7	Training
Training DatasetDense_size_50__20250526-042529_DTR+RMS only_win3.xlsx	Single Dense Layer, Sequence Length 7	4	Post Ictal	0.135193	0.0966258	0.112701	1304	DTRMS	50	7	Training
Training DatasetDense_size_50__20250526-042529_DTR+RMS only_win3.xlsx	Single Dense Layer, Sequence Length 7	accuracy	accuracy	0.829704	0.829704	0.829704	0.829704	DTRMS	50	7	Training
Training DatasetDense_size_50__20250526-042529_DTR+RMS only_win3.xlsx	Single Dense Layer, Sequence Length 7	macro avg	macro avg	0.467505	0.469115	0.467252	1522794	DTRMS	50	7	Training
Training DatasetDense_size_50__20250526-042529_DTR+RMS only_win3.xlsx	Single Dense Layer, Sequence Length 7	weighted avg	weighted avg	0.833726	0.829704	0.831345	1522794	DTRMS	50	7	Training
Training DatasetDense_size_50__20250526-064906_FullFeats_win2.xlsx	Single Dense Layer, Sequence Length 5	0	Wake	0.960035	0.938829	0.949314	788266	Full	50	5	Training
Training DatasetDense_size_50__20250526-064906_FullFeats_win2.xlsx	Single Dense Layer, Sequence Length 5	1	NREM	0.929795	0.931033	0.930413	629298	Full	50	5	Training
Training DatasetDense_size_50__20250526-064906_FullFeats_win2.xlsx	Single Dense Layer, Sequence Length 5	2	REM	0.760499	0.877232	0.814705	103626	Full	50	5	Training
Training DatasetDense_size_50__20250526-064906_FullFeats_win2.xlsx	Single Dense Layer, Sequence Length 5	3	Seizure	0.476954	0.788079	0.594257	302	Full	50	5	Training
Training DatasetDense_size_50__20250526-064906_FullFeats_win2.xlsx	Single Dense Layer, Sequence Length 5	4	Post Ictal	0.454648	0.618865	0.524196	1304	Full	50	5	Training
Training DatasetDense_size_50__20250526-064906_FullFeats_win2.xlsx	Single Dense Layer, Sequence Length 5	accuracy	accuracy	0.931112	0.931112	0.931112	0.931112	Full	50	5	Training
Training DatasetDense_size_50__20250526-064906_FullFeats_win2.xlsx	Single Dense Layer, Sequence Length 5	macro avg	macro avg	0.716386	0.830808	0.762577	1522796	Full	50	5	Training
Training DatasetDense_size_50__20250526-064906_FullFeats_win2.xlsx	Single Dense Layer, Sequence Length 5	weighted avg	weighted avg	0.933431	0.931112	0.931909	1522796	Full	50	5	Training
Training DatasetDense_size_50__20250526-090552_FFT + RMS_win2.xlsx	Single Dense Layer, Sequence Length 5	0	Wake	0.953316	0.935949	0.944553	788266	FFT	50	5	Training
Training DatasetDense_size_50__20250526-090552_FFT + RMS_win2.xlsx	Single Dense Layer, Sequence Length 5	1	NREM	0.927256	0.922852	0.925049	629298	FFT	50	5	Training
Training DatasetDense_size_50__20250526-090552_FFT + RMS_win2.xlsx	Single Dense Layer, Sequence Length 5	2	REM	0.724058	0.844441	0.779629	103626	FFT	50	5	Training
Training DatasetDense_size_50__20250526-090552_FFT + RMS_win2.xlsx	Single Dense Layer, Sequence Length 5	3	Seizure	0.342246	0.211921	0.261759	302	FFT	50	5	Training
Training DatasetDense_size_50__20250526-090552_FFT + RMS_win2.xlsx	Single Dense Layer, Sequence Length 5	4	Post Ictal	0.398311	0.470092	0.431235	1304	FFT	50	5	Training
Training DatasetDense_size_50__20250526-090552_FFT + RMS_win2.xlsx	Single Dense Layer, Sequence Length 5	accuracy	accuracy	0.923767	0.923767	0.923767	0.923767	FFT	50	5	Training
Training DatasetDense_size_50__20250526-090552_FFT + RMS_win2.xlsx	Single Dense Layer, Sequence Length 5	macro avg	macro avg	0.669037	0.677051	0.668445	1522796	FFT	50	5	Training
Training DatasetDense_size_50__20250526-090552_FFT + RMS_win2.xlsx	Single Dense Layer, Sequence Length 5	weighted avg	weighted avg	0.926349	0.923767	0.924695	1522796	FFT	50	5	Training
Training DatasetDense_size_50__20250526-111934_StatRMS_win2.xlsx	Single Dense Layer, Sequence Length 5	0	Wake	0.921749	0.897471	0.909448	788266	StatRMS	50	5	Training
Training DatasetDense_size_50__20250526-111934_StatRMS_win2.xlsx	Single Dense Layer, Sequence Length 5	1	NREM	0.879242	0.873688	0.876456	629298	StatRMS	50	5	Training
Training DatasetDense_size_50__20250526-111934_StatRMS_win2.xlsx	Single Dense Layer, Sequence Length 5	2	REM	0.616103	0.764364	0.682272	103626	StatRMS	50	5	Training
Training DatasetDense_size_50__20250526-111934_StatRMS_win2.xlsx	Single Dense Layer, Sequence Length 5	3	Seizure	0.366667	0.619205	0.460591	302	StatRMS	50	5	Training
Training DatasetDense_size_50__20250526-111934_StatRMS_win2.xlsx	Single Dense Layer, Sequence Length 5	4	Post Ictal	0.274554	0.18865	0.223636	1304	StatRMS	50	5	Training
Training DatasetDense_size_50__20250526-111934_StatRMS_win2.xlsx	Single Dense Layer, Sequence Length 5	accuracy	accuracy	0.877923	0.877923	0.877923	0.877923	StatRMS	50	5	Training
Training DatasetDense_size_50__20250526-111934_StatRMS_win2.xlsx	Single Dense Layer, Sequence Length 5	macro avg	macro avg	0.611663	0.668676	0.630481	1522796	StatRMS	50	5	Training
Training DatasetDense_size_50__20250526-111934_StatRMS_win2.xlsx	Single Dense Layer, Sequence Length 5	weighted avg	weighted avg	0.882719	0.877923	0.879678	1522796	StatRMS	50	5	Training
Training DatasetDense_size_50__20250526-132731_DTR+RMS only_win2.xlsx	Single Dense Layer, Sequence Length 5	0	Wake	0.896718	0.860613	0.878294	788266	DTRMS	50	5	Training
Training DatasetDense_size_50__20250526-132731_DTR+RMS only_win2.xlsx	Single Dense Layer, Sequence Length 5	1	NREM	0.801988	0.828482	0.81502	629298	DTRMS	50	5	Training
Training DatasetDense_size_50__20250526-132731_DTR+RMS only_win2.xlsx	Single Dense Layer, Sequence Length 5	2	REM	0.483183	0.538735	0.509449	103626	DTRMS	50	5	Training
Training DatasetDense_size_50__20250526-132731_DTR+RMS only_win2.xlsx	Single Dense Layer, Sequence Length 5	3	Seizure	0	0	0	302	DTRMS	50	5	Training
Training DatasetDense_size_50__20250526-132731_DTR+RMS only_win2.xlsx	Single Dense Layer, Sequence Length 5	4	Post Ictal	0.14241	0.0697853	0.0936696	1304	DTRMS	50	5	Training
Training DatasetDense_size_50__20250526-132731_DTR+RMS only_win2.xlsx	Single Dense Layer, Sequence Length 5	accuracy	accuracy	0.824583	0.824583	0.824583	0.824583	DTRMS	50	5	Training
Training DatasetDense_size_50__20250526-132731_DTR+RMS only_win2.xlsx	Single Dense Layer, Sequence Length 5	macro avg	macro avg	0.46486	0.459523	0.459287	1522796	DTRMS	50	5	Training
Training DatasetDense_size_50__20250526-132731_DTR+RMS only_win2.xlsx	Single Dense Layer, Sequence Length 5	weighted avg	weighted avg	0.828606	0.824583	0.8262	1522796	DTRMS	50	5	Training
Training DatasetDense_size_50__20250526-154230_FullFeats_win1.xlsx	Single Dense Layer, Sequence Length 3	0	Wake	0.957106	0.934459	0.945647	788267	Full	50	3	Training
Training DatasetDense_size_50__20250526-154230_FullFeats_win1.xlsx	Single Dense Layer, Sequence Length 3	1	NREM	0.927342	0.926359	0.926851	629299	Full	50	3	Training
Training DatasetDense_size_50__20250526-154230_FullFeats_win1.xlsx	Single Dense Layer, Sequence Length 3	2	REM	0.740888	0.873314	0.801669	103626	Full	50	3	Training
Training DatasetDense_size_50__20250526-154230_FullFeats_win1.xlsx	Single Dense Layer, Sequence Length 3	3	Seizure	0.376013	0.768212	0.504897	302	Full	50	3	Training
Training DatasetDense_size_50__20250526-154230_FullFeats_win1.xlsx	Single Dense Layer, Sequence Length 3	4	Post Ictal	0.380739	0.521472	0.440129	1304	Full	50	3	Training
Training DatasetDense_size_50__20250526-154230_FullFeats_win1.xlsx	Single Dense Layer, Sequence Length 3	accuracy	accuracy	0.926564	0.926564	0.926564	0.926564	Full	50	3	Training
Training DatasetDense_size_50__20250526-154230_FullFeats_win1.xlsx	Single Dense Layer, Sequence Length 3	macro avg	macro avg	0.676418	0.804763	0.723838	1522798	Full	50	3	Training
Training DatasetDense_size_50__20250526-154230_FullFeats_win1.xlsx	Single Dense Layer, Sequence Length 3	weighted avg	weighted avg	0.929484	0.926564	0.927561	1522798	Full	50	3	Training
Training DatasetDense_size_50__20250526-175318_FFT + RMS_win1.xlsx	Single Dense Layer, Sequence Length 3	0	Wake	0.949646	0.929421	0.939425	788267	FFT	50	3	Training
Training DatasetDense_size_50__20250526-175318_FFT + RMS_win1.xlsx	Single Dense Layer, Sequence Length 3	1	NREM	0.924662	0.916977	0.920804	629299	FFT	50	3	Training
Training DatasetDense_size_50__20250526-175318_FFT + RMS_win1.xlsx	Single Dense Layer, Sequence Length 3	2	REM	0.688851	0.835707	0.755206	103626	FFT	50	3	Training
Training DatasetDense_size_50__20250526-175318_FFT + RMS_win1.xlsx	Single Dense Layer, Sequence Length 3	3	Seizure	0.272727	0.149007	0.192719	302	FFT	50	3	Training
Training DatasetDense_size_50__20250526-175318_FFT + RMS_win1.xlsx	Single Dense Layer, Sequence Length 3	4	Post Ictal	0.370885	0.388804	0.379633	1304	FFT	50	3	Training
Training DatasetDense_size_50__20250526-175318_FFT + RMS_win1.xlsx	Single Dense Layer, Sequence Length 3	accuracy	accuracy	0.917284	0.917284	0.917284	0.917284	FFT	50	3	Training
Training DatasetDense_size_50__20250526-175318_FFT + RMS_win1.xlsx	Single Dense Layer, Sequence Length 3	macro avg	macro avg	0.641354	0.643983	0.637557	1522798	FFT	50	3	Training
Training DatasetDense_size_50__20250526-175318_FFT + RMS_win1.xlsx	Single Dense Layer, Sequence Length 3	weighted avg	weighted avg	0.920945	0.917284	0.918566	1522798	FFT	50	3	Training
Training DatasetDense_size_50__20250526-195925_StatRMS_win1.xlsx	Single Dense Layer, Sequence Length 3	0	Wake	0.915171	0.889808	0.902311	788267	StatRMS	50	3	Training
Training DatasetDense_size_50__20250526-195925_StatRMS_win1.xlsx	Single Dense Layer, Sequence Length 3	1	NREM	0.87339	0.865506	0.86943	629299	StatRMS	50	3	Training
Training DatasetDense_size_50__20250526-195925_StatRMS_win1.xlsx	Single Dense Layer, Sequence Length 3	2	REM	0.589198	0.746376	0.658538	103626	StatRMS	50	3	Training
Training DatasetDense_size_50__20250526-195925_StatRMS_win1.xlsx	Single Dense Layer, Sequence Length 3	3	Seizure	0.198032	0.533113	0.288789	302	StatRMS	50	3	Training
Training DatasetDense_size_50__20250526-195925_StatRMS_win1.xlsx	Single Dense Layer, Sequence Length 3	4	Post Ictal	0.178994	0.0927914	0.122222	1304	StatRMS	50	3	Training
Training DatasetDense_size_50__20250526-195925_StatRMS_win1.xlsx	Single Dense Layer, Sequence Length 3	accuracy	accuracy	0.869251	0.869251	0.869251	0.869251	StatRMS	50	3	Training
Training DatasetDense_size_50__20250526-195925_StatRMS_win1.xlsx	Single Dense Layer, Sequence Length 3	macro avg	macro avg	0.550957	0.625519	0.568258	1522798	StatRMS	50	3	Training
Training DatasetDense_size_50__20250526-195925_StatRMS_win1.xlsx	Single Dense Layer, Sequence Length 3	weighted avg	weighted avg	0.87495	0.869251	0.871345	1522798	StatRMS	50	3	Training
Training DatasetDense_size_50__20250526-220354_DTR+RMS only_win1.xlsx	Single Dense Layer, Sequence Length 3	0	Wake	0.885923	0.8539	0.869617	788267	DTRMS	50	3	Training
Training DatasetDense_size_50__20250526-220354_DTR+RMS only_win1.xlsx	Single Dense Layer, Sequence Length 3	1	NREM	0.795977	0.815994	0.805861	629299	DTRMS	50	3	Training
Training DatasetDense_size_50__20250526-220354_DTR+RMS only_win1.xlsx	Single Dense Layer, Sequence Length 3	2	REM	0.461218	0.522803	0.490083	103626	DTRMS	50	3	Training
Training DatasetDense_size_50__20250526-220354_DTR+RMS only_win1.xlsx	Single Dense Layer, Sequence Length 3	3	Seizure	0	0	0	302	DTRMS	50	3	Training
Training DatasetDense_size_50__20250526-220354_DTR+RMS only_win1.xlsx	Single Dense Layer, Sequence Length 3	4	Post Ictal	0.0976744	0.0322086	0.0484429	1304	DTRMS	50	3	Training
Training DatasetDense_size_50__20250526-220354_DTR+RMS only_win1.xlsx	Single Dense Layer, Sequence Length 3	accuracy	accuracy	0.814831	0.814831	0.814831	0.814831	DTRMS	50	3	Training
Training DatasetDense_size_50__20250526-220354_DTR+RMS only_win1.xlsx	Single Dense Layer, Sequence Length 3	macro avg	macro avg	0.448158	0.444981	0.442801	1522798	DTRMS	50	3	Training
Training DatasetDense_size_50__20250526-220354_DTR+RMS only_win1.xlsx	Single Dense Layer, Sequence Length 3	weighted avg	weighted avg	0.819001	0.814831	0.816567	1522798	DTRMS	50	3	Training
Training DatasetDense_size_50__20250527-000029_FullFeats_win0.xlsx	Single Dense Layer, Sequence Length 1	0	Wake	0.952165	0.914057	0.932722	788268	Full	50	1	Training
Training DatasetDense_size_50__20250527-000029_FullFeats_win0.xlsx	Single Dense Layer, Sequence Length 1	1	NREM	0.91129	0.922733	0.916976	629300	Full	50	1	Training
Training DatasetDense_size_50__20250527-000029_FullFeats_win0.xlsx	Single Dense Layer, Sequence Length 1	2	REM	0.682236	0.836721	0.751622	103626	Full	50	1	Training
Training DatasetDense_size_50__20250527-000029_FullFeats_win0.xlsx	Single Dense Layer, Sequence Length 1	3	Seizure	0.337313	0.748344	0.465021	302	Full	50	1	Training
Training DatasetDense_size_50__20250527-000029_FullFeats_win0.xlsx	Single Dense Layer, Sequence Length 1	4	Post Ictal	0.328559	0.281442	0.303181	1304	Full	50	1	Training
Training DatasetDense_size_50__20250527-000029_FullFeats_win0.xlsx	Single Dense Layer, Sequence Length 1	accuracy	accuracy	0.911805	0.911805	0.911805	0.911805	Full	50	1	Training
Training DatasetDense_size_50__20250527-000029_FullFeats_win0.xlsx	Single Dense Layer, Sequence Length 1	macro avg	macro avg	0.642313	0.740659	0.673904	1522800	Full	50	1	Training
Training DatasetDense_size_50__20250527-000029_FullFeats_win0.xlsx	Single Dense Layer, Sequence Length 1	weighted avg	weighted avg	0.916249	0.911805	0.913259	1522800	Full	50	1	Training
Training DatasetDense_size_50__20250527-014942_FFT + RMS_win0.xlsx	Single Dense Layer, Sequence Length 1	0	Wake	0.945754	0.892748	0.918487	788268	FFT	50	1	Training
Training DatasetDense_size_50__20250527-014942_FFT + RMS_win0.xlsx	Single Dense Layer, Sequence Length 1	1	NREM	0.897564	0.919493	0.908396	629300	FFT	50	1	Training
Training DatasetDense_size_50__20250527-014942_FFT + RMS_win0.xlsx	Single Dense Layer, Sequence Length 1	2	REM	0.605021	0.775394	0.679694	103626	FFT	50	1	Training
Training DatasetDense_size_50__20250527-014942_FFT + RMS_win0.xlsx	Single Dense Layer, Sequence Length 1	3	Seizure	0.300493	0.201987	0.241584	302	FFT	50	1	Training
Training DatasetDense_size_50__20250527-014942_FFT + RMS_win0.xlsx	Single Dense Layer, Sequence Length 1	4	Post Ictal	0.308967	0.243098	0.272103	1304	FFT	50	1	Training
Training DatasetDense_size_50__20250527-014942_FFT + RMS_win0.xlsx	Single Dense Layer, Sequence Length 1	accuracy	accuracy	0.895121	0.895121	0.895121	0.895121	FFT	50	1	Training
Training DatasetDense_size_50__20250527-014942_FFT + RMS_win0.xlsx	Single Dense Layer, Sequence Length 1	macro avg	macro avg	0.61156	0.606544	0.604053	1522800	FFT	50	1	Training
Training DatasetDense_size_50__20250527-014942_FFT + RMS_win0.xlsx	Single Dense Layer, Sequence Length 1	weighted avg	weighted avg	0.901979	0.895121	0.897379	1522800	FFT	50	1	Training
Training DatasetDense_size_50__20250527-033820_StatRMS_win0.xlsx	Single Dense Layer, Sequence Length 1	0	Wake	0.908312	0.85644	0.881614	788268	StatRMS	50	1	Training
Training DatasetDense_size_50__20250527-033820_StatRMS_win0.xlsx	Single Dense Layer, Sequence Length 1	1	NREM	0.845151	0.853353	0.849232	629300	StatRMS	50	1	Training
Training DatasetDense_size_50__20250527-033820_StatRMS_win0.xlsx	Single Dense Layer, Sequence Length 1	2	REM	0.496	0.682705	0.574566	103626	StatRMS	50	1	Training
Training DatasetDense_size_50__20250527-033820_StatRMS_win0.xlsx	Single Dense Layer, Sequence Length 1	3	Seizure	0.12709	0.503311	0.202937	302	StatRMS	50	1	Training
Training DatasetDense_size_50__20250527-033820_StatRMS_win0.xlsx	Single Dense Layer, Sequence Length 1	4	Post Ictal	0.00958466	0.00230061	0.00371058	1304	StatRMS	50	1	Training
Training DatasetDense_size_50__20250527-033820_StatRMS_win0.xlsx	Single Dense Layer, Sequence Length 1	accuracy	accuracy	0.84254	0.84254	0.84254	0.84254	StatRMS	50	1	Training
Training DatasetDense_size_50__20250527-033820_StatRMS_win0.xlsx	Single Dense Layer, Sequence Length 1	macro avg	macro avg	0.477228	0.579622	0.502412	1522800	StatRMS	50	1	Training
Training DatasetDense_size_50__20250527-033820_StatRMS_win0.xlsx	Single Dense Layer, Sequence Length 1	weighted avg	weighted avg	0.853229	0.84254	0.846451	1522800	StatRMS	50	1	Training
Training DatasetDense_size_50__20250527-052735_DTR+RMS only_win0.xlsx	Single Dense Layer, Sequence Length 1	0	Wake	0.870028	0.791765	0.829053	788268	DTRMS	50	1	Training
Training DatasetDense_size_50__20250527-052735_DTR+RMS only_win0.xlsx	Single Dense Layer, Sequence Length 1	1	NREM	0.737591	0.807322	0.770883	629300	DTRMS	50	1	Training
Training DatasetDense_size_50__20250527-052735_DTR+RMS only_win0.xlsx	Single Dense Layer, Sequence Length 1	2	REM	0.401326	0.451499	0.424937	103626	DTRMS	50	1	Training
Training DatasetDense_size_50__20250527-052735_DTR+RMS only_win0.xlsx	Single Dense Layer, Sequence Length 1	3	Seizure	0	0	0	302	DTRMS	50	1	Training
Training DatasetDense_size_50__20250527-052735_DTR+RMS only_win0.xlsx	Single Dense Layer, Sequence Length 1	4	Post Ictal	0.016129	0.000766871	0.00146413	1304	DTRMS	50	1	Training
Training DatasetDense_size_50__20250527-052735_DTR+RMS only_win0.xlsx	Single Dense Layer, Sequence Length 1	accuracy	accuracy	0.774205	0.774205	0.774205	0.774205	DTRMS	50	1	Training
Training DatasetDense_size_50__20250527-052735_DTR+RMS only_win0.xlsx	Single Dense Layer, Sequence Length 1	macro avg	macro avg	0.405015	0.410271	0.405267	1522800	DTRMS	50	1	Training
Training DatasetDense_size_50__20250527-052735_DTR+RMS only_win0.xlsx	Single Dense Layer, Sequence Length 1	weighted avg	weighted avg	0.782499	0.774205	0.776641	1522800	DTRMS	50	1	Training
Training, Validation, and Testing OverallDense_size_100__20250525-202916_FullFeats_win3.xlsx	Single Dense Layer, Sequence Length 7	0	Wake	0.966052	0.944687	0.95525	1342947	Full	100	7	Testing
Training, Validation, and Testing OverallDense_size_100__20250525-202916_FullFeats_win3.xlsx	Single Dense Layer, Sequence Length 7	1	NREM	0.930435	0.939788	0.935088	1023433	Full	100	7	Testing
Training, Validation, and Testing OverallDense_size_100__20250525-202916_FullFeats_win3.xlsx	Single Dense Layer, Sequence Length 7	2	REM	0.794866	0.883656	0.836913	167263	Full	100	7	Testing
Training, Validation, and Testing OverallDense_size_100__20250525-202916_FullFeats_win3.xlsx	Single Dense Layer, Sequence Length 7	3	Seizure	0.709234	0.871981	0.782232	414	Full	100	7	Testing
Training, Validation, and Testing OverallDense_size_100__20250525-202916_FullFeats_win3.xlsx	Single Dense Layer, Sequence Length 7	4	Post Ictal	0.553981	0.752975	0.638329	1765	Full	100	7	Testing
Training, Validation, and Testing OverallDense_size_100__20250525-202916_FullFeats_win3.xlsx	Single Dense Layer, Sequence Length 7	accuracy	accuracy	0.938539	0.938539	0.938539	0.938539	Full	100	7	Testing
Training, Validation, and Testing OverallDense_size_100__20250525-202916_FullFeats_win3.xlsx	Single Dense Layer, Sequence Length 7	macro avg	macro avg	0.790914	0.878617	0.829562	2535822	Full	100	7	Testing
Training, Validation, and Testing OverallDense_size_100__20250525-202916_FullFeats_win3.xlsx	Single Dense Layer, Sequence Length 7	weighted avg	weighted avg	0.940057	0.938539	0.939058	2535822	Full	100	7	Testing
Training, Validation, and Testing OverallDense_size_100__20250525-230745_FFT + RMS_win3.xlsx	Single Dense Layer, Sequence Length 7	0	Wake	0.964085	0.939333	0.951549	1342947	FFT	100	7	Testing
Training, Validation, and Testing OverallDense_size_100__20250525-230745_FFT + RMS_win3.xlsx	Single Dense Layer, Sequence Length 7	1	NREM	0.92473	0.937778	0.931208	1023433	FFT	100	7	Testing
Training, Validation, and Testing OverallDense_size_100__20250525-230745_FFT + RMS_win3.xlsx	Single Dense Layer, Sequence Length 7	2	REM	0.767066	0.85747	0.809753	167263	FFT	100	7	Testing
Training, Validation, and Testing OverallDense_size_100__20250525-230745_FFT + RMS_win3.xlsx	Single Dense Layer, Sequence Length 7	3	Seizure	0.724832	0.521739	0.606742	414	FFT	100	7	Testing
Training, Validation, and Testing OverallDense_size_100__20250525-230745_FFT + RMS_win3.xlsx	Single Dense Layer, Sequence Length 7	4	Post Ictal	0.445603	0.556941	0.495089	1765	FFT	100	7	Testing
Training, Validation, and Testing OverallDense_size_100__20250525-230745_FFT + RMS_win3.xlsx	Single Dense Layer, Sequence Length 7	accuracy	accuracy	0.932972	0.932972	0.932972	0.932972	FFT	100	7	Testing
Training, Validation, and Testing OverallDense_size_100__20250525-230745_FFT + RMS_win3.xlsx	Single Dense Layer, Sequence Length 7	macro avg	macro avg	0.765263	0.762652	0.758868	2535822	FFT	100	7	Testing
Training, Validation, and Testing OverallDense_size_100__20250525-230745_FFT + RMS_win3.xlsx	Single Dense Layer, Sequence Length 7	weighted avg	weighted avg	0.934807	0.932972	0.933613	2535822	FFT	100	7	Testing
Training, Validation, and Testing OverallDense_size_100__20250526-012713_StatRMS_win3.xlsx	Single Dense Layer, Sequence Length 7	0	Wake	0.93735	0.900834	0.918729	1342947	StatRMS	100	7	Testing
Training, Validation, and Testing OverallDense_size_100__20250526-012713_StatRMS_win3.xlsx	Single Dense Layer, Sequence Length 7	1	NREM	0.875408	0.895869	0.88552	1023433	StatRMS	100	7	Testing
Training, Validation, and Testing OverallDense_size_100__20250526-012713_StatRMS_win3.xlsx	Single Dense Layer, Sequence Length 7	2	REM	0.658299	0.768538	0.70916	167263	StatRMS	100	7	Testing
Training, Validation, and Testing OverallDense_size_100__20250526-012713_StatRMS_win3.xlsx	Single Dense Layer, Sequence Length 7	3	Seizure	0.422636	0.71256	0.530576	414	StatRMS	100	7	Testing
Training, Validation, and Testing OverallDense_size_100__20250526-012713_StatRMS_win3.xlsx	Single Dense Layer, Sequence Length 7	4	Post Ictal	0.34226	0.36204	0.351872	1765	StatRMS	100	7	Testing
Training, Validation, and Testing OverallDense_size_100__20250526-012713_StatRMS_win3.xlsx	Single Dense Layer, Sequence Length 7	accuracy	accuracy	0.889698	0.889698	0.889698	0.889698	StatRMS	100	7	Testing
Training, Validation, and Testing OverallDense_size_100__20250526-012713_StatRMS_win3.xlsx	Single Dense Layer, Sequence Length 7	macro avg	macro avg	0.647191	0.727968	0.679171	2535822	StatRMS	100	7	Testing
Training, Validation, and Testing OverallDense_size_100__20250526-012713_StatRMS_win3.xlsx	Single Dense Layer, Sequence Length 7	weighted avg	weighted avg	0.893446	0.889698	0.891045	2535822	StatRMS	100	7	Testing
Training, Validation, and Testing OverallDense_size_100__20250526-034309_DTR+RMS only_win3.xlsx	Single Dense Layer, Sequence Length 7	0	Wake	0.911408	0.860577	0.885263	1342947	DTRMS	100	7	Testing
Training, Validation, and Testing OverallDense_size_100__20250526-034309_DTR+RMS only_win3.xlsx	Single Dense Layer, Sequence Length 7	1	NREM	0.804442	0.856464	0.829638	1023433	DTRMS	100	7	Testing
Training, Validation, and Testing OverallDense_size_100__20250526-034309_DTR+RMS only_win3.xlsx	Single Dense Layer, Sequence Length 7	2	REM	0.521725	0.549392	0.535201	167263	DTRMS	100	7	Testing
Training, Validation, and Testing OverallDense_size_100__20250526-034309_DTR+RMS only_win3.xlsx	Single Dense Layer, Sequence Length 7	3	Seizure	0.0666667	0.00241546	0.004662	414	DTRMS	100	7	Testing
Training, Validation, and Testing OverallDense_size_100__20250526-034309_DTR+RMS only_win3.xlsx	Single Dense Layer, Sequence Length 7	4	Post Ictal	0.193725	0.220397	0.206202	1765	DTRMS	100	7	Testing
Training, Validation, and Testing OverallDense_size_100__20250526-034309_DTR+RMS only_win3.xlsx	Single Dense Layer, Sequence Length 7	accuracy	accuracy	0.837806	0.837806	0.837806	0.837806	DTRMS	100	7	Testing
Training, Validation, and Testing OverallDense_size_100__20250526-034309_DTR+RMS only_win3.xlsx	Single Dense Layer, Sequence Length 7	macro avg	macro avg	0.499593	0.497849	0.492193	2535822	DTRMS	100	7	Testing
Training, Validation, and Testing OverallDense_size_100__20250526-034309_DTR+RMS only_win3.xlsx	Single Dense Layer, Sequence Length 7	weighted avg	weighted avg	0.841896	0.837806	0.839107	2535822	DTRMS	100	7	Testing
Training, Validation, and Testing OverallDense_size_100__20250526-055852_FullFeats_win2.xlsx	Single Dense Layer, Sequence Length 5	0	Wake	0.964375	0.943448	0.953797	1342950	Full	100	5	Testing
Training, Validation, and Testing OverallDense_size_100__20250526-055852_FullFeats_win2.xlsx	Single Dense Layer, Sequence Length 5	1	NREM	0.928972	0.937401	0.933168	1023436	Full	100	5	Testing
Training, Validation, and Testing OverallDense_size_100__20250526-055852_FullFeats_win2.xlsx	Single Dense Layer, Sequence Length 5	2	REM	0.789215	0.880039	0.832156	167263	Full	100	5	Testing
Training, Validation, and Testing OverallDense_size_100__20250526-055852_FullFeats_win2.xlsx	Single Dense Layer, Sequence Length 5	3	Seizure	0.638336	0.852657	0.730093	414	Full	100	5	Testing
Training, Validation, and Testing OverallDense_size_100__20250526-055852_FullFeats_win2.xlsx	Single Dense Layer, Sequence Length 5	4	Post Ictal	0.542077	0.686119	0.605651	1765	Full	100	5	Testing
Training, Validation, and Testing OverallDense_size_100__20250526-055852_FullFeats_win2.xlsx	Single Dense Layer, Sequence Length 5	accuracy	accuracy	0.936631	0.936631	0.936631	0.936631	Full	100	5	Testing
Training, Validation, and Testing OverallDense_size_100__20250526-055852_FullFeats_win2.xlsx	Single Dense Layer, Sequence Length 5	macro avg	macro avg	0.772595	0.859933	0.810973	2535828	Full	100	5	Testing
Training, Validation, and Testing OverallDense_size_100__20250526-055852_FullFeats_win2.xlsx	Single Dense Layer, Sequence Length 5	weighted avg	weighted avg	0.938186	0.936631	0.937169	2535828	Full	100	5	Testing
Training, Validation, and Testing OverallDense_size_100__20250526-082253_FFT + RMS_win2.xlsx	Single Dense Layer, Sequence Length 5	0	Wake	0.962692	0.937018	0.949682	1342950	FFT	100	5	Testing
Training, Validation, and Testing OverallDense_size_100__20250526-082253_FFT + RMS_win2.xlsx	Single Dense Layer, Sequence Length 5	1	NREM	0.923391	0.936065	0.929685	1023436	FFT	100	5	Testing
Training, Validation, and Testing OverallDense_size_100__20250526-082253_FFT + RMS_win2.xlsx	Single Dense Layer, Sequence Length 5	2	REM	0.754487	0.852759	0.800619	167263	FFT	100	5	Testing
Training, Validation, and Testing OverallDense_size_100__20250526-082253_FFT + RMS_win2.xlsx	Single Dense Layer, Sequence Length 5	3	Seizure	0.764192	0.422705	0.544323	414	FFT	100	5	Testing
Training, Validation, and Testing OverallDense_size_100__20250526-082253_FFT + RMS_win2.xlsx	Single Dense Layer, Sequence Length 5	4	Post Ictal	0.472567	0.51728	0.493914	1765	FFT	100	5	Testing
Training, Validation, and Testing OverallDense_size_100__20250526-082253_FFT + RMS_win2.xlsx	Single Dense Layer, Sequence Length 5	accuracy	accuracy	0.9307	0.9307	0.9307	0.9307	FFT	100	5	Testing
Training, Validation, and Testing OverallDense_size_100__20250526-082253_FFT + RMS_win2.xlsx	Single Dense Layer, Sequence Length 5	macro avg	macro avg	0.775466	0.733166	0.743644	2535828	FFT	100	5	Testing
Training, Validation, and Testing OverallDense_size_100__20250526-082253_FFT + RMS_win2.xlsx	Single Dense Layer, Sequence Length 5	weighted avg	weighted avg	0.932724	0.9307	0.931395	2535828	FFT	100	5	Testing
Training, Validation, and Testing OverallDense_size_100__20250526-103557_StatRMS_win2.xlsx	Single Dense Layer, Sequence Length 5	0	Wake	0.9352	0.897811	0.916124	1342950	StatRMS	100	5	Testing
Training, Validation, and Testing OverallDense_size_100__20250526-103557_StatRMS_win2.xlsx	Single Dense Layer, Sequence Length 5	1	NREM	0.872289	0.893066	0.882555	1023436	StatRMS	100	5	Testing
Training, Validation, and Testing OverallDense_size_100__20250526-103557_StatRMS_win2.xlsx	Single Dense Layer, Sequence Length 5	2	REM	0.650007	0.762942	0.701961	167263	StatRMS	100	5	Testing
Training, Validation, and Testing OverallDense_size_100__20250526-103557_StatRMS_win2.xlsx	Single Dense Layer, Sequence Length 5	3	Seizure	0.387618	0.695652	0.497839	414	StatRMS	100	5	Testing
Training, Validation, and Testing OverallDense_size_100__20250526-103557_StatRMS_win2.xlsx	Single Dense Layer, Sequence Length 5	4	Post Ictal	0.237419	0.227195	0.232195	1765	StatRMS	100	5	Testing
Training, Validation, and Testing OverallDense_size_100__20250526-103557_StatRMS_win2.xlsx	Single Dense Layer, Sequence Length 5	accuracy	accuracy	0.8865	0.8865	0.8865	0.8865	StatRMS	100	5	Testing
Training, Validation, and Testing OverallDense_size_100__20250526-103557_StatRMS_win2.xlsx	Single Dense Layer, Sequence Length 5	macro avg	macro avg	0.616507	0.695333	0.646135	2535828	StatRMS	100	5	Testing
Training, Validation, and Testing OverallDense_size_100__20250526-103557_StatRMS_win2.xlsx	Single Dense Layer, Sequence Length 5	weighted avg	weighted avg	0.890423	0.8865	0.887906	2535828	StatRMS	100	5	Testing
Training, Validation, and Testing OverallDense_size_100__20250526-124625_DTR+RMS only_win2.xlsx	Single Dense Layer, Sequence Length 5	0	Wake	0.907774	0.854216	0.880181	1342950	DTRMS	100	5	Testing
Training, Validation, and Testing OverallDense_size_100__20250526-124625_DTR+RMS only_win2.xlsx	Single Dense Layer, Sequence Length 5	1	NREM	0.797851	0.854447	0.82518	1023436	DTRMS	100	5	Testing
Training, Validation, and Testing OverallDense_size_100__20250526-124625_DTR+RMS only_win2.xlsx	Single Dense Layer, Sequence Length 5	2	REM	0.513001	0.53505	0.523793	167263	DTRMS	100	5	Testing
Training, Validation, and Testing OverallDense_size_100__20250526-124625_DTR+RMS only_win2.xlsx	Single Dense Layer, Sequence Length 5	3	Seizure	0	0	0	414	DTRMS	100	5	Testing
Training, Validation, and Testing OverallDense_size_100__20250526-124625_DTR+RMS only_win2.xlsx	Single Dense Layer, Sequence Length 5	4	Post Ictal	0.169765	0.155241	0.162178	1765	DTRMS	100	5	Testing
Training, Validation, and Testing OverallDense_size_100__20250526-124625_DTR+RMS only_win2.xlsx	Single Dense Layer, Sequence Length 5	accuracy	accuracy	0.832631	0.832631	0.832631	0.832631	DTRMS	100	5	Testing
Training, Validation, and Testing OverallDense_size_100__20250526-124625_DTR+RMS only_win2.xlsx	Single Dense Layer, Sequence Length 5	macro avg	macro avg	0.477678	0.479791	0.478266	2535828	DTRMS	100	5	Testing
Training, Validation, and Testing OverallDense_size_100__20250526-124625_DTR+RMS only_win2.xlsx	Single Dense Layer, Sequence Length 5	weighted avg	weighted avg	0.836709	0.832631	0.833832	2535828	DTRMS	100	5	Testing
Training, Validation, and Testing OverallDense_size_100__20250526-145646_FullFeats_win1.xlsx	Single Dense Layer, Sequence Length 3	0	Wake	0.962318	0.94126	0.951672	1342953	Full	100	3	Testing
Training, Validation, and Testing OverallDense_size_100__20250526-145646_FullFeats_win1.xlsx	Single Dense Layer, Sequence Length 3	1	NREM	0.927286	0.934553	0.930905	1023439	Full	100	3	Testing
Training, Validation, and Testing OverallDense_size_100__20250526-145646_FullFeats_win1.xlsx	Single Dense Layer, Sequence Length 3	2	REM	0.778538	0.875358	0.824114	167263	Full	100	3	Testing
Training, Validation, and Testing OverallDense_size_100__20250526-145646_FullFeats_win1.xlsx	Single Dense Layer, Sequence Length 3	3	Seizure	0.650183	0.857488	0.739583	414	Full	100	3	Testing
Training, Validation, and Testing OverallDense_size_100__20250526-145646_FullFeats_win1.xlsx	Single Dense Layer, Sequence Length 3	4	Post Ictal	0.483167	0.6017	0.535958	1765	Full	100	3	Testing
Training, Validation, and Testing OverallDense_size_100__20250526-145646_FullFeats_win1.xlsx	Single Dense Layer, Sequence Length 3	accuracy	accuracy	0.933956	0.933956	0.933956	0.933956	Full	100	3	Testing
Training, Validation, and Testing OverallDense_size_100__20250526-145646_FullFeats_win1.xlsx	Single Dense Layer, Sequence Length 3	macro avg	macro avg	0.760298	0.842072	0.796447	2535834	Full	100	3	Testing
Training, Validation, and Testing OverallDense_size_100__20250526-145646_FullFeats_win1.xlsx	Single Dense Layer, Sequence Length 3	weighted avg	weighted avg	0.935673	0.933956	0.934553	2535834	Full	100	3	Testing
Training, Validation, and Testing OverallDense_size_100__20250526-171126_FFT + RMS_win1.xlsx	Single Dense Layer, Sequence Length 3	0	Wake	0.958226	0.932939	0.945413	1342953	FFT	100	3	Testing
Training, Validation, and Testing OverallDense_size_100__20250526-171126_FFT + RMS_win1.xlsx	Single Dense Layer, Sequence Length 3	1	NREM	0.919503	0.931267	0.925348	1023439	FFT	100	3	Testing
Training, Validation, and Testing OverallDense_size_100__20250526-171126_FFT + RMS_win1.xlsx	Single Dense Layer, Sequence Length 3	2	REM	0.737448	0.836957	0.784058	167263	FFT	100	3	Testing
Training, Validation, and Testing OverallDense_size_100__20250526-171126_FFT + RMS_win1.xlsx	Single Dense Layer, Sequence Length 3	3	Seizure	0.791209	0.347826	0.483221	414	FFT	100	3	Testing
Training, Validation, and Testing OverallDense_size_100__20250526-171126_FFT + RMS_win1.xlsx	Single Dense Layer, Sequence Length 3	4	Post Ictal	0.432036	0.433994	0.433013	1765	FFT	100	3	Testing
Training, Validation, and Testing OverallDense_size_100__20250526-171126_FFT + RMS_win1.xlsx	Single Dense Layer, Sequence Length 3	accuracy	accuracy	0.92549	0.92549	0.92549	0.92549	FFT	100	3	Testing
Training, Validation, and Testing OverallDense_size_100__20250526-171126_FFT + RMS_win1.xlsx	Single Dense Layer, Sequence Length 3	macro avg	macro avg	0.767684	0.696597	0.714211	2535834	FFT	100	3	Testing
Training, Validation, and Testing OverallDense_size_100__20250526-171126_FFT + RMS_win1.xlsx	Single Dense Layer, Sequence Length 3	weighted avg	weighted avg	0.927642	0.92549	0.92624	2535834	FFT	100	3	Testing
Training, Validation, and Testing OverallDense_size_100__20250526-191718_StatRMS_win1.xlsx	Single Dense Layer, Sequence Length 3	0	Wake	0.930282	0.892893	0.911204	1342953	StatRMS	100	3	Testing
Training, Validation, and Testing OverallDense_size_100__20250526-191718_StatRMS_win1.xlsx	Single Dense Layer, Sequence Length 3	1	NREM	0.868421	0.887048	0.877636	1023439	StatRMS	100	3	Testing
Training, Validation, and Testing OverallDense_size_100__20250526-191718_StatRMS_win1.xlsx	Single Dense Layer, Sequence Length 3	2	REM	0.624718	0.744935	0.67955	167263	StatRMS	100	3	Testing
Training, Validation, and Testing OverallDense_size_100__20250526-191718_StatRMS_win1.xlsx	Single Dense Layer, Sequence Length 3	3	Seizure	0.348505	0.647343	0.453085	414	StatRMS	100	3	Testing
Training, Validation, and Testing OverallDense_size_100__20250526-191718_StatRMS_win1.xlsx	Single Dense Layer, Sequence Length 3	4	Post Ictal	0.149398	0.105382	0.123588	1765	StatRMS	100	3	Testing
Training, Validation, and Testing OverallDense_size_100__20250526-191718_StatRMS_win1.xlsx	Single Dense Layer, Sequence Length 3	accuracy	accuracy	0.880187	0.880187	0.880187	0.880187	StatRMS	100	3	Testing
Training, Validation, and Testing OverallDense_size_100__20250526-191718_StatRMS_win1.xlsx	Single Dense Layer, Sequence Length 3	macro avg	macro avg	0.584265	0.65552	0.609013	2535834	StatRMS	100	3	Testing
Training, Validation, and Testing OverallDense_size_100__20250526-191718_StatRMS_win1.xlsx	Single Dense Layer, Sequence Length 3	weighted avg	weighted avg	0.884522	0.880187	0.881754	2535834	StatRMS	100	3	Testing
Training, Validation, and Testing OverallDense_size_100__20250526-212302_DTR+RMS only_win1.xlsx	Single Dense Layer, Sequence Length 3	0	Wake	0.899833	0.843446	0.870727	1342953	DTRMS	100	3	Testing
Training, Validation, and Testing OverallDense_size_100__20250526-212302_DTR+RMS only_win1.xlsx	Single Dense Layer, Sequence Length 3	1	NREM	0.786893	0.847237	0.81595	1023439	DTRMS	100	3	Testing
Training, Validation, and Testing OverallDense_size_100__20250526-212302_DTR+RMS only_win1.xlsx	Single Dense Layer, Sequence Length 3	2	REM	0.497021	0.517263	0.50694	167263	DTRMS	100	3	Testing
Training, Validation, and Testing OverallDense_size_100__20250526-212302_DTR+RMS only_win1.xlsx	Single Dense Layer, Sequence Length 3	3	Seizure	0	0	0	414	DTRMS	100	3	Testing
Training, Validation, and Testing OverallDense_size_100__20250526-212302_DTR+RMS only_win1.xlsx	Single Dense Layer, Sequence Length 3	4	Post Ictal	0.141755	0.0832861	0.104925	1765	DTRMS	100	3	Testing
Training, Validation, and Testing OverallDense_size_100__20250526-212302_DTR+RMS only_win1.xlsx	Single Dense Layer, Sequence Length 3	accuracy	accuracy	0.822794	0.822794	0.822794	0.822794	DTRMS	100	3	Testing
Training, Validation, and Testing OverallDense_size_100__20250526-212302_DTR+RMS only_win1.xlsx	Single Dense Layer, Sequence Length 3	macro avg	macro avg	0.4651	0.458246	0.459709	2535834	DTRMS	100	3	Testing
Training, Validation, and Testing OverallDense_size_100__20250526-212302_DTR+RMS only_win1.xlsx	Single Dense Layer, Sequence Length 3	weighted avg	weighted avg	0.827007	0.822794	0.823949	2535834	DTRMS	100	3	Testing
Training, Validation, and Testing OverallDense_size_100__20250526-232156_FullFeats_win0.xlsx	Single Dense Layer, Sequence Length 1	0	Wake	0.954979	0.924802	0.939648	1342956	Full	100	1	Testing
Training, Validation, and Testing OverallDense_size_100__20250526-232156_FullFeats_win0.xlsx	Single Dense Layer, Sequence Length 1	1	NREM	0.9129	0.926688	0.919742	1023442	Full	100	1	Testing
Training, Validation, and Testing OverallDense_size_100__20250526-232156_FullFeats_win0.xlsx	Single Dense Layer, Sequence Length 1	2	REM	0.717429	0.833585	0.771158	167263	Full	100	1	Testing
Training, Validation, and Testing OverallDense_size_100__20250526-232156_FullFeats_win0.xlsx	Single Dense Layer, Sequence Length 1	3	Seizure	0.608303	0.81401	0.696281	414	Full	100	1	Testing
Training, Validation, and Testing OverallDense_size_100__20250526-232156_FullFeats_win0.xlsx	Single Dense Layer, Sequence Length 1	4	Post Ictal	0.425853	0.367705	0.394649	1765	Full	100	1	Testing
Training, Validation, and Testing OverallDense_size_100__20250526-232156_FullFeats_win0.xlsx	Single Dense Layer, Sequence Length 1	accuracy	accuracy	0.91914	0.91914	0.91914	0.91914	Full	100	1	Testing
Training, Validation, and Testing OverallDense_size_100__20250526-232156_FullFeats_win0.xlsx	Single Dense Layer, Sequence Length 1	macro avg	macro avg	0.723893	0.773358	0.744296	2535840	Full	100	1	Testing
Training, Validation, and Testing OverallDense_size_100__20250526-232156_FullFeats_win0.xlsx	Single Dense Layer, Sequence Length 1	weighted avg	weighted avg	0.921903	0.91914	0.920082	2535840	Full	100	1	Testing
Training, Validation, and Testing OverallDense_size_100__20250527-011335_FFT + RMS_win0.xlsx	Single Dense Layer, Sequence Length 1	0	Wake	0.943232	0.911949	0.927327	1342956	FFT	100	1	Testing
Training, Validation, and Testing OverallDense_size_100__20250527-011335_FFT + RMS_win0.xlsx	Single Dense Layer, Sequence Length 1	1	NREM	0.903739	0.917496	0.910566	1023442	FFT	100	1	Testing
Training, Validation, and Testing OverallDense_size_100__20250527-011335_FFT + RMS_win0.xlsx	Single Dense Layer, Sequence Length 1	2	REM	0.658735	0.775073	0.712184	167263	FFT	100	1	Testing
Training, Validation, and Testing OverallDense_size_100__20250527-011335_FFT + RMS_win0.xlsx	Single Dense Layer, Sequence Length 1	3	Seizure	0.722222	0.251208	0.37276	414	FFT	100	1	Testing
Training, Validation, and Testing OverallDense_size_100__20250527-011335_FFT + RMS_win0.xlsx	Single Dense Layer, Sequence Length 1	4	Post Ictal	0.283654	0.233994	0.256442	1765	FFT	100	1	Testing
Training, Validation, and Testing OverallDense_size_100__20250527-011335_FFT + RMS_win0.xlsx	Single Dense Layer, Sequence Length 1	accuracy	accuracy	0.90458	0.90458	0.90458	0.90458	FFT	100	1	Testing
Training, Validation, and Testing OverallDense_size_100__20250527-011335_FFT + RMS_win0.xlsx	Single Dense Layer, Sequence Length 1	macro avg	macro avg	0.702317	0.617944	0.635856	2535840	FFT	100	1	Testing
Training, Validation, and Testing OverallDense_size_100__20250527-011335_FFT + RMS_win0.xlsx	Single Dense Layer, Sequence Length 1	weighted avg	weighted avg	0.908033	0.90458	0.905814	2535840	FFT	100	1	Testing
Training, Validation, and Testing OverallDense_size_100__20250527-030237_StatRMS_win0.xlsx	Single Dense Layer, Sequence Length 1	0	Wake	0.913113	0.87412	0.893191	1342956	StatRMS	100	1	Testing
Training, Validation, and Testing OverallDense_size_100__20250527-030237_StatRMS_win0.xlsx	Single Dense Layer, Sequence Length 1	1	NREM	0.845897	0.865661	0.855665	1023442	StatRMS	100	1	Testing
Training, Validation, and Testing OverallDense_size_100__20250527-030237_StatRMS_win0.xlsx	Single Dense Layer, Sequence Length 1	2	REM	0.54903	0.661808	0.600167	167263	StatRMS	100	1	Testing
Training, Validation, and Testing OverallDense_size_100__20250527-030237_StatRMS_win0.xlsx	Single Dense Layer, Sequence Length 1	3	Seizure	0.304465	0.543478	0.390286	414	StatRMS	100	1	Testing
Training, Validation, and Testing OverallDense_size_100__20250527-030237_StatRMS_win0.xlsx	Single Dense Layer, Sequence Length 1	4	Post Ictal	0.0251451	0.00736544	0.0113935	1765	StatRMS	100	1	Testing
Training, Validation, and Testing OverallDense_size_100__20250527-030237_StatRMS_win0.xlsx	Single Dense Layer, Sequence Length 1	accuracy	accuracy	0.856045	0.856045	0.856045	0.856045	StatRMS	100	1	Testing
Training, Validation, and Testing OverallDense_size_100__20250527-030237_StatRMS_win0.xlsx	Single Dense Layer, Sequence Length 1	macro avg	macro avg	0.52753	0.590487	0.550141	2535840	StatRMS	100	1	Testing
Training, Validation, and Testing OverallDense_size_100__20250527-030237_StatRMS_win0.xlsx	Single Dense Layer, Sequence Length 1	weighted avg	weighted avg	0.861253	0.856045	0.858022	2535840	StatRMS	100	1	Testing
Training, Validation, and Testing OverallDense_size_100__20250527-045133_DTR+RMS only_win0.xlsx	Single Dense Layer, Sequence Length 1	0	Wake	0.867678	0.806895	0.836184	1342956	DTRMS	100	1	Testing
Training, Validation, and Testing OverallDense_size_100__20250527-045133_DTR+RMS only_win0.xlsx	Single Dense Layer, Sequence Length 1	1	NREM	0.744854	0.815188	0.778436	1023442	DTRMS	100	1	Testing
Training, Validation, and Testing OverallDense_size_100__20250527-045133_DTR+RMS only_win0.xlsx	Single Dense Layer, Sequence Length 1	2	REM	0.434587	0.432851	0.433717	167263	DTRMS	100	1	Testing
Training, Validation, and Testing OverallDense_size_100__20250527-045133_DTR+RMS only_win0.xlsx	Single Dense Layer, Sequence Length 1	3	Seizure	0	0	0	414	DTRMS	100	1	Testing
Training, Validation, and Testing OverallDense_size_100__20250527-045133_DTR+RMS only_win0.xlsx	Single Dense Layer, Sequence Length 1	4	Post Ictal	0.0492958	0.00793201	0.0136652	1765	DTRMS	100	1	Testing
Training, Validation, and Testing OverallDense_size_100__20250527-045133_DTR+RMS only_win0.xlsx	Single Dense Layer, Sequence Length 1	accuracy	accuracy	0.784883	0.784883	0.784883	0.784883	DTRMS	100	1	Testing
Training, Validation, and Testing OverallDense_size_100__20250527-045133_DTR+RMS only_win0.xlsx	Single Dense Layer, Sequence Length 1	macro avg	macro avg	0.419283	0.412573	0.4124	2535840	DTRMS	100	1	Testing
Training, Validation, and Testing OverallDense_size_100__20250527-045133_DTR+RMS only_win0.xlsx	Single Dense Layer, Sequence Length 1	weighted avg	weighted avg	0.78883	0.784883	0.785622	2535840	DTRMS	100	1	Testing
Training, Validation, and Testing OverallDense_size_200__20250525-193236_FullFeats_win3.xlsx	Single Dense Layer, Sequence Length 7	0	Wake	0.968064	0.945895	0.956851	1342947	Full	200	7	Testing
Training, Validation, and Testing OverallDense_size_200__20250525-193236_FullFeats_win3.xlsx	Single Dense Layer, Sequence Length 7	1	NREM	0.930999	0.942828	0.936876	1023433	Full	200	7	Testing
Training, Validation, and Testing OverallDense_size_200__20250525-193236_FullFeats_win3.xlsx	Single Dense Layer, Sequence Length 7	2	REM	0.805101	0.887333	0.844219	167263	Full	200	7	Testing
Training, Validation, and Testing OverallDense_size_200__20250525-193236_FullFeats_win3.xlsx	Single Dense Layer, Sequence Length 7	3	Seizure	0.723735	0.898551	0.801724	414	Full	200	7	Testing
Training, Validation, and Testing OverallDense_size_200__20250525-193236_FullFeats_win3.xlsx	Single Dense Layer, Sequence Length 7	4	Post Ictal	0.58705	0.775637	0.668294	1765	Full	200	7	Testing
Training, Validation, and Testing OverallDense_size_200__20250525-193236_FullFeats_win3.xlsx	Single Dense Layer, Sequence Length 7	accuracy	accuracy	0.940668	0.940668	0.940668	0.940668	Full	200	7	Testing
Training, Validation, and Testing OverallDense_size_200__20250525-193236_FullFeats_win3.xlsx	Single Dense Layer, Sequence Length 7	macro avg	macro avg	0.80299	0.890049	0.841593	2535822	Full	200	7	Testing
Training, Validation, and Testing OverallDense_size_200__20250525-193236_FullFeats_win3.xlsx	Single Dense Layer, Sequence Length 7	weighted avg	weighted avg	0.942051	0.940668	0.941134	2535822	Full	200	7	Testing
Training, Validation, and Testing OverallDense_size_200__20250525-222213_FFT + RMS_win3.xlsx	Single Dense Layer, Sequence Length 7	0	Wake	0.965092	0.939393	0.952069	1342947	FFT	200	7	Testing
Training, Validation, and Testing OverallDense_size_200__20250525-222213_FFT + RMS_win3.xlsx	Single Dense Layer, Sequence Length 7	1	NREM	0.924864	0.939295	0.932023	1023433	FFT	200	7	Testing
Training, Validation, and Testing OverallDense_size_200__20250525-222213_FFT + RMS_win3.xlsx	Single Dense Layer, Sequence Length 7	2	REM	0.771284	0.860322	0.813373	167263	FFT	200	7	Testing
Training, Validation, and Testing OverallDense_size_200__20250525-222213_FFT + RMS_win3.xlsx	Single Dense Layer, Sequence Length 7	3	Seizure	0.762763	0.613527	0.680054	414	FFT	200	7	Testing
Training, Validation, and Testing OverallDense_size_200__20250525-222213_FFT + RMS_win3.xlsx	Single Dense Layer, Sequence Length 7	4	Post Ictal	0.466295	0.615297	0.530532	1765	FFT	200	7	Testing
Training, Validation, and Testing OverallDense_size_200__20250525-222213_FFT + RMS_win3.xlsx	Single Dense Layer, Sequence Length 7	accuracy	accuracy	0.933859	0.933859	0.933859	0.933859	FFT	200	7	Testing
Training, Validation, and Testing OverallDense_size_200__20250525-222213_FFT + RMS_win3.xlsx	Single Dense Layer, Sequence Length 7	macro avg	macro avg	0.778059	0.793567	0.78161	2535822	FFT	200	7	Testing
Training, Validation, and Testing OverallDense_size_200__20250525-222213_FFT + RMS_win3.xlsx	Single Dense Layer, Sequence Length 7	weighted avg	weighted avg	0.935692	0.933859	0.934493	2535822	FFT	200	7	Testing
Training, Validation, and Testing OverallDense_size_200__20250526-004054_StatRMS_win3.xlsx	Single Dense Layer, Sequence Length 7	0	Wake	0.940086	0.903061	0.921201	1342947	StatRMS	200	7	Testing
Training, Validation, and Testing OverallDense_size_200__20250526-004054_StatRMS_win3.xlsx	Single Dense Layer, Sequence Length 7	1	NREM	0.877629	0.897921	0.887659	1023433	StatRMS	200	7	Testing
Training, Validation, and Testing OverallDense_size_200__20250526-004054_StatRMS_win3.xlsx	Single Dense Layer, Sequence Length 7	2	REM	0.662091	0.775186	0.714189	167263	StatRMS	200	7	Testing
Training, Validation, and Testing OverallDense_size_200__20250526-004054_StatRMS_win3.xlsx	Single Dense Layer, Sequence Length 7	3	Seizure	0.543657	0.797101	0.646425	414	StatRMS	200	7	Testing
Training, Validation, and Testing OverallDense_size_200__20250526-004054_StatRMS_win3.xlsx	Single Dense Layer, Sequence Length 7	4	Post Ictal	0.360251	0.454958	0.402103	1765	StatRMS	200	7	Testing
Training, Validation, and Testing OverallDense_size_200__20250526-004054_StatRMS_win3.xlsx	Single Dense Layer, Sequence Length 7	accuracy	accuracy	0.892223	0.892223	0.892223	0.892223	StatRMS	200	7	Testing
Training, Validation, and Testing OverallDense_size_200__20250526-004054_StatRMS_win3.xlsx	Single Dense Layer, Sequence Length 7	macro avg	macro avg	0.676743	0.765645	0.714316	2535822	StatRMS	200	7	Testing
Training, Validation, and Testing OverallDense_size_200__20250526-004054_StatRMS_win3.xlsx	Single Dense Layer, Sequence Length 7	weighted avg	weighted avg	0.896074	0.892223	0.893603	2535822	StatRMS	200	7	Testing
Training, Validation, and Testing OverallDense_size_200__20250526-025949_DTR+RMS only_win3.xlsx	Single Dense Layer, Sequence Length 7	0	Wake	0.911946	0.860026	0.885225	1342947	DTRMS	200	7	Testing
Training, Validation, and Testing OverallDense_size_200__20250526-025949_DTR+RMS only_win3.xlsx	Single Dense Layer, Sequence Length 7	1	NREM	0.804662	0.857208	0.830104	1023433	DTRMS	200	7	Testing
Training, Validation, and Testing OverallDense_size_200__20250526-025949_DTR+RMS only_win3.xlsx	Single Dense Layer, Sequence Length 7	2	REM	0.521862	0.551168	0.536115	167263	DTRMS	200	7	Testing
Training, Validation, and Testing OverallDense_size_200__20250526-025949_DTR+RMS only_win3.xlsx	Single Dense Layer, Sequence Length 7	3	Seizure	0.215686	0.0531401	0.0852713	414	DTRMS	200	7	Testing
Training, Validation, and Testing OverallDense_size_200__20250526-025949_DTR+RMS only_win3.xlsx	Single Dense Layer, Sequence Length 7	4	Post Ictal	0.191692	0.250992	0.21737	1765	DTRMS	200	7	Testing
Training, Validation, and Testing OverallDense_size_200__20250526-025949_DTR+RMS only_win3.xlsx	Single Dense Layer, Sequence Length 7	accuracy	accuracy	0.837961	0.837961	0.837961	0.837961	DTRMS	200	7	Testing
Training, Validation, and Testing OverallDense_size_200__20250526-025949_DTR+RMS only_win3.xlsx	Single Dense Layer, Sequence Length 7	macro avg	macro avg	0.52917	0.514507	0.510817	2535822	DTRMS	200	7	Testing
Training, Validation, and Testing OverallDense_size_200__20250526-025949_DTR+RMS only_win3.xlsx	Single Dense Layer, Sequence Length 7	weighted avg	weighted avg	0.842302	0.837961	0.839356	2535822	DTRMS	200	7	Testing
Training, Validation, and Testing OverallDense_size_200__20250526-050858_FullFeats_win2.xlsx	Single Dense Layer, Sequence Length 5	0	Wake	0.967549	0.944456	0.955863	1342950	Full	200	5	Testing
Training, Validation, and Testing OverallDense_size_200__20250526-050858_FullFeats_win2.xlsx	Single Dense Layer, Sequence Length 5	1	NREM	0.929633	0.94221	0.935879	1023436	Full	200	5	Testing
Training, Validation, and Testing OverallDense_size_200__20250526-050858_FullFeats_win2.xlsx	Single Dense Layer, Sequence Length 5	2	REM	0.802027	0.886347	0.842081	167263	Full	200	5	Testing
Training, Validation, and Testing OverallDense_size_200__20250526-050858_FullFeats_win2.xlsx	Single Dense Layer, Sequence Length 5	3	Seizure	0.764826	0.903382	0.82835	414	Full	200	5	Testing
Training, Validation, and Testing OverallDense_size_200__20250526-050858_FullFeats_win2.xlsx	Single Dense Layer, Sequence Length 5	4	Post Ictal	0.559065	0.732011	0.633955	1765	Full	200	5	Testing
Training, Validation, and Testing OverallDense_size_200__20250526-050858_FullFeats_win2.xlsx	Single Dense Layer, Sequence Length 5	accuracy	accuracy	0.939562	0.939562	0.939562	0.939562	Full	200	5	Testing
Training, Validation, and Testing OverallDense_size_200__20250526-050858_FullFeats_win2.xlsx	Single Dense Layer, Sequence Length 5	macro avg	macro avg	0.80462	0.881681	0.839226	2535828	Full	200	5	Testing
Training, Validation, and Testing OverallDense_size_200__20250526-050858_FullFeats_win2.xlsx	Single Dense Layer, Sequence Length 5	weighted avg	weighted avg	0.941011	0.939562	0.940048	2535828	Full	200	5	Testing
Training, Validation, and Testing OverallDense_size_200__20250526-074021_FFT + RMS_win2.xlsx	Single Dense Layer, Sequence Length 5	0	Wake	0.963928	0.936501	0.950016	1342950	FFT	200	5	Testing
Training, Validation, and Testing OverallDense_size_200__20250526-074021_FFT + RMS_win2.xlsx	Single Dense Layer, Sequence Length 5	1	NREM	0.92278	0.938097	0.930375	1023436	FFT	200	5	Testing
Training, Validation, and Testing OverallDense_size_200__20250526-074021_FFT + RMS_win2.xlsx	Single Dense Layer, Sequence Length 5	2	REM	0.760602	0.85576	0.80538	167263	FFT	200	5	Testing
Training, Validation, and Testing OverallDense_size_200__20250526-074021_FFT + RMS_win2.xlsx	Single Dense Layer, Sequence Length 5	3	Seizure	0.778135	0.584541	0.667586	414	FFT	200	5	Testing
Training, Validation, and Testing OverallDense_size_200__20250526-074021_FFT + RMS_win2.xlsx	Single Dense Layer, Sequence Length 5	4	Post Ictal	0.455427	0.55864	0.501781	1765	FFT	200	5	Testing
Training, Validation, and Testing OverallDense_size_200__20250526-074021_FFT + RMS_win2.xlsx	Single Dense Layer, Sequence Length 5	accuracy	accuracy	0.931499	0.931499	0.931499	0.931499	FFT	200	5	Testing
Training, Validation, and Testing OverallDense_size_200__20250526-074021_FFT + RMS_win2.xlsx	Single Dense Layer, Sequence Length 5	macro avg	macro avg	0.776174	0.774708	0.771028	2535828	FFT	200	5	Testing
Training, Validation, and Testing OverallDense_size_200__20250526-074021_FFT + RMS_win2.xlsx	Single Dense Layer, Sequence Length 5	weighted avg	weighted avg	0.933525	0.931499	0.932191	2535828	FFT	200	5	Testing
Training, Validation, and Testing OverallDense_size_200__20250526-095159_StatRMS_win2.xlsx	Single Dense Layer, Sequence Length 5	0	Wake	0.938439	0.89979	0.918708	1342950	StatRMS	200	5	Testing
Training, Validation, and Testing OverallDense_size_200__20250526-095159_StatRMS_win2.xlsx	Single Dense Layer, Sequence Length 5	1	NREM	0.874616	0.89535	0.884861	1023436	StatRMS	200	5	Testing
Training, Validation, and Testing OverallDense_size_200__20250526-095159_StatRMS_win2.xlsx	Single Dense Layer, Sequence Length 5	2	REM	0.65243	0.77081	0.706697	167263	StatRMS	200	5	Testing
Training, Validation, and Testing OverallDense_size_200__20250526-095159_StatRMS_win2.xlsx	Single Dense Layer, Sequence Length 5	3	Seizure	0.473607	0.780193	0.589416	414	StatRMS	200	5	Testing
Training, Validation, and Testing OverallDense_size_200__20250526-095159_StatRMS_win2.xlsx	Single Dense Layer, Sequence Length 5	4	Post Ictal	0.2835	0.352408	0.314221	1765	StatRMS	200	5	Testing
Training, Validation, and Testing OverallDense_size_200__20250526-095159_StatRMS_win2.xlsx	Single Dense Layer, Sequence Length 5	accuracy	accuracy	0.88909	0.88909	0.88909	0.88909	StatRMS	200	5	Testing
Training, Validation, and Testing OverallDense_size_200__20250526-095159_StatRMS_win2.xlsx	Single Dense Layer, Sequence Length 5	macro avg	macro avg	0.644518	0.73971	0.682781	2535828	StatRMS	200	5	Testing
Training, Validation, and Testing OverallDense_size_200__20250526-095159_StatRMS_win2.xlsx	Single Dense Layer, Sequence Length 5	weighted avg	weighted avg	0.893283	0.88909	0.890589	2535828	StatRMS	200	5	Testing
Training, Validation, and Testing OverallDense_size_200__20250526-120539_DTR+RMS only_win2.xlsx	Single Dense Layer, Sequence Length 5	0	Wake	0.908181	0.854124	0.880323	1342950	DTRMS	200	5	Testing
Training, Validation, and Testing OverallDense_size_200__20250526-120539_DTR+RMS only_win2.xlsx	Single Dense Layer, Sequence Length 5	1	NREM	0.798211	0.854419	0.825359	1023436	DTRMS	200	5	Testing
Training, Validation, and Testing OverallDense_size_200__20250526-120539_DTR+RMS only_win2.xlsx	Single Dense Layer, Sequence Length 5	2	REM	0.511666	0.537531	0.52428	167263	DTRMS	200	5	Testing
Training, Validation, and Testing OverallDense_size_200__20250526-120539_DTR+RMS only_win2.xlsx	Single Dense Layer, Sequence Length 5	3	Seizure	0	0	0	414	DTRMS	200	5	Testing
Training, Validation, and Testing OverallDense_size_200__20250526-120539_DTR+RMS only_win2.xlsx	Single Dense Layer, Sequence Length 5	4	Post Ictal	0.183893	0.164306	0.173549	1765	DTRMS	200	5	Testing
Training, Validation, and Testing OverallDense_size_200__20250526-120539_DTR+RMS only_win2.xlsx	Single Dense Layer, Sequence Length 5	accuracy	accuracy	0.832741	0.832741	0.832741	0.832741	DTRMS	200	5	Testing
Training, Validation, and Testing OverallDense_size_200__20250526-120539_DTR+RMS only_win2.xlsx	Single Dense Layer, Sequence Length 5	macro avg	macro avg	0.48039	0.482076	0.480702	2535828	DTRMS	200	5	Testing
Training, Validation, and Testing OverallDense_size_200__20250526-120539_DTR+RMS only_win2.xlsx	Single Dense Layer, Sequence Length 5	weighted avg	weighted avg	0.836992	0.832741	0.83402	2535828	DTRMS	200	5	Testing
Training, Validation, and Testing OverallDense_size_200__20250526-141149_FullFeats_win1.xlsx	Single Dense Layer, Sequence Length 3	0	Wake	0.964775	0.941687	0.953091	1342953	Full	200	3	Testing
Training, Validation, and Testing OverallDense_size_200__20250526-141149_FullFeats_win1.xlsx	Single Dense Layer, Sequence Length 3	1	NREM	0.926783	0.938773	0.932739	1023439	Full	200	3	Testing
Training, Validation, and Testing OverallDense_size_200__20250526-141149_FullFeats_win1.xlsx	Single Dense Layer, Sequence Length 3	2	REM	0.791972	0.878796	0.833128	167263	Full	200	3	Testing
Training, Validation, and Testing OverallDense_size_200__20250526-141149_FullFeats_win1.xlsx	Single Dense Layer, Sequence Length 3	3	Seizure	0.7154	0.886473	0.791802	414	Full	200	3	Testing
Training, Validation, and Testing OverallDense_size_200__20250526-141149_FullFeats_win1.xlsx	Single Dense Layer, Sequence Length 3	4	Post Ictal	0.523574	0.660623	0.584168	1765	Full	200	3	Testing
Training, Validation, and Testing OverallDense_size_200__20250526-141149_FullFeats_win1.xlsx	Single Dense Layer, Sequence Length 3	accuracy	accuracy	0.936158	0.936158	0.936158	0.936158	Full	200	3	Testing
Training, Validation, and Testing OverallDense_size_200__20250526-141149_FullFeats_win1.xlsx	Single Dense Layer, Sequence Length 3	macro avg	macro avg	0.784501	0.86127	0.818986	2535834	Full	200	3	Testing
Training, Validation, and Testing OverallDense_size_200__20250526-141149_FullFeats_win1.xlsx	Single Dense Layer, Sequence Length 3	weighted avg	weighted avg	0.937696	0.936158	0.936682	2535834	Full	200	3	Testing
Training, Validation, and Testing OverallDense_size_200__20250526-163014_FFT + RMS_win1.xlsx	Single Dense Layer, Sequence Length 3	0	Wake	0.959932	0.931902	0.94571	1342953	FFT	200	3	Testing
Training, Validation, and Testing OverallDense_size_200__20250526-163014_FFT + RMS_win1.xlsx	Single Dense Layer, Sequence Length 3	1	NREM	0.918805	0.934142	0.92641	1023439	FFT	200	3	Testing
Training, Validation, and Testing OverallDense_size_200__20250526-163014_FFT + RMS_win1.xlsx	Single Dense Layer, Sequence Length 3	2	REM	0.74357	0.84174	0.789616	167263	FFT	200	3	Testing
Training, Validation, and Testing OverallDense_size_200__20250526-163014_FFT + RMS_win1.xlsx	Single Dense Layer, Sequence Length 3	3	Seizure	0.772388	0.5	0.607038	414	FFT	200	3	Testing
Training, Validation, and Testing OverallDense_size_200__20250526-163014_FFT + RMS_win1.xlsx	Single Dense Layer, Sequence Length 3	4	Post Ictal	0.434405	0.482153	0.457035	1765	FFT	200	3	Testing
Training, Validation, and Testing OverallDense_size_200__20250526-163014_FFT + RMS_win1.xlsx	Single Dense Layer, Sequence Length 3	accuracy	accuracy	0.926475	0.926475	0.926475	0.926475	FFT	200	3	Testing
Training, Validation, and Testing OverallDense_size_200__20250526-163014_FFT + RMS_win1.xlsx	Single Dense Layer, Sequence Length 3	macro avg	macro avg	0.76582	0.737987	0.745162	2535834	FFT	200	3	Testing
Training, Validation, and Testing OverallDense_size_200__20250526-163014_FFT + RMS_win1.xlsx	Single Dense Layer, Sequence Length 3	weighted avg	weighted avg	0.928666	0.926475	0.927229	2535834	FFT	200	3	Testing
Training, Validation, and Testing OverallDense_size_200__20250526-183656_StatRMS_win1.xlsx	Single Dense Layer, Sequence Length 3	0	Wake	0.9342	0.893649	0.913475	1342953	StatRMS	200	3	Testing
Training, Validation, and Testing OverallDense_size_200__20250526-183656_StatRMS_win1.xlsx	Single Dense Layer, Sequence Length 3	1	NREM	0.868495	0.890401	0.879312	1023439	StatRMS	200	3	Testing
Training, Validation, and Testing OverallDense_size_200__20250526-183656_StatRMS_win1.xlsx	Single Dense Layer, Sequence Length 3	2	REM	0.632148	0.754112	0.687765	167263	StatRMS	200	3	Testing
Training, Validation, and Testing OverallDense_size_200__20250526-183656_StatRMS_win1.xlsx	Single Dense Layer, Sequence Length 3	3	Seizure	0.425208	0.741546	0.540493	414	StatRMS	200	3	Testing
Training, Validation, and Testing OverallDense_size_200__20250526-183656_StatRMS_win1.xlsx	Single Dense Layer, Sequence Length 3	4	Post Ictal	0.16997	0.16034	0.165015	1765	StatRMS	200	3	Testing
Training, Validation, and Testing OverallDense_size_200__20250526-183656_StatRMS_win1.xlsx	Single Dense Layer, Sequence Length 3	accuracy	accuracy	0.882599	0.882599	0.882599	0.882599	StatRMS	200	3	Testing
Training, Validation, and Testing OverallDense_size_200__20250526-183656_StatRMS_win1.xlsx	Single Dense Layer, Sequence Length 3	macro avg	macro avg	0.606004	0.68801	0.637212	2535834	StatRMS	200	3	Testing
Training, Validation, and Testing OverallDense_size_200__20250526-183656_StatRMS_win1.xlsx	Single Dense Layer, Sequence Length 3	weighted avg	weighted avg	0.887144	0.882599	0.884217	2535834	StatRMS	200	3	Testing
Training, Validation, and Testing OverallDense_size_200__20250526-204325_DTR+RMS only_win1.xlsx	Single Dense Layer, Sequence Length 3	0	Wake	0.901639	0.840265	0.86987	1342953	DTRMS	200	3	Testing
Training, Validation, and Testing OverallDense_size_200__20250526-204325_DTR+RMS only_win1.xlsx	Single Dense Layer, Sequence Length 3	1	NREM	0.78499	0.849352	0.815904	1023439	DTRMS	200	3	Testing
Training, Validation, and Testing OverallDense_size_200__20250526-204325_DTR+RMS only_win1.xlsx	Single Dense Layer, Sequence Length 3	2	REM	0.495203	0.519374	0.507	167263	DTRMS	200	3	Testing
Training, Validation, and Testing OverallDense_size_200__20250526-204325_DTR+RMS only_win1.xlsx	Single Dense Layer, Sequence Length 3	3	Seizure	0.1	0.00241546	0.00471698	414	DTRMS	200	3	Testing
Training, Validation, and Testing OverallDense_size_200__20250526-204325_DTR+RMS only_win1.xlsx	Single Dense Layer, Sequence Length 3	4	Post Ictal	0.150066	0.128045	0.138184	1765	DTRMS	200	3	Testing
Training, Validation, and Testing OverallDense_size_200__20250526-204325_DTR+RMS only_win1.xlsx	Single Dense Layer, Sequence Length 3	accuracy	accuracy	0.822134	0.822134	0.822134	0.822134	DTRMS	200	3	Testing
Training, Validation, and Testing OverallDense_size_200__20250526-204325_DTR+RMS only_win1.xlsx	Single Dense Layer, Sequence Length 3	macro avg	macro avg	0.48638	0.46789	0.467135	2535834	DTRMS	200	3	Testing
Training, Validation, and Testing OverallDense_size_200__20250526-204325_DTR+RMS only_win1.xlsx	Single Dense Layer, Sequence Length 3	weighted avg	weighted avg	0.827098	0.822134	0.823505	2535834	DTRMS	200	3	Testing
Training, Validation, and Testing OverallDense_size_200__20250526-224537_FullFeats_win0.xlsx	Single Dense Layer, Sequence Length 1	0	Wake	0.955913	0.929368	0.942454	1342956	Full	200	1	Testing
Training, Validation, and Testing OverallDense_size_200__20250526-224537_FullFeats_win0.xlsx	Single Dense Layer, Sequence Length 1	1	NREM	0.913142	0.930739	0.921856	1023442	Full	200	1	Testing
Training, Validation, and Testing OverallDense_size_200__20250526-224537_FullFeats_win0.xlsx	Single Dense Layer, Sequence Length 1	2	REM	0.756042	0.835654	0.793857	167263	Full	200	1	Testing
Training, Validation, and Testing OverallDense_size_200__20250526-224537_FullFeats_win0.xlsx	Single Dense Layer, Sequence Length 1	3	Seizure	0.684211	0.816425	0.744493	414	Full	200	1	Testing
Training, Validation, and Testing OverallDense_size_200__20250526-224537_FullFeats_win0.xlsx	Single Dense Layer, Sequence Length 1	4	Post Ictal	0.48173	0.448159	0.464338	1765	Full	200	1	Testing
Training, Validation, and Testing OverallDense_size_200__20250526-224537_FullFeats_win0.xlsx	Single Dense Layer, Sequence Length 1	accuracy	accuracy	0.923387	0.923387	0.923387	0.923387	Full	200	1	Testing
Training, Validation, and Testing OverallDense_size_200__20250526-224537_FullFeats_win0.xlsx	Single Dense Layer, Sequence Length 1	macro avg	macro avg	0.758207	0.792069	0.7734	2535840	Full	200	1	Testing
Training, Validation, and Testing OverallDense_size_200__20250526-224537_FullFeats_win0.xlsx	Single Dense Layer, Sequence Length 1	weighted avg	weighted avg	0.925093	0.923387	0.923974	2535840	Full	200	1	Testing
Training, Validation, and Testing OverallDense_size_200__20250527-003810_FFT + RMS_win0.xlsx	Single Dense Layer, Sequence Length 1	0	Wake	0.945251	0.915132	0.929948	1342956	FFT	200	1	Testing
Training, Validation, and Testing OverallDense_size_200__20250527-003810_FFT + RMS_win0.xlsx	Single Dense Layer, Sequence Length 1	1	NREM	0.903246	0.922025	0.912539	1023442	FFT	200	1	Testing
Training, Validation, and Testing OverallDense_size_200__20250527-003810_FFT + RMS_win0.xlsx	Single Dense Layer, Sequence Length 1	2	REM	0.684766	0.773871	0.726597	167263	FFT	200	1	Testing
Training, Validation, and Testing OverallDense_size_200__20250527-003810_FFT + RMS_win0.xlsx	Single Dense Layer, Sequence Length 1	3	Seizure	0.811518	0.374396	0.512397	414	FFT	200	1	Testing
Training, Validation, and Testing OverallDense_size_200__20250527-003810_FFT + RMS_win0.xlsx	Single Dense Layer, Sequence Length 1	4	Post Ictal	0.324885	0.319547	0.322194	1765	FFT	200	1	Testing
Training, Validation, and Testing OverallDense_size_200__20250527-003810_FFT + RMS_win0.xlsx	Single Dense Layer, Sequence Length 1	accuracy	accuracy	0.908094	0.908094	0.908094	0.908094	FFT	200	1	Testing
Training, Validation, and Testing OverallDense_size_200__20250527-003810_FFT + RMS_win0.xlsx	Single Dense Layer, Sequence Length 1	macro avg	macro avg	0.733933	0.660994	0.680735	2535840	FFT	200	1	Testing
Training, Validation, and Testing OverallDense_size_200__20250527-003810_FFT + RMS_win0.xlsx	Single Dense Layer, Sequence Length 1	weighted avg	weighted avg	0.910663	0.908094	0.909017	2535840	FFT	200	1	Testing
Training, Validation, and Testing OverallDense_size_200__20250527-022702_StatRMS_win0.xlsx	Single Dense Layer, Sequence Length 1	0	Wake	0.919049	0.873237	0.895557	1342956	StatRMS	200	1	Testing
Training, Validation, and Testing OverallDense_size_200__20250527-022702_StatRMS_win0.xlsx	Single Dense Layer, Sequence Length 1	1	NREM	0.843478	0.873925	0.858432	1023442	StatRMS	200	1	Testing
Training, Validation, and Testing OverallDense_size_200__20250527-022702_StatRMS_win0.xlsx	Single Dense Layer, Sequence Length 1	2	REM	0.560678	0.664385	0.608142	167263	StatRMS	200	1	Testing
Training, Validation, and Testing OverallDense_size_200__20250527-022702_StatRMS_win0.xlsx	Single Dense Layer, Sequence Length 1	3	Seizure	0.435484	0.652174	0.522244	414	StatRMS	200	1	Testing
Training, Validation, and Testing OverallDense_size_200__20250527-022702_StatRMS_win0.xlsx	Single Dense Layer, Sequence Length 1	4	Post Ictal	0.0387722	0.0135977	0.0201342	1765	StatRMS	200	1	Testing
Training, Validation, and Testing OverallDense_size_200__20250527-022702_StatRMS_win0.xlsx	Single Dense Layer, Sequence Length 1	accuracy	accuracy	0.859105	0.859105	0.859105	0.859105	StatRMS	200	1	Testing
Training, Validation, and Testing OverallDense_size_200__20250527-022702_StatRMS_win0.xlsx	Single Dense Layer, Sequence Length 1	macro avg	macro avg	0.559492	0.615464	0.580902	2535840	StatRMS	200	1	Testing
Training, Validation, and Testing OverallDense_size_200__20250527-022702_StatRMS_win0.xlsx	Single Dense Layer, Sequence Length 1	weighted avg	weighted avg	0.864219	0.859105	0.860946	2535840	StatRMS	200	1	Testing
Training, Validation, and Testing OverallDense_size_200__20250527-041528_DTR+RMS only_win0.xlsx	Single Dense Layer, Sequence Length 1	0	Wake	0.87502	0.794994	0.833089	1342956	DTRMS	200	1	Testing
Training, Validation, and Testing OverallDense_size_200__20250527-041528_DTR+RMS only_win0.xlsx	Single Dense Layer, Sequence Length 1	1	NREM	0.734605	0.826566	0.777877	1023442	DTRMS	200	1	Testing
Training, Validation, and Testing OverallDense_size_200__20250527-041528_DTR+RMS only_win0.xlsx	Single Dense Layer, Sequence Length 1	2	REM	0.442598	0.432863	0.437677	167263	DTRMS	200	1	Testing
Training, Validation, and Testing OverallDense_size_200__20250527-041528_DTR+RMS only_win0.xlsx	Single Dense Layer, Sequence Length 1	3	Seizure	0	0	0	414	DTRMS	200	1	Testing
Training, Validation, and Testing OverallDense_size_200__20250527-041528_DTR+RMS only_win0.xlsx	Single Dense Layer, Sequence Length 1	4	Post Ictal	0.0464286	0.0147309	0.0223656	1765	DTRMS	200	1	Testing
Training, Validation, and Testing OverallDense_size_200__20250527-041528_DTR+RMS only_win0.xlsx	Single Dense Layer, Sequence Length 1	accuracy	accuracy	0.783177	0.783177	0.783177	0.783177	DTRMS	200	1	Testing
Training, Validation, and Testing OverallDense_size_200__20250527-041528_DTR+RMS only_win0.xlsx	Single Dense Layer, Sequence Length 1	macro avg	macro avg	0.41973	0.413831	0.414202	2535840	DTRMS	200	1	Testing
Training, Validation, and Testing OverallDense_size_200__20250527-041528_DTR+RMS only_win0.xlsx	Single Dense Layer, Sequence Length 1	weighted avg	weighted avg	0.789107	0.783177	0.784024	2535840	DTRMS	200	1	Testing
Training, Validation, and Testing OverallDense_size_50__20250525-212519_FullFeats_win3.xlsx	Single Dense Layer, Sequence Length 7	0	Wake	0.962516	0.942274	0.952287	1342947	Full	50	7	Testing
Training, Validation, and Testing OverallDense_size_50__20250525-212519_FullFeats_win3.xlsx	Single Dense Layer, Sequence Length 7	1	NREM	0.929687	0.93279	0.931236	1023433	Full	50	7	Testing
Training, Validation, and Testing OverallDense_size_50__20250525-212519_FullFeats_win3.xlsx	Single Dense Layer, Sequence Length 7	2	REM	0.764976	0.874073	0.815894	167263	Full	50	7	Testing
Training, Validation, and Testing OverallDense_size_50__20250525-212519_FullFeats_win3.xlsx	Single Dense Layer, Sequence Length 7	3	Seizure	0.534375	0.826087	0.648956	414	Full	50	7	Testing
Training, Validation, and Testing OverallDense_size_50__20250525-212519_FullFeats_win3.xlsx	Single Dense Layer, Sequence Length 7	4	Post Ictal	0.48626	0.691785	0.571094	1765	Full	50	7	Testing
Training, Validation, and Testing OverallDense_size_50__20250525-212519_FullFeats_win3.xlsx	Single Dense Layer, Sequence Length 7	accuracy	accuracy	0.933754	0.933754	0.933754	0.933754	Full	50	7	Testing
Training, Validation, and Testing OverallDense_size_50__20250525-212519_FullFeats_win3.xlsx	Single Dense Layer, Sequence Length 7	macro avg	macro avg	0.735563	0.853402	0.783894	2535822	Full	50	7	Testing
Training, Validation, and Testing OverallDense_size_50__20250525-212519_FullFeats_win3.xlsx	Single Dense Layer, Sequence Length 7	weighted avg	weighted avg	0.935835	0.933754	0.93448	2535822	Full	50	7	Testing
Training, Validation, and Testing OverallDense_size_50__20250525-235308_FFT + RMS_win3.xlsx	Single Dense Layer, Sequence Length 7	0	Wake	0.960396	0.938892	0.949522	1342947	FFT	50	7	Testing
Training, Validation, and Testing OverallDense_size_50__20250525-235308_FFT + RMS_win3.xlsx	Single Dense Layer, Sequence Length 7	1	NREM	0.926479	0.930657	0.928563	1023433	FFT	50	7	Testing
Training, Validation, and Testing OverallDense_size_50__20250525-235308_FFT + RMS_win3.xlsx	Single Dense Layer, Sequence Length 7	2	REM	0.741761	0.853901	0.79389	167263	FFT	50	7	Testing
Training, Validation, and Testing OverallDense_size_50__20250525-235308_FFT + RMS_win3.xlsx	Single Dense Layer, Sequence Length 7	3	Seizure	0.571984	0.355072	0.438152	414	FFT	50	7	Testing
Training, Validation, and Testing OverallDense_size_50__20250525-235308_FFT + RMS_win3.xlsx	Single Dense Layer, Sequence Length 7	4	Post Ictal	0.426794	0.505382	0.462776	1765	FFT	50	7	Testing
Training, Validation, and Testing OverallDense_size_50__20250525-235308_FFT + RMS_win3.xlsx	Single Dense Layer, Sequence Length 7	accuracy	accuracy	0.929565	0.929565	0.929565	0.929565	FFT	50	7	Testing
Training, Validation, and Testing OverallDense_size_50__20250525-235308_FFT + RMS_win3.xlsx	Single Dense Layer, Sequence Length 7	macro avg	macro avg	0.725483	0.716781	0.714581	2535822	FFT	50	7	Testing
Training, Validation, and Testing OverallDense_size_50__20250525-235308_FFT + RMS_win3.xlsx	Single Dense Layer, Sequence Length 7	weighted avg	weighted avg	0.931852	0.929565	0.930376	2535822	FFT	50	7	Testing
Training, Validation, and Testing OverallDense_size_50__20250526-021318_StatRMS_win3.xlsx	Single Dense Layer, Sequence Length 7	0	Wake	0.931194	0.901591	0.916154	1342947	StatRMS	50	7	Testing
Training, Validation, and Testing OverallDense_size_50__20250526-021318_StatRMS_win3.xlsx	Single Dense Layer, Sequence Length 7	1	NREM	0.876354	0.887504	0.881894	1023433	StatRMS	50	7	Testing
Training, Validation, and Testing OverallDense_size_50__20250526-021318_StatRMS_win3.xlsx	Single Dense Layer, Sequence Length 7	2	REM	0.645715	0.757645	0.697216	167263	StatRMS	50	7	Testing
Training, Validation, and Testing OverallDense_size_50__20250526-021318_StatRMS_win3.xlsx	Single Dense Layer, Sequence Length 7	3	Seizure	0.254605	0.567633	0.351533	414	StatRMS	50	7	Testing
Training, Validation, and Testing OverallDense_size_50__20250526-021318_StatRMS_win3.xlsx	Single Dense Layer, Sequence Length 7	4	Post Ictal	0.292658	0.32068	0.306029	1765	StatRMS	50	7	Testing
Training, Validation, and Testing OverallDense_size_50__20250526-021318_StatRMS_win3.xlsx	Single Dense Layer, Sequence Length 7	accuracy	accuracy	0.885952	0.885952	0.885952	0.885952	StatRMS	50	7	Testing
Training, Validation, and Testing OverallDense_size_50__20250526-021318_StatRMS_win3.xlsx	Single Dense Layer, Sequence Length 7	macro avg	macro avg	0.600105	0.687011	0.630565	2535822	StatRMS	50	7	Testing
Training, Validation, and Testing OverallDense_size_50__20250526-021318_StatRMS_win3.xlsx	Single Dense Layer, Sequence Length 7	weighted avg	weighted avg	0.889676	0.885952	0.887369	2535822	StatRMS	50	7	Testing
Training, Validation, and Testing OverallDense_size_50__20250526-042529_DTR+RMS only_win3.xlsx	Single Dense Layer, Sequence Length 7	0	Wake	0.908385	0.863624	0.885439	1342947	DTRMS	50	7	Testing
Training, Validation, and Testing OverallDense_size_50__20250526-042529_DTR+RMS only_win3.xlsx	Single Dense Layer, Sequence Length 7	1	NREM	0.806635	0.852258	0.828819	1023433	DTRMS	50	7	Testing
Training, Validation, and Testing OverallDense_size_50__20250526-042529_DTR+RMS only_win3.xlsx	Single Dense Layer, Sequence Length 7	2	REM	0.517429	0.545076	0.530893	167263	DTRMS	50	7	Testing
Training, Validation, and Testing OverallDense_size_50__20250526-042529_DTR+RMS only_win3.xlsx	Single Dense Layer, Sequence Length 7	3	Seizure	0	0	0	414	DTRMS	50	7	Testing
Training, Validation, and Testing OverallDense_size_50__20250526-042529_DTR+RMS only_win3.xlsx	Single Dense Layer, Sequence Length 7	4	Post Ictal	0.159658	0.137677	0.147855	1765	DTRMS	50	7	Testing
Training, Validation, and Testing OverallDense_size_50__20250526-042529_DTR+RMS only_win3.xlsx	Single Dense Layer, Sequence Length 7	accuracy	accuracy	0.837379	0.837379	0.837379	0.837379	DTRMS	50	7	Testing
Training, Validation, and Testing OverallDense_size_50__20250526-042529_DTR+RMS only_win3.xlsx	Single Dense Layer, Sequence Length 7	macro avg	macro avg	0.478422	0.479727	0.478601	2535822	DTRMS	50	7	Testing
Training, Validation, and Testing OverallDense_size_50__20250526-042529_DTR+RMS only_win3.xlsx	Single Dense Layer, Sequence Length 7	weighted avg	weighted avg	0.840863	0.837379	0.838544	2535822	DTRMS	50	7	Testing
Training, Validation, and Testing OverallDense_size_50__20250526-064906_FullFeats_win2.xlsx	Single Dense Layer, Sequence Length 5	0	Wake	0.964492	0.938952	0.951551	1342950	Full	50	5	Testing
Training, Validation, and Testing OverallDense_size_50__20250526-064906_FullFeats_win2.xlsx	Single Dense Layer, Sequence Length 5	1	NREM	0.92727	0.93462	0.930931	1023436	Full	50	5	Testing
Training, Validation, and Testing OverallDense_size_50__20250526-064906_FullFeats_win2.xlsx	Single Dense Layer, Sequence Length 5	2	REM	0.756289	0.874826	0.81125	167263	Full	50	5	Testing
Training, Validation, and Testing OverallDense_size_50__20250526-064906_FullFeats_win2.xlsx	Single Dense Layer, Sequence Length 5	3	Seizure	0.417193	0.797101	0.547718	414	Full	50	5	Testing
Training, Validation, and Testing OverallDense_size_50__20250526-064906_FullFeats_win2.xlsx	Single Dense Layer, Sequence Length 5	4	Post Ictal	0.417016	0.619263	0.498404	1765	Full	50	5	Testing
Training, Validation, and Testing OverallDense_size_50__20250526-064906_FullFeats_win2.xlsx	Single Dense Layer, Sequence Length 5	accuracy	accuracy	0.932728	0.932728	0.932728	0.932728	Full	50	5	Testing
Training, Validation, and Testing OverallDense_size_50__20250526-064906_FullFeats_win2.xlsx	Single Dense Layer, Sequence Length 5	macro avg	macro avg	0.696452	0.832953	0.747971	2535828	Full	50	5	Testing
Training, Validation, and Testing OverallDense_size_50__20250526-064906_FullFeats_win2.xlsx	Single Dense Layer, Sequence Length 5	weighted avg	weighted avg	0.935266	0.932728	0.933593	2535828	Full	50	5	Testing
Training, Validation, and Testing OverallDense_size_50__20250526-090552_FFT + RMS_win2.xlsx	Single Dense Layer, Sequence Length 5	0	Wake	0.958718	0.936607	0.947533	1342950	FFT	50	5	Testing
Training, Validation, and Testing OverallDense_size_50__20250526-090552_FFT + RMS_win2.xlsx	Single Dense Layer, Sequence Length 5	1	NREM	0.924978	0.928043	0.926508	1023436	FFT	50	5	Testing
Training, Validation, and Testing OverallDense_size_50__20250526-090552_FFT + RMS_win2.xlsx	Single Dense Layer, Sequence Length 5	2	REM	0.726455	0.845459	0.781453	167263	FFT	50	5	Testing
Training, Validation, and Testing OverallDense_size_50__20250526-090552_FFT + RMS_win2.xlsx	Single Dense Layer, Sequence Length 5	3	Seizure	0.321285	0.193237	0.241327	414	FFT	50	5	Testing
Training, Validation, and Testing OverallDense_size_50__20250526-090552_FFT + RMS_win2.xlsx	Single Dense Layer, Sequence Length 5	4	Post Ictal	0.377072	0.450992	0.410733	1765	FFT	50	5	Testing
Training, Validation, and Testing OverallDense_size_50__20250526-090552_FFT + RMS_win2.xlsx	Single Dense Layer, Sequence Length 5	accuracy	accuracy	0.926679	0.926679	0.926679	0.926679	FFT	50	5	Testing
Training, Validation, and Testing OverallDense_size_50__20250526-090552_FFT + RMS_win2.xlsx	Single Dense Layer, Sequence Length 5	macro avg	macro avg	0.661702	0.670867	0.661511	2535828	FFT	50	5	Testing
Training, Validation, and Testing OverallDense_size_50__20250526-090552_FFT + RMS_win2.xlsx	Single Dense Layer, Sequence Length 5	weighted avg	weighted avg	0.929272	0.926679	0.927604	2535828	FFT	50	5	Testing
Training, Validation, and Testing OverallDense_size_50__20250526-111934_StatRMS_win2.xlsx	Single Dense Layer, Sequence Length 5	0	Wake	0.929428	0.899496	0.914217	1342950	StatRMS	50	5	Testing
Training, Validation, and Testing OverallDense_size_50__20250526-111934_StatRMS_win2.xlsx	Single Dense Layer, Sequence Length 5	1	NREM	0.876037	0.883766	0.879884	1023436	StatRMS	50	5	Testing
Training, Validation, and Testing OverallDense_size_50__20250526-111934_StatRMS_win2.xlsx	Single Dense Layer, Sequence Length 5	2	REM	0.628839	0.756856	0.686934	167263	StatRMS	50	5	Testing
Training, Validation, and Testing OverallDense_size_50__20250526-111934_StatRMS_win2.xlsx	Single Dense Layer, Sequence Length 5	3	Seizure	0.299363	0.567633	0.391993	414	StatRMS	50	5	Testing
Training, Validation, and Testing OverallDense_size_50__20250526-111934_StatRMS_win2.xlsx	Single Dense Layer, Sequence Length 5	4	Post Ictal	0.216389	0.191501	0.203186	1765	StatRMS	50	5	Testing
Training, Validation, and Testing OverallDense_size_50__20250526-111934_StatRMS_win2.xlsx	Single Dense Layer, Sequence Length 5	accuracy	accuracy	0.883192	0.883192	0.883192	0.883192	StatRMS	50	5	Testing
Training, Validation, and Testing OverallDense_size_50__20250526-111934_StatRMS_win2.xlsx	Single Dense Layer, Sequence Length 5	macro avg	macro avg	0.590011	0.65985	0.615243	2535828	StatRMS	50	5	Testing
Training, Validation, and Testing OverallDense_size_50__20250526-111934_StatRMS_win2.xlsx	Single Dense Layer, Sequence Length 5	weighted avg	weighted avg	0.887454	0.883192	0.884789	2535828	StatRMS	50	5	Testing
Training, Validation, and Testing OverallDense_size_50__20250526-132731_DTR+RMS only_win2.xlsx	Single Dense Layer, Sequence Length 5	0	Wake	0.9042	0.85808	0.880536	1342950	DTRMS	50	5	Testing
Training, Validation, and Testing OverallDense_size_50__20250526-132731_DTR+RMS only_win2.xlsx	Single Dense Layer, Sequence Length 5	1	NREM	0.801032	0.848764	0.824208	1023436	DTRMS	50	5	Testing
Training, Validation, and Testing OverallDense_size_50__20250526-132731_DTR+RMS only_win2.xlsx	Single Dense Layer, Sequence Length 5	2	REM	0.504229	0.530344	0.516957	167263	DTRMS	50	5	Testing
Training, Validation, and Testing OverallDense_size_50__20250526-132731_DTR+RMS only_win2.xlsx	Single Dense Layer, Sequence Length 5	3	Seizure	0	0	0	414	DTRMS	50	5	Testing
Training, Validation, and Testing OverallDense_size_50__20250526-132731_DTR+RMS only_win2.xlsx	Single Dense Layer, Sequence Length 5	4	Post Ictal	0.148688	0.0866856	0.10952	1765	DTRMS	50	5	Testing
Training, Validation, and Testing OverallDense_size_50__20250526-132731_DTR+RMS only_win2.xlsx	Single Dense Layer, Sequence Length 5	accuracy	accuracy	0.832026	0.832026	0.832026	0.832026	DTRMS	50	5	Testing
Training, Validation, and Testing OverallDense_size_50__20250526-132731_DTR+RMS only_win2.xlsx	Single Dense Layer, Sequence Length 5	macro avg	macro avg	0.47163	0.464775	0.466244	2535828	DTRMS	50	5	Testing
Training, Validation, and Testing OverallDense_size_50__20250526-132731_DTR+RMS only_win2.xlsx	Single Dense Layer, Sequence Length 5	weighted avg	weighted avg	0.835507	0.832026	0.833141	2535828	DTRMS	50	5	Testing
Training, Validation, and Testing OverallDense_size_50__20250526-154230_FullFeats_win1.xlsx	Single Dense Layer, Sequence Length 3	0	Wake	0.961708	0.933861	0.94758	1342953	Full	50	3	Testing
Training, Validation, and Testing OverallDense_size_50__20250526-154230_FullFeats_win1.xlsx	Single Dense Layer, Sequence Length 3	1	NREM	0.924178	0.930511	0.927334	1023439	Full	50	3	Testing
Training, Validation, and Testing OverallDense_size_50__20250526-154230_FullFeats_win1.xlsx	Single Dense Layer, Sequence Length 3	2	REM	0.736086	0.869953	0.797441	167263	Full	50	3	Testing
Training, Validation, and Testing OverallDense_size_50__20250526-154230_FullFeats_win1.xlsx	Single Dense Layer, Sequence Length 3	3	Seizure	0.345188	0.797101	0.481752	414	Full	50	3	Testing
Training, Validation, and Testing OverallDense_size_50__20250526-154230_FullFeats_win1.xlsx	Single Dense Layer, Sequence Length 3	4	Post Ictal	0.352392	0.534278	0.424679	1765	Full	50	3	Testing
Training, Validation, and Testing OverallDense_size_50__20250526-154230_FullFeats_win1.xlsx	Single Dense Layer, Sequence Length 3	accuracy	accuracy	0.927993	0.927993	0.927993	0.927993	Full	50	3	Testing
Training, Validation, and Testing OverallDense_size_50__20250526-154230_FullFeats_win1.xlsx	Single Dense Layer, Sequence Length 3	macro avg	macro avg	0.66391	0.813141	0.715757	2535834	Full	50	3	Testing
Training, Validation, and Testing OverallDense_size_50__20250526-154230_FullFeats_win1.xlsx	Single Dense Layer, Sequence Length 3	weighted avg	weighted avg	0.931154	0.927993	0.929066	2535834	Full	50	3	Testing
Training, Validation, and Testing OverallDense_size_50__20250526-175318_FFT + RMS_win1.xlsx	Single Dense Layer, Sequence Length 3	0	Wake	0.955535	0.92887	0.942014	1342953	FFT	50	3	Testing
Training, Validation, and Testing OverallDense_size_50__20250526-175318_FFT + RMS_win1.xlsx	Single Dense Layer, Sequence Length 3	1	NREM	0.921755	0.923323	0.922539	1023439	FFT	50	3	Testing
Training, Validation, and Testing OverallDense_size_50__20250526-175318_FFT + RMS_win1.xlsx	Single Dense Layer, Sequence Length 3	2	REM	0.688848	0.836479	0.755519	167263	FFT	50	3	Testing
Training, Validation, and Testing OverallDense_size_50__20250526-175318_FFT + RMS_win1.xlsx	Single Dense Layer, Sequence Length 3	3	Seizure	0.2	0.108696	0.140845	414	FFT	50	3	Testing
Training, Validation, and Testing OverallDense_size_50__20250526-175318_FFT + RMS_win1.xlsx	Single Dense Layer, Sequence Length 3	4	Post Ictal	0.346906	0.36204	0.354311	1765	FFT	50	3	Testing
Training, Validation, and Testing OverallDense_size_50__20250526-175318_FFT + RMS_win1.xlsx	Single Dense Layer, Sequence Length 3	accuracy	accuracy	0.920009	0.920009	0.920009	0.920009	FFT	50	3	Testing
Training, Validation, and Testing OverallDense_size_50__20250526-175318_FFT + RMS_win1.xlsx	Single Dense Layer, Sequence Length 3	macro avg	macro avg	0.622609	0.631882	0.623046	2535834	FFT	50	3	Testing
Training, Validation, and Testing OverallDense_size_50__20250526-175318_FFT + RMS_win1.xlsx	Single Dense Layer, Sequence Length 3	weighted avg	weighted avg	0.923764	0.920009	0.921313	2535834	FFT	50	3	Testing
Training, Validation, and Testing OverallDense_size_50__20250526-195925_StatRMS_win1.xlsx	Single Dense Layer, Sequence Length 3	0	Wake	0.92224	0.892625	0.907191	1342953	StatRMS	50	3	Testing
Training, Validation, and Testing OverallDense_size_50__20250526-195925_StatRMS_win1.xlsx	Single Dense Layer, Sequence Length 3	1	NREM	0.870592	0.875868	0.873222	1023439	StatRMS	50	3	Testing
Training, Validation, and Testing OverallDense_size_50__20250526-195925_StatRMS_win1.xlsx	Single Dense Layer, Sequence Length 3	2	REM	0.60274	0.734705	0.662212	167263	StatRMS	50	3	Testing
Training, Validation, and Testing OverallDense_size_50__20250526-195925_StatRMS_win1.xlsx	Single Dense Layer, Sequence Length 3	3	Seizure	0.175602	0.545894	0.265726	414	StatRMS	50	3	Testing
Training, Validation, and Testing OverallDense_size_50__20250526-195925_StatRMS_win1.xlsx	Single Dense Layer, Sequence Length 3	4	Post Ictal	0.134003	0.0906516	0.108145	1765	StatRMS	50	3	Testing
Training, Validation, and Testing OverallDense_size_50__20250526-195925_StatRMS_win1.xlsx	Single Dense Layer, Sequence Length 3	accuracy	accuracy	0.874831	0.874831	0.874831	0.874831	StatRMS	50	3	Testing
Training, Validation, and Testing OverallDense_size_50__20250526-195925_StatRMS_win1.xlsx	Single Dense Layer, Sequence Length 3	macro avg	macro avg	0.541036	0.627949	0.563299	2535834	StatRMS	50	3	Testing
Training, Validation, and Testing OverallDense_size_50__20250526-195925_StatRMS_win1.xlsx	Single Dense Layer, Sequence Length 3	weighted avg	weighted avg	0.879651	0.874831	0.876662	2535834	StatRMS	50	3	Testing
Training, Validation, and Testing OverallDense_size_50__20250526-220354_DTR+RMS only_win1.xlsx	Single Dense Layer, Sequence Length 3	0	Wake	0.893525	0.851512	0.872013	1342953	DTRMS	50	3	Testing
Training, Validation, and Testing OverallDense_size_50__20250526-220354_DTR+RMS only_win1.xlsx	Single Dense Layer, Sequence Length 3	1	NREM	0.795969	0.837211	0.816069	1023439	DTRMS	50	3	Testing
Training, Validation, and Testing OverallDense_size_50__20250526-220354_DTR+RMS only_win1.xlsx	Single Dense Layer, Sequence Length 3	2	REM	0.482054	0.515428	0.498183	167263	DTRMS	50	3	Testing
Training, Validation, and Testing OverallDense_size_50__20250526-220354_DTR+RMS only_win1.xlsx	Single Dense Layer, Sequence Length 3	3	Seizure	0	0	0	414	DTRMS	50	3	Testing
Training, Validation, and Testing OverallDense_size_50__20250526-220354_DTR+RMS only_win1.xlsx	Single Dense Layer, Sequence Length 3	4	Post Ictal	0.13	0.0515581	0.0738337	1765	DTRMS	50	3	Testing
Training, Validation, and Testing OverallDense_size_50__20250526-220354_DTR+RMS only_win1.xlsx	Single Dense Layer, Sequence Length 3	accuracy	accuracy	0.822876	0.822876	0.822876	0.822876	DTRMS	50	3	Testing
Training, Validation, and Testing OverallDense_size_50__20250526-220354_DTR+RMS only_win1.xlsx	Single Dense Layer, Sequence Length 3	macro avg	macro avg	0.46031	0.451142	0.45202	2535834	DTRMS	50	3	Testing
Training, Validation, and Testing OverallDense_size_50__20250526-220354_DTR+RMS only_win1.xlsx	Single Dense Layer, Sequence Length 3	weighted avg	weighted avg	0.826334	0.822876	0.824079	2535834	DTRMS	50	3	Testing
Training, Validation, and Testing OverallDense_size_50__20250527-000029_FullFeats_win0.xlsx	Single Dense Layer, Sequence Length 1	0	Wake	0.957271	0.912021	0.934098	1342956	Full	50	1	Testing
Training, Validation, and Testing OverallDense_size_50__20250527-000029_FullFeats_win0.xlsx	Single Dense Layer, Sequence Length 1	1	NREM	0.906712	0.928322	0.91739	1023442	Full	50	1	Testing
Training, Validation, and Testing OverallDense_size_50__20250527-000029_FullFeats_win0.xlsx	Single Dense Layer, Sequence Length 1	2	REM	0.675767	0.831547	0.745607	167263	Full	50	1	Testing
Training, Validation, and Testing OverallDense_size_50__20250527-000029_FullFeats_win0.xlsx	Single Dense Layer, Sequence Length 1	3	Seizure	0.327672	0.792271	0.463604	414	Full	50	1	Testing
Training, Validation, and Testing OverallDense_size_50__20250527-000029_FullFeats_win0.xlsx	Single Dense Layer, Sequence Length 1	4	Post Ictal	0.313049	0.303116	0.308002	1765	Full	50	1	Testing
Training, Validation, and Testing OverallDense_size_50__20250527-000029_FullFeats_win0.xlsx	Single Dense Layer, Sequence Length 1	accuracy	accuracy	0.912849	0.912849	0.912849	0.912849	Full	50	1	Testing
Training, Validation, and Testing OverallDense_size_50__20250527-000029_FullFeats_win0.xlsx	Single Dense Layer, Sequence Length 1	macro avg	macro avg	0.636094	0.753455	0.67374	2535840	Full	50	1	Testing
Training, Validation, and Testing OverallDense_size_50__20250527-000029_FullFeats_win0.xlsx	Single Dense Layer, Sequence Length 1	weighted avg	weighted avg	0.917747	0.912849	0.91441	2535840	Full	50	1	Testing
Training, Validation, and Testing OverallDense_size_50__20250527-014942_FFT + RMS_win0.xlsx	Single Dense Layer, Sequence Length 1	0	Wake	0.952098	0.891459	0.920781	1342956	FFT	50	1	Testing
Training, Validation, and Testing OverallDense_size_50__20250527-014942_FFT + RMS_win0.xlsx	Single Dense Layer, Sequence Length 1	1	NREM	0.893767	0.926254	0.909721	1023442	FFT	50	1	Testing
Training, Validation, and Testing OverallDense_size_50__20250527-014942_FFT + RMS_win0.xlsx	Single Dense Layer, Sequence Length 1	2	REM	0.601063	0.775844	0.67736	167263	FFT	50	1	Testing
Training, Validation, and Testing OverallDense_size_50__20250527-014942_FFT + RMS_win0.xlsx	Single Dense Layer, Sequence Length 1	3	Seizure	0.225806	0.152174	0.181818	414	FFT	50	1	Testing
Training, Validation, and Testing OverallDense_size_50__20250527-014942_FFT + RMS_win0.xlsx	Single Dense Layer, Sequence Length 1	4	Post Ictal	0.258934	0.233994	0.245833	1765	FFT	50	1	Testing
Training, Validation, and Testing OverallDense_size_50__20250527-014942_FFT + RMS_win0.xlsx	Single Dense Layer, Sequence Length 1	accuracy	accuracy	0.897298	0.897298	0.897298	0.897298	FFT	50	1	Testing
Training, Validation, and Testing OverallDense_size_50__20250527-014942_FFT + RMS_win0.xlsx	Single Dense Layer, Sequence Length 1	macro avg	macro avg	0.586334	0.595945	0.587103	2535840	FFT	50	1	Testing
Training, Validation, and Testing OverallDense_size_50__20250527-014942_FFT + RMS_win0.xlsx	Single Dense Layer, Sequence Length 1	weighted avg	weighted avg	0.904801	0.897298	0.899671	2535840	FFT	50	1	Testing
Training, Validation, and Testing OverallDense_size_50__20250527-033820_StatRMS_win0.xlsx	Single Dense Layer, Sequence Length 1	0	Wake	0.915006	0.859824	0.886557	1342956	StatRMS	50	1	Testing
Training, Validation, and Testing OverallDense_size_50__20250527-033820_StatRMS_win0.xlsx	Single Dense Layer, Sequence Length 1	1	NREM	0.84169	0.865243	0.853304	1023442	StatRMS	50	1	Testing
Training, Validation, and Testing OverallDense_size_50__20250527-033820_StatRMS_win0.xlsx	Single Dense Layer, Sequence Length 1	2	REM	0.507387	0.666244	0.576065	167263	StatRMS	50	1	Testing
Training, Validation, and Testing OverallDense_size_50__20250527-033820_StatRMS_win0.xlsx	Single Dense Layer, Sequence Length 1	3	Seizure	0.118227	0.463768	0.18842	414	StatRMS	50	1	Testing
Training, Validation, and Testing OverallDense_size_50__20250527-033820_StatRMS_win0.xlsx	Single Dense Layer, Sequence Length 1	4	Post Ictal	0.0185529	0.00566572	0.00868056	1765	StatRMS	50	1	Testing
Training, Validation, and Testing OverallDense_size_50__20250527-033820_StatRMS_win0.xlsx	Single Dense Layer, Sequence Length 1	accuracy	accuracy	0.848584	0.848584	0.848584	0.848584	StatRMS	50	1	Testing
Training, Validation, and Testing OverallDense_size_50__20250527-033820_StatRMS_win0.xlsx	Single Dense Layer, Sequence Length 1	macro avg	macro avg	0.480173	0.572149	0.502605	2535840	StatRMS	50	1	Testing
Training, Validation, and Testing OverallDense_size_50__20250527-033820_StatRMS_win0.xlsx	Single Dense Layer, Sequence Length 1	weighted avg	weighted avg	0.857776	0.848584	0.851932	2535840	StatRMS	50	1	Testing
Training, Validation, and Testing OverallDense_size_50__20250527-052735_DTR+RMS only_win0.xlsx	Single Dense Layer, Sequence Length 1	0	Wake	0.877689	0.789389	0.831201	1342956	DTRMS	50	1	Testing
Training, Validation, and Testing OverallDense_size_50__20250527-052735_DTR+RMS only_win0.xlsx	Single Dense Layer, Sequence Length 1	1	NREM	0.736205	0.828019	0.779417	1023442	DTRMS	50	1	Testing
Training, Validation, and Testing OverallDense_size_50__20250527-052735_DTR+RMS only_win0.xlsx	Single Dense Layer, Sequence Length 1	2	REM	0.416547	0.440313	0.4281	167263	DTRMS	50	1	Testing
Training, Validation, and Testing OverallDense_size_50__20250527-052735_DTR+RMS only_win0.xlsx	Single Dense Layer, Sequence Length 1	3	Seizure	0	0	0	414	DTRMS	50	1	Testing
Training, Validation, and Testing OverallDense_size_50__20250527-052735_DTR+RMS only_win0.xlsx	Single Dense Layer, Sequence Length 1	4	Post Ictal	0.00980392	0.000566572	0.00107124	1765	DTRMS	50	1	Testing
Training, Validation, and Testing OverallDense_size_50__20250527-052735_DTR+RMS only_win0.xlsx	Single Dense Layer, Sequence Length 1	accuracy	accuracy	0.781277	0.781277	0.781277	0.781277	DTRMS	50	1	Testing
Training, Validation, and Testing OverallDense_size_50__20250527-052735_DTR+RMS only_win0.xlsx	Single Dense Layer, Sequence Length 1	macro avg	macro avg	0.408049	0.411657	0.407958	2535840	DTRMS	50	1	Testing
Training, Validation, and Testing OverallDense_size_50__20250527-052735_DTR+RMS only_win0.xlsx	Single Dense Layer, Sequence Length 1	weighted avg	weighted avg	0.789423	0.781277	0.783	2535840	DTRMS	50	1	Testing

## Sheet: LSTM
Source.Name	Classifier	Class	State	Precision	Recall	F1-Score	Support	Variables	Size	Window	Dataset
Saline Control Validation DatasetSingle_LSTM_size_100___DTR+RMS only_win0_.xlsx	Single-Layer LSTM, Sequence Length 1	0	Wake	0.853251	0.808624	0.830338	132937	DTRMS	100	1	Validation
Saline Control Validation DatasetSingle_LSTM_size_100___DTR+RMS only_win0_.xlsx	Single-Layer LSTM, Sequence Length 1	1	NREM	0.801378	0.839937	0.820204	125594	DTRMS	100	1	Validation
Saline Control Validation DatasetSingle_LSTM_size_100___DTR+RMS only_win0_.xlsx	Single-Layer LSTM, Sequence Length 1	2	REM	0.355107	0.371177	0.362964	20109	DTRMS	100	1	Validation
Saline Control Validation DatasetSingle_LSTM_size_100___DTR+RMS only_win0_.xlsx	Single-Layer LSTM, Sequence Length 1	accuracy	accuracy	0.791168	0.791168	0.791168	0.791168	DTRMS	100	1	Validation
Saline Control Validation DatasetSingle_LSTM_size_100___DTR+RMS only_win0_.xlsx	Single-Layer LSTM, Sequence Length 1	macro avg	macro avg	0.669912	0.673246	0.671169	278640	DTRMS	100	1	Validation
Saline Control Validation DatasetSingle_LSTM_size_100___DTR+RMS only_win0_.xlsx	Single-Layer LSTM, Sequence Length 1	weighted avg	weighted avg	0.79392	0.791168	0.792041	278640	DTRMS	100	1	Validation
Saline Control Validation DatasetSingle_LSTM_size_100___DTR+RMS only_win1_.xlsx	Single-Layer LSTM, Sequence Length 3	0	Wake	0.876376	0.889759	0.883017	132936	DTRMS	100	3	Validation
Saline Control Validation DatasetSingle_LSTM_size_100___DTR+RMS only_win1_.xlsx	Single-Layer LSTM, Sequence Length 3	1	NREM	0.850034	0.877445	0.863522	125593	DTRMS	100	3	Validation
Saline Control Validation DatasetSingle_LSTM_size_100___DTR+RMS only_win1_.xlsx	Single-Layer LSTM, Sequence Length 3	2	REM	0.529173	0.368939	0.434762	20109	DTRMS	100	3	Validation
Saline Control Validation DatasetSingle_LSTM_size_100___DTR+RMS only_win1_.xlsx	Single-Layer LSTM, Sequence Length 3	4	Post Ictal	0	0	0	0	DTRMS	100	3	Validation
Saline Control Validation DatasetSingle_LSTM_size_100___DTR+RMS only_win1_.xlsx	Single-Layer LSTM, Sequence Length 3	accuracy	accuracy	0.846622	0.846622	0.846622	0.846622	DTRMS	100	3	Validation
Saline Control Validation DatasetSingle_LSTM_size_100___DTR+RMS only_win1_.xlsx	Single-Layer LSTM, Sequence Length 3	macro avg	macro avg	0.563896	0.534036	0.545325	278638	DTRMS	100	3	Validation
Saline Control Validation DatasetSingle_LSTM_size_100___DTR+RMS only_win1_.xlsx	Single-Layer LSTM, Sequence Length 3	weighted avg	weighted avg	0.839446	0.846622	0.84188	278638	DTRMS	100	3	Validation
Saline Control Validation DatasetSingle_LSTM_size_100___DTR+RMS only_win2_.xlsx	Single-Layer LSTM, Sequence Length 5	0	Wake	0.891719	0.900064	0.895872	132935	DTRMS	100	5	Validation
Saline Control Validation DatasetSingle_LSTM_size_100___DTR+RMS only_win2_.xlsx	Single-Layer LSTM, Sequence Length 5	1	NREM	0.857647	0.889913	0.873482	125592	DTRMS	100	5	Validation
Saline Control Validation DatasetSingle_LSTM_size_100___DTR+RMS only_win2_.xlsx	Single-Layer LSTM, Sequence Length 5	2	REM	0.557296	0.391069	0.459614	20109	DTRMS	100	5	Validation
Saline Control Validation DatasetSingle_LSTM_size_100___DTR+RMS only_win2_.xlsx	Single-Layer LSTM, Sequence Length 5	4	Post Ictal	0	0	0	0	DTRMS	100	5	Validation
Saline Control Validation DatasetSingle_LSTM_size_100___DTR+RMS only_win2_.xlsx	Single-Layer LSTM, Sequence Length 5	accuracy	accuracy	0.858755	0.858755	0.858755	0.858755	DTRMS	100	5	Validation
Saline Control Validation DatasetSingle_LSTM_size_100___DTR+RMS only_win2_.xlsx	Single-Layer LSTM, Sequence Length 5	macro avg	macro avg	0.576666	0.545261	0.557242	278636	DTRMS	100	5	Validation
Saline Control Validation DatasetSingle_LSTM_size_100___DTR+RMS only_win2_.xlsx	Single-Layer LSTM, Sequence Length 5	weighted avg	weighted avg	0.852226	0.858755	0.854296	278636	DTRMS	100	5	Validation
Saline Control Validation DatasetSingle_LSTM_size_100___DTR+RMS only_win3_.xlsx	Single-Layer LSTM, Sequence Length 7	0	Wake	0.901679	0.9056	0.903635	132934	DTRMS	100	7	Validation
Saline Control Validation DatasetSingle_LSTM_size_100___DTR+RMS only_win3_.xlsx	Single-Layer LSTM, Sequence Length 7	1	NREM	0.862516	0.895598	0.878746	125591	DTRMS	100	7	Validation
Saline Control Validation DatasetSingle_LSTM_size_100___DTR+RMS only_win3_.xlsx	Single-Layer LSTM, Sequence Length 7	2	REM	0.57951	0.423343	0.489267	20109	DTRMS	100	7	Validation
Saline Control Validation DatasetSingle_LSTM_size_100___DTR+RMS only_win3_.xlsx	Single-Layer LSTM, Sequence Length 7	4	Post Ictal	0	0	0	0	DTRMS	100	7	Validation
Saline Control Validation DatasetSingle_LSTM_size_100___DTR+RMS only_win3_.xlsx	Single-Layer LSTM, Sequence Length 7	accuracy	accuracy	0.866287	0.866287	0.866287	0.866287	DTRMS	100	7	Validation
Saline Control Validation DatasetSingle_LSTM_size_100___DTR+RMS only_win3_.xlsx	Single-Layer LSTM, Sequence Length 7	macro avg	macro avg	0.585926	0.556135	0.567912	278634	DTRMS	100	7	Validation
Saline Control Validation DatasetSingle_LSTM_size_100___DTR+RMS only_win3_.xlsx	Single-Layer LSTM, Sequence Length 7	weighted avg	weighted avg	0.860776	0.866287	0.862512	278634	DTRMS	100	7	Validation
Saline Control Validation DatasetSingle_LSTM_size_100___FFT + RMS_win0_.xlsx	Single-Layer LSTM, Sequence Length 1	0	Wake	0.944438	0.934044	0.939212	132937	FFT	100	1	Validation
Saline Control Validation DatasetSingle_LSTM_size_100___FFT + RMS_win0_.xlsx	Single-Layer LSTM, Sequence Length 1	1	NREM	0.942787	0.928006	0.935338	125594	FFT	100	1	Validation
Saline Control Validation DatasetSingle_LSTM_size_100___FFT + RMS_win0_.xlsx	Single-Layer LSTM, Sequence Length 1	2	REM	0.676338	0.791735	0.729501	20109	FFT	100	1	Validation
Saline Control Validation DatasetSingle_LSTM_size_100___FFT + RMS_win0_.xlsx	Single-Layer LSTM, Sequence Length 1	3	Seizure	0	0	0	0	FFT	100	1	Validation
Saline Control Validation DatasetSingle_LSTM_size_100___FFT + RMS_win0_.xlsx	Single-Layer LSTM, Sequence Length 1	accuracy	accuracy	0.921052	0.921052	0.921052	0.921052	FFT	100	1	Validation
Saline Control Validation DatasetSingle_LSTM_size_100___FFT + RMS_win0_.xlsx	Single-Layer LSTM, Sequence Length 1	macro avg	macro avg	0.640891	0.663446	0.651013	278640	FFT	100	1	Validation
Saline Control Validation DatasetSingle_LSTM_size_100___FFT + RMS_win0_.xlsx	Single-Layer LSTM, Sequence Length 1	weighted avg	weighted avg	0.924345	0.921052	0.922331	278640	FFT	100	1	Validation
Saline Control Validation DatasetSingle_LSTM_size_100___FFT + RMS_win1_.xlsx	Single-Layer LSTM, Sequence Length 3	0	Wake	0.956571	0.955708	0.95614	132936	FFT	100	3	Validation
Saline Control Validation DatasetSingle_LSTM_size_100___FFT + RMS_win1_.xlsx	Single-Layer LSTM, Sequence Length 3	1	NREM	0.952997	0.934885	0.943854	125593	FFT	100	3	Validation
Saline Control Validation DatasetSingle_LSTM_size_100___FFT + RMS_win1_.xlsx	Single-Layer LSTM, Sequence Length 3	2	REM	0.759245	0.853598	0.803661	20109	FFT	100	3	Validation
Saline Control Validation DatasetSingle_LSTM_size_100___FFT + RMS_win1_.xlsx	Single-Layer LSTM, Sequence Length 3	3	Seizure	0	0	0	0	FFT	100	3	Validation
Saline Control Validation DatasetSingle_LSTM_size_100___FFT + RMS_win1_.xlsx	Single-Layer LSTM, Sequence Length 3	4	Post Ictal	0	0	0	0	FFT	100	3	Validation
Saline Control Validation DatasetSingle_LSTM_size_100___FFT + RMS_win1_.xlsx	Single-Layer LSTM, Sequence Length 3	accuracy	accuracy	0.938953	0.938953	0.938953	0.938953	FFT	100	3	Validation
Saline Control Validation DatasetSingle_LSTM_size_100___FFT + RMS_win1_.xlsx	Single-Layer LSTM, Sequence Length 3	macro avg	macro avg	0.533763	0.548838	0.540731	278638	FFT	100	3	Validation
Saline Control Validation DatasetSingle_LSTM_size_100___FFT + RMS_win1_.xlsx	Single-Layer LSTM, Sequence Length 3	weighted avg	weighted avg	0.94072	0.938953	0.939598	278638	FFT	100	3	Validation
Saline Control Validation DatasetSingle_LSTM_size_100___FFT + RMS_win2_.xlsx	Single-Layer LSTM, Sequence Length 5	0	Wake	0.96254	0.957957	0.960243	132935	FFT	100	5	Validation
Saline Control Validation DatasetSingle_LSTM_size_100___FFT + RMS_win2_.xlsx	Single-Layer LSTM, Sequence Length 5	1	NREM	0.954586	0.937743	0.946089	125592	FFT	100	5	Validation
Saline Control Validation DatasetSingle_LSTM_size_100___FFT + RMS_win2_.xlsx	Single-Layer LSTM, Sequence Length 5	2	REM	0.759617	0.867124	0.809818	20109	FFT	100	5	Validation
Saline Control Validation DatasetSingle_LSTM_size_100___FFT + RMS_win2_.xlsx	Single-Layer LSTM, Sequence Length 5	3	Seizure	0	0	0	0	FFT	100	5	Validation
Saline Control Validation DatasetSingle_LSTM_size_100___FFT + RMS_win2_.xlsx	Single-Layer LSTM, Sequence Length 5	4	Post Ictal	0	0	0	0	FFT	100	5	Validation
Saline Control Validation DatasetSingle_LSTM_size_100___FFT + RMS_win2_.xlsx	Single-Layer LSTM, Sequence Length 5	accuracy	accuracy	0.94229	0.94229	0.94229	0.94229	FFT	100	5	Validation
Saline Control Validation DatasetSingle_LSTM_size_100___FFT + RMS_win2_.xlsx	Single-Layer LSTM, Sequence Length 5	macro avg	macro avg	0.535349	0.552565	0.54323	278636	FFT	100	5	Validation
Saline Control Validation DatasetSingle_LSTM_size_100___FFT + RMS_win2_.xlsx	Single-Layer LSTM, Sequence Length 5	weighted avg	weighted avg	0.94431	0.94229	0.943007	278636	FFT	100	5	Validation
Saline Control Validation DatasetSingle_LSTM_size_100___FFT + RMS_win3_.xlsx	Single-Layer LSTM, Sequence Length 7	0	Wake	0.964515	0.961199	0.962854	132934	FFT	100	7	Validation
Saline Control Validation DatasetSingle_LSTM_size_100___FFT + RMS_win3_.xlsx	Single-Layer LSTM, Sequence Length 7	1	NREM	0.956791	0.937273	0.946931	125591	FFT	100	7	Validation
Saline Control Validation DatasetSingle_LSTM_size_100___FFT + RMS_win3_.xlsx	Single-Layer LSTM, Sequence Length 7	2	REM	0.759156	0.873092	0.812147	20109	FFT	100	7	Validation
Saline Control Validation DatasetSingle_LSTM_size_100___FFT + RMS_win3_.xlsx	Single-Layer LSTM, Sequence Length 7	4	Post Ictal	0	0	0	0	FFT	100	7	Validation
Saline Control Validation DatasetSingle_LSTM_size_100___FFT + RMS_win3_.xlsx	Single-Layer LSTM, Sequence Length 7	accuracy	accuracy	0.944056	0.944056	0.944056	0.944056	FFT	100	7	Validation
Saline Control Validation DatasetSingle_LSTM_size_100___FFT + RMS_win3_.xlsx	Single-Layer LSTM, Sequence Length 7	macro avg	macro avg	0.670115	0.692891	0.680483	278634	FFT	100	7	Validation
Saline Control Validation DatasetSingle_LSTM_size_100___FFT + RMS_win3_.xlsx	Single-Layer LSTM, Sequence Length 7	weighted avg	weighted avg	0.946212	0.944056	0.9448	278634	FFT	100	7	Validation
Saline Control Validation DatasetSingle_LSTM_size_100___FullFeats_win0_.xlsx	Single-Layer LSTM, Sequence Length 1	0	Wake	0.949784	0.944011	0.946889	132937	Full	100	1	Validation
Saline Control Validation DatasetSingle_LSTM_size_100___FullFeats_win0_.xlsx	Single-Layer LSTM, Sequence Length 1	1	NREM	0.949905	0.924288	0.936921	125594	Full	100	1	Validation
Saline Control Validation DatasetSingle_LSTM_size_100___FullFeats_win0_.xlsx	Single-Layer LSTM, Sequence Length 1	2	REM	0.706333	0.853648	0.773034	20109	Full	100	1	Validation
Saline Control Validation DatasetSingle_LSTM_size_100___FullFeats_win0_.xlsx	Single-Layer LSTM, Sequence Length 1	4	Post Ictal	0	0	0	0	Full	100	1	Validation
Saline Control Validation DatasetSingle_LSTM_size_100___FullFeats_win0_.xlsx	Single-Layer LSTM, Sequence Length 1	accuracy	accuracy	0.9286	0.9286	0.9286	0.9286	Full	100	1	Validation
Saline Control Validation DatasetSingle_LSTM_size_100___FullFeats_win0_.xlsx	Single-Layer LSTM, Sequence Length 1	macro avg	macro avg	0.651505	0.680487	0.664211	278640	Full	100	1	Validation
Saline Control Validation DatasetSingle_LSTM_size_100___FullFeats_win0_.xlsx	Single-Layer LSTM, Sequence Length 1	weighted avg	weighted avg	0.932269	0.9286	0.929849	278640	Full	100	1	Validation
Saline Control Validation DatasetSingle_LSTM_size_100___FullFeats_win1_.xlsx	Single-Layer LSTM, Sequence Length 3	0	Wake	0.963176	0.961162	0.962168	132936	Full	100	3	Validation
Saline Control Validation DatasetSingle_LSTM_size_100___FullFeats_win1_.xlsx	Single-Layer LSTM, Sequence Length 3	1	NREM	0.958825	0.937441	0.948012	125593	Full	100	3	Validation
Saline Control Validation DatasetSingle_LSTM_size_100___FullFeats_win1_.xlsx	Single-Layer LSTM, Sequence Length 3	2	REM	0.768653	0.88627	0.823282	20109	Full	100	3	Validation
Saline Control Validation DatasetSingle_LSTM_size_100___FullFeats_win1_.xlsx	Single-Layer LSTM, Sequence Length 3	4	Post Ictal	0	0	0	0	Full	100	3	Validation
Saline Control Validation DatasetSingle_LSTM_size_100___FullFeats_win1_.xlsx	Single-Layer LSTM, Sequence Length 3	accuracy	accuracy	0.945065	0.945065	0.945065	0.945065	Full	100	3	Validation
Saline Control Validation DatasetSingle_LSTM_size_100___FullFeats_win1_.xlsx	Single-Layer LSTM, Sequence Length 3	macro avg	macro avg	0.672664	0.696218	0.683366	278638	Full	100	3	Validation
Saline Control Validation DatasetSingle_LSTM_size_100___FullFeats_win1_.xlsx	Single-Layer LSTM, Sequence Length 3	weighted avg	weighted avg	0.947176	0.945065	0.945764	278638	Full	100	3	Validation
Saline Control Validation DatasetSingle_LSTM_size_100___FullFeats_win2_.xlsx	Single-Layer LSTM, Sequence Length 5	0	Wake	0.969042	0.96399	0.966509	132935	Full	100	5	Validation
Saline Control Validation DatasetSingle_LSTM_size_100___FullFeats_win2_.xlsx	Single-Layer LSTM, Sequence Length 5	1	NREM	0.96059	0.941843	0.951124	125592	Full	100	5	Validation
Saline Control Validation DatasetSingle_LSTM_size_100___FullFeats_win2_.xlsx	Single-Layer LSTM, Sequence Length 5	2	REM	0.773363	0.894276	0.829436	20109	Full	100	5	Validation
Saline Control Validation DatasetSingle_LSTM_size_100___FullFeats_win2_.xlsx	Single-Layer LSTM, Sequence Length 5	accuracy	accuracy	0.948976	0.948976	0.948976	0.948976	Full	100	5	Validation
Saline Control Validation DatasetSingle_LSTM_size_100___FullFeats_win2_.xlsx	Single-Layer LSTM, Sequence Length 5	macro avg	macro avg	0.900998	0.93337	0.91569	278636	Full	100	5	Validation
Saline Control Validation DatasetSingle_LSTM_size_100___FullFeats_win2_.xlsx	Single-Layer LSTM, Sequence Length 5	weighted avg	weighted avg	0.95111	0.948976	0.949682	278636	Full	100	5	Validation
Saline Control Validation DatasetSingle_LSTM_size_100___FullFeats_win3_.xlsx	Single-Layer LSTM, Sequence Length 7	0	Wake	0.969386	0.965193	0.967285	132934	Full	100	7	Validation
Saline Control Validation DatasetSingle_LSTM_size_100___FullFeats_win3_.xlsx	Single-Layer LSTM, Sequence Length 7	1	NREM	0.96219	0.941405	0.951684	125591	Full	100	7	Validation
Saline Control Validation DatasetSingle_LSTM_size_100___FullFeats_win3_.xlsx	Single-Layer LSTM, Sequence Length 7	2	REM	0.771979	0.898205	0.830322	20109	Full	100	7	Validation
Saline Control Validation DatasetSingle_LSTM_size_100___FullFeats_win3_.xlsx	Single-Layer LSTM, Sequence Length 7	accuracy	accuracy	0.949636	0.949636	0.949636	0.949636	Full	100	7	Validation
Saline Control Validation DatasetSingle_LSTM_size_100___FullFeats_win3_.xlsx	Single-Layer LSTM, Sequence Length 7	macro avg	macro avg	0.901185	0.934934	0.916431	278634	Full	100	7	Validation
Saline Control Validation DatasetSingle_LSTM_size_100___FullFeats_win3_.xlsx	Single-Layer LSTM, Sequence Length 7	weighted avg	weighted avg	0.951896	0.949636	0.950369	278634	Full	100	7	Validation
Saline Control Validation DatasetSingle_LSTM_size_100___StatRMS_win0_.xlsx	Single-Layer LSTM, Sequence Length 1	0	Wake	0.886199	0.888752	0.887473	132937	StatRMS	100	1	Validation
Saline Control Validation DatasetSingle_LSTM_size_100___StatRMS_win0_.xlsx	Single-Layer LSTM, Sequence Length 1	1	NREM	0.917593	0.874604	0.895583	125594	StatRMS	100	1	Validation
Saline Control Validation DatasetSingle_LSTM_size_100___StatRMS_win0_.xlsx	Single-Layer LSTM, Sequence Length 1	2	REM	0.491058	0.625392	0.550143	20109	StatRMS	100	1	Validation
Saline Control Validation DatasetSingle_LSTM_size_100___StatRMS_win0_.xlsx	Single-Layer LSTM, Sequence Length 1	accuracy	accuracy	0.863369	0.863369	0.863369	0.863369	StatRMS	100	1	Validation
Saline Control Validation DatasetSingle_LSTM_size_100___StatRMS_win0_.xlsx	Single-Layer LSTM, Sequence Length 1	macro avg	macro avg	0.76495	0.796249	0.777733	278640	StatRMS	100	1	Validation
Saline Control Validation DatasetSingle_LSTM_size_100___StatRMS_win0_.xlsx	Single-Layer LSTM, Sequence Length 1	weighted avg	weighted avg	0.871832	0.863369	0.866784	278640	StatRMS	100	1	Validation
Saline Control Validation DatasetSingle_LSTM_size_100___StatRMS_win1_.xlsx	Single-Layer LSTM, Sequence Length 3	0	Wake	0.919503	0.931967	0.925693	132936	StatRMS	100	3	Validation
Saline Control Validation DatasetSingle_LSTM_size_100___StatRMS_win1_.xlsx	Single-Layer LSTM, Sequence Length 3	1	NREM	0.939009	0.907996	0.923243	125593	StatRMS	100	3	Validation
Saline Control Validation DatasetSingle_LSTM_size_100___StatRMS_win1_.xlsx	Single-Layer LSTM, Sequence Length 3	2	REM	0.652023	0.727734	0.687801	20109	StatRMS	100	3	Validation
Saline Control Validation DatasetSingle_LSTM_size_100___StatRMS_win1_.xlsx	Single-Layer LSTM, Sequence Length 3	3	Seizure	0	0	0	0	StatRMS	100	3	Validation
Saline Control Validation DatasetSingle_LSTM_size_100___StatRMS_win1_.xlsx	Single-Layer LSTM, Sequence Length 3	accuracy	accuracy	0.906423	0.906423	0.906423	0.906423	StatRMS	100	3	Validation
Saline Control Validation DatasetSingle_LSTM_size_100___StatRMS_win1_.xlsx	Single-Layer LSTM, Sequence Length 3	macro avg	macro avg	0.627634	0.641924	0.634184	278638	StatRMS	100	3	Validation
Saline Control Validation DatasetSingle_LSTM_size_100___StatRMS_win1_.xlsx	Single-Layer LSTM, Sequence Length 3	weighted avg	weighted avg	0.908992	0.906423	0.90742	278638	StatRMS	100	3	Validation
Saline Control Validation DatasetSingle_LSTM_size_100___StatRMS_win2_.xlsx	Single-Layer LSTM, Sequence Length 5	0	Wake	0.93945	0.931959	0.93569	132935	StatRMS	100	5	Validation
Saline Control Validation DatasetSingle_LSTM_size_100___StatRMS_win2_.xlsx	Single-Layer LSTM, Sequence Length 5	1	NREM	0.935246	0.918968	0.927036	125592	StatRMS	100	5	Validation
Saline Control Validation DatasetSingle_LSTM_size_100___StatRMS_win2_.xlsx	Single-Layer LSTM, Sequence Length 5	2	REM	0.680757	0.790442	0.731511	20109	StatRMS	100	5	Validation
Saline Control Validation DatasetSingle_LSTM_size_100___StatRMS_win2_.xlsx	Single-Layer LSTM, Sequence Length 5	3	Seizure	0	0	0	0	StatRMS	100	5	Validation
Saline Control Validation DatasetSingle_LSTM_size_100___StatRMS_win2_.xlsx	Single-Layer LSTM, Sequence Length 5	4	Post Ictal	0	0	0	0	StatRMS	100	5	Validation
Saline Control Validation DatasetSingle_LSTM_size_100___StatRMS_win2_.xlsx	Single-Layer LSTM, Sequence Length 5	accuracy	accuracy	0.91589	0.91589	0.91589	0.91589	StatRMS	100	5	Validation
Saline Control Validation DatasetSingle_LSTM_size_100___StatRMS_win2_.xlsx	Single-Layer LSTM, Sequence Length 5	macro avg	macro avg	0.511091	0.528274	0.518847	278636	StatRMS	100	5	Validation
Saline Control Validation DatasetSingle_LSTM_size_100___StatRMS_win2_.xlsx	Single-Layer LSTM, Sequence Length 5	weighted avg	weighted avg	0.918886	0.91589	0.917053	278636	StatRMS	100	5	Validation
Saline Control Validation DatasetSingle_LSTM_size_100___StatRMS_win3_.xlsx	Single-Layer LSTM, Sequence Length 7	0	Wake	0.94819	0.934659	0.941376	132934	StatRMS	100	7	Validation
Saline Control Validation DatasetSingle_LSTM_size_100___StatRMS_win3_.xlsx	Single-Layer LSTM, Sequence Length 7	1	NREM	0.935555	0.92044	0.927936	125591	StatRMS	100	7	Validation
Saline Control Validation DatasetSingle_LSTM_size_100___StatRMS_win3_.xlsx	Single-Layer LSTM, Sequence Length 7	2	REM	0.695183	0.830424	0.756809	20109	StatRMS	100	7	Validation
Saline Control Validation DatasetSingle_LSTM_size_100___StatRMS_win3_.xlsx	Single-Layer LSTM, Sequence Length 7	3	Seizure	0	0	0	0	StatRMS	100	7	Validation
Saline Control Validation DatasetSingle_LSTM_size_100___StatRMS_win3_.xlsx	Single-Layer LSTM, Sequence Length 7	4	Post Ictal	0	0	0	0	StatRMS	100	7	Validation
Saline Control Validation DatasetSingle_LSTM_size_100___StatRMS_win3_.xlsx	Single-Layer LSTM, Sequence Length 7	accuracy	accuracy	0.920728	0.920728	0.920728	0.920728	StatRMS	100	7	Validation
Saline Control Validation DatasetSingle_LSTM_size_100___StatRMS_win3_.xlsx	Single-Layer LSTM, Sequence Length 7	macro avg	macro avg	0.515786	0.537105	0.525224	278634	StatRMS	100	7	Validation
Saline Control Validation DatasetSingle_LSTM_size_100___StatRMS_win3_.xlsx	Single-Layer LSTM, Sequence Length 7	weighted avg	weighted avg	0.924235	0.920728	0.921998	278634	StatRMS	100	7	Validation
Saline Control Validation DatasetSingle_LSTM_size_200___DTR+RMS only_win0_.xlsx	Single-Layer LSTM, Sequence Length 1	0	Wake	0.842905	0.825963	0.834348	132937	DTRMS	200	1	Validation
Saline Control Validation DatasetSingle_LSTM_size_200___DTR+RMS only_win0_.xlsx	Single-Layer LSTM, Sequence Length 1	1	NREM	0.800983	0.839268	0.819679	125594	DTRMS	200	1	Validation
Saline Control Validation DatasetSingle_LSTM_size_200___DTR+RMS only_win0_.xlsx	Single-Layer LSTM, Sequence Length 1	2	REM	0.402134	0.335521	0.36582	20109	DTRMS	200	1	Validation
Saline Control Validation DatasetSingle_LSTM_size_200___DTR+RMS only_win0_.xlsx	Single-Layer LSTM, Sequence Length 1	accuracy	accuracy	0.796565	0.796565	0.796565	0.796565	DTRMS	200	1	Validation
Saline Control Validation DatasetSingle_LSTM_size_200___DTR+RMS only_win0_.xlsx	Single-Layer LSTM, Sequence Length 1	macro avg	macro avg	0.682007	0.666917	0.673282	278640	DTRMS	200	1	Validation
Saline Control Validation DatasetSingle_LSTM_size_200___DTR+RMS only_win0_.xlsx	Single-Layer LSTM, Sequence Length 1	weighted avg	weighted avg	0.792199	0.796565	0.793923	278640	DTRMS	200	1	Validation
Saline Control Validation DatasetSingle_LSTM_size_200___DTR+RMS only_win1_.xlsx	Single-Layer LSTM, Sequence Length 3	0	Wake	0.878684	0.886735	0.882691	132936	DTRMS	200	3	Validation
Saline Control Validation DatasetSingle_LSTM_size_200___DTR+RMS only_win1_.xlsx	Single-Layer LSTM, Sequence Length 3	1	NREM	0.847945	0.88036	0.863849	125593	DTRMS	200	3	Validation
Saline Control Validation DatasetSingle_LSTM_size_200___DTR+RMS only_win1_.xlsx	Single-Layer LSTM, Sequence Length 3	2	REM	0.526031	0.367796	0.432907	20109	DTRMS	200	3	Validation
Saline Control Validation DatasetSingle_LSTM_size_200___DTR+RMS only_win1_.xlsx	Single-Layer LSTM, Sequence Length 3	4	Post Ictal	0	0	0	0	DTRMS	200	3	Validation
Saline Control Validation DatasetSingle_LSTM_size_200___DTR+RMS only_win1_.xlsx	Single-Layer LSTM, Sequence Length 3	accuracy	accuracy	0.84641	0.84641	0.84641	0.84641	DTRMS	200	3	Validation
Saline Control Validation DatasetSingle_LSTM_size_200___DTR+RMS only_win1_.xlsx	Single-Layer LSTM, Sequence Length 3	macro avg	macro avg	0.563165	0.533723	0.544862	278638	DTRMS	200	3	Validation
Saline Control Validation DatasetSingle_LSTM_size_200___DTR+RMS only_win1_.xlsx	Single-Layer LSTM, Sequence Length 3	weighted avg	weighted avg	0.839378	0.84641	0.841738	278638	DTRMS	200	3	Validation
Saline Control Validation DatasetSingle_LSTM_size_200___DTR+RMS only_win2_.xlsx	Single-Layer LSTM, Sequence Length 5	0	Wake	0.892824	0.901252	0.897018	132935	DTRMS	200	5	Validation
Saline Control Validation DatasetSingle_LSTM_size_200___DTR+RMS only_win2_.xlsx	Single-Layer LSTM, Sequence Length 5	1	NREM	0.856838	0.890956	0.873564	125592	DTRMS	200	5	Validation
Saline Control Validation DatasetSingle_LSTM_size_200___DTR+RMS only_win2_.xlsx	Single-Layer LSTM, Sequence Length 5	2	REM	0.571687	0.393207	0.46594	20109	DTRMS	200	5	Validation
Saline Control Validation DatasetSingle_LSTM_size_200___DTR+RMS only_win2_.xlsx	Single-Layer LSTM, Sequence Length 5	3	Seizure	0	0	0	0	DTRMS	200	5	Validation
Saline Control Validation DatasetSingle_LSTM_size_200___DTR+RMS only_win2_.xlsx	Single-Layer LSTM, Sequence Length 5	4	Post Ictal	0	0	0	0	DTRMS	200	5	Validation
Saline Control Validation DatasetSingle_LSTM_size_200___DTR+RMS only_win2_.xlsx	Single-Layer LSTM, Sequence Length 5	accuracy	accuracy	0.859946	0.859946	0.859946	0.859946	DTRMS	200	5	Validation
Saline Control Validation DatasetSingle_LSTM_size_200___DTR+RMS only_win2_.xlsx	Single-Layer LSTM, Sequence Length 5	macro avg	macro avg	0.46427	0.437083	0.447304	278636	DTRMS	200	5	Validation
Saline Control Validation DatasetSingle_LSTM_size_200___DTR+RMS only_win2_.xlsx	Single-Layer LSTM, Sequence Length 5	weighted avg	weighted avg	0.853427	0.859946	0.855336	278636	DTRMS	200	5	Validation
Saline Control Validation DatasetSingle_LSTM_size_200___DTR+RMS only_win3_.xlsx	Single-Layer LSTM, Sequence Length 7	0	Wake	0.902655	0.905765	0.904208	132934	DTRMS	200	7	Validation
Saline Control Validation DatasetSingle_LSTM_size_200___DTR+RMS only_win3_.xlsx	Single-Layer LSTM, Sequence Length 7	1	NREM	0.863111	0.89594	0.879219	125591	DTRMS	200	7	Validation
Saline Control Validation DatasetSingle_LSTM_size_200___DTR+RMS only_win3_.xlsx	Single-Layer LSTM, Sequence Length 7	2	REM	0.57599	0.425183	0.489228	20109	DTRMS	200	7	Validation
Saline Control Validation DatasetSingle_LSTM_size_200___DTR+RMS only_win3_.xlsx	Single-Layer LSTM, Sequence Length 7	4	Post Ictal	0	0	0	0	DTRMS	200	7	Validation
Saline Control Validation DatasetSingle_LSTM_size_200___DTR+RMS only_win3_.xlsx	Single-Layer LSTM, Sequence Length 7	accuracy	accuracy	0.866653	0.866653	0.866653	0.866653	DTRMS	200	7	Validation
Saline Control Validation DatasetSingle_LSTM_size_200___DTR+RMS only_win3_.xlsx	Single-Layer LSTM, Sequence Length 7	macro avg	macro avg	0.585439	0.556722	0.568164	278634	DTRMS	200	7	Validation
Saline Control Validation DatasetSingle_LSTM_size_200___DTR+RMS only_win3_.xlsx	Single-Layer LSTM, Sequence Length 7	weighted avg	weighted avg	0.861256	0.866653	0.862995	278634	DTRMS	200	7	Validation
Saline Control Validation DatasetSingle_LSTM_size_200___FFT + RMS_win0_.xlsx	Single-Layer LSTM, Sequence Length 1	0	Wake	0.943772	0.937865	0.940809	132937	FFT	200	1	Validation
Saline Control Validation DatasetSingle_LSTM_size_200___FFT + RMS_win0_.xlsx	Single-Layer LSTM, Sequence Length 1	1	NREM	0.943329	0.928938	0.936078	125594	FFT	200	1	Validation
Saline Control Validation DatasetSingle_LSTM_size_200___FFT + RMS_win0_.xlsx	Single-Layer LSTM, Sequence Length 1	2	REM	0.704534	0.800637	0.749517	20109	FFT	200	1	Validation
Saline Control Validation DatasetSingle_LSTM_size_200___FFT + RMS_win0_.xlsx	Single-Layer LSTM, Sequence Length 1	4	Post Ictal	0	0	0	0	FFT	200	1	Validation
Saline Control Validation DatasetSingle_LSTM_size_200___FFT + RMS_win0_.xlsx	Single-Layer LSTM, Sequence Length 1	accuracy	accuracy	0.923938	0.923938	0.923938	0.923938	FFT	200	1	Validation
Saline Control Validation DatasetSingle_LSTM_size_200___FFT + RMS_win0_.xlsx	Single-Layer LSTM, Sequence Length 1	macro avg	macro avg	0.647909	0.66686	0.656601	278640	FFT	200	1	Validation
Saline Control Validation DatasetSingle_LSTM_size_200___FFT + RMS_win0_.xlsx	Single-Layer LSTM, Sequence Length 1	weighted avg	weighted avg	0.926307	0.923938	0.924871	278640	FFT	200	1	Validation
Saline Control Validation DatasetSingle_LSTM_size_200___FFT + RMS_win1_.xlsx	Single-Layer LSTM, Sequence Length 3	0	Wake	0.956802	0.958882	0.957841	132936	FFT	200	3	Validation
Saline Control Validation DatasetSingle_LSTM_size_200___FFT + RMS_win1_.xlsx	Single-Layer LSTM, Sequence Length 3	1	NREM	0.955447	0.935195	0.945213	125593	FFT	200	3	Validation
Saline Control Validation DatasetSingle_LSTM_size_200___FFT + RMS_win1_.xlsx	Single-Layer LSTM, Sequence Length 3	2	REM	0.766027	0.856234	0.808623	20109	FFT	200	3	Validation
Saline Control Validation DatasetSingle_LSTM_size_200___FFT + RMS_win1_.xlsx	Single-Layer LSTM, Sequence Length 3	3	Seizure	0	0	0	0	FFT	200	3	Validation
Saline Control Validation DatasetSingle_LSTM_size_200___FFT + RMS_win1_.xlsx	Single-Layer LSTM, Sequence Length 3	4	Post Ictal	0	0	0	0	FFT	200	3	Validation
Saline Control Validation DatasetSingle_LSTM_size_200___FFT + RMS_win1_.xlsx	Single-Layer LSTM, Sequence Length 3	accuracy	accuracy	0.940798	0.940798	0.940798	0.940798	FFT	200	3	Validation
Saline Control Validation DatasetSingle_LSTM_size_200___FFT + RMS_win1_.xlsx	Single-Layer LSTM, Sequence Length 3	macro avg	macro avg	0.535655	0.550062	0.542335	278638	FFT	200	3	Validation
Saline Control Validation DatasetSingle_LSTM_size_200___FFT + RMS_win1_.xlsx	Single-Layer LSTM, Sequence Length 3	weighted avg	weighted avg	0.942423	0.940798	0.94138	278638	FFT	200	3	Validation
Saline Control Validation DatasetSingle_LSTM_size_200___FFT + RMS_win2_.xlsx	Single-Layer LSTM, Sequence Length 5	0	Wake	0.964738	0.961327	0.963029	132935	FFT	200	5	Validation
Saline Control Validation DatasetSingle_LSTM_size_200___FFT + RMS_win2_.xlsx	Single-Layer LSTM, Sequence Length 5	1	NREM	0.957018	0.939264	0.948058	125592	FFT	200	5	Validation
Saline Control Validation DatasetSingle_LSTM_size_200___FFT + RMS_win2_.xlsx	Single-Layer LSTM, Sequence Length 5	2	REM	0.766904	0.873688	0.816821	20109	FFT	200	5	Validation
Saline Control Validation DatasetSingle_LSTM_size_200___FFT + RMS_win2_.xlsx	Single-Layer LSTM, Sequence Length 5	accuracy	accuracy	0.945057	0.945057	0.945057	0.945057	FFT	200	5	Validation
Saline Control Validation DatasetSingle_LSTM_size_200___FFT + RMS_win2_.xlsx	Single-Layer LSTM, Sequence Length 5	macro avg	macro avg	0.89622	0.92476	0.909303	278636	FFT	200	5	Validation
Saline Control Validation DatasetSingle_LSTM_size_200___FFT + RMS_win2_.xlsx	Single-Layer LSTM, Sequence Length 5	weighted avg	weighted avg	0.946981	0.945057	0.945729	278636	FFT	200	5	Validation
Saline Control Validation DatasetSingle_LSTM_size_200___FFT + RMS_win3_.xlsx	Single-Layer LSTM, Sequence Length 7	0	Wake	0.968934	0.964072	0.966497	132934	FFT	200	7	Validation
Saline Control Validation DatasetSingle_LSTM_size_200___FFT + RMS_win3_.xlsx	Single-Layer LSTM, Sequence Length 7	1	NREM	0.958763	0.942838	0.950734	125591	FFT	200	7	Validation
Saline Control Validation DatasetSingle_LSTM_size_200___FFT + RMS_win3_.xlsx	Single-Layer LSTM, Sequence Length 7	2	REM	0.771499	0.87712	0.820926	20109	FFT	200	7	Validation
Saline Control Validation DatasetSingle_LSTM_size_200___FFT + RMS_win3_.xlsx	Single-Layer LSTM, Sequence Length 7	accuracy	accuracy	0.948226	0.948226	0.948226	0.948226	FFT	200	7	Validation
Saline Control Validation DatasetSingle_LSTM_size_200___FFT + RMS_win3_.xlsx	Single-Layer LSTM, Sequence Length 7	macro avg	macro avg	0.899732	0.92801	0.912719	278634	FFT	200	7	Validation
Saline Control Validation DatasetSingle_LSTM_size_200___FFT + RMS_win3_.xlsx	Single-Layer LSTM, Sequence Length 7	weighted avg	weighted avg	0.950101	0.948226	0.948886	278634	FFT	200	7	Validation
Saline Control Validation DatasetSingle_LSTM_size_200___FullFeats_win0_.xlsx	Single-Layer LSTM, Sequence Length 1	0	Wake	0.950378	0.949999	0.950188	132937	Full	200	1	Validation
Saline Control Validation DatasetSingle_LSTM_size_200___FullFeats_win0_.xlsx	Single-Layer LSTM, Sequence Length 1	1	NREM	0.949268	0.928317	0.938675	125594	Full	200	1	Validation
Saline Control Validation DatasetSingle_LSTM_size_200___FullFeats_win0_.xlsx	Single-Layer LSTM, Sequence Length 1	2	REM	0.746566	0.85141	0.795549	20109	Full	200	1	Validation
Saline Control Validation DatasetSingle_LSTM_size_200___FullFeats_win0_.xlsx	Single-Layer LSTM, Sequence Length 1	4	Post Ictal	0	0	0	0	Full	200	1	Validation
Saline Control Validation DatasetSingle_LSTM_size_200___FullFeats_win0_.xlsx	Single-Layer LSTM, Sequence Length 1	accuracy	accuracy	0.933111	0.933111	0.933111	0.933111	Full	200	1	Validation
Saline Control Validation DatasetSingle_LSTM_size_200___FullFeats_win0_.xlsx	Single-Layer LSTM, Sequence Length 1	macro avg	macro avg	0.661553	0.682431	0.671103	278640	Full	200	1	Validation
Saline Control Validation DatasetSingle_LSTM_size_200___FullFeats_win0_.xlsx	Single-Layer LSTM, Sequence Length 1	weighted avg	weighted avg	0.935169	0.933111	0.933839	278640	Full	200	1	Validation
Saline Control Validation DatasetSingle_LSTM_size_200___FullFeats_win1_.xlsx	Single-Layer LSTM, Sequence Length 3	0	Wake	0.965336	0.963847	0.964591	132936	Full	200	3	Validation
Saline Control Validation DatasetSingle_LSTM_size_200___FullFeats_win1_.xlsx	Single-Layer LSTM, Sequence Length 3	1	NREM	0.960008	0.941151	0.950486	125593	Full	200	3	Validation
Saline Control Validation DatasetSingle_LSTM_size_200___FullFeats_win1_.xlsx	Single-Layer LSTM, Sequence Length 3	2	REM	0.783099	0.887115	0.831868	20109	Full	200	3	Validation
Saline Control Validation DatasetSingle_LSTM_size_200___FullFeats_win1_.xlsx	Single-Layer LSTM, Sequence Length 3	3	Seizure	0	0	0	0	Full	200	3	Validation
Saline Control Validation DatasetSingle_LSTM_size_200___FullFeats_win1_.xlsx	Single-Layer LSTM, Sequence Length 3	accuracy	accuracy	0.94808	0.94808	0.94808	0.94808	Full	200	3	Validation
Saline Control Validation DatasetSingle_LSTM_size_200___FullFeats_win1_.xlsx	Single-Layer LSTM, Sequence Length 3	macro avg	macro avg	0.677111	0.698028	0.686736	278638	Full	200	3	Validation
Saline Control Validation DatasetSingle_LSTM_size_200___FullFeats_win1_.xlsx	Single-Layer LSTM, Sequence Length 3	weighted avg	weighted avg	0.949783	0.94808	0.948655	278638	Full	200	3	Validation
Saline Control Validation DatasetSingle_LSTM_size_200___FullFeats_win2_.xlsx	Single-Layer LSTM, Sequence Length 5	0	Wake	0.969593	0.968842	0.969217	132935	Full	200	5	Validation
Saline Control Validation DatasetSingle_LSTM_size_200___FullFeats_win2_.xlsx	Single-Layer LSTM, Sequence Length 5	1	NREM	0.962714	0.945896	0.954231	125592	Full	200	5	Validation
Saline Control Validation DatasetSingle_LSTM_size_200___FullFeats_win2_.xlsx	Single-Layer LSTM, Sequence Length 5	2	REM	0.797019	0.88806	0.84008	20109	Full	200	5	Validation
Saline Control Validation DatasetSingle_LSTM_size_200___FullFeats_win2_.xlsx	Single-Layer LSTM, Sequence Length 5	accuracy	accuracy	0.952669	0.952669	0.952669	0.952669	Full	200	5	Validation
Saline Control Validation DatasetSingle_LSTM_size_200___FullFeats_win2_.xlsx	Single-Layer LSTM, Sequence Length 5	macro avg	macro avg	0.909775	0.934266	0.921176	278636	Full	200	5	Validation
Saline Control Validation DatasetSingle_LSTM_size_200___FullFeats_win2_.xlsx	Single-Layer LSTM, Sequence Length 5	weighted avg	weighted avg	0.954038	0.952669	0.953143	278636	Full	200	5	Validation
Saline Control Validation DatasetSingle_LSTM_size_200___FullFeats_win3_.xlsx	Single-Layer LSTM, Sequence Length 7	0	Wake	0.971594	0.969759	0.970676	132934	Full	200	7	Validation
Saline Control Validation DatasetSingle_LSTM_size_200___FullFeats_win3_.xlsx	Single-Layer LSTM, Sequence Length 7	1	NREM	0.963121	0.947799	0.955398	125591	Full	200	7	Validation
Saline Control Validation DatasetSingle_LSTM_size_200___FullFeats_win3_.xlsx	Single-Layer LSTM, Sequence Length 7	2	REM	0.8011	0.890696	0.843526	20109	Full	200	7	Validation
Saline Control Validation DatasetSingle_LSTM_size_200___FullFeats_win3_.xlsx	Single-Layer LSTM, Sequence Length 7	accuracy	accuracy	0.954155	0.954155	0.954155	0.954155	Full	200	7	Validation
Saline Control Validation DatasetSingle_LSTM_size_200___FullFeats_win3_.xlsx	Single-Layer LSTM, Sequence Length 7	macro avg	macro avg	0.911938	0.936085	0.9232	278634	Full	200	7	Validation
Saline Control Validation DatasetSingle_LSTM_size_200___FullFeats_win3_.xlsx	Single-Layer LSTM, Sequence Length 7	weighted avg	weighted avg	0.95547	0.954155	0.954613	278634	Full	200	7	Validation
Saline Control Validation DatasetSingle_LSTM_size_200___StatRMS_win0_.xlsx	Single-Layer LSTM, Sequence Length 1	0	Wake	0.884324	0.901886	0.893019	132937	StatRMS	200	1	Validation
Saline Control Validation DatasetSingle_LSTM_size_200___StatRMS_win0_.xlsx	Single-Layer LSTM, Sequence Length 1	1	NREM	0.918837	0.878489	0.89821	125594	StatRMS	200	1	Validation
Saline Control Validation DatasetSingle_LSTM_size_200___StatRMS_win0_.xlsx	Single-Layer LSTM, Sequence Length 1	2	REM	0.545083	0.622905	0.581401	20109	StatRMS	200	1	Validation
Saline Control Validation DatasetSingle_LSTM_size_200___StatRMS_win0_.xlsx	Single-Layer LSTM, Sequence Length 1	3	Seizure	0	0	0	0	StatRMS	200	1	Validation
Saline Control Validation DatasetSingle_LSTM_size_200___StatRMS_win0_.xlsx	Single-Layer LSTM, Sequence Length 1	accuracy	accuracy	0.871207	0.871207	0.871207	0.871207	StatRMS	200	1	Validation
Saline Control Validation DatasetSingle_LSTM_size_200___StatRMS_win0_.xlsx	Single-Layer LSTM, Sequence Length 1	macro avg	macro avg	0.587061	0.60082	0.593158	278640	StatRMS	200	1	Validation
Saline Control Validation DatasetSingle_LSTM_size_200___StatRMS_win0_.xlsx	Single-Layer LSTM, Sequence Length 1	weighted avg	weighted avg	0.875398	0.871207	0.87287	278640	StatRMS	200	1	Validation
Saline Control Validation DatasetSingle_LSTM_size_200___StatRMS_win1_.xlsx	Single-Layer LSTM, Sequence Length 3	0	Wake	0.930796	0.931629	0.931212	132936	StatRMS	200	3	Validation
Saline Control Validation DatasetSingle_LSTM_size_200___StatRMS_win1_.xlsx	Single-Layer LSTM, Sequence Length 3	1	NREM	0.933212	0.917623	0.925352	125593	StatRMS	200	3	Validation
Saline Control Validation DatasetSingle_LSTM_size_200___StatRMS_win1_.xlsx	Single-Layer LSTM, Sequence Length 3	2	REM	0.691799	0.758814	0.723758	20109	StatRMS	200	3	Validation
Saline Control Validation DatasetSingle_LSTM_size_200___StatRMS_win1_.xlsx	Single-Layer LSTM, Sequence Length 3	3	Seizure	0	0	0	0	StatRMS	200	3	Validation
Saline Control Validation DatasetSingle_LSTM_size_200___StatRMS_win1_.xlsx	Single-Layer LSTM, Sequence Length 3	4	Post Ictal	0	0	0	0	StatRMS	200	3	Validation
Saline Control Validation DatasetSingle_LSTM_size_200___StatRMS_win1_.xlsx	Single-Layer LSTM, Sequence Length 3	accuracy	accuracy	0.912844	0.912844	0.912844	0.912844	StatRMS	200	3	Validation
Saline Control Validation DatasetSingle_LSTM_size_200___StatRMS_win1_.xlsx	Single-Layer LSTM, Sequence Length 3	macro avg	macro avg	0.511161	0.521613	0.516064	278638	StatRMS	200	3	Validation
Saline Control Validation DatasetSingle_LSTM_size_200___StatRMS_win1_.xlsx	Single-Layer LSTM, Sequence Length 3	weighted avg	weighted avg	0.914637	0.912844	0.913599	278638	StatRMS	200	3	Validation
Saline Control Validation DatasetSingle_LSTM_size_200___StatRMS_win2_.xlsx	Single-Layer LSTM, Sequence Length 5	0	Wake	0.950085	0.929409	0.939634	132935	StatRMS	200	5	Validation
Saline Control Validation DatasetSingle_LSTM_size_200___StatRMS_win2_.xlsx	Single-Layer LSTM, Sequence Length 5	1	NREM	0.929217	0.924844	0.927025	125592	StatRMS	200	5	Validation
Saline Control Validation DatasetSingle_LSTM_size_200___StatRMS_win2_.xlsx	Single-Layer LSTM, Sequence Length 5	2	REM	0.707009	0.828236	0.762836	20109	StatRMS	200	5	Validation
Saline Control Validation DatasetSingle_LSTM_size_200___StatRMS_win2_.xlsx	Single-Layer LSTM, Sequence Length 5	3	Seizure	0	0	0	0	StatRMS	200	5	Validation
Saline Control Validation DatasetSingle_LSTM_size_200___StatRMS_win2_.xlsx	Single-Layer LSTM, Sequence Length 5	4	Post Ictal	0	0	0	0	StatRMS	200	5	Validation
Saline Control Validation DatasetSingle_LSTM_size_200___StatRMS_win2_.xlsx	Single-Layer LSTM, Sequence Length 5	accuracy	accuracy	0.92005	0.92005	0.92005	0.92005	StatRMS	200	5	Validation
Saline Control Validation DatasetSingle_LSTM_size_200___StatRMS_win2_.xlsx	Single-Layer LSTM, Sequence Length 5	macro avg	macro avg	0.517262	0.536498	0.525899	278636	StatRMS	200	5	Validation
Saline Control Validation DatasetSingle_LSTM_size_200___StatRMS_win2_.xlsx	Single-Layer LSTM, Sequence Length 5	weighted avg	weighted avg	0.923136	0.92005	0.921191	278636	StatRMS	200	5	Validation
Saline Control Validation DatasetSingle_LSTM_size_200___StatRMS_win3_.xlsx	Single-Layer LSTM, Sequence Length 7	0	Wake	0.959046	0.928536	0.943544	132934	StatRMS	200	7	Validation
Saline Control Validation DatasetSingle_LSTM_size_200___StatRMS_win3_.xlsx	Single-Layer LSTM, Sequence Length 7	1	NREM	0.931073	0.927129	0.929096	125591	StatRMS	200	7	Validation
Saline Control Validation DatasetSingle_LSTM_size_200___StatRMS_win3_.xlsx	Single-Layer LSTM, Sequence Length 7	2	REM	0.696288	0.859963	0.769518	20109	StatRMS	200	7	Validation
Saline Control Validation DatasetSingle_LSTM_size_200___StatRMS_win3_.xlsx	Single-Layer LSTM, Sequence Length 7	3	Seizure	0	0	0	0	StatRMS	200	7	Validation
Saline Control Validation DatasetSingle_LSTM_size_200___StatRMS_win3_.xlsx	Single-Layer LSTM, Sequence Length 7	4	Post Ictal	0	0	0	0	StatRMS	200	7	Validation
Saline Control Validation DatasetSingle_LSTM_size_200___StatRMS_win3_.xlsx	Single-Layer LSTM, Sequence Length 7	accuracy	accuracy	0.922953	0.922953	0.922953	0.922953	StatRMS	200	7	Validation
Saline Control Validation DatasetSingle_LSTM_size_200___StatRMS_win3_.xlsx	Single-Layer LSTM, Sequence Length 7	macro avg	macro avg	0.517281	0.543126	0.528432	278634	StatRMS	200	7	Validation
Saline Control Validation DatasetSingle_LSTM_size_200___StatRMS_win3_.xlsx	Single-Layer LSTM, Sequence Length 7	weighted avg	weighted avg	0.927474	0.922953	0.924473	278634	StatRMS	200	7	Validation
Saline Control Validation DatasetSingle_LSTM_size_50___DTR+RMS only_win0_.xlsx	Single-Layer LSTM, Sequence Length 1	0	Wake	0.874185	0.78034	0.824601	132937	DTRMS	50	1	Validation
Saline Control Validation DatasetSingle_LSTM_size_50___DTR+RMS only_win0_.xlsx	Single-Layer LSTM, Sequence Length 1	1	NREM	0.793241	0.862255	0.826309	125594	DTRMS	50	1	Validation
Saline Control Validation DatasetSingle_LSTM_size_50___DTR+RMS only_win0_.xlsx	Single-Layer LSTM, Sequence Length 1	2	REM	0.327491	0.381919	0.352617	20109	DTRMS	50	1	Validation
Saline Control Validation DatasetSingle_LSTM_size_50___DTR+RMS only_win0_.xlsx	Single-Layer LSTM, Sequence Length 1	3	Seizure	0	0	0	0	DTRMS	50	1	Validation
Saline Control Validation DatasetSingle_LSTM_size_50___DTR+RMS only_win0_.xlsx	Single-Layer LSTM, Sequence Length 1	accuracy	accuracy	0.788508	0.788508	0.788508	0.788508	DTRMS	50	1	Validation
Saline Control Validation DatasetSingle_LSTM_size_50___DTR+RMS only_win0_.xlsx	Single-Layer LSTM, Sequence Length 1	macro avg	macro avg	0.498729	0.506128	0.500882	278640	DTRMS	50	1	Validation
Saline Control Validation DatasetSingle_LSTM_size_50___DTR+RMS only_win0_.xlsx	Single-Layer LSTM, Sequence Length 1	weighted avg	weighted avg	0.798246	0.788508	0.791308	278640	DTRMS	50	1	Validation
Saline Control Validation DatasetSingle_LSTM_size_50___DTR+RMS only_win1_.xlsx	Single-Layer LSTM, Sequence Length 3	0	Wake	0.885813	0.881988	0.883897	132936	DTRMS	50	3	Validation
Saline Control Validation DatasetSingle_LSTM_size_50___DTR+RMS only_win1_.xlsx	Single-Layer LSTM, Sequence Length 3	1	NREM	0.850001	0.883847	0.866594	125593	DTRMS	50	3	Validation
Saline Control Validation DatasetSingle_LSTM_size_50___DTR+RMS only_win1_.xlsx	Single-Layer LSTM, Sequence Length 3	2	REM	0.505038	0.393853	0.442569	20109	DTRMS	50	3	Validation
Saline Control Validation DatasetSingle_LSTM_size_50___DTR+RMS only_win1_.xlsx	Single-Layer LSTM, Sequence Length 3	accuracy	accuracy	0.847598	0.847598	0.847598	0.847598	DTRMS	50	3	Validation
Saline Control Validation DatasetSingle_LSTM_size_50___DTR+RMS only_win1_.xlsx	Single-Layer LSTM, Sequence Length 3	macro avg	macro avg	0.746951	0.719896	0.73102	278638	DTRMS	50	3	Validation
Saline Control Validation DatasetSingle_LSTM_size_50___DTR+RMS only_win1_.xlsx	Single-Layer LSTM, Sequence Length 3	weighted avg	weighted avg	0.842191	0.847598	0.844247	278638	DTRMS	50	3	Validation
Saline Control Validation DatasetSingle_LSTM_size_50___DTR+RMS only_win2_.xlsx	Single-Layer LSTM, Sequence Length 5	0	Wake	0.890842	0.901772	0.896273	132935	DTRMS	50	5	Validation
Saline Control Validation DatasetSingle_LSTM_size_50___DTR+RMS only_win2_.xlsx	Single-Layer LSTM, Sequence Length 5	1	NREM	0.860465	0.888281	0.874152	125592	DTRMS	50	5	Validation
Saline Control Validation DatasetSingle_LSTM_size_50___DTR+RMS only_win2_.xlsx	Single-Layer LSTM, Sequence Length 5	2	REM	0.556527	0.399025	0.464796	20109	DTRMS	50	5	Validation
Saline Control Validation DatasetSingle_LSTM_size_50___DTR+RMS only_win2_.xlsx	Single-Layer LSTM, Sequence Length 5	accuracy	accuracy	0.859408	0.859408	0.859408	0.859408	DTRMS	50	5	Validation
Saline Control Validation DatasetSingle_LSTM_size_50___DTR+RMS only_win2_.xlsx	Single-Layer LSTM, Sequence Length 5	macro avg	macro avg	0.769278	0.729693	0.745074	278636	DTRMS	50	5	Validation
Saline Control Validation DatasetSingle_LSTM_size_50___DTR+RMS only_win2_.xlsx	Single-Layer LSTM, Sequence Length 5	weighted avg	weighted avg	0.853022	0.859408	0.855163	278636	DTRMS	50	5	Validation
Saline Control Validation DatasetSingle_LSTM_size_50___DTR+RMS only_win3_.xlsx	Single-Layer LSTM, Sequence Length 7	0	Wake	0.899866	0.907285	0.90356	132934	DTRMS	50	7	Validation
Saline Control Validation DatasetSingle_LSTM_size_50___DTR+RMS only_win3_.xlsx	Single-Layer LSTM, Sequence Length 7	1	NREM	0.863188	0.893312	0.877992	125591	DTRMS	50	7	Validation
Saline Control Validation DatasetSingle_LSTM_size_50___DTR+RMS only_win3_.xlsx	Single-Layer LSTM, Sequence Length 7	2	REM	0.580621	0.422249	0.48893	20109	DTRMS	50	7	Validation
Saline Control Validation DatasetSingle_LSTM_size_50___DTR+RMS only_win3_.xlsx	Single-Layer LSTM, Sequence Length 7	4	Post Ictal	0	0	0	0	DTRMS	50	7	Validation
Saline Control Validation DatasetSingle_LSTM_size_50___DTR+RMS only_win3_.xlsx	Single-Layer LSTM, Sequence Length 7	accuracy	accuracy	0.865982	0.865982	0.865982	0.865982	DTRMS	50	7	Validation
Saline Control Validation DatasetSingle_LSTM_size_50___DTR+RMS only_win3_.xlsx	Single-Layer LSTM, Sequence Length 7	macro avg	macro avg	0.585919	0.555711	0.56762	278634	DTRMS	50	7	Validation
Saline Control Validation DatasetSingle_LSTM_size_50___DTR+RMS only_win3_.xlsx	Single-Layer LSTM, Sequence Length 7	weighted avg	weighted avg	0.860294	0.865982	0.862112	278634	DTRMS	50	7	Validation
Saline Control Validation DatasetSingle_LSTM_size_50___FFT + RMS_win0_.xlsx	Single-Layer LSTM, Sequence Length 1	0	Wake	0.948062	0.928771	0.938317	132937	FFT	50	1	Validation
Saline Control Validation DatasetSingle_LSTM_size_50___FFT + RMS_win0_.xlsx	Single-Layer LSTM, Sequence Length 1	1	NREM	0.939975	0.931032	0.935482	125594	FFT	50	1	Validation
Saline Control Validation DatasetSingle_LSTM_size_50___FFT + RMS_win0_.xlsx	Single-Layer LSTM, Sequence Length 1	2	REM	0.652782	0.779353	0.710474	20109	FFT	50	1	Validation
Saline Control Validation DatasetSingle_LSTM_size_50___FFT + RMS_win0_.xlsx	Single-Layer LSTM, Sequence Length 1	4	Post Ictal	0	0	0	0	FFT	50	1	Validation
Saline Control Validation DatasetSingle_LSTM_size_50___FFT + RMS_win0_.xlsx	Single-Layer LSTM, Sequence Length 1	accuracy	accuracy	0.919007	0.919007	0.919007	0.919007	FFT	50	1	Validation
Saline Control Validation DatasetSingle_LSTM_size_50___FFT + RMS_win0_.xlsx	Single-Layer LSTM, Sequence Length 1	macro avg	macro avg	0.635205	0.659789	0.646068	278640	FFT	50	1	Validation
Saline Control Validation DatasetSingle_LSTM_size_50___FFT + RMS_win0_.xlsx	Single-Layer LSTM, Sequence Length 1	weighted avg	weighted avg	0.923107	0.919007	0.920596	278640	FFT	50	1	Validation
Saline Control Validation DatasetSingle_LSTM_size_50___FFT + RMS_win1_.xlsx	Single-Layer LSTM, Sequence Length 3	0	Wake	0.956753	0.949081	0.952901	132936	FFT	50	3	Validation
Saline Control Validation DatasetSingle_LSTM_size_50___FFT + RMS_win1_.xlsx	Single-Layer LSTM, Sequence Length 3	1	NREM	0.949973	0.932886	0.941352	125593	FFT	50	3	Validation
Saline Control Validation DatasetSingle_LSTM_size_50___FFT + RMS_win1_.xlsx	Single-Layer LSTM, Sequence Length 3	2	REM	0.729965	0.850664	0.785706	20109	FFT	50	3	Validation
Saline Control Validation DatasetSingle_LSTM_size_50___FFT + RMS_win1_.xlsx	Single-Layer LSTM, Sequence Length 3	accuracy	accuracy	0.934679	0.934679	0.934679	0.934679	FFT	50	3	Validation
Saline Control Validation DatasetSingle_LSTM_size_50___FFT + RMS_win1_.xlsx	Single-Layer LSTM, Sequence Length 3	macro avg	macro avg	0.878897	0.910877	0.89332	278638	FFT	50	3	Validation
Saline Control Validation DatasetSingle_LSTM_size_50___FFT + RMS_win1_.xlsx	Single-Layer LSTM, Sequence Length 3	weighted avg	weighted avg	0.93733	0.934679	0.935629	278638	FFT	50	3	Validation
Saline Control Validation DatasetSingle_LSTM_size_50___FFT + RMS_win2_.xlsx	Single-Layer LSTM, Sequence Length 5	0	Wake	0.959287	0.954113	0.956693	132935	FFT	50	5	Validation
Saline Control Validation DatasetSingle_LSTM_size_50___FFT + RMS_win2_.xlsx	Single-Layer LSTM, Sequence Length 5	1	NREM	0.950195	0.933467	0.941757	125592	FFT	50	5	Validation
Saline Control Validation DatasetSingle_LSTM_size_50___FFT + RMS_win2_.xlsx	Single-Layer LSTM, Sequence Length 5	2	REM	0.746354	0.85499	0.796987	20109	FFT	50	5	Validation
Saline Control Validation DatasetSingle_LSTM_size_50___FFT + RMS_win2_.xlsx	Single-Layer LSTM, Sequence Length 5	3	Seizure	0	0	0	0	FFT	50	5	Validation
Saline Control Validation DatasetSingle_LSTM_size_50___FFT + RMS_win2_.xlsx	Single-Layer LSTM, Sequence Length 5	accuracy	accuracy	0.937653	0.937653	0.937653	0.937653	FFT	50	5	Validation
Saline Control Validation DatasetSingle_LSTM_size_50___FFT + RMS_win2_.xlsx	Single-Layer LSTM, Sequence Length 5	macro avg	macro avg	0.663959	0.685643	0.673859	278636	FFT	50	5	Validation
Saline Control Validation DatasetSingle_LSTM_size_50___FFT + RMS_win2_.xlsx	Single-Layer LSTM, Sequence Length 5	weighted avg	weighted avg	0.939822	0.937653	0.938435	278636	FFT	50	5	Validation
Saline Control Validation DatasetSingle_LSTM_size_50___FFT + RMS_win3_.xlsx	Single-Layer LSTM, Sequence Length 7	0	Wake	0.961476	0.954872	0.958163	132934	FFT	50	7	Validation
Saline Control Validation DatasetSingle_LSTM_size_50___FFT + RMS_win3_.xlsx	Single-Layer LSTM, Sequence Length 7	1	NREM	0.952825	0.933244	0.942933	125591	FFT	50	7	Validation
Saline Control Validation DatasetSingle_LSTM_size_50___FFT + RMS_win3_.xlsx	Single-Layer LSTM, Sequence Length 7	2	REM	0.743156	0.872097	0.80248	20109	FFT	50	7	Validation
Saline Control Validation DatasetSingle_LSTM_size_50___FFT + RMS_win3_.xlsx	Single-Layer LSTM, Sequence Length 7	3	Seizure	0	0	0	0	FFT	50	7	Validation
Saline Control Validation DatasetSingle_LSTM_size_50___FFT + RMS_win3_.xlsx	Single-Layer LSTM, Sequence Length 7	4	Post Ictal	0	0	0	0	FFT	50	7	Validation
Saline Control Validation DatasetSingle_LSTM_size_50___FFT + RMS_win3_.xlsx	Single-Layer LSTM, Sequence Length 7	accuracy	accuracy	0.93915	0.93915	0.93915	0.93915	FFT	50	7	Validation
Saline Control Validation DatasetSingle_LSTM_size_50___FFT + RMS_win3_.xlsx	Single-Layer LSTM, Sequence Length 7	macro avg	macro avg	0.531491	0.552043	0.540715	278634	FFT	50	7	Validation
Saline Control Validation DatasetSingle_LSTM_size_50___FFT + RMS_win3_.xlsx	Single-Layer LSTM, Sequence Length 7	weighted avg	weighted avg	0.94182	0.93915	0.940062	278634	FFT	50	7	Validation
Saline Control Validation DatasetSingle_LSTM_size_50___FullFeats_win0_.xlsx	Single-Layer LSTM, Sequence Length 1	0	Wake	0.952166	0.933156	0.942565	132937	Full	50	1	Validation
Saline Control Validation DatasetSingle_LSTM_size_50___FullFeats_win0_.xlsx	Single-Layer LSTM, Sequence Length 1	1	NREM	0.946314	0.92588	0.935986	125594	Full	50	1	Validation
Saline Control Validation DatasetSingle_LSTM_size_50___FullFeats_win0_.xlsx	Single-Layer LSTM, Sequence Length 1	2	REM	0.667243	0.845094	0.745711	20109	Full	50	1	Validation
Saline Control Validation DatasetSingle_LSTM_size_50___FullFeats_win0_.xlsx	Single-Layer LSTM, Sequence Length 1	3	Seizure	0	0	0	0	Full	50	1	Validation
Saline Control Validation DatasetSingle_LSTM_size_50___FullFeats_win0_.xlsx	Single-Layer LSTM, Sequence Length 1	4	Post Ictal	0	0	0	0	Full	50	1	Validation
Saline Control Validation DatasetSingle_LSTM_size_50___FullFeats_win0_.xlsx	Single-Layer LSTM, Sequence Length 1	accuracy	accuracy	0.923521	0.923521	0.923521	0.923521	Full	50	1	Validation
Saline Control Validation DatasetSingle_LSTM_size_50___FullFeats_win0_.xlsx	Single-Layer LSTM, Sequence Length 1	macro avg	macro avg	0.513145	0.540826	0.524852	278640	Full	50	1	Validation
Saline Control Validation DatasetSingle_LSTM_size_50___FullFeats_win0_.xlsx	Single-Layer LSTM, Sequence Length 1	weighted avg	weighted avg	0.928966	0.923521	0.925393	278640	Full	50	1	Validation
Saline Control Validation DatasetSingle_LSTM_size_50___FullFeats_win1_.xlsx	Single-Layer LSTM, Sequence Length 3	0	Wake	0.960198	0.95962	0.959908	132936	Full	50	3	Validation
Saline Control Validation DatasetSingle_LSTM_size_50___FullFeats_win1_.xlsx	Single-Layer LSTM, Sequence Length 3	1	NREM	0.958793	0.933906	0.946186	125593	Full	50	3	Validation
Saline Control Validation DatasetSingle_LSTM_size_50___FullFeats_win1_.xlsx	Single-Layer LSTM, Sequence Length 3	2	REM	0.756888	0.88249	0.814878	20109	Full	50	3	Validation
Saline Control Validation DatasetSingle_LSTM_size_50___FullFeats_win1_.xlsx	Single-Layer LSTM, Sequence Length 3	4	Post Ictal	0	0	0	0	Full	50	3	Validation
Saline Control Validation DatasetSingle_LSTM_size_50___FullFeats_win1_.xlsx	Single-Layer LSTM, Sequence Length 3	accuracy	accuracy	0.942463	0.942463	0.942463	0.942463	Full	50	3	Validation
Saline Control Validation DatasetSingle_LSTM_size_50___FullFeats_win1_.xlsx	Single-Layer LSTM, Sequence Length 3	macro avg	macro avg	0.66897	0.694004	0.680243	278638	Full	50	3	Validation
Saline Control Validation DatasetSingle_LSTM_size_50___FullFeats_win1_.xlsx	Single-Layer LSTM, Sequence Length 3	weighted avg	weighted avg	0.944892	0.942463	0.943256	278638	Full	50	3	Validation
Saline Control Validation DatasetSingle_LSTM_size_50___FullFeats_win2_.xlsx	Single-Layer LSTM, Sequence Length 5	0	Wake	0.964529	0.959747	0.962132	132935	Full	50	5	Validation
Saline Control Validation DatasetSingle_LSTM_size_50___FullFeats_win2_.xlsx	Single-Layer LSTM, Sequence Length 5	1	NREM	0.956989	0.936644	0.946707	125592	Full	50	5	Validation
Saline Control Validation DatasetSingle_LSTM_size_50___FullFeats_win2_.xlsx	Single-Layer LSTM, Sequence Length 5	2	REM	0.762065	0.88811	0.820274	20109	Full	50	5	Validation
Saline Control Validation DatasetSingle_LSTM_size_50___FullFeats_win2_.xlsx	Single-Layer LSTM, Sequence Length 5	3	Seizure	0	0	0	0	Full	50	5	Validation
Saline Control Validation DatasetSingle_LSTM_size_50___FullFeats_win2_.xlsx	Single-Layer LSTM, Sequence Length 5	accuracy	accuracy	0.944164	0.944164	0.944164	0.944164	Full	50	5	Validation
Saline Control Validation DatasetSingle_LSTM_size_50___FullFeats_win2_.xlsx	Single-Layer LSTM, Sequence Length 5	macro avg	macro avg	0.670896	0.696125	0.682278	278636	Full	50	5	Validation
Saline Control Validation DatasetSingle_LSTM_size_50___FullFeats_win2_.xlsx	Single-Layer LSTM, Sequence Length 5	weighted avg	weighted avg	0.946519	0.944164	0.944942	278636	Full	50	5	Validation
Saline Control Validation DatasetSingle_LSTM_size_50___FullFeats_win3_.xlsx	Single-Layer LSTM, Sequence Length 7	0	Wake	0.968577	0.959484	0.964009	132934	Full	50	7	Validation
Saline Control Validation DatasetSingle_LSTM_size_50___FullFeats_win3_.xlsx	Single-Layer LSTM, Sequence Length 7	1	NREM	0.957336	0.939438	0.948303	125591	Full	50	7	Validation
Saline Control Validation DatasetSingle_LSTM_size_50___FullFeats_win3_.xlsx	Single-Layer LSTM, Sequence Length 7	2	REM	0.757773	0.893282	0.819966	20109	Full	50	7	Validation
Saline Control Validation DatasetSingle_LSTM_size_50___FullFeats_win3_.xlsx	Single-Layer LSTM, Sequence Length 7	accuracy	accuracy	0.945671	0.945671	0.945671	0.945671	Full	50	7	Validation
Saline Control Validation DatasetSingle_LSTM_size_50___FullFeats_win3_.xlsx	Single-Layer LSTM, Sequence Length 7	macro avg	macro avg	0.894562	0.930735	0.910759	278634	Full	50	7	Validation
Saline Control Validation DatasetSingle_LSTM_size_50___FullFeats_win3_.xlsx	Single-Layer LSTM, Sequence Length 7	weighted avg	weighted avg	0.948297	0.945671	0.946534	278634	Full	50	7	Validation
Saline Control Validation DatasetSingle_LSTM_size_50___StatRMS_win0_.xlsx	Single-Layer LSTM, Sequence Length 1	0	Wake	0.892	0.870367	0.881051	132937	StatRMS	50	1	Validation
Saline Control Validation DatasetSingle_LSTM_size_50___StatRMS_win0_.xlsx	Single-Layer LSTM, Sequence Length 1	1	NREM	0.914581	0.877653	0.895737	125594	StatRMS	50	1	Validation
Saline Control Validation DatasetSingle_LSTM_size_50___StatRMS_win0_.xlsx	Single-Layer LSTM, Sequence Length 1	2	REM	0.44055	0.621861	0.515734	20109	StatRMS	50	1	Validation
Saline Control Validation DatasetSingle_LSTM_size_50___StatRMS_win0_.xlsx	Single-Layer LSTM, Sequence Length 1	3	Seizure	0	0	0	0	StatRMS	50	1	Validation
Saline Control Validation DatasetSingle_LSTM_size_50___StatRMS_win0_.xlsx	Single-Layer LSTM, Sequence Length 1	4	Post Ictal	0	0	0	0	StatRMS	50	1	Validation
Saline Control Validation DatasetSingle_LSTM_size_50___StatRMS_win0_.xlsx	Single-Layer LSTM, Sequence Length 1	accuracy	accuracy	0.855717	0.855717	0.855717	0.855717	StatRMS	50	1	Validation
Saline Control Validation DatasetSingle_LSTM_size_50___StatRMS_win0_.xlsx	Single-Layer LSTM, Sequence Length 1	macro avg	macro avg	0.449426	0.473976	0.458504	278640	StatRMS	50	1	Validation
Saline Control Validation DatasetSingle_LSTM_size_50___StatRMS_win0_.xlsx	Single-Layer LSTM, Sequence Length 1	weighted avg	weighted avg	0.869598	0.855717	0.861306	278640	StatRMS	50	1	Validation
Saline Control Validation DatasetSingle_LSTM_size_50___StatRMS_win1_.xlsx	Single-Layer LSTM, Sequence Length 3	0	Wake	0.912406	0.93463	0.923384	132936	StatRMS	50	3	Validation
Saline Control Validation DatasetSingle_LSTM_size_50___StatRMS_win1_.xlsx	Single-Layer LSTM, Sequence Length 3	1	NREM	0.943681	0.904955	0.923912	125593	StatRMS	50	3	Validation
Saline Control Validation DatasetSingle_LSTM_size_50___StatRMS_win1_.xlsx	Single-Layer LSTM, Sequence Length 3	2	REM	0.62927	0.688945	0.657757	20109	StatRMS	50	3	Validation
Saline Control Validation DatasetSingle_LSTM_size_50___StatRMS_win1_.xlsx	Single-Layer LSTM, Sequence Length 3	3	Seizure	0	0	0	0	StatRMS	50	3	Validation
Saline Control Validation DatasetSingle_LSTM_size_50___StatRMS_win1_.xlsx	Single-Layer LSTM, Sequence Length 3	4	Post Ictal	0	0	0	0	StatRMS	50	3	Validation
Saline Control Validation DatasetSingle_LSTM_size_50___StatRMS_win1_.xlsx	Single-Layer LSTM, Sequence Length 3	accuracy	accuracy	0.903524	0.903524	0.903524	0.903524	StatRMS	50	3	Validation
Saline Control Validation DatasetSingle_LSTM_size_50___StatRMS_win1_.xlsx	Single-Layer LSTM, Sequence Length 3	macro avg	macro avg	0.497071	0.505706	0.501011	278638	StatRMS	50	3	Validation
Saline Control Validation DatasetSingle_LSTM_size_50___StatRMS_win1_.xlsx	Single-Layer LSTM, Sequence Length 3	weighted avg	weighted avg	0.906069	0.903524	0.904452	278638	StatRMS	50	3	Validation
Saline Control Validation DatasetSingle_LSTM_size_50___StatRMS_win2_.xlsx	Single-Layer LSTM, Sequence Length 5	0	Wake	0.92465	0.934923	0.929758	132935	StatRMS	50	5	Validation
Saline Control Validation DatasetSingle_LSTM_size_50___StatRMS_win2_.xlsx	Single-Layer LSTM, Sequence Length 5	1	NREM	0.935989	0.910337	0.922984	125592	StatRMS	50	5	Validation
Saline Control Validation DatasetSingle_LSTM_size_50___StatRMS_win2_.xlsx	Single-Layer LSTM, Sequence Length 5	2	REM	0.67304	0.738674	0.704332	20109	StatRMS	50	5	Validation
Saline Control Validation DatasetSingle_LSTM_size_50___StatRMS_win2_.xlsx	Single-Layer LSTM, Sequence Length 5	3	Seizure	0	0	0	0	StatRMS	50	5	Validation
Saline Control Validation DatasetSingle_LSTM_size_50___StatRMS_win2_.xlsx	Single-Layer LSTM, Sequence Length 5	4	Post Ictal	0	0	0	0	StatRMS	50	5	Validation
Saline Control Validation DatasetSingle_LSTM_size_50___StatRMS_win2_.xlsx	Single-Layer LSTM, Sequence Length 5	accuracy	accuracy	0.909678	0.909678	0.909678	0.909678	StatRMS	50	5	Validation
Saline Control Validation DatasetSingle_LSTM_size_50___StatRMS_win2_.xlsx	Single-Layer LSTM, Sequence Length 5	macro avg	macro avg	0.506736	0.516787	0.511415	278636	StatRMS	50	5	Validation
Saline Control Validation DatasetSingle_LSTM_size_50___StatRMS_win2_.xlsx	Single-Layer LSTM, Sequence Length 5	weighted avg	weighted avg	0.911602	0.909678	0.910436	278636	StatRMS	50	5	Validation
Saline Control Validation DatasetSingle_LSTM_size_50___StatRMS_win3_.xlsx	Single-Layer LSTM, Sequence Length 7	0	Wake	0.932924	0.935043	0.933982	132934	StatRMS	50	7	Validation
Saline Control Validation DatasetSingle_LSTM_size_50___StatRMS_win3_.xlsx	Single-Layer LSTM, Sequence Length 7	1	NREM	0.938623	0.913855	0.926074	125591	StatRMS	50	7	Validation
Saline Control Validation DatasetSingle_LSTM_size_50___StatRMS_win3_.xlsx	Single-Layer LSTM, Sequence Length 7	2	REM	0.682821	0.784723	0.730234	20109	StatRMS	50	7	Validation
Saline Control Validation DatasetSingle_LSTM_size_50___StatRMS_win3_.xlsx	Single-Layer LSTM, Sequence Length 7	3	Seizure	0	0	0	0	StatRMS	50	7	Validation
Saline Control Validation DatasetSingle_LSTM_size_50___StatRMS_win3_.xlsx	Single-Layer LSTM, Sequence Length 7	4	Post Ictal	0	0	0	0	StatRMS	50	7	Validation
Saline Control Validation DatasetSingle_LSTM_size_50___StatRMS_win3_.xlsx	Single-Layer LSTM, Sequence Length 7	accuracy	accuracy	0.914644	0.914644	0.914644	0.914644	StatRMS	50	7	Validation
Saline Control Validation DatasetSingle_LSTM_size_50___StatRMS_win3_.xlsx	Single-Layer LSTM, Sequence Length 7	macro avg	macro avg	0.510874	0.526724	0.518058	278634	StatRMS	50	7	Validation
Saline Control Validation DatasetSingle_LSTM_size_50___StatRMS_win3_.xlsx	Single-Layer LSTM, Sequence Length 7	weighted avg	weighted avg	0.917443	0.914644	0.915713	278634	StatRMS	50	7	Validation
Saline-KA Holdout Testing DatasetSingle_LSTM_size_100___DTR+RMS only_win0_.xlsx	Single-Layer LSTM, Sequence Length 1	0	Wake	0.910744	0.772939	0.836202	421751	DTRMS	100	1	Testing
Saline-KA Holdout Testing DatasetSingle_LSTM_size_100___DTR+RMS only_win0_.xlsx	Single-Layer LSTM, Sequence Length 1	1	NREM	0.717743	0.867026	0.785353	268548	DTRMS	100	1	Testing
Saline-KA Holdout Testing DatasetSingle_LSTM_size_100___DTR+RMS only_win0_.xlsx	Single-Layer LSTM, Sequence Length 1	2	REM	0.396554	0.474292	0.431953	43528	DTRMS	100	1	Testing
Saline-KA Holdout Testing DatasetSingle_LSTM_size_100___DTR+RMS only_win0_.xlsx	Single-Layer LSTM, Sequence Length 1	3	Seizure	0	0	0	112	DTRMS	100	1	Testing
Saline-KA Holdout Testing DatasetSingle_LSTM_size_100___DTR+RMS only_win0_.xlsx	Single-Layer LSTM, Sequence Length 1	4	Post Ictal	0	0	0	461	DTRMS	100	1	Testing
Saline-KA Holdout Testing DatasetSingle_LSTM_size_100___DTR+RMS only_win0_.xlsx	Single-Layer LSTM, Sequence Length 1	accuracy	accuracy	0.78904	0.78904	0.78904	0.78904	DTRMS	100	1	Testing
Saline-KA Holdout Testing DatasetSingle_LSTM_size_100___DTR+RMS only_win0_.xlsx	Single-Layer LSTM, Sequence Length 1	macro avg	macro avg	0.405008	0.422852	0.410702	734400	DTRMS	100	1	Testing
Saline-KA Holdout Testing DatasetSingle_LSTM_size_100___DTR+RMS only_win0_.xlsx	Single-Layer LSTM, Sequence Length 1	weighted avg	weighted avg	0.808983	0.78904	0.792996	734400	DTRMS	100	1	Testing
Saline-KA Holdout Testing DatasetSingle_LSTM_size_100___DTR+RMS only_win1_.xlsx	Single-Layer LSTM, Sequence Length 3	0	Wake	0.924279	0.851421	0.886356	421750	DTRMS	100	3	Testing
Saline-KA Holdout Testing DatasetSingle_LSTM_size_100___DTR+RMS only_win1_.xlsx	Single-Layer LSTM, Sequence Length 3	1	NREM	0.778248	0.885845	0.828568	268547	DTRMS	100	3	Testing
Saline-KA Holdout Testing DatasetSingle_LSTM_size_100___DTR+RMS only_win1_.xlsx	Single-Layer LSTM, Sequence Length 3	2	REM	0.591262	0.544684	0.567018	43528	DTRMS	100	3	Testing
Saline-KA Holdout Testing DatasetSingle_LSTM_size_100___DTR+RMS only_win1_.xlsx	Single-Layer LSTM, Sequence Length 3	3	Seizure	0	0	0	112	DTRMS	100	3	Testing
Saline-KA Holdout Testing DatasetSingle_LSTM_size_100___DTR+RMS only_win1_.xlsx	Single-Layer LSTM, Sequence Length 3	4	Post Ictal	0.319328	0.0824295	0.131034	461	DTRMS	100	3	Testing
Saline-KA Holdout Testing DatasetSingle_LSTM_size_100___DTR+RMS only_win1_.xlsx	Single-Layer LSTM, Sequence Length 3	accuracy	accuracy	0.845216	0.845216	0.845216	0.845216	DTRMS	100	3	Testing
Saline-KA Holdout Testing DatasetSingle_LSTM_size_100___DTR+RMS only_win1_.xlsx	Single-Layer LSTM, Sequence Length 3	macro avg	macro avg	0.522623	0.472876	0.482595	734398	DTRMS	100	3	Testing
Saline-KA Holdout Testing DatasetSingle_LSTM_size_100___DTR+RMS only_win1_.xlsx	Single-Layer LSTM, Sequence Length 3	weighted avg	weighted avg	0.850621	0.845216	0.845688	734398	DTRMS	100	3	Testing
Saline-KA Holdout Testing DatasetSingle_LSTM_size_100___DTR+RMS only_win2_.xlsx	Single-Layer LSTM, Sequence Length 5	0	Wake	0.932639	0.862539	0.89622	421749	DTRMS	100	5	Testing
Saline-KA Holdout Testing DatasetSingle_LSTM_size_100___DTR+RMS only_win2_.xlsx	Single-Layer LSTM, Sequence Length 5	1	NREM	0.791085	0.8906	0.837898	268546	DTRMS	100	5	Testing
Saline-KA Holdout Testing DatasetSingle_LSTM_size_100___DTR+RMS only_win2_.xlsx	Single-Layer LSTM, Sequence Length 5	2	REM	0.601029	0.571908	0.586107	43528	DTRMS	100	5	Testing
Saline-KA Holdout Testing DatasetSingle_LSTM_size_100___DTR+RMS only_win2_.xlsx	Single-Layer LSTM, Sequence Length 5	3	Seizure	0	0	0	112	DTRMS	100	5	Testing
Saline-KA Holdout Testing DatasetSingle_LSTM_size_100___DTR+RMS only_win2_.xlsx	Single-Layer LSTM, Sequence Length 5	4	Post Ictal	0.19	0.247289	0.214892	461	DTRMS	100	5	Testing
Saline-KA Holdout Testing DatasetSingle_LSTM_size_100___DTR+RMS only_win2_.xlsx	Single-Layer LSTM, Sequence Length 5	accuracy	accuracy	0.855056	0.855056	0.855056	0.855056	DTRMS	100	5	Testing
Saline-KA Holdout Testing DatasetSingle_LSTM_size_100___DTR+RMS only_win2_.xlsx	Single-Layer LSTM, Sequence Length 5	macro avg	macro avg	0.50295	0.514467	0.507023	734396	DTRMS	100	5	Testing
Saline-KA Holdout Testing DatasetSingle_LSTM_size_100___DTR+RMS only_win2_.xlsx	Single-Layer LSTM, Sequence Length 5	weighted avg	weighted avg	0.860614	0.855056	0.855949	734396	DTRMS	100	5	Testing
Saline-KA Holdout Testing DatasetSingle_LSTM_size_100___DTR+RMS only_win3_.xlsx	Single-Layer LSTM, Sequence Length 7	0	Wake	0.937951	0.870394	0.902911	421748	DTRMS	100	7	Testing
Saline-KA Holdout Testing DatasetSingle_LSTM_size_100___DTR+RMS only_win3_.xlsx	Single-Layer LSTM, Sequence Length 7	1	NREM	0.800027	0.891608	0.843339	268545	DTRMS	100	7	Testing
Saline-KA Holdout Testing DatasetSingle_LSTM_size_100___DTR+RMS only_win3_.xlsx	Single-Layer LSTM, Sequence Length 7	2	REM	0.606107	0.596972	0.601505	43528	DTRMS	100	7	Testing
Saline-KA Holdout Testing DatasetSingle_LSTM_size_100___DTR+RMS only_win3_.xlsx	Single-Layer LSTM, Sequence Length 7	3	Seizure	0	0	0	112	DTRMS	100	7	Testing
Saline-KA Holdout Testing DatasetSingle_LSTM_size_100___DTR+RMS only_win3_.xlsx	Single-Layer LSTM, Sequence Length 7	4	Post Ictal	0.152601	0.286334	0.199095	461	DTRMS	100	7	Testing
Saline-KA Holdout Testing DatasetSingle_LSTM_size_100___DTR+RMS only_win3_.xlsx	Single-Layer LSTM, Sequence Length 7	accuracy	accuracy	0.861446	0.861446	0.861446	0.861446	DTRMS	100	7	Testing
Saline-KA Holdout Testing DatasetSingle_LSTM_size_100___DTR+RMS only_win3_.xlsx	Single-Layer LSTM, Sequence Length 7	macro avg	macro avg	0.499337	0.529062	0.50937	734394	DTRMS	100	7	Testing
Saline-KA Holdout Testing DatasetSingle_LSTM_size_100___DTR+RMS only_win3_.xlsx	Single-Layer LSTM, Sequence Length 7	weighted avg	weighted avg	0.867212	0.861446	0.862683	734394	DTRMS	100	7	Testing
Saline-KA Holdout Testing DatasetSingle_LSTM_size_100___FFT + RMS_win0_.xlsx	Single-Layer LSTM, Sequence Length 1	0	Wake	0.963455	0.891898	0.926297	421751	FFT	100	1	Testing
Saline-KA Holdout Testing DatasetSingle_LSTM_size_100___FFT + RMS_win0_.xlsx	Single-Layer LSTM, Sequence Length 1	1	NREM	0.869289	0.939072	0.902834	268548	FFT	100	1	Testing
Saline-KA Holdout Testing DatasetSingle_LSTM_size_100___FFT + RMS_win0_.xlsx	Single-Layer LSTM, Sequence Length 1	2	REM	0.606584	0.750551	0.670931	43528	FFT	100	1	Testing
Saline-KA Holdout Testing DatasetSingle_LSTM_size_100___FFT + RMS_win0_.xlsx	Single-Layer LSTM, Sequence Length 1	3	Seizure	0	0	0	112	FFT	100	1	Testing
Saline-KA Holdout Testing DatasetSingle_LSTM_size_100___FFT + RMS_win0_.xlsx	Single-Layer LSTM, Sequence Length 1	4	Post Ictal	0.428571	0.00650759	0.0128205	461	FFT	100	1	Testing
Saline-KA Holdout Testing DatasetSingle_LSTM_size_100___FFT + RMS_win0_.xlsx	Single-Layer LSTM, Sequence Length 1	accuracy	accuracy	0.900079	0.900079	0.900079	0.900079	FFT	100	1	Testing
Saline-KA Holdout Testing DatasetSingle_LSTM_size_100___FFT + RMS_win0_.xlsx	Single-Layer LSTM, Sequence Length 1	macro avg	macro avg	0.57358	0.517606	0.502577	734400	FFT	100	1	Testing
Saline-KA Holdout Testing DatasetSingle_LSTM_size_100___FFT + RMS_win0_.xlsx	Single-Layer LSTM, Sequence Length 1	weighted avg	weighted avg	0.907387	0.900079	0.901867	734400	FFT	100	1	Testing
Saline-KA Holdout Testing DatasetSingle_LSTM_size_100___FFT + RMS_win1_.xlsx	Single-Layer LSTM, Sequence Length 3	0	Wake	0.976328	0.940183	0.957914	421750	FFT	100	3	Testing
Saline-KA Holdout Testing DatasetSingle_LSTM_size_100___FFT + RMS_win1_.xlsx	Single-Layer LSTM, Sequence Length 3	1	NREM	0.911772	0.951051	0.930998	268547	FFT	100	3	Testing
Saline-KA Holdout Testing DatasetSingle_LSTM_size_100___FFT + RMS_win1_.xlsx	Single-Layer LSTM, Sequence Length 3	2	REM	0.780887	0.846834	0.812525	43528	FFT	100	3	Testing
Saline-KA Holdout Testing DatasetSingle_LSTM_size_100___FFT + RMS_win1_.xlsx	Single-Layer LSTM, Sequence Length 3	3	Seizure	0.446429	0.223214	0.297619	112	FFT	100	3	Testing
Saline-KA Holdout Testing DatasetSingle_LSTM_size_100___FFT + RMS_win1_.xlsx	Single-Layer LSTM, Sequence Length 3	4	Post Ictal	0.302483	0.581345	0.397921	461	FFT	100	3	Testing
Saline-KA Holdout Testing DatasetSingle_LSTM_size_100___FFT + RMS_win1_.xlsx	Single-Layer LSTM, Sequence Length 3	accuracy	accuracy	0.93829	0.93829	0.93829	0.93829	FFT	100	3	Testing
Saline-KA Holdout Testing DatasetSingle_LSTM_size_100___FFT + RMS_win1_.xlsx	Single-Layer LSTM, Sequence Length 3	macro avg	macro avg	0.68358	0.708525	0.679395	734398	FFT	100	3	Testing
Saline-KA Holdout Testing DatasetSingle_LSTM_size_100___FFT + RMS_win1_.xlsx	Single-Layer LSTM, Sequence Length 3	weighted avg	weighted avg	0.940634	0.93829	0.939002	734398	FFT	100	3	Testing
Saline-KA Holdout Testing DatasetSingle_LSTM_size_100___FFT + RMS_win2_.xlsx	Single-Layer LSTM, Sequence Length 5	0	Wake	0.979692	0.949728	0.964477	421749	FFT	100	5	Testing
Saline-KA Holdout Testing DatasetSingle_LSTM_size_100___FFT + RMS_win2_.xlsx	Single-Layer LSTM, Sequence Length 5	1	NREM	0.923048	0.953233	0.937898	268546	FFT	100	5	Testing
Saline-KA Holdout Testing DatasetSingle_LSTM_size_100___FFT + RMS_win2_.xlsx	Single-Layer LSTM, Sequence Length 5	2	REM	0.796951	0.864731	0.829459	43528	FFT	100	5	Testing
Saline-KA Holdout Testing DatasetSingle_LSTM_size_100___FFT + RMS_win2_.xlsx	Single-Layer LSTM, Sequence Length 5	3	Seizure	0.030303	0.00892857	0.0137931	112	FFT	100	5	Testing
Saline-KA Holdout Testing DatasetSingle_LSTM_size_100___FFT + RMS_win2_.xlsx	Single-Layer LSTM, Sequence Length 5	4	Post Ictal	0.331937	0.687636	0.44774	461	FFT	100	5	Testing
Saline-KA Holdout Testing DatasetSingle_LSTM_size_100___FFT + RMS_win2_.xlsx	Single-Layer LSTM, Sequence Length 5	accuracy	accuracy	0.945664	0.945664	0.945664	0.945664	FFT	100	5	Testing
Saline-KA Holdout Testing DatasetSingle_LSTM_size_100___FFT + RMS_win2_.xlsx	Single-Layer LSTM, Sequence Length 5	macro avg	macro avg	0.612386	0.692851	0.638673	734396	FFT	100	5	Testing
Saline-KA Holdout Testing DatasetSingle_LSTM_size_100___FFT + RMS_win2_.xlsx	Single-Layer LSTM, Sequence Length 5	weighted avg	weighted avg	0.947596	0.945664	0.946286	734396	FFT	100	5	Testing
Saline-KA Holdout Testing DatasetSingle_LSTM_size_100___FFT + RMS_win3_.xlsx	Single-Layer LSTM, Sequence Length 7	0	Wake	0.980969	0.955381	0.968006	421748	FFT	100	7	Testing
Saline-KA Holdout Testing DatasetSingle_LSTM_size_100___FFT + RMS_win3_.xlsx	Single-Layer LSTM, Sequence Length 7	1	NREM	0.929936	0.954283	0.941952	268545	FFT	100	7	Testing
Saline-KA Holdout Testing DatasetSingle_LSTM_size_100___FFT + RMS_win3_.xlsx	Single-Layer LSTM, Sequence Length 7	2	REM	0.804402	0.872427	0.837035	43528	FFT	100	7	Testing
Saline-KA Holdout Testing DatasetSingle_LSTM_size_100___FFT + RMS_win3_.xlsx	Single-Layer LSTM, Sequence Length 7	3	Seizure	0.538462	0.0625	0.112	112	FFT	100	7	Testing
Saline-KA Holdout Testing DatasetSingle_LSTM_size_100___FFT + RMS_win3_.xlsx	Single-Layer LSTM, Sequence Length 7	4	Post Ictal	0.375736	0.691974	0.487023	461	FFT	100	7	Testing
Saline-KA Holdout Testing DatasetSingle_LSTM_size_100___FFT + RMS_win3_.xlsx	Single-Layer LSTM, Sequence Length 7	accuracy	accuracy	0.949761	0.949761	0.949761	0.949761	FFT	100	7	Testing
Saline-KA Holdout Testing DatasetSingle_LSTM_size_100___FFT + RMS_win3_.xlsx	Single-Layer LSTM, Sequence Length 7	macro avg	macro avg	0.725901	0.707313	0.669203	734394	FFT	100	7	Testing
Saline-KA Holdout Testing DatasetSingle_LSTM_size_100___FFT + RMS_win3_.xlsx	Single-Layer LSTM, Sequence Length 7	weighted avg	weighted avg	0.951395	0.949761	0.950284	734394	FFT	100	7	Testing
Saline-KA Holdout Testing DatasetSingle_LSTM_size_100___FullFeats_win0_.xlsx	Single-Layer LSTM, Sequence Length 1	0	Wake	0.968557	0.917944	0.942572	421751	Full	100	1	Testing
Saline-KA Holdout Testing DatasetSingle_LSTM_size_100___FullFeats_win0_.xlsx	Single-Layer LSTM, Sequence Length 1	1	NREM	0.887709	0.942804	0.914427	268548	Full	100	1	Testing
Saline-KA Holdout Testing DatasetSingle_LSTM_size_100___FullFeats_win0_.xlsx	Single-Layer LSTM, Sequence Length 1	2	REM	0.715388	0.809364	0.75948	43528	Full	100	1	Testing
Saline-KA Holdout Testing DatasetSingle_LSTM_size_100___FullFeats_win0_.xlsx	Single-Layer LSTM, Sequence Length 1	3	Seizure	0.873786	0.803571	0.837209	112	Full	100	1	Testing
Saline-KA Holdout Testing DatasetSingle_LSTM_size_100___FullFeats_win0_.xlsx	Single-Layer LSTM, Sequence Length 1	4	Post Ictal	0.854839	0.229935	0.362393	461	Full	100	1	Testing
Saline-KA Holdout Testing DatasetSingle_LSTM_size_100___FullFeats_win0_.xlsx	Single-Layer LSTM, Sequence Length 1	accuracy	accuracy	0.92015	0.92015	0.92015	0.92015	Full	100	1	Testing
Saline-KA Holdout Testing DatasetSingle_LSTM_size_100___FullFeats_win0_.xlsx	Single-Layer LSTM, Sequence Length 1	macro avg	macro avg	0.860056	0.740724	0.763216	734400	Full	100	1	Testing
Saline-KA Holdout Testing DatasetSingle_LSTM_size_100___FullFeats_win0_.xlsx	Single-Layer LSTM, Sequence Length 1	weighted avg	weighted avg	0.923902	0.92015	0.921048	734400	Full	100	1	Testing
Saline-KA Holdout Testing DatasetSingle_LSTM_size_100___FullFeats_win1_.xlsx	Single-Layer LSTM, Sequence Length 3	0	Wake	0.980356	0.952434	0.966193	421750	Full	100	3	Testing
Saline-KA Holdout Testing DatasetSingle_LSTM_size_100___FullFeats_win1_.xlsx	Single-Layer LSTM, Sequence Length 3	1	NREM	0.924747	0.958841	0.941486	268547	Full	100	3	Testing
Saline-KA Holdout Testing DatasetSingle_LSTM_size_100___FullFeats_win1_.xlsx	Single-Layer LSTM, Sequence Length 3	2	REM	0.830439	0.869073	0.849317	43528	Full	100	3	Testing
Saline-KA Holdout Testing DatasetSingle_LSTM_size_100___FullFeats_win1_.xlsx	Single-Layer LSTM, Sequence Length 3	3	Seizure	0.722628	0.883929	0.795181	112	Full	100	3	Testing
Saline-KA Holdout Testing DatasetSingle_LSTM_size_100___FullFeats_win1_.xlsx	Single-Layer LSTM, Sequence Length 3	4	Post Ictal	0.55364	0.626898	0.587996	461	Full	100	3	Testing
Saline-KA Holdout Testing DatasetSingle_LSTM_size_100___FullFeats_win1_.xlsx	Single-Layer LSTM, Sequence Length 3	accuracy	accuracy	0.949621	0.949621	0.949621	0.949621	Full	100	3	Testing
Saline-KA Holdout Testing DatasetSingle_LSTM_size_100___FullFeats_win1_.xlsx	Single-Layer LSTM, Sequence Length 3	macro avg	macro avg	0.802362	0.858235	0.828034	734398	Full	100	3	Testing
Saline-KA Holdout Testing DatasetSingle_LSTM_size_100___FullFeats_win1_.xlsx	Single-Layer LSTM, Sequence Length 3	weighted avg	weighted avg	0.950829	0.949621	0.949968	734398	Full	100	3	Testing
Saline-KA Holdout Testing DatasetSingle_LSTM_size_100___FullFeats_win2_.xlsx	Single-Layer LSTM, Sequence Length 5	0	Wake	0.983995	0.960054	0.971877	421749	Full	100	5	Testing
Saline-KA Holdout Testing DatasetSingle_LSTM_size_100___FullFeats_win2_.xlsx	Single-Layer LSTM, Sequence Length 5	1	NREM	0.935088	0.962502	0.948597	268546	Full	100	5	Testing
Saline-KA Holdout Testing DatasetSingle_LSTM_size_100___FullFeats_win2_.xlsx	Single-Layer LSTM, Sequence Length 5	2	REM	0.838729	0.882122	0.859878	43528	Full	100	5	Testing
Saline-KA Holdout Testing DatasetSingle_LSTM_size_100___FullFeats_win2_.xlsx	Single-Layer LSTM, Sequence Length 5	3	Seizure	0.741935	0.821429	0.779661	112	Full	100	5	Testing
Saline-KA Holdout Testing DatasetSingle_LSTM_size_100___FullFeats_win2_.xlsx	Single-Layer LSTM, Sequence Length 5	4	Post Ictal	0.569231	0.722343	0.636711	461	Full	100	5	Testing
Saline-KA Holdout Testing DatasetSingle_LSTM_size_100___FullFeats_win2_.xlsx	Single-Layer LSTM, Sequence Length 5	accuracy	accuracy	0.95616	0.95616	0.95616	0.95616	Full	100	5	Testing
Saline-KA Holdout Testing DatasetSingle_LSTM_size_100___FullFeats_win2_.xlsx	Single-Layer LSTM, Sequence Length 5	macro avg	macro avg	0.813795	0.86969	0.839345	734396	Full	100	5	Testing
Saline-KA Holdout Testing DatasetSingle_LSTM_size_100___FullFeats_win2_.xlsx	Single-Layer LSTM, Sequence Length 5	weighted avg	weighted avg	0.957204	0.95616	0.956486	734396	Full	100	5	Testing
Saline-KA Holdout Testing DatasetSingle_LSTM_size_100___FullFeats_win3_.xlsx	Single-Layer LSTM, Sequence Length 7	0	Wake	0.985581	0.96349	0.97441	421748	Full	100	7	Testing
Saline-KA Holdout Testing DatasetSingle_LSTM_size_100___FullFeats_win3_.xlsx	Single-Layer LSTM, Sequence Length 7	1	NREM	0.939884	0.963887	0.951734	268545	Full	100	7	Testing
Saline-KA Holdout Testing DatasetSingle_LSTM_size_100___FullFeats_win3_.xlsx	Single-Layer LSTM, Sequence Length 7	2	REM	0.838651	0.885315	0.861351	43528	Full	100	7	Testing
Saline-KA Holdout Testing DatasetSingle_LSTM_size_100___FullFeats_win3_.xlsx	Single-Layer LSTM, Sequence Length 7	3	Seizure	0.75	0.803571	0.775862	112	Full	100	7	Testing
Saline-KA Holdout Testing DatasetSingle_LSTM_size_100___FullFeats_win3_.xlsx	Single-Layer LSTM, Sequence Length 7	4	Post Ictal	0.592652	0.804772	0.682613	461	Full	100	7	Testing
Saline-KA Holdout Testing DatasetSingle_LSTM_size_100___FullFeats_win3_.xlsx	Single-Layer LSTM, Sequence Length 7	accuracy	accuracy	0.958878	0.958878	0.958878	0.958878	Full	100	7	Testing
Saline-KA Holdout Testing DatasetSingle_LSTM_size_100___FullFeats_win3_.xlsx	Single-Layer LSTM, Sequence Length 7	macro avg	macro avg	0.821354	0.884207	0.849194	734394	Full	100	7	Testing
Saline-KA Holdout Testing DatasetSingle_LSTM_size_100___FullFeats_win3_.xlsx	Single-Layer LSTM, Sequence Length 7	weighted avg	weighted avg	0.95988	0.958878	0.959204	734394	Full	100	7	Testing
Saline-KA Holdout Testing DatasetSingle_LSTM_size_100___StatRMS_win0_.xlsx	Single-Layer LSTM, Sequence Length 1	0	Wake	0.928531	0.83987	0.881978	421751	StatRMS	100	1	Testing
Saline-KA Holdout Testing DatasetSingle_LSTM_size_100___StatRMS_win0_.xlsx	Single-Layer LSTM, Sequence Length 1	1	NREM	0.794812	0.874063	0.832556	268548	StatRMS	100	1	Testing
Saline-KA Holdout Testing DatasetSingle_LSTM_size_100___StatRMS_win0_.xlsx	Single-Layer LSTM, Sequence Length 1	2	REM	0.47402	0.626654	0.539754	43528	StatRMS	100	1	Testing
Saline-KA Holdout Testing DatasetSingle_LSTM_size_100___StatRMS_win0_.xlsx	Single-Layer LSTM, Sequence Length 1	3	Seizure	0.979592	0.428571	0.596273	112	StatRMS	100	1	Testing
Saline-KA Holdout Testing DatasetSingle_LSTM_size_100___StatRMS_win0_.xlsx	Single-Layer LSTM, Sequence Length 1	4	Post Ictal	0	0	0	461	StatRMS	100	1	Testing
Saline-KA Holdout Testing DatasetSingle_LSTM_size_100___StatRMS_win0_.xlsx	Single-Layer LSTM, Sequence Length 1	accuracy	accuracy	0.839146	0.839146	0.839146	0.839146	StatRMS	100	1	Testing
Saline-KA Holdout Testing DatasetSingle_LSTM_size_100___StatRMS_win0_.xlsx	Single-Layer LSTM, Sequence Length 1	macro avg	macro avg	0.635391	0.553832	0.570112	734400	StatRMS	100	1	Testing
Saline-KA Holdout Testing DatasetSingle_LSTM_size_100___StatRMS_win0_.xlsx	Single-Layer LSTM, Sequence Length 1	weighted avg	weighted avg	0.85212	0.839146	0.843025	734400	StatRMS	100	1	Testing
Saline-KA Holdout Testing DatasetSingle_LSTM_size_100___StatRMS_win1_.xlsx	Single-Layer LSTM, Sequence Length 3	0	Wake	0.949408	0.904728	0.92653	421750	StatRMS	100	3	Testing
Saline-KA Holdout Testing DatasetSingle_LSTM_size_100___StatRMS_win1_.xlsx	Single-Layer LSTM, Sequence Length 3	1	NREM	0.852876	0.907215	0.879207	268547	StatRMS	100	3	Testing
Saline-KA Holdout Testing DatasetSingle_LSTM_size_100___StatRMS_win1_.xlsx	Single-Layer LSTM, Sequence Length 3	2	REM	0.6876	0.73401	0.710047	43528	StatRMS	100	3	Testing
Saline-KA Holdout Testing DatasetSingle_LSTM_size_100___StatRMS_win1_.xlsx	Single-Layer LSTM, Sequence Length 3	3	Seizure	0.527638	0.9375	0.675241	112	StatRMS	100	3	Testing
Saline-KA Holdout Testing DatasetSingle_LSTM_size_100___StatRMS_win1_.xlsx	Single-Layer LSTM, Sequence Length 3	4	Post Ictal	0.103448	0.0390456	0.0566929	461	StatRMS	100	3	Testing
Saline-KA Holdout Testing DatasetSingle_LSTM_size_100___StatRMS_win1_.xlsx	Single-Layer LSTM, Sequence Length 3	accuracy	accuracy	0.894981	0.894981	0.894981	0.894981	StatRMS	100	3	Testing
Saline-KA Holdout Testing DatasetSingle_LSTM_size_100___StatRMS_win1_.xlsx	Single-Layer LSTM, Sequence Length 3	macro avg	macro avg	0.624194	0.7045	0.649544	734398	StatRMS	100	3	Testing
Saline-KA Holdout Testing DatasetSingle_LSTM_size_100___StatRMS_win1_.xlsx	Single-Layer LSTM, Sequence Length 3	weighted avg	weighted avg	0.897996	0.894981	0.89581	734398	StatRMS	100	3	Testing
Saline-KA Holdout Testing DatasetSingle_LSTM_size_100___StatRMS_win2_.xlsx	Single-Layer LSTM, Sequence Length 5	0	Wake	0.956283	0.91305	0.934167	421749	StatRMS	100	5	Testing
Saline-KA Holdout Testing DatasetSingle_LSTM_size_100___StatRMS_win2_.xlsx	Single-Layer LSTM, Sequence Length 5	1	NREM	0.862183	0.916037	0.888294	268546	StatRMS	100	5	Testing
Saline-KA Holdout Testing DatasetSingle_LSTM_size_100___StatRMS_win2_.xlsx	Single-Layer LSTM, Sequence Length 5	2	REM	0.715673	0.753653	0.734172	43528	StatRMS	100	5	Testing
Saline-KA Holdout Testing DatasetSingle_LSTM_size_100___StatRMS_win2_.xlsx	Single-Layer LSTM, Sequence Length 5	3	Seizure	0.58011	0.9375	0.716724	112	StatRMS	100	5	Testing
Saline-KA Holdout Testing DatasetSingle_LSTM_size_100___StatRMS_win2_.xlsx	Single-Layer LSTM, Sequence Length 5	4	Post Ictal	0.408	0.331887	0.366029	461	StatRMS	100	5	Testing
Saline-KA Holdout Testing DatasetSingle_LSTM_size_100___StatRMS_win2_.xlsx	Single-Layer LSTM, Sequence Length 5	accuracy	accuracy	0.904334	0.904334	0.904334	0.904334	StatRMS	100	5	Testing
Saline-KA Holdout Testing DatasetSingle_LSTM_size_100___StatRMS_win2_.xlsx	Single-Layer LSTM, Sequence Length 5	macro avg	macro avg	0.70445	0.770425	0.727877	734396	StatRMS	100	5	Testing
Saline-KA Holdout Testing DatasetSingle_LSTM_size_100___StatRMS_win2_.xlsx	Single-Layer LSTM, Sequence Length 5	weighted avg	weighted avg	0.907211	0.904334	0.905149	734396	StatRMS	100	5	Testing
Saline-KA Holdout Testing DatasetSingle_LSTM_size_100___StatRMS_win3_.xlsx	Single-Layer LSTM, Sequence Length 7	0	Wake	0.958553	0.918342	0.938017	421748	StatRMS	100	7	Testing
Saline-KA Holdout Testing DatasetSingle_LSTM_size_100___StatRMS_win3_.xlsx	Single-Layer LSTM, Sequence Length 7	1	NREM	0.871104	0.915917	0.892949	268545	StatRMS	100	7	Testing
Saline-KA Holdout Testing DatasetSingle_LSTM_size_100___StatRMS_win3_.xlsx	Single-Layer LSTM, Sequence Length 7	2	REM	0.709016	0.771434	0.738909	43528	StatRMS	100	7	Testing
Saline-KA Holdout Testing DatasetSingle_LSTM_size_100___StatRMS_win3_.xlsx	Single-Layer LSTM, Sequence Length 7	3	Seizure	0.700787	0.794643	0.74477	112	StatRMS	100	7	Testing
Saline-KA Holdout Testing DatasetSingle_LSTM_size_100___StatRMS_win3_.xlsx	Single-Layer LSTM, Sequence Length 7	4	Post Ictal	0.480652	0.511931	0.495798	461	StatRMS	100	7	Testing
Saline-KA Holdout Testing DatasetSingle_LSTM_size_100___StatRMS_win3_.xlsx	Single-Layer LSTM, Sequence Length 7	accuracy	accuracy	0.908474	0.908474	0.908474	0.908474	StatRMS	100	7	Testing
Saline-KA Holdout Testing DatasetSingle_LSTM_size_100___StatRMS_win3_.xlsx	Single-Layer LSTM, Sequence Length 7	macro avg	macro avg	0.744022	0.782453	0.762089	734394	StatRMS	100	7	Testing
Saline-KA Holdout Testing DatasetSingle_LSTM_size_100___StatRMS_win3_.xlsx	Single-Layer LSTM, Sequence Length 7	weighted avg	weighted avg	0.911446	0.908474	0.909429	734394	StatRMS	100	7	Testing
Saline-KA Holdout Testing DatasetSingle_LSTM_size_200___DTR+RMS only_win0_.xlsx	Single-Layer LSTM, Sequence Length 1	0	Wake	0.90616	0.789179	0.843633	421751	DTRMS	200	1	Testing
Saline-KA Holdout Testing DatasetSingle_LSTM_size_200___DTR+RMS only_win0_.xlsx	Single-Layer LSTM, Sequence Length 1	1	NREM	0.719359	0.866906	0.78627	268548	DTRMS	200	1	Testing
Saline-KA Holdout Testing DatasetSingle_LSTM_size_200___DTR+RMS only_win0_.xlsx	Single-Layer LSTM, Sequence Length 1	2	REM	0.465087	0.464414	0.46475	43528	DTRMS	200	1	Testing
Saline-KA Holdout Testing DatasetSingle_LSTM_size_200___DTR+RMS only_win0_.xlsx	Single-Layer LSTM, Sequence Length 1	3	Seizure	0	0	0	112	DTRMS	200	1	Testing
Saline-KA Holdout Testing DatasetSingle_LSTM_size_200___DTR+RMS only_win0_.xlsx	Single-Layer LSTM, Sequence Length 1	4	Post Ictal	0	0	0	461	DTRMS	200	1	Testing
Saline-KA Holdout Testing DatasetSingle_LSTM_size_200___DTR+RMS only_win0_.xlsx	Single-Layer LSTM, Sequence Length 1	accuracy	accuracy	0.797737	0.797737	0.797737	0.797737	DTRMS	200	1	Testing
Saline-KA Holdout Testing DatasetSingle_LSTM_size_200___DTR+RMS only_win0_.xlsx	Single-Layer LSTM, Sequence Length 1	macro avg	macro avg	0.418121	0.4241	0.418931	734400	DTRMS	200	1	Testing
Saline-KA Holdout Testing DatasetSingle_LSTM_size_200___DTR+RMS only_win0_.xlsx	Single-Layer LSTM, Sequence Length 1	weighted avg	weighted avg	0.811003	0.797737	0.799543	734400	DTRMS	200	1	Testing
Saline-KA Holdout Testing DatasetSingle_LSTM_size_200___DTR+RMS only_win1_.xlsx	Single-Layer LSTM, Sequence Length 3	0	Wake	0.925633	0.848391	0.885331	421750	DTRMS	200	3	Testing
Saline-KA Holdout Testing DatasetSingle_LSTM_size_200___DTR+RMS only_win1_.xlsx	Single-Layer LSTM, Sequence Length 3	1	NREM	0.776723	0.886713	0.828082	268547	DTRMS	200	3	Testing
Saline-KA Holdout Testing DatasetSingle_LSTM_size_200___DTR+RMS only_win1_.xlsx	Single-Layer LSTM, Sequence Length 3	2	REM	0.588303	0.550473	0.56876	43528	DTRMS	200	3	Testing
Saline-KA Holdout Testing DatasetSingle_LSTM_size_200___DTR+RMS only_win1_.xlsx	Single-Layer LSTM, Sequence Length 3	3	Seizure	0	0	0	112	DTRMS	200	3	Testing
Saline-KA Holdout Testing DatasetSingle_LSTM_size_200___DTR+RMS only_win1_.xlsx	Single-Layer LSTM, Sequence Length 3	4	Post Ictal	0.189591	0.221258	0.204204	461	DTRMS	200	3	Testing
Saline-KA Holdout Testing DatasetSingle_LSTM_size_200___DTR+RMS only_win1_.xlsx	Single-Layer LSTM, Sequence Length 3	accuracy	accuracy	0.844223	0.844223	0.844223	0.844223	DTRMS	200	3	Testing
Saline-KA Holdout Testing DatasetSingle_LSTM_size_200___DTR+RMS only_win1_.xlsx	Single-Layer LSTM, Sequence Length 3	macro avg	macro avg	0.49605	0.501367	0.497275	734398	DTRMS	200	3	Testing
Saline-KA Holdout Testing DatasetSingle_LSTM_size_200___DTR+RMS only_win1_.xlsx	Single-Layer LSTM, Sequence Length 3	weighted avg	weighted avg	0.850584	0.844223	0.845071	734398	DTRMS	200	3	Testing
Saline-KA Holdout Testing DatasetSingle_LSTM_size_200___DTR+RMS only_win2_.xlsx	Single-Layer LSTM, Sequence Length 5	0	Wake	0.933731	0.864517	0.897792	421749	DTRMS	200	5	Testing
Saline-KA Holdout Testing DatasetSingle_LSTM_size_200___DTR+RMS only_win2_.xlsx	Single-Layer LSTM, Sequence Length 5	1	NREM	0.793003	0.892048	0.839615	268546	DTRMS	200	5	Testing
Saline-KA Holdout Testing DatasetSingle_LSTM_size_200___DTR+RMS only_win2_.xlsx	Single-Layer LSTM, Sequence Length 5	2	REM	0.611053	0.577123	0.593603	43528	DTRMS	200	5	Testing
Saline-KA Holdout Testing DatasetSingle_LSTM_size_200___DTR+RMS only_win2_.xlsx	Single-Layer LSTM, Sequence Length 5	3	Seizure	0	0	0	112	DTRMS	200	5	Testing
Saline-KA Holdout Testing DatasetSingle_LSTM_size_200___DTR+RMS only_win2_.xlsx	Single-Layer LSTM, Sequence Length 5	4	Post Ictal	0.18706	0.288503	0.226962	461	DTRMS	200	5	Testing
Saline-KA Holdout Testing DatasetSingle_LSTM_size_200___DTR+RMS only_win2_.xlsx	Single-Layer LSTM, Sequence Length 5	accuracy	accuracy	0.857057	0.857057	0.857057	0.857057	DTRMS	200	5	Testing
Saline-KA Holdout Testing DatasetSingle_LSTM_size_200___DTR+RMS only_win2_.xlsx	Single-Layer LSTM, Sequence Length 5	macro avg	macro avg	0.50497	0.524438	0.511595	734396	DTRMS	200	5	Testing
Saline-KA Holdout Testing DatasetSingle_LSTM_size_200___DTR+RMS only_win2_.xlsx	Single-Layer LSTM, Sequence Length 5	weighted avg	weighted avg	0.862535	0.857057	0.857931	734396	DTRMS	200	5	Testing
Saline-KA Holdout Testing DatasetSingle_LSTM_size_200___DTR+RMS only_win3_.xlsx	Single-Layer LSTM, Sequence Length 7	0	Wake	0.93821	0.872761	0.904302	421748	DTRMS	200	7	Testing
Saline-KA Holdout Testing DatasetSingle_LSTM_size_200___DTR+RMS only_win3_.xlsx	Single-Layer LSTM, Sequence Length 7	1	NREM	0.804103	0.892033	0.845789	268545	DTRMS	200	7	Testing
Saline-KA Holdout Testing DatasetSingle_LSTM_size_200___DTR+RMS only_win3_.xlsx	Single-Layer LSTM, Sequence Length 7	2	REM	0.609566	0.607563	0.608563	43528	DTRMS	200	7	Testing
Saline-KA Holdout Testing DatasetSingle_LSTM_size_200___DTR+RMS only_win3_.xlsx	Single-Layer LSTM, Sequence Length 7	3	Seizure	0	0	0	112	DTRMS	200	7	Testing
Saline-KA Holdout Testing DatasetSingle_LSTM_size_200___DTR+RMS only_win3_.xlsx	Single-Layer LSTM, Sequence Length 7	4	Post Ictal	0.20882	0.349241	0.261364	461	DTRMS	200	7	Testing
Saline-KA Holdout Testing DatasetSingle_LSTM_size_200___DTR+RMS only_win3_.xlsx	Single-Layer LSTM, Sequence Length 7	accuracy	accuracy	0.863628	0.863628	0.863628	0.863628	DTRMS	200	7	Testing
Saline-KA Holdout Testing DatasetSingle_LSTM_size_200___DTR+RMS only_win3_.xlsx	Single-Layer LSTM, Sequence Length 7	macro avg	macro avg	0.51214	0.544319	0.524003	734394	DTRMS	200	7	Testing
Saline-KA Holdout Testing DatasetSingle_LSTM_size_200___DTR+RMS only_win3_.xlsx	Single-Layer LSTM, Sequence Length 7	weighted avg	weighted avg	0.869091	0.863628	0.864836	734394	DTRMS	200	7	Testing
Saline-KA Holdout Testing DatasetSingle_LSTM_size_200___FFT + RMS_win0_.xlsx	Single-Layer LSTM, Sequence Length 1	0	Wake	0.964065	0.904105	0.933123	421751	FFT	200	1	Testing
Saline-KA Holdout Testing DatasetSingle_LSTM_size_200___FFT + RMS_win0_.xlsx	Single-Layer LSTM, Sequence Length 1	1	NREM	0.87611	0.940852	0.907328	268548	FFT	200	1	Testing
Saline-KA Holdout Testing DatasetSingle_LSTM_size_200___FFT + RMS_win0_.xlsx	Single-Layer LSTM, Sequence Length 1	2	REM	0.66473	0.767322	0.712351	43528	FFT	200	1	Testing
Saline-KA Holdout Testing DatasetSingle_LSTM_size_200___FFT + RMS_win0_.xlsx	Single-Layer LSTM, Sequence Length 1	3	Seizure	0	0	0	112	FFT	200	1	Testing
Saline-KA Holdout Testing DatasetSingle_LSTM_size_200___FFT + RMS_win0_.xlsx	Single-Layer LSTM, Sequence Length 1	4	Post Ictal	0.618257	0.32321	0.424501	461	FFT	200	1	Testing
Saline-KA Holdout Testing DatasetSingle_LSTM_size_200___FFT + RMS_win0_.xlsx	Single-Layer LSTM, Sequence Length 1	accuracy	accuracy	0.908932	0.908932	0.908932	0.908932	FFT	200	1	Testing
Saline-KA Holdout Testing DatasetSingle_LSTM_size_200___FFT + RMS_win0_.xlsx	Single-Layer LSTM, Sequence Length 1	macro avg	macro avg	0.624632	0.587098	0.595461	734400	FFT	200	1	Testing
Saline-KA Holdout Testing DatasetSingle_LSTM_size_200___FFT + RMS_win0_.xlsx	Single-Layer LSTM, Sequence Length 1	weighted avg	weighted avg	0.913797	0.908932	0.910143	734400	FFT	200	1	Testing
Saline-KA Holdout Testing DatasetSingle_LSTM_size_200___FFT + RMS_win1_.xlsx	Single-Layer LSTM, Sequence Length 3	0	Wake	0.976187	0.9474	0.961578	421750	FFT	200	3	Testing
Saline-KA Holdout Testing DatasetSingle_LSTM_size_200___FFT + RMS_win1_.xlsx	Single-Layer LSTM, Sequence Length 3	1	NREM	0.921231	0.951711	0.936223	268547	FFT	200	3	Testing
Saline-KA Holdout Testing DatasetSingle_LSTM_size_200___FFT + RMS_win1_.xlsx	Single-Layer LSTM, Sequence Length 3	2	REM	0.803754	0.863674	0.832638	43528	FFT	200	3	Testing
Saline-KA Holdout Testing DatasetSingle_LSTM_size_200___FFT + RMS_win1_.xlsx	Single-Layer LSTM, Sequence Length 3	3	Seizure	0.303797	0.214286	0.251309	112	FFT	200	3	Testing
Saline-KA Holdout Testing DatasetSingle_LSTM_size_200___FFT + RMS_win1_.xlsx	Single-Layer LSTM, Sequence Length 3	4	Post Ictal	0.342072	0.59436	0.434231	461	FFT	200	3	Testing
Saline-KA Holdout Testing DatasetSingle_LSTM_size_200___FFT + RMS_win1_.xlsx	Single-Layer LSTM, Sequence Length 3	accuracy	accuracy	0.94368	0.94368	0.94368	0.94368	FFT	200	3	Testing
Saline-KA Holdout Testing DatasetSingle_LSTM_size_200___FFT + RMS_win1_.xlsx	Single-Layer LSTM, Sequence Length 3	macro avg	macro avg	0.669408	0.714286	0.683196	734398	FFT	200	3	Testing
Saline-KA Holdout Testing DatasetSingle_LSTM_size_200___FFT + RMS_win1_.xlsx	Single-Layer LSTM, Sequence Length 3	weighted avg	weighted avg	0.945371	0.94368	0.944225	734398	FFT	200	3	Testing
Saline-KA Holdout Testing DatasetSingle_LSTM_size_200___FFT + RMS_win2_.xlsx	Single-Layer LSTM, Sequence Length 5	0	Wake	0.979687	0.957479	0.968456	421749	FFT	200	5	Testing
Saline-KA Holdout Testing DatasetSingle_LSTM_size_200___FFT + RMS_win2_.xlsx	Single-Layer LSTM, Sequence Length 5	1	NREM	0.933629	0.955389	0.944384	268546	FFT	200	5	Testing
Saline-KA Holdout Testing DatasetSingle_LSTM_size_200___FFT + RMS_win2_.xlsx	Single-Layer LSTM, Sequence Length 5	2	REM	0.816123	0.873346	0.843765	43528	FFT	200	5	Testing
Saline-KA Holdout Testing DatasetSingle_LSTM_size_200___FFT + RMS_win2_.xlsx	Single-Layer LSTM, Sequence Length 5	3	Seizure	0.605263	0.205357	0.306667	112	FFT	200	5	Testing
Saline-KA Holdout Testing DatasetSingle_LSTM_size_200___FFT + RMS_win2_.xlsx	Single-Layer LSTM, Sequence Length 5	4	Post Ictal	0.395408	0.672451	0.497992	461	FFT	200	5	Testing
Saline-KA Holdout Testing DatasetSingle_LSTM_size_200___FFT + RMS_win2_.xlsx	Single-Layer LSTM, Sequence Length 5	accuracy	accuracy	0.951435	0.951435	0.951435	0.951435	FFT	200	5	Testing
Saline-KA Holdout Testing DatasetSingle_LSTM_size_200___FFT + RMS_win2_.xlsx	Single-Layer LSTM, Sequence Length 5	macro avg	macro avg	0.746022	0.732805	0.712253	734396	FFT	200	5	Testing
Saline-KA Holdout Testing DatasetSingle_LSTM_size_200___FFT + RMS_win2_.xlsx	Single-Layer LSTM, Sequence Length 5	weighted avg	weighted avg	0.952726	0.951435	0.951867	734396	FFT	200	5	Testing
Saline-KA Holdout Testing DatasetSingle_LSTM_size_200___FFT + RMS_win3_.xlsx	Single-Layer LSTM, Sequence Length 7	0	Wake	0.981576	0.963203	0.972303	421748	FFT	200	7	Testing
Saline-KA Holdout Testing DatasetSingle_LSTM_size_200___FFT + RMS_win3_.xlsx	Single-Layer LSTM, Sequence Length 7	1	NREM	0.941181	0.958197	0.949613	268545	FFT	200	7	Testing
Saline-KA Holdout Testing DatasetSingle_LSTM_size_200___FFT + RMS_win3_.xlsx	Single-Layer LSTM, Sequence Length 7	2	REM	0.824363	0.879664	0.851116	43528	FFT	200	7	Testing
Saline-KA Holdout Testing DatasetSingle_LSTM_size_200___FFT + RMS_win3_.xlsx	Single-Layer LSTM, Sequence Length 7	3	Seizure	0.666667	0.196429	0.303448	112	FFT	200	7	Testing
Saline-KA Holdout Testing DatasetSingle_LSTM_size_200___FFT + RMS_win3_.xlsx	Single-Layer LSTM, Sequence Length 7	4	Post Ictal	0.488619	0.698482	0.575	461	FFT	200	7	Testing
Saline-KA Holdout Testing DatasetSingle_LSTM_size_200___FFT + RMS_win3_.xlsx	Single-Layer LSTM, Sequence Length 7	accuracy	accuracy	0.956138	0.956138	0.956138	0.956138	FFT	200	7	Testing
Saline-KA Holdout Testing DatasetSingle_LSTM_size_200___FFT + RMS_win3_.xlsx	Single-Layer LSTM, Sequence Length 7	macro avg	macro avg	0.780481	0.739195	0.730296	734394	FFT	200	7	Testing
Saline-KA Holdout Testing DatasetSingle_LSTM_size_200___FFT + RMS_win3_.xlsx	Single-Layer LSTM, Sequence Length 7	weighted avg	weighted avg	0.957129	0.956138	0.956471	734394	FFT	200	7	Testing
Saline-KA Holdout Testing DatasetSingle_LSTM_size_200___FullFeats_win0_.xlsx	Single-Layer LSTM, Sequence Length 1	0	Wake	0.969462	0.928562	0.948571	421751	Full	200	1	Testing
Saline-KA Holdout Testing DatasetSingle_LSTM_size_200___FullFeats_win0_.xlsx	Single-Layer LSTM, Sequence Length 1	1	NREM	0.895091	0.946553	0.920103	268548	Full	200	1	Testing
Saline-KA Holdout Testing DatasetSingle_LSTM_size_200___FullFeats_win0_.xlsx	Single-Layer LSTM, Sequence Length 1	2	REM	0.770627	0.814533	0.791972	43528	Full	200	1	Testing
Saline-KA Holdout Testing DatasetSingle_LSTM_size_200___FullFeats_win0_.xlsx	Single-Layer LSTM, Sequence Length 1	3	Seizure	0.806202	0.928571	0.863071	112	Full	200	1	Testing
Saline-KA Holdout Testing DatasetSingle_LSTM_size_200___FullFeats_win0_.xlsx	Single-Layer LSTM, Sequence Length 1	4	Post Ictal	0.662461	0.455531	0.539846	461	Full	200	1	Testing
Saline-KA Holdout Testing DatasetSingle_LSTM_size_200___FullFeats_win0_.xlsx	Single-Layer LSTM, Sequence Length 1	accuracy	accuracy	0.928086	0.928086	0.928086	0.928086	Full	200	1	Testing
Saline-KA Holdout Testing DatasetSingle_LSTM_size_200___FullFeats_win0_.xlsx	Single-Layer LSTM, Sequence Length 1	macro avg	macro avg	0.820768	0.81475	0.812713	734400	Full	200	1	Testing
Saline-KA Holdout Testing DatasetSingle_LSTM_size_200___FullFeats_win0_.xlsx	Single-Layer LSTM, Sequence Length 1	weighted avg	weighted avg	0.930264	0.928086	0.92861	734400	Full	200	1	Testing
Saline-KA Holdout Testing DatasetSingle_LSTM_size_200___FullFeats_win1_.xlsx	Single-Layer LSTM, Sequence Length 3	0	Wake	0.981384	0.958587	0.969851	421750	Full	200	3	Testing
Saline-KA Holdout Testing DatasetSingle_LSTM_size_200___FullFeats_win1_.xlsx	Single-Layer LSTM, Sequence Length 3	1	NREM	0.932702	0.960491	0.946393	268547	Full	200	3	Testing
Saline-KA Holdout Testing DatasetSingle_LSTM_size_200___FullFeats_win1_.xlsx	Single-Layer LSTM, Sequence Length 3	2	REM	0.847567	0.880514	0.863727	43528	Full	200	3	Testing
Saline-KA Holdout Testing DatasetSingle_LSTM_size_200___FullFeats_win1_.xlsx	Single-Layer LSTM, Sequence Length 3	3	Seizure	0.775362	0.955357	0.856	112	Full	200	3	Testing
Saline-KA Holdout Testing DatasetSingle_LSTM_size_200___FullFeats_win1_.xlsx	Single-Layer LSTM, Sequence Length 3	4	Post Ictal	0.58256	0.681128	0.628	461	Full	200	3	Testing
Saline-KA Holdout Testing DatasetSingle_LSTM_size_200___FullFeats_win1_.xlsx	Single-Layer LSTM, Sequence Length 3	accuracy	accuracy	0.954481	0.954481	0.954481	0.954481	Full	200	3	Testing
Saline-KA Holdout Testing DatasetSingle_LSTM_size_200___FullFeats_win1_.xlsx	Single-Layer LSTM, Sequence Length 3	macro avg	macro avg	0.823915	0.887215	0.852794	734398	Full	200	3	Testing
Saline-KA Holdout Testing DatasetSingle_LSTM_size_200___FullFeats_win1_.xlsx	Single-Layer LSTM, Sequence Length 3	weighted avg	weighted avg	0.955369	0.954481	0.954751	734398	Full	200	3	Testing
Saline-KA Holdout Testing DatasetSingle_LSTM_size_200___FullFeats_win2_.xlsx	Single-Layer LSTM, Sequence Length 5	0	Wake	0.984836	0.967528	0.976105	421749	Full	200	5	Testing
Saline-KA Holdout Testing DatasetSingle_LSTM_size_200___FullFeats_win2_.xlsx	Single-Layer LSTM, Sequence Length 5	1	NREM	0.943873	0.966185	0.954898	268546	Full	200	5	Testing
Saline-KA Holdout Testing DatasetSingle_LSTM_size_200___FullFeats_win2_.xlsx	Single-Layer LSTM, Sequence Length 5	2	REM	0.870299	0.888394	0.879253	43528	Full	200	5	Testing
Saline-KA Holdout Testing DatasetSingle_LSTM_size_200___FullFeats_win2_.xlsx	Single-Layer LSTM, Sequence Length 5	3	Seizure	0.737589	0.928571	0.822134	112	Full	200	5	Testing
Saline-KA Holdout Testing DatasetSingle_LSTM_size_200___FullFeats_win2_.xlsx	Single-Layer LSTM, Sequence Length 5	4	Post Ictal	0.610829	0.78308	0.686312	461	Full	200	5	Testing
Saline-KA Holdout Testing DatasetSingle_LSTM_size_200___FullFeats_win2_.xlsx	Single-Layer LSTM, Sequence Length 5	accuracy	accuracy	0.962225	0.962225	0.962225	0.962225	Full	200	5	Testing
Saline-KA Holdout Testing DatasetSingle_LSTM_size_200___FullFeats_win2_.xlsx	Single-Layer LSTM, Sequence Length 5	macro avg	macro avg	0.829485	0.906752	0.863741	734396	Full	200	5	Testing
Saline-KA Holdout Testing DatasetSingle_LSTM_size_200___FullFeats_win2_.xlsx	Single-Layer LSTM, Sequence Length 5	weighted avg	weighted avg	0.962796	0.962225	0.962405	734396	Full	200	5	Testing
Saline-KA Holdout Testing DatasetSingle_LSTM_size_200___FullFeats_win3_.xlsx	Single-Layer LSTM, Sequence Length 7	0	Wake	0.986171	0.970044	0.978041	421748	Full	200	7	Testing
Saline-KA Holdout Testing DatasetSingle_LSTM_size_200___FullFeats_win3_.xlsx	Single-Layer LSTM, Sequence Length 7	1	NREM	0.947161	0.967752	0.957346	268545	Full	200	7	Testing
Saline-KA Holdout Testing DatasetSingle_LSTM_size_200___FullFeats_win3_.xlsx	Single-Layer LSTM, Sequence Length 7	2	REM	0.874286	0.893287	0.883684	43528	Full	200	7	Testing
Saline-KA Holdout Testing DatasetSingle_LSTM_size_200___FullFeats_win3_.xlsx	Single-Layer LSTM, Sequence Length 7	3	Seizure	0.680556	0.875	0.765625	112	Full	200	7	Testing
Saline-KA Holdout Testing DatasetSingle_LSTM_size_200___FullFeats_win3_.xlsx	Single-Layer LSTM, Sequence Length 7	4	Post Ictal	0.673432	0.791757	0.727817	461	Full	200	7	Testing
Saline-KA Holdout Testing DatasetSingle_LSTM_size_200___FullFeats_win3_.xlsx	Single-Layer LSTM, Sequence Length 7	accuracy	accuracy	0.96453	0.96453	0.96453	0.96453	Full	200	7	Testing
Saline-KA Holdout Testing DatasetSingle_LSTM_size_200___FullFeats_win3_.xlsx	Single-Layer LSTM, Sequence Length 7	macro avg	macro avg	0.832321	0.899568	0.862503	734394	Full	200	7	Testing
Saline-KA Holdout Testing DatasetSingle_LSTM_size_200___FullFeats_win3_.xlsx	Single-Layer LSTM, Sequence Length 7	weighted avg	weighted avg	0.965032	0.96453	0.964691	734394	Full	200	7	Testing
Saline-KA Holdout Testing DatasetSingle_LSTM_size_200___StatRMS_win0_.xlsx	Single-Layer LSTM, Sequence Length 1	0	Wake	0.930181	0.859097	0.893227	421751	StatRMS	200	1	Testing
Saline-KA Holdout Testing DatasetSingle_LSTM_size_200___StatRMS_win0_.xlsx	Single-Layer LSTM, Sequence Length 1	1	NREM	0.804583	0.879575	0.840409	268548	StatRMS	200	1	Testing
Saline-KA Holdout Testing DatasetSingle_LSTM_size_200___StatRMS_win0_.xlsx	Single-Layer LSTM, Sequence Length 1	2	REM	0.537668	0.632398	0.581198	43528	StatRMS	200	1	Testing
[truncated: 925 more rows]

## Sheet: BiLSTM
Source.Name	Classifier	Class	State	Precision	Recall	F1-Score	Support	Variables	Size	Window	Dataset
[truncated: 1,481 more rows]

[truncated: 14 more sheets: QBLSTM, AllModels Values, Pivot Table, Pivot Level 1, Pivot Level 2, Pivot Level 3 , Pivot Level 3, Pivot Level 4, Windowing Figure and Colors, 60 Epochs, Pivot Table 60, Channel Dropping, Ch.Drop. Values, Ch. Drop Chart]
