# Supplementary material for: Automated Classification of Sleep–Wake States and Seizures in Mice
Source: eNeuro. 2025 Oct 23;12(10):ENEURO.0226-25.2025. doi: 10.1523/ENEURO.0226-25.2025 (PMC12562536; doi:10.1523/ENEURO.0226-25.2025)
Supplement: Data 3 — Classifier Code. The root directory includes the SWISC_1.5.yml file for importing the classifier via Anaconda, and the folders “SWISC v1.5” and “Replication Code”. The files inside the SWISC v1.5 folder are identical to the files found on https://github.com/epilepsylab/SWISC. The Replication Code folder contains the exact script files and Jupyter Notebook used to train the models described herein, with all training history logged. Download Data 3, ZIP file. [file eneuro-12-ENEURO.0226-25.2025-s003.zip]

Archive with 49 entries (43 files):
- Replication Code/
- Replication Code/SWISC v1.1 (Fixed Feature Generation)/
- Replication Code/SWISC v1.1 (Fixed Feature Generation) - 4s/
- Replication Code/SWISC v1.1 (Fixed Feature Generation) - 4s/apy.py
- Replication Code/SWISC v1.1 (Fixed Feature Generation) - 4s/config.py
- Replication Code/SWISC v1.1 (Fixed Feature Generation) - 4s/config_base.py
- Replication Code/SWISC v1.1 (Fixed Feature Generation) - 4s/datasetSummary.xlsx
- Replication Code/SWISC v1.1 (Fixed Feature Generation) - 4s/log_console.py
- Replication Code/SWISC v1.1 (Fixed Feature Generation) - 4s/postprocessing.py
- Replication Code/SWISC v1.1 (Fixed Feature Generation) - 4s/preprocessing.py
- Replication Code/SWISC v1.1 (Fixed Feature Generation) - 4s/sleep.py
- Replication Code/SWISC v1.1 (Fixed Feature Generation) - 4s/unit_tests.py
- Replication Code/SWISC v1.1 (Fixed Feature Generation) - 4s/__pycache__/
- Replication Code/SWISC v1.1 (Fixed Feature Generation) - 4s/__pycache__/config.cpython-310.pyc
- Replication Code/SWISC v1.1 (Fixed Feature Generation) - 4s/__pycache__/config4.cpython-310.pyc
- Replication Code/SWISC v1.1 (Fixed Feature Generation) - 4s/__pycache__/feature_generation.cpython-310.pyc
- Replication Code/SWISC v1.1 (Fixed Feature Generation) - 4s/__pycache__/log_console.cpython-310.pyc
- Replication Code/SWISC v1.1 (Fixed Feature Generation) - 4s/__pycache__/postprocessing.cpython-310.pyc
- Replication Code/SWISC v1.1 (Fixed Feature Generation) - 4s/__pycache__/preprocessing.cpython-310.pyc
- Replication Code/SWISC v1.1 (Fixed Feature Generation) - 4s/__pycache__/sleep.cpython-310.pyc
- Replication Code/SWISC v1.1 (Fixed Feature Generation) - 4s/__pycache__/unit_tests.cpython-310.pyc
- Replication Code/SWISC v1.1 (Fixed Feature Generation)/apy.py
- Replication Code/SWISC v1.1 (Fixed Feature Generation)/config.py
- Replication Code/SWISC v1.1 (Fixed Feature Generation)/datasetSummary.xlsx
- Replication Code/SWISC v1.1 (Fixed Feature Generation)/generateSleepAnalysis.ipynb
- Replication Code/SWISC v1.1 (Fixed Feature Generation)/log.txt
- Replication Code/SWISC v1.1 (Fixed Feature Generation)/log_console.py
- Replication Code/SWISC v1.1 (Fixed Feature Generation)/Pipeline Test.ipynb
- Replication Code/SWISC v1.1 (Fixed Feature Generation)/postprocessing.py
- Replication Code/SWISC v1.1 (Fixed Feature Generation)/preprocessing.py
- Replication Code/SWISC v1.1 (Fixed Feature Generation)/sleep.py
- Replication Code/SWISC v1.1 (Fixed Feature Generation)/unit_tests.py
- Replication Code/Training Run/
- Replication Code/Training Run/Manual Dates.xlsx
- Replication Code/Training Run/Sleep Scoring Comparison Excel.xlsx
- Replication Code/Training Run/Sleep Wake and Ictal State Classifier v1.5 - 2025 Training.ipynb
- Replication Code/Training Run/Start and End Dates.xlsx
- SWISC v1.5/
- SWISC v1.5/config.py
- SWISC v1.5/datasetSummary.xlsx
- SWISC v1.5/generateSleepAnalysis.ipynb
- SWISC v1.5/log_console.py
- SWISC v1.5/postprocessing.py
- SWISC v1.5/preprocessing.py
- SWISC v1.5/Sample_Use_Compare.ipynb
- SWISC v1.5/sleep.py
- SWISC v1.5/SWISC_env_250611.yml
- SWISC v1.5/unit_tests.py
- SWISC_1.5.yml
