# Supplementary material for: Automated Classification of Sleep–Wake States and Seizures in Mice
Source: eNeuro. 2025 Oct 23;12(10):ENEURO.0226-25.2025. doi: 10.1523/ENEURO.0226-25.2025 (PMC12562536; doi:10.1523/ENEURO.0226-25.2025)
Supplement: Data 3 — Classifier Code. The root directory includes the SWISC_1.5.yml file for importing the classifier via Anaconda, and the folders “SWISC v1.5” and “Replication Code”. The files inside the SWISC v1.5 folder are identical to the files found on https://github.com/epilepsylab/SWISC. The Replication Code folder contains the exact script files and Jupyter Notebook used to train the models described herein, with all training history logged. Download Data 3, ZIP file. [file eneuro-12-ENEURO.0226-25.2025-s003.zip › Replication Code/SWISC v1.1 (Fixed Feature Generation) - 4s/apy.py]

import tkinter as tk
from tkinter import messagebox, filedialog
import config  # Assuming this is your config file with the values provided above
import subprocess
import os

class ConfigEditorApp:
    def __init__(self, root):
        self.root = root
        self.root.title("Config Editor")

        # Create a main frame inside the canvas
        main_frame = tk.Frame(self.root)
        main_frame.pack(fill=tk.BOTH, expand=1)

        # Create a canvas widget
        canvas = tk.Canvas(main_frame)
        canvas.pack(side=tk.LEFT, fill=tk.BOTH, expand=1)

        # Add a scrollbar to the canvas
        scrollbar = tk.Scrollbar(main_frame, orient=tk.VERTICAL, command=canvas.yview)
        scrollbar.pack(side=tk.RIGHT, fill=tk.Y)

        # Configure the canvas to work with the scrollbar
        canvas.configure(yscrollcommand=scrollbar.set)
        canvas.bind('<Configure>', lambda e: canvas.configure(scrollregion=canvas.bbox("all")))

        # Create a second frame inside the canvas for content
        self.content_frame = tk.Frame(canvas)

        # Add the content frame to the canvas
        canvas.create_window((0, 0), window=self.content_frame, anchor="nw")

        # Now, add all the widgets to the `self.content_frame`

        # Recording data parameters
        self.recording_length_label = tk.Label(self.content_frame, text="Recording Length (hours):")
        self.recording_length_label.pack(pady=5)
        self.recording_length_entry = tk.Entry(self.content_frame, width=10)
        self.recording_length_entry.pack(pady=5)
        self.recording_length_entry.insert(0, config.recording_length_hours)

        self.sampling_freq_label = tk.Label(self.content_frame, text="Sampling Frequency (Hz):")
        self.sampling_freq_label.pack(pady=5)
        self.sampling_freq_entry = tk.Entry(self.content_frame, width=10)
        self.sampling_freq_entry.pack(pady=5)
        self.sampling_freq_entry.insert(0, config.sampling_freq)

        self.epoch_length_label = tk.Label(self.content_frame, text="Epoch Length (s):")
        self.epoch_length_label.pack(pady=5)
        self.epoch_length_entry = tk.Entry(self.content_frame, width=10)
        self.epoch_length_entry.pack(pady=5)
        self.epoch_length_entry.insert(0, config.epoch_length)

        # File paths
        self.decimated_folder_label = tk.Label(self.content_frame, text="Decimated Folder Path:")
        self.decimated_folder_label.pack(pady=5)
        self.decimated_folder_entry = tk.Entry(self.content_frame, width=50)
        self.decimated_folder_entry.pack(pady=5)
        self.decimated_folder_entry.insert(0, config.decimated_folder_path)
        self.decimated_folder_button = tk.Button(self.content_frame, text="Browse", command=self.browse_decimated_folder)
        self.decimated_folder_button.pack(pady=5)

        self.metadata_folder_label = tk.Label(self.content_frame, text="Metadata Folder Path:")
        self.metadata_folder_label.pack(pady=5)
        self.metadata_folder_entry = tk.Entry(self.content_frame, width=50)
        self.metadata_folder_entry.pack(pady=5)
        self.metadata_folder_entry.insert(0, config.metadata_folder_path)
        self.metadata_folder_button = tk.Button(self.content_frame, text="Browse", command=self.browse_metadata_folder)
        self.metadata_folder_button.pack(pady=5)

        self.processed_data_folder_label = tk.Label(self.content_frame, text="Processed Data File Path:")
        self.processed_data_folder_label.pack(pady=5)
        self.processed_data_folder_entry = tk.Entry(self.content_frame, width=50)
        self.processed_data_folder_entry.pack(pady=5)
        self.processed_data_folder_entry.insert(0, config.processed_data_folder_path)
        self.processed_data_folder_button = tk.Button(self.content_frame, text="Browse", command=self.browse_processed_file)
        self.processed_data_folder_button.pack(pady=5)

        # Channels
        self.channels_label = tk.Label(self.content_frame, text="Channels (comma-separated):")
        self.channels_label.pack(pady=5)
        self.channels_entry = tk.Entry(self.content_frame, width=50)
        self.channels_entry.pack(pady=5)
        self.channels_entry.insert(0, ", ".join(config.channels))

        # Feature Generation
        self.full_features_length_label = tk.Label(self.content_frame, text="Full Features Length:")
        self.full_features_length_label.pack(pady=5)
        self.full_features_length_entry = tk.Entry(self.content_frame, width=10)
        self.full_features_length_entry.pack(pady=5)
        self.full_features_length_entry.insert(0, config.full_features_length)

        # Save Button
        self.save_button = tk.Button(self.content_frame, text="Save Config", command=self.save_config)
        self.save_button.pack(pady=10)

        # Run Button
        self.run_button = tk.Button(self.content_frame, text="Run Script", command=self.run_script)
        self.run_button.pack(pady=10)

    def browse_decimated_folder(self):
        folder_selected = filedialog.askdirectory()
        if folder_selected:
            self.decimated_folder_entry.delete(0, tk.END)
            self.decimated_folder_entry.insert(0, folder_selected)

    def browse_metadata_folder(self):
        folder_selected = filedialog.askdirectory()
        if folder_selected:
            self.metadata_folder_entry.delete(0, tk.END)
            self.metadata_folder_entry.insert(0, folder_selected)

    def browse_processed_file(self):
        folder_selected = filedialog.askdirectory()
        if folder_selected:
            self.metadata_folder_entry.delete(0, tk.END)
            self.metadata_folder_entry.insert(0, folder_selected)

    def save_config(self):
        try:
            # Retrieve values from the entries and update config.py
            new_recording_length_hours = int(self.recording_length_entry.get())
            new_sampling_freq = int(self.sampling_freq_entry.get())
            new_epoch_length = int(self.epoch_length_entry.get())
            new_decimated_folder = self.decimated_folder_entry.get()
            new_processed_data_folder = self.processed_data_folder_entry.get()
            new_channels = [ch.strip() for ch in self.channels_entry.get().split(',')]
            new_full_features_length = int(self.full_features_length_entry.get())

            # Update config.py file
            with open('config.py', 'w') as f:
                f.write(f"recording_length_hours = {new_recording_length_hours}\n")
                f.write(f"sampling_freq = {new_sampling_freq}\n")
                f.write(f"epoch_length = {new_epoch_length}\n")

                f.write(f"recording_length_seconds = {int(new_recording_length_hours*3600)}\n")
                f.write(f"target_epoch_count= {int(new_recording_length_hours*3600/new_epoch_length)}\n")
                f.write(f"sampling_freq_dec = {int(new_sampling_freq/10)}\n")
                f.write(f"epoch_samples_dec = '{int(new_sampling_freq*new_epoch_length/10)}'\n")

             
                f.write(f"processed_data_folder_path = '{new_processed_data_folder}'\n")
                f.write(f"channels = {new_channels}\n")
                f.write(f"full_features_length = {new_full_features_length}\n")

                #recording_length_seconds=int(recording_length_hours*3600)
#target_epoch_count=int(recording_length_seconds/epoch_length)
# sampling_freq_dec=int(sampling_freq/10)    
# epoch_samples_dec=sampling_freq_dec*epoch_length 


                
              

            messagebox.showinfo("Config Saved", "Configuration saved successfully!")

        except Exception as e:
            messagebox.showerror("Error", f"An error occurred: {e}")

    def run_script(self):
        try:
            # Run the process_file.py script using the updated config.py
            script_path = os.path.join(os.getcwd(), 'postprocessing.py')
            subprocess.run(['python', script_path], check=True)
            messagebox.showinfo("Script Run", "Script ran successfully!")
        except subprocess.CalledProcessError as e:
            messagebox.showerror("Error", f"An error occurred while running the script: {e}")
        except Exception as e:
            messagebox.showerror("Error", f"An unexpected error occurred: {e}")

if __name__ == "__main__":
    root = tk.Tk()
    app = ConfigEditorApp(root)
    root.geometry("600x600")  # Set the window size
    root.mainloop()
