# Supplementary material for: Automated Classification of Sleep–Wake States and Seizures in Mice
Source: eNeuro. 2025 Oct 23;12(10):ENEURO.0226-25.2025. doi: 10.1523/ENEURO.0226-25.2025 (PMC12562536; doi:10.1523/ENEURO.0226-25.2025)
Supplement: Data 3 — Classifier Code. The root directory includes the SWISC_1.5.yml file for importing the classifier via Anaconda, and the folders “SWISC v1.5” and “Replication Code”. The files inside the SWISC v1.5 folder are identical to the files found on https://github.com/epilepsylab/SWISC. The Replication Code folder contains the exact script files and Jupyter Notebook used to train the models described herein, with all training history logged. Download Data 3, ZIP file. [file eneuro-12-ENEURO.0226-25.2025-s003.zip › Replication Code/SWISC v1.1 (Fixed Feature Generation) - 4s/datasetSummary.xlsx]

## Sheet: Sheet3
Name	Start	End	Condition	Include	Genotype	Pre-Condition Days	Condition Start Date	Condition Start Time	Post-Condition-Days
NPM564	2019-10-03	2019-10-07	KA		VGAT-Cre	0	2019-10-03	07:00:00	21
NPM565				X	VGAT-Cre
NPM566	2019-10-04	2019-10-23	KA		VGAT-Cre	0	2019-10-04	07:00:00	21
NPM567	2019-10-05	2019-10-24	KA		VGAT-Cre	0	2019-10-05	07:00:00	21
NPM568	2019-10-05	2019-10-14	KA		VGAT-Cre	0	2019-10-05	07:00:00	21
NPM569	2019-10-11	2019-10-30	NaCl		VGAT-Cre	0	2019-10-11	07:00:00	21
NPM570	2019-10-11	2019-10-30	NaCl		VGAT-Cre	0	2019-10-11	07:00:00	21
NPM571	2019-10-11	2019-10-30	NaCl		VGAT-Cre	0	2019-10-11	07:00:00	21
NPM572	2019-10-11	2019-10-30	NaCl		VGAT-Cre	0	2019-10-11	07:00:00	21
NPM574	2020-01-03	2020-01-31	Sal		VGAT-Cre	7	2020-01-10	07:00:00	21
NPM575	2020-01-03	2020-01-31	KA	X	VGAT-Cre	7	2020-01-10	07:00:00	21
NPM576	2020-01-03	2020-01-31	KA		VGAT-Cre	7	2020-01-10	07:00:00	21
NPM577	2020-01-03		KA	X	VGAT-Cre	7	2020-01-10	07:00:00	21
NPM579	2020-01-03	2020-01-31	NaCl		VGAT-Cre	7	2020-01-10	07:00:00	21
NPM580	2020-01-03	2020-01-31	KA		VGAT-Cre	7	2020-01-10	07:00:00	21
NPM589	2020-02-26	2020-03-25	KA	X	VGAT-Cre	7	2020-03-04	07:00:00	21
NPM590	2020-02-26	2020-03-25	KA	X	VGAT-Cre	7	2020-03-04	07:00:00	21
NPM592	2020-02-26	2020-03-25	NaCl		VGAT-Cre	7	2020-03-04	07:00:00	21
NPM593	2020-02-26	2020-03-25	KA		VGAT-Cre	7	2020-03-04	07:00:00	21
NPM595	2020-02-26	2020-03-25	KA		VGAT-Cre	7	2020-03-04	07:00:00	21
NPM596	2020-02-26	2020-03-25	NaCl		VGAT-Cre	7	2020-03-04	07:00:00	21
NPM604	2020-06-10	2020-07-08	NaCl		VGAT-Cre	7	2020-06-17	07:00:00	21
NPM605	2020-06-10	2020-07-08	KA	X	VGAT-Cre	7	2020-06-17	07:00:00	21
NPM606	2020-06-10	2020-07-08	KA	X	VGAT-Cre	7	2020-06-17	07:00:00	21
NPM607	2020-06-10	2020-07-08	KA	X	VGAT-Cre	7	2020-06-17	07:00:00	21
NPM608	2020-06-10	2020-07-08	KA	X	VGAT-Cre	7	2020-06-17	07:00:00	21
NPM609	2020-06-10	2020-07-08	NaCl		VGAT-Cre	7	2020-06-17	07:00:00	21
NPM610	2020-06-10	2020-07-08	KA	X	VGAT-Cre	7	2020-06-17	07:00:00	21
NPM611	2020-06-10	2020-07-08	KA		VGAT-Cre	7	2020-06-17	07:00:00	21
NPM612	2020-07-15	2020-08-12	KA		VGAT-Cre	7	2020-07-22	07:00:00	21
NPM613	2020-07-15	2020-08-12	KA		VGAT-Cre	7	2020-07-22	07:00:00	21
NPM614	2020-07-15	2020-08-12	KA	X	VGAT-Cre	7	2020-07-22	07:00:00	21
NPM615	2020-08-05	2020-09-01	KA		VGAT-Cre	7	2020-08-12	07:00:00	21
NPM617	2020-08-05	2020-09-01	KA		VGAT-Cre	7	2020-08-12	07:00:00	21
NPM618	2020-08-05	2020-09-01	X	X	VGAT-Cre	7	2020-08-12	07:00:00
NPM619	2020-08-05		KA	X	VGAT-Cre	7	2020-08-12	07:00:00	21
NPM620	2020-10-28	2020-11-25	KA		VGAT-Cre	7	2020-11-04	07:00:00	21
NPM621	2020-10-28	2020-11-25	KA		VGAT-Cre	7	2020-11-04	07:00:00	21
NPM622	2020-10-28	2020-11-25	KA		VGAT-Cre	7	2020-11-04	07:00:00	21
NPM623	2020-10-28	2020-11-25	KA		VGAT-Cre	7	2020-11-04	07:00:00	21
NPM624	2020-10-28	2020-11-25	KA		VGAT-Cre	7	2020-11-04	07:00:00	21
NPM625	2020-10-28	2020-11-25	KA		VGAT-Cre	7	2020-11-04	07:00:00	21
NPM626	2020-10-28	2020-11-25	KA		VGAT-Cre	7	2020-11-04	07:00:00	21
NPM627	2020-10-28		KA	X	VGAT-Cre	7	2020-11-04	07:00:00	21
NPM628	2020-12-09	2021-01-06	KA		VGAT-Cre	7	2020-12-16	07:00:00	21
NPM629	2020-12-09	2021-01-06	KA		VGAT-Cre	7	2020-12-16	07:00:00	21
NPM630	2020-12-09		KA	X	VGAT-Cre	7	2020-12-16	07:00:00	21
NPM631	2020-12-09		X	X	VGAT-Cre	7	2020-12-16	07:00:00	21
NPM632	2020-12-09	2021-01-06	KA		VGAT-Cre	7	2020-12-16	07:00:00	21
NPM633	2020-12-09	2021-01-06	KA		VGAT-Cre	7	2020-12-16	07:00:00	21
NPM634	2020-12-09	2021-01-06	KA		VGAT-Cre	7	2020-12-16	07:00:00	21
NPM635	2021-01-27	2021-02-24	KA		VGAT-Cre	7	2021-02-03	07:00:00	21
NPM636	2021-01-27	2021-02-24	KA		VGAT-Cre	7	2021-02-03	07:00:00	21
NPM637	2021-01-27	2021-02-24	KA		VGAT-Cre	7	2021-02-03	07:00:00	21
NPM638	2021-01-27	2021-02-24	KA		VGAT-Cre	7	2021-02-03	07:00:00	21
NPM639	2021-01-27	2021-02-24	KA		VGAT-Cre	7	2021-02-03	07:00:00	21
NPM640	2021-01-27	2021-02-24	KA		VGAT-Cre	7	2021-02-03	07:00:00	21
NPM642	2021-01-27	2021-02-24	KA		VGAT-Cre	7	2021-02-03	07:00:00	21
NPM644	2021-03-17	2021-04-14	NaCl	X	Wild Type	7	2021-03-24	07:00:00	21
NPM645	2021-03-17	2021-04-14	NaCl	X	Wild Type	7	2021-03-24	07:00:00	21
NPM646	2021-03-17	2021-04-14	NaCl	X	Wild Type	7	2021-03-24	07:00:00	21
NPM647	2021-03-17	2021-04-14	NaCl	X	Wild Type	7	2021-03-24	07:00:00	21
NPM648	2021-03-17		KA	X	Wild Type	7	2021-03-24	07:00:00	21
NPM649	2021-03-17	2021-04-14	KA	X	Wild Type	7	2021-03-24	07:00:00	21
NPM650	2021-03-17	2021-04-14	KA	X	Wild Type	7	2021-03-24	07:00:00	21
NPM651	2021-03-17		X	X	Wild Type	7	2021-03-24	07:00:00	21
NPM652	2021-04-28	2021-05-26	KA	X	Wild Type	7	2021-05-05	07:00:00	21
NPM653	2021-04-28	2021-05-26	KA	X	Wild Type	7	2021-05-05	07:00:00	21
NPM654	2021-04-28	2021-05-26	KA	X	Wild Type	7	2021-05-05	07:00:00	21
NPM655	2021-04-28	2021-05-26	KA	X	Wild Type	7	2021-05-05	07:00:00	21
NPM656	2021-04-28	2021-05-26	KA	X	Wild Type	7	2021-05-05	07:00:00	21
NPM657	2021-04-28		KA	X	Wild Type	7	2021-05-05	07:00:00	21
NPM658	2021-04-28	2021-05-26	KA	X	Wild Type	7	2021-05-05	07:00:00	21
NPM659	2021-04-28	2021-05-26	KA	X	Wild Type	7	2021-05-05	07:00:00	21
NPM661	2021-06-16	2021-07-14	KA		VGAT-Cre	7	2021-06-23	07:00:00	21
NPM662	2021-06-16	2021-07-14	KA		VGAT-Cre	7	2021-06-23	07:00:00	21
NPM663	2021-06-16	2021-07-14	KA		VGAT-Cre	7	2021-06-23	07:00:00	21
NPM664	2021-06-16	2021-07-14	KA		VGAT-Cre	7	2021-06-23	07:00:00	21
NPM665	2021-06-16		KA		VGAT-Cre	7	2021-06-23	07:00:00	21
NPM666	2021-06-16	2021-07-14	KA		VGAT-Cre	7	2021-06-23	07:00:00	21
NPM667	2021-06-16	2021-07-14	KA		VGAT-Cre	7	2021-06-23	07:00:00	21
NPM668	2021-06-16	2021-07-14	KA		VGAT-Cre	7	2021-06-23	07:00:00	21
NPM727	2024-01-30	2024-02-28	NaCl			7	2024-02-06	10:56:35	21
NPM728	2024-01-30	2024-02-28	NaCl			7	2024-02-06	10:58:02	21
NPM729	2024-01-30	2024-02-28	NaCl			7	2024-02-06	11:00:01	21
NPM730	2024-01-30	2024-02-28	NaCl			7	2024-02-06	11:02:15	21
NPM731			X	X		7			21
NPM732	2024-01-30	2024-02-28	Pilo			7	2024-02-06	11:03:30	21
NPM733	2024-01-30	2024-02-28	Pilo			7	2024-02-06	11:04:40	21
NPM734	2024-01-30	2024-02-28	Pilo			7	2024-02-06	11:06:00	21
NPM745	2024-05-13	2024-06-12	Pilo			7	2024-05-21	12:03:05	4
NPM746			X	X		7			21
NPM747	2024-04-12	2024-05-22	NaCl			7	2024-05-01	12:09:13	21
NPM748	2024-04-12	2024-05-22	NaCl			7	2024-05-01	12:11:57	21
NPM749	2024-04-12	2024-05-22	Pilo			7	2024-05-01	12:13:30	21
NPM750	2024-04-12	2024-05-22	Pilo			7	2024-05-01	12:16:23	21
NPM761	2024-06-23	2024-07-22	NaCl			7	2024-07-01	13:33:00	21
NPM762	2024-06-23	2024-07-22	NaCl			7	2024-07-01	13:36:00	21
NPM763	2024-06-23	2024-07-22	PIlo			7	2024-07-01	13:38:00	21
NPM764	2024-06-23	2024-07-22	Pilo			7	2024-07-01	13:41:00	21
NPM765	2024-06-23	2024-07-22	NaCl			7	2024-07-01	13:45:00	21
NPM766	2024-06-23	2024-07-22	Pilo			7	2024-07-01	13:47:00	21
NPM767	2024-06-23	2024-07-22	Pilo			7	2024-07-01	13:49:00	21
NPM768	2024-06-23	2024-07-22	X	X		7	2024-07-01		21
NPM739	2024-03-11	2024-05-28	KA			7	2024-03-18	16:36:00	52
NPM758	2024-06-11	2024-08-09	KA			7	2024-06-18	13:05:00	52
