# Supplementary material for: Automated Classification of Sleep–Wake States and Seizures in Mice
Source: eNeuro. 2025 Oct 23;12(10):ENEURO.0226-25.2025. doi: 10.1523/ENEURO.0226-25.2025 (PMC12562536; doi:10.1523/ENEURO.0226-25.2025)
Supplement: Data 3 — Classifier Code. The root directory includes the SWISC_1.5.yml file for importing the classifier via Anaconda, and the folders “SWISC v1.5” and “Replication Code”. The files inside the SWISC v1.5 folder are identical to the files found on https://github.com/epilepsylab/SWISC. The Replication Code folder contains the exact script files and Jupyter Notebook used to train the models described herein, with all training history logged. Download Data 3, ZIP file. [file eneuro-12-ENEURO.0226-25.2025-s003.zip › Replication Code/SWISC v1.1 (Fixed Feature Generation) - 4s/postprocessing.py]

from keras.models import load_model
from tensorflow.keras.utils import to_categorical
import numpy as np
import matplotlib as mpl
from sklearn.preprocessing import OneHotEncoder
from sklearn.metrics import precision_score, recall_score, f1_score, accuracy_score, confusion_matrix, log_loss, cohen_kappa_score, matthews_corrcoef
import pandas as pd
import os
import config
from sklearn.preprocessing import StandardScaler
from keras.models import clone_model

processed_data_folder_path=config.processed_data_folder_path
channels_available=" ".join(sorted(config.target_channels))
model_channel_map= {
    'SWISC EMG HPCL HPCR RMS.h5': ['dec_EMG', 'dec_HPC_L', 'dec_HPC_R'],
    'SWISC ECoG EMG RMS.h5': ['dec_ECog', 'dec_EMG'],
    'SWISC EMG RMS.h5': ['dec_EMG'],
    'SWISC ECoG.h5': ['dec_ECog'],
    'SWISC 4 Channel and RMS.h5': ['dec_ECog', 'dec_EMG', 'dec_HPC_L', 'dec_HPC_R'],
    'SWISC HPCL.h5': ['dec_HPC_L'],
    'SWISC HPCL HPCR.h5': ['dec_HPC_L', 'dec_HPC_R']
}

# Function to choose the correct model based on recorded channels from config file
def choose_model(channels_available, model_channel_map):
    
    
    # Iterate over the model to channel mapping
    for model_name, required_channels in model_channel_map.items():
        # Convert required channels to a sorted string
        required_string = " ".join(sorted(required_channels))
        
        # Check if the available channels match the required channels
        if channels_available == required_string:
            file_path = os.path.join(config.model_path, model_name)
            print (f"Model selected: {model_name}, file path {file_path}")
            
            return file_path  # Return the model if there's an exact match
    
    # If no match is found, return this message
    return "No model available for this configuration"

def generate_x_sequences(input_array, window):
    
    #scaler = StandardScaler()

# Fit the scaler to the data and transform it
    #input_array = scaler.fit_transform(input_array)
    shift = window * 2  # Shift based on window size for sliding window
    
    # Set max_feats if not provided
    max_feats = input_array.shape[1] 
    
    # Preallocate output array for X
    output_array = np.zeros((len(input_array) - shift, window * 2 + 1, max_feats))
    
    # Create sliding window sequences
    for i in range(window, len(input_array) - window):
        output_array[i - window] = input_array[i - window:i + window + 1, :max_feats]
    return output_array

def generate_y_sequences (input_array, windows):

    shift=windows*2
    output_array = np.zeros((len(input_array) - shift))
    for i in range(windows, len(input_array) - windows):
            output_array[i - windows] = input_array[i]
    output_array=output_array.reshape(-1, 1)
    encoded_features=to_categorical(output_array, num_classes=5) 
    
    return encoded_features

def load_data(path):
    data = np.load(path, allow_pickle=True)
    # print(path)
    X = data[:, 0:config.full_features_length]  # Assuming 100 is the column with labels
    X = StandardScaler().fit_transform(X)
    y = None
    y_predict = None
    
    if data.shape[1]>config.full_features_length:
        
        y = data[:, config.full_features_length]
        
        minscore=min(y)
        if minscore==1:
            y=y-1
        y_predict=generate_y_sequences(y, 3)

    X_predict=generate_x_sequences(X, 3)
    return X_predict, y_predict

def predict_data(path, model):
    X_predict, y_predict = load_data(path)
    predictions = model.predict(X_predict,verbose=False)
    
    y_pred = np.argmax(predictions, axis=1)
    y_pred_corrected = rechtshaffen(y_pred)
    
    if y_predict is not None:
        y_true = np.argmax(y_predict, axis=1)
    
        # for state in range(5):
        #     display(len(np.where(y_true==state)[0])-len(np.where(y_pred==state)[0]))
        
        accuracy = accuracy_score(y_true, y_pred)
        precision = precision_score(y_true, y_pred, average='macro')
        recall = recall_score(y_true, y_pred, average='macro')
        f1 = f1_score(y_true, y_pred, average='macro')
        kappa = cohen_kappa_score(y_true, y_pred)
        mcc = matthews_corrcoef(y_true, y_pred)
        print('Acc: ', accuracy)
        print('With RK: ',accuracy_score(y_true, y_pred_corrected))
        print('Num wrong: ', len(np.where(y_true!=y_pred)[0]))
        overview={
            'File Name': path.split('/')[-1],
            'Accuracy': accuracy,
            'Precision': precision,
            'Recall': recall,
            'F1 Score': f1,
            'Cohen Kappa': kappa,
            'MCC': mcc,
            # 'Log Loss': loss
            }

    else:
        overview={
            'File Name': path.split('/')[-1],
            }
        
    file_name=path.split('/')[-1].replace('.npy','.csv')
    file_name=file_name.strip()
    # print(os.path.join(config.scoring_output_path, file_name))
    y_pred_corrected.tofile(os.path.join(config.scoring_output_path, file_name), sep = ',')

    

    # Return as a dictionary
    
    return overview, y_pred

def model_predict(processed_data_folder_path):
    print("This program fits processed data to selected model and saves model output it as a csv file")
    results=[]
    model_file_path=choose_model(channels_available, model_channel_map)
    model=load_model(model_file_path)
    for file_name in sorted(os.listdir(processed_data_folder_path)):
        file_path = os.path.join(processed_data_folder_path, file_name)
        
        # Check if it's a file (and not a directory)
        if os.path.isfile(file_path):
            try:
                results.append(predict_data(file_path, model))
            except:
                print(f"error in {file_name}")
    results_df=pd.DataFrame(results)
    results_df.to_csv(os.path.join(config.scoring_output_path, "results.csv"))
    return results_df

def model_clone_fit(X_train, y_train, use_weights=True):
    print("You can train suggested models on your data:")
    results=[]
    model_file_path=choose_model(channels_available, model_channel_map)
    original_model=load_model(model_file_path)
    model=clone_model(original_model)

    if use_weights==True:
        model.set_weights(original_model.get_weights())

    model.compile(optimizer='adam', loss='categorical_crossentropy', metrics=['accuracy'])
    history = model.fit(
        X_train,              # Your input features
        y_train,              # Your target labels
        validation_split=0.2, # Split 20% of the training data for validation
        epochs=60,            # Number of epochs to train
        batch_size=2160         # Batch size
    )

    return model, history

def rechtshaffen(scores):
    for idx in range(0,len(scores)-1):
        if idx>0:
            # REM Must Follow NREM
            # "If REM is preceded by Wake, score as Wake"
            if scores[idx]==2 and scores[idx-1]==0:
                scores[idx]=0

            # In order to score NREM, there must be 2 consecutive epochs
            # or lone NREM is scored as the previous epoch
            if scores[idx]==1:
                if scores[idx-1]!=1 and scores[idx+1]!=1:
                    scores[idx]=scores[idx-1]

            # In order to score Seizure, there must be 2 consecutive epochs
            # # or lone Seizure is scored as the previous epoch
            # if scores[idx]==3:
            #     if scores[idx-1]!=3 and scores[idx+1]!=1:
            #         scores[idx]=scores[idx-1]
    return scores


 
