# Supplementary material for: Automated Classification of Sleep–Wake States and Seizures in Mice
Source: eNeuro. 2025 Oct 23;12(10):ENEURO.0226-25.2025. doi: 10.1523/ENEURO.0226-25.2025 (PMC12562536; doi:10.1523/ENEURO.0226-25.2025)
Supplement: Data 3 — Classifier Code. The root directory includes the SWISC_1.5.yml file for importing the classifier via Anaconda, and the folders “SWISC v1.5” and “Replication Code”. The files inside the SWISC v1.5 folder are identical to the files found on https://github.com/epilepsylab/SWISC. The Replication Code folder contains the exact script files and Jupyter Notebook used to train the models described herein, with all training history logged. Download Data 3, ZIP file. [file eneuro-12-ENEURO.0226-25.2025-s003.zip › Replication Code/SWISC v1.1 (Fixed Feature Generation) - 4s/unit_tests.py]

import os
import numpy as np
import config
import log_console

# (C) Github.com/vassardog77


def signal_length_test(decimated_channel):


    channel_length = decimated_channel.shape[-1]

    if channel_length > config.samples_expected:
        excess_samples = channel_length - config.samples_expected
        log_console.log_message(f'Channel truncated by {excess_samples} samples.',config.log_file_path)
        truncated_channel = decimated_channel[:config.samples_expected] 
        return truncated_channel

    elif channel_length < config.samples_expected:
        # Log the error without raising an exception
        log_console.log_message(
            f'Channel is not {config.samples_expected} samples long; '
            f'actual length: {channel_length}. Length rounded to nearest epoch.', config.log_file_path
        )
        # Return False to indicate an issue with the channel length
        return False

    # If channel_length == config.samples_expected, return True
    return True


def invalid_data_test(decimated_channel):

    # check decimated_channel for NaN

    if np.any(np.isnan(decimated_channel))==True:
        # pipe output to log.txt: NaN value at point {point #} of file {file #}
        log_console.log_message(
            f'Nan value located in ',config.log_file_path)
        return False

    else: return True


def run_all_tests(dec_data):
    
       min_channel_samples=len(min(dec_data.values(), key=len))

       for key in dec_data.keys():
            decimated_channel=dec_data[key]
            # correct_length = signal_length_test(decimated_channel)
            correct_length = True

            valid_data = invalid_data_test(decimated_channel)

            
           
            if correct_length==False or valid_data==False:
                log_console.log_message(f'Unit test error in {file_name}',config.log_file_path)
                return False

            else:
                return True
