# Supplementary material for: Automated Classification of Sleep–Wake States and Seizures in Mice
Source: eNeuro. 2025 Oct 23;12(10):ENEURO.0226-25.2025. doi: 10.1523/ENEURO.0226-25.2025 (PMC12562536; doi:10.1523/ENEURO.0226-25.2025)
Supplement: Data 3 — Classifier Code. The root directory includes the SWISC_1.5.yml file for importing the classifier via Anaconda, and the folders “SWISC v1.5” and “Replication Code”. The files inside the SWISC v1.5 folder are identical to the files found on https://github.com/epilepsylab/SWISC. The Replication Code folder contains the exact script files and Jupyter Notebook used to train the models described herein, with all training history logged. Download Data 3, ZIP file. [file eneuro-12-ENEURO.0226-25.2025-s003.zip › Replication Code/SWISC v1.1 (Fixed Feature Generation)/config.py]

# InteractiveShell.cache_size=0
# 10, n=2, ftype='iir',axis=0,zero_phase=True
# PC_name = socket.gethostname()

from scipy import signal

#Recording Data Parameters
recording_length_hours=12
sampling_freq=2000
epoch_length=20


recording_length_seconds=int(recording_length_hours*3600)
target_epoch_count=int(recording_length_seconds/epoch_length)
# sampling_freq_dec=int(sampling_freq/10)    
sampling_freq_dec=200
resampling_factor=int(sampling_freq/sampling_freq_dec)
epoch_samples_dec=sampling_freq_dec*epoch_length 
samples_expected=recording_length_seconds*sampling_freq_dec

# Original time base at which the data was scored
original_scoring_epoch_length=20
original_scoring_epoch_total=int(recording_length_seconds/original_scoring_epoch_length)

#File procressing parameters
# Partial channel designators found in the input data, must match order of target_channels
input_channels=['ECog','EMG','HPC_L','HPC_R']
# input_channels=['ECog','HPC_L','HPC_R']
# input_channels=['HPC_L','HPC_R']
# input_channels=['ECog','EMG']


# Equivalent channels in the SWISC paradigm
target_channels, full_features_length =[['dec_ECog','dec_EMG','dec_HPC_L','dec_HPC_R'],100]
#target_channels, full_features_length =[['dec_ECog','dec_HPC_L','dec_HPC_R'],60]
#target_channels, full_features_length =[['dec_HPC_L','dec_HPC_R'], 40]
#target_channels, full_features_length =[['dec_ECog','dec_EMG'],60]

# Designation for the above, in order, found in input data
input_scores=[1,2,3,4,5]

# SWISC is designed to score these states
states=['Wake','NREM','REM','Seizure','Post Ictal']
target_scores=[0,1,2,3,4]

# Filter to applied prior to decimation
b,a=signal.butter(1,[1],'high', fs=sampling_freq)

decimated_folder_path="/Users/Olga/CS_projects/SWISC/package/data"
metadata_folder_path="/Users/Olga/CS_projects/SWISC/package/metadata"
processed_data_folder_path='/Users/Olga/CS_projects/SWISC/package/data'

parent_folder='D:/Paper Revision 2025/'
input_path=f"{parent_folder}Mats"

parent_folder='Y:/Brandon/Spike2_Pipeline/'
export_folder_path=f"{parent_folder}Export_FFTFix"
decimated_folder_path=f"{export_folder_path}/Decimated"
metadata_folder_path=f"{export_folder_path}/Metadata"
processed_data_folder_path=f"{export_folder_path}/Py/"
scoring_output_path=f"{export_folder_path}/ScoredData/"
log_file_path=f"{export_folder_path}/export_log.txt"

folders=[export_folder_path,decimated_folder_path,metadata_folder_path,processed_data_folder_path,scoring_output_path]

model_path="./Models/"


#Data Saving Path:

types = ['/NoNo/', '/NoSz/', '/SlNo/', '/SlSz/' ]

save_decimated=False

# b,a=(1,[1],'high', fs==sampling_freq)


    
