# Supplementary material for: Automated Classification of Sleep–Wake States and Seizures in Mice
Source: eNeuro. 2025 Oct 23;12(10):ENEURO.0226-25.2025. doi: 10.1523/ENEURO.0226-25.2025 (PMC12562536; doi:10.1523/ENEURO.0226-25.2025)
Supplement: Data 3 — Classifier Code. The root directory includes the SWISC_1.5.yml file for importing the classifier via Anaconda, and the folders “SWISC v1.5” and “Replication Code”. The files inside the SWISC v1.5 folder are identical to the files found on https://github.com/epilepsylab/SWISC. The Replication Code folder contains the exact script files and Jupyter Notebook used to train the models described herein, with all training history logged. Download Data 3, ZIP file. [file eneuro-12-ENEURO.0226-25.2025-s003.zip › Replication Code/SWISC v1.1 (Fixed Feature Generation)/generateSleepAnalysis.ipynb]

# %% [markdown]
# Notebook for Sleep Analysis of SWISC Output

# %% [markdown]
#### This notebook provides code and examples for using SWISC output files to generate Pandas DataFrames containing rodent sleep analysis data in a useable format

# %% [markdown]
#### Necessary import statements

# %% [code]
import numpy as np
# import seaborn as sns
import matplotlib as mpl
from matplotlib.lines import Line2D
from datetime import datetime
import pandas as pd
import os
import glob
import config
from pathlib import Path
import multiprocessing as mp
from concurrent.futures import ProcessPoolExecutor
from time import gmtime, strftime
import config
import matplotlib.pyplot as plt

# %% [code]
import sleep 

# %% [markdown]
#### View all functions in sleep.py

# %% [code]
dir(sleep)

# %% [markdown]
#### Assign Data Folder Path (from config)

# %% [code]
data_folder = config.scoring_output_path
print(data_folder)

# %% [markdown]
#### getDatasetSummary() acquires datasetSummary.xlsx from SWISC folder
    This .xlsx contains the following columns for each experimental animal:
        Name: Animal designation found in file names
        Start: Date ( on which the recordings to be processed started
        End: Date on which recordings to be processed ended
        Condition: Treatment conditions for animals if unblinded.  X in this column will lead to exclusion.
        Include: Leave blank to process.  X in this column will lead to exclusion.
            
        Pre-Condition Days: Days recorded before treatment
        Condition Start Date: Date of Condition change
        Condition Start Time: Time of Condition change
        Condition Start Datetime will be generated from these columns
            All scored epochs prior to Condition Start Datetime will be marked "Ante" treatment, all scored epochs after will be marked "Post" treatment
            "Ante" and "Post" are used due to alphebetical sorting of the "Prepost" column
        Post-Condition-Days: Currently unused

     

# %% [code]
datasetSummary = sleep.getDatasetSummary()
datasetSummary.head(10)

# %% [code]


# %% [markdown]
Load some data

# %% [code]
# Create empty DataFrame
subjectwise_df=pd.DataFrame()

# Iterate over animal folders in Processed Data folder 
# for folder in os.listdir(data_folder)[:]:
    # Get all .csv files in subfolder
all_files = glob.glob(os.path.join(data_folder, '*.csv'))

"""

Parse file according to parse_file_optimized for metadata and scores
Assigns all sleep scored epochs to timestamps relative to the start time in the input file's name
Concatenates and orders all files for each animal

"""

df_list = [sleep.parse_file_optimized(file, config) for file in all_files]
combined_df = pd.concat(df_list, ignore_index=True)

subjectwise_df=pd.concat([subjectwise_df,combined_df], ignore_index=True)
display(f'post folder: {strftime("%a, %d %b %Y %H:%M:%S +0000", gmtime())}')


subjectwise_df['year'] = subjectwise_df['datetime'].dt.year
subjectwise_df['month'] = subjectwise_df['datetime'].dt.month
subjectwise_df['day'] = subjectwise_df['datetime'].dt.day
subjectwise_df['hour'] = subjectwise_df['datetime'].dt.hour

df=sleep.parse_start_times_fast(subjectwise_df,datasetSummary)
df=df[(df['condition']!='X') & (df['include']!='X') & (df['recorded']!='Ante')]

display(f'post parse: {strftime("%a, %d %b %Y %H:%M:%S +0000", gmtime())}')

# %% [markdown]
#### Assess first few entries DataFrame
##### Each row contains a timestamped epoch along with its sleep score

# %% [code]
df.head(20)

# %% [code]
df['subject'][df['condition']=='Pilo'].unique()

# %% [code]
# 1. Compute total seconds per label per hour
circadian = sleep.state_by_circadian(df)

with pd.option_context('display.max_rows', 20, 'display.max_columns', 10):
    display(circadian.head(300))

# %% [code]
# 2a. Average by hour
hourly = sleep.state_by_hour(df)
display(hourly)

# %% [code]
# 3. Compute bout lengths and occurrences
bouts, by_bout_id = sleep.compute_bouts(df)
display(bouts)
display(by_bout_id)

# %% [code]
# 3a. Average bout length by state by day
average_bout_length_day = sleep.average_bout_length_by_day(by_bout_id)
display(average_bout_length_day)


# %% [code]
# 3b. Average bout length by week
average_bout_length_by_week = sleep.average_bout_length_by_week(by_bout_id)
average_bout_length_by_week

# %% [code]
# 4a. Compute bout occurrences
bout_occurrences = sleep.bout_occurrences_by_day(bouts)
display(bout_occurrences)

# %% [code]
# # 4b. Compute bout occurrences by week
average_bout_occurrences_weekly = sleep.bout_occurrences_by_week(bouts)
average_bout_occurrences_weekly

# %% [markdown]
# Save Data to Excel
#### Save data to Excel with output_excel function
#### sleep.output_excel(DataFrame['field'], filename)

# %% [code]
output_df=state_by_hour(df)
sleep.output_excel(data=output_df['seconds_per_hour'], output_path='./', filename='StateSecondsByHour.xlsx')

# %% [code]
output_df=average_bout_length_by_hour(by_bout_id)
sleep.output_excel(data=output_df['average_bout_length'], output_path='./', filename='AvgBoutLengthByHour.xlsx')

# %% [code]
output_df=average_bout_length_by_day(by_bout_id)
sleep.output_excel(data=output_df['average_bout_length'], output_path='./', filename='AvgBoutLengthByDay.xlsx')

# %% [markdown]
#### Add the following to by_bout_id: 
#### .groupby('scores').getgroup(score).groupby('subject').get_group(animal) 
#### to calculate bout lengths for specific states and animals

# %% [code]
score=0
animal='NPM739'
grouped_score=by_bout_id.groupby('scores').get_group(score).groupby('subject').get_group(animal)
output=average_bout_length_by_hour(grouped_score)

# %% [code]
NPM739A=df[(df['subject']=='NPM739') & (df['prepost']=='Post')]
NPM739A

# %% [code]
NPM739A=df[(df['subject']=='NPM739') & (df['prepost']=='Ante')]
NPM739P=df[(df['subject']=='NPM739') & (df['prepost']=='Post')]

NPM758A=df[(df['subject']=='NPM758') & (df['prepost']=='Ante')]
NPM758P=df[(df['subject']=='NPM758') & (df['prepost']=='Post')]


# output['seconds_per_hour']=output['seconds_per_hour'].astype('str')
outpath='Y:/SMRXConversion/Export/'

outfile='NPM739Pre.xlsx'
with pd.ExcelWriter(
    f'{outpath+outfile}',
    date_format="YYYY-MM-DD",
    datetime_format="YYYY-MM-DD HH:MM:SS") as writer:
    NPM739A.to_excel(writer)  

outfile='NPM739Post.xlsx'

with pd.ExcelWriter(
    f'{outpath+outfile}',
    date_format="YYYY-MM-DD",
    datetime_format="YYYY-MM-DD HH:MM:SS") as writer:
    NPM739P.to_excel(writer)  

outfile='NPM758Pre.xlsx'
with pd.ExcelWriter(
    f'{outpath+outfile}',
    date_format="YYYY-MM-DD",
    datetime_format="YYYY-MM-DD HH:MM:SS") as writer:
    NPM758A.to_excel(writer)  
outfile='NPM758Post.xlsx'
with pd.ExcelWriter(
    f'{outpath+outfile}',
    date_format="YYYY-MM-DD",
    datetime_format="YYYY-MM-DD HH:MM:SS") as writer:
    NPM758P.to_excel(writer)  

# %% [code]


states=['Wake','NREM','REM','Seizure','Post Ictal']
bouts, by_bout_id = sleep.compute_bouts(df)

for animal in df['subject'][df['condition']=='Pilo'].unique():

    for score in range(1):
        fig, ax = plt.subplots(figsize=(15, 8))

        grouped_score=by_bout_id.groupby('scores').get_group(score).groupby('subject').get_group(animal)
        output=sleep.average_bout_length_by_day(grouped_score)
        # print(output['datetime'],output['datetime'].dt.date,output['average_bout_length'])
        plt.plot(output['datetime'].dt.date,output['average_bout_length']/1e9)
        plt.title(f'{animal} {states[score]} Average Bout Length Per Day')
        
        # legend_elements = [Line2D([0], [0], color='orange', lw=4, label='Baseline'),
        #                    Line2D([0], [0], color='pink', lw=4, label='Epileptic Baseline'),
        #                    Line2D([0], [0], color='purple', lw=4, label='Treatment'),
        #                    Line2D([0], [0], color='green', lw=4, label='Behavior'),
        #                    Line2D([0], [0], color='navy', lw=4, label='Washout'),
        #                   Line2D([0], [0], color='black', lw=4, label='Death')
        #                   ]

        # ax.legend(handles=legend_elements)
        plt.xticks(rotation=45, ha="right")
        # if animal=='NPM739':
        #     plt.axvline(strdtYMD('2024-03-11'),c='orange')
        #     plt.axvline(strdtYMD('2024-03-18'),c='pink')
        #     plt.axvline(strdtYMD('2024-04-11'),c='purple')
        #     plt.axvline(strdtYMD('2024-04-29'),c='green')
        #     plt.axvline(strdtYMD('2024-05-01'),c='navy')
        #     plt.axvline(strdtYMD('2024-05-08'),c='purple')
        #     plt.axvline(strdtYMD('2024-05-18'),c='black')
        # if animal=='NPM758':
        #     plt.axvline(strdtYMD('2024-06-11'),c='orange')
        #     plt.axvline(strdtYMD('2024-06-19'),c='pink')
        #     plt.axvline(strdtYMD('2024-06-25'),c='purple')
        #     plt.axvline(strdtYMD('2024-07-15'),c='green')
        #     plt.axvline(strdtYMD('2024-07-17'),c='navy')
        #     plt.axvline(strdtYMD('2024-07-21'),c='purple')
        plt.xlabel(f'Recording Date')
        plt.ylabel(f'Average Bout Length Per Day (seconds)')

        # plt.savefig(f'Y:/SMRXConversion/Export/{animal} {states[score]} Average Bout Length Per Day Plot.png')
        plt.show()

# %% [code]
def strdtYMD(input):
    return datetime.strptime(input,'%Y-%m-%d')
# def strdtYMDH(input):
#     return datetime.strptime(input,'%Y-%m-%d-%H')

import matplotlib.pyplot as plt

for animal in ['NPM739', 'NPM758']:

    for score in range(5):
        fig, ax = plt.subplots(figsize=(15, 8))
        output=state_by_day(df).groupby('scores').get_group(score).groupby('subject').get_group(animal)
        output.head(100)
        # output=output[(output['datetime'].dt.hour==10)]

        plt.plot(output['datetime'].dt.strftime('%Y-%m-%d'),output['seconds_per_day'].dt.total_seconds()/(24*3600))
        timescale='Day'
        plt.title(f'{animal} {states[score]} Percent Time Per {timescale}')
        
        legend_elements = [Line2D([0], [0], color='orange', lw=4, label='Baseline'),
                           Line2D([0], [0], color='pink', lw=4, label='Epileptic Baseline'),
                           Line2D([0], [0], color='purple', lw=4, label='Treatment'),
                           Line2D([0], [0], color='green', lw=4, label='Behavior'),
                           Line2D([0], [0], color='navy', lw=4, label='Washout'),
                           Line2D([0], [0], color='black', lw=4, label='Death')
                           ]

        ax.legend(handles=legend_elements)
        plt.xticks(rotation=45, ha="right")
        # if animal=='NPM739':
        #     plt.axvline('2024-03-11-10',c='orange')
        #     plt.axvline('2024-03-18-10',c='pink')
        #     plt.axvline('2024-04-11-10',c='purple')
        #     plt.axvline('2024-04-29-10',c='green')
        #     plt.axvline('2024-05-01-10',c='navy')
        #     plt.axvline('2024-05-08-10',c='purple')
        #     plt.axvline('2024-05-18-10',c='black')
        # if animal=='NPM758':
        #     plt.axvline('2024-06-11-10',c='orange')
        #     plt.axvline('2024-06-19-10',c='pink')
        #     plt.axvline('2024-06-25-10',c='purple')
        #     plt.axvline('2024-07-15-10',c='green')
        #     plt.axvline('2024-07-17-10',c='navy')
        #     plt.axvline('2024-07-21-10',c='purple')

        if animal=='NPM739':
            plt.axvline('2024-03-11',c='orange')
            plt.axvline('2024-03-18',c='pink')
            plt.axvline('2024-04-11',c='purple')
            plt.axvline('2024-04-29',c='green')
            plt.axvline('2024-05-01',c='navy')
            plt.axvline('2024-05-08',c='purple')
            plt.axvline('2024-05-18',c='black')
        if animal=='NPM758':
            plt.axvline('2024-06-11',c='orange')
            plt.axvline('2024-06-19',c='pink')
            plt.axvline('2024-06-25',c='purple')
            plt.axvline('2024-07-15',c='green')
            plt.axvline('2024-07-17',c='navy')
            plt.axvline('2024-07-21',c='purple')
        plt.xlabel(f'Recording Date')
        plt.ylabel(f'Average Percent Time Per {timescale}')

        plt.savefig(f'Y:/SMRXConversion/Export/{animal} {states[score]} Average Percent Time Per {timescale} Plot.png')
        plt.show()
