# Supplementary material for: Automated Classification of Sleep–Wake States and Seizures in Mice
Source: eNeuro. 2025 Oct 23;12(10):ENEURO.0226-25.2025. doi: 10.1523/ENEURO.0226-25.2025 (PMC12562536; doi:10.1523/ENEURO.0226-25.2025)
Supplement: Data 3 — Classifier Code. The root directory includes the SWISC_1.5.yml file for importing the classifier via Anaconda, and the folders “SWISC v1.5” and “Replication Code”. The files inside the SWISC v1.5 folder are identical to the files found on https://github.com/epilepsylab/SWISC. The Replication Code folder contains the exact script files and Jupyter Notebook used to train the models described herein, with all training history logged. Download Data 3, ZIP file. [file eneuro-12-ENEURO.0226-25.2025-s003.zip › Replication Code/SWISC v1.1 (Fixed Feature Generation)/log.txt]

 DFPCT1_Baseline_20221103_071039(score_(scored)_906-1178)_epoch_906-1178)_(scored) does not exist, processing
 DFPCT1_Baseline_20221103_071039(score_(scored)_906-1178)_epoch_906-1178)_(scored) does not exist, processing
 DFPCT1_Baseline_20221103_071039(score_(scored)_906-1178)_epoch_906-1178)_(scored) does not exist, processing
 DFPCT1_Baseline_20221103_071039(score_(scored)_906-1178)_epoch_906-1178)_(scored) does not exist, processing
 DFPCT1_Baseline_20221103_071039(score_(scored)_906-1178)_epoch_906-1178)_(scored) does not exist, processing
 DFPCT1_Baseline_20221103_071039(score_(scored)_906-1178)_epoch_906-1178)_(scored) does not exist, processing
 DFPCT1_Baseline_20221103_071039(score_(scored)_906-1178)_epoch_906-1178)_(scored) does not exist, processing
 Cohort0_000000_000_DFPCT10_DFPCT10_Baseline_000000_SlNO does not exist, processing
 Cohort0_000000_000_DFPCT10_DFPCT10_Baseline_000000_SlNO does not exist, processing
 Cohort0_000000_000_DFPCT10_DFPCT10_Baseline_000000_SlNO does not exist, processing
 NPM727-730_m1_NPM727_240124_135340_000_NoNo already exists
 NPM727-730_m2_NPM728_240124_135340_000_NoNo already exists
 NPM727-730_m3_NPM729_240124_135340_000_NoNo already exists
 NPM727-730_m4_NPM730_240124_135340_000_NoNo already exists
 NPM727-730_m1_NPM727_240125_070012_001_NoNo already exists
 NPM727-730_m2_NPM728_240125_070012_001_NoNo already exists
 NPM727-730_m3_NPM729_240125_070012_001_NoNo already exists
 NPM727-730_m4_NPM730_240125_070012_001_NoNo already exists
 NPM727-730_m1_NPM727_240126_070011_002_NoNo already exists
 NPM727-730_m2_NPM728_240126_070011_002_NoNo already exists
 NPM727-730_m3_NPM729_240126_070011_002_NoNo already exists
 NPM727-730_m4_NPM730_240126_070011_002_NoNo already exists
 NPM727-730_m1_NPM727_240127_042516_003_NoNo already exists
 NPM727-730_m2_NPM728_240127_042516_003_NoNo already exists
 NPM727-730_m3_NPM729_240127_042516_003_NoNo already exists
 NPM727-730_m4_NPM730_240127_042516_003_NoNo already exists
 NPM727-730_m1_NPM727_240128_135732_000_NoNo already exists
 NPM727-730_m2_NPM728_240128_135732_000_NoNo already exists
 NPM727-730_m3_NPM729_240128_135732_000_NoNo already exists
 NPM727-730_m4_NPM730_240128_135732_000_NoNo already exists
 NPM727-730_m1_NPM727_240129_142018_000_NoNo already exists
 NPM727-730_m2_NPM728_240129_142018_000_NoNo already exists
 NPM727-730_m3_NPM729_240129_142018_000_NoNo already exists
 NPM727-730_m4_NPM730_240129_142018_000_NoNo already exists
 NPM727-730_m1_NPM727_240130_070012_001_NoNo already exists
 NPM727-730_m2_NPM728_240130_070012_001_NoNo already exists
 NPM727-730_m3_NPM729_240130_070012_001_NoNo already exists
 NPM727-730_m4_NPM730_240130_070012_001_NoNo already exists
 NPM727-730_m1_NPM727_240130_190026_002_NoNo already exists
 NPM727-730_m2_NPM728_240130_190026_002_NoNo already exists
 NPM727-730_m3_NPM729_240130_190026_002_NoNo already exists
 NPM727-730_m4_NPM730_240130_190026_002_NoNo already exists
 NPM727-730_m1_NPM727_240131_070039_003_NoNo already exists
 NPM727-730_m2_NPM728_240131_070039_003_NoNo already exists
 NPM727-730_m3_NPM729_240131_070039_003_NoNo already exists
 NPM727-730_m4_NPM730_240131_070039_003_NoNo already exists
 NPM727-730_m1_NPM727_240131_190053_004_NoNo already exists
 NPM727-730_m2_NPM728_240131_190053_004_NoNo already exists
 NPM727-730_m3_NPM729_240131_190053_004_NoNo already exists
 NPM727-730_m4_NPM730_240131_190053_004_NoNo already exists
 NPM727-730_m1_NPM727_240201_070106_005_NoNo already exists
 NPM727-730_m2_NPM728_240201_070106_005_NoNo already exists
 NPM727-730_m3_NPM729_240201_070106_005_NoNo already exists
 NPM727-730_m4_NPM730_240201_070106_005_NoNo already exists
 NPM727-730_m1_NPM727_240201_190124_006_NoNo already exists
 NPM727-730_m2_NPM728_240201_190124_006_NoNo already exists
 NPM727-730_m3_NPM729_240201_190124_006_NoNo already exists
 NPM727-730_m4_NPM730_240201_190124_006_NoNo already exists
 NPM727-730_m1_NPM727_240202_070137_007_NoNo already exists
 NPM727-730_m2_NPM728_240202_070137_007_NoNo already exists
 NPM727-730_m3_NPM729_240202_070137_007_NoNo already exists
 NPM727-730_m4_NPM730_240202_070137_007_NoNo already exists
 NPM727-730_m1_NPM727_240202_190151_008_NoNo already exists
 NPM727-730_m2_NPM728_240202_190151_008_NoNo already exists
 NPM727-730_m3_NPM729_240202_190151_008_NoNo already exists
 NPM727-730_m4_NPM730_240202_190151_008_NoNo already exists
 NPM727-730_m1_NPM727_240203_070205_009_NoNo already exists
 NPM727-730_m2_NPM728_240203_070205_009_NoNo already exists
 NPM727-730_m3_NPM729_240203_070205_009_NoNo already exists
 NPM727-730_m4_NPM730_240203_070205_009_NoNo already exists
 NPM727-730_m1_NPM727_240203_190220_010_NoNo already exists
 NPM727-730_m2_NPM728_240203_190220_010_NoNo already exists
 NPM727-730_m3_NPM729_240203_190220_010_NoNo already exists
 NPM727-730_m4_NPM730_240203_190220_010_NoNo already exists
 NPM727-730_m1_NPM727_240204_070233_011_NoNo already exists
 NPM727-730_m2_NPM728_240204_070233_011_NoNo already exists
 NPM727-730_m3_NPM729_240204_070233_011_NoNo already exists
 NPM727-730_m4_NPM730_240204_070233_011_NoNo already exists
 NPM727-730_m1_NPM727_240204_190247_012_NoNo already exists
 NPM727-730_m2_NPM728_240204_190247_012_NoNo already exists
 NPM727-730_m3_NPM729_240204_190247_012_NoNo already exists
 NPM727-730_m4_NPM730_240204_190247_012_NoNo already exists
 NPM727-730_m1_NPM727_240205_070300_013_NoNo already exists
 NPM727-730_m2_NPM728_240205_070300_013_NoNo already exists
 NPM727-730_m3_NPM729_240205_070300_013_NoNo already exists
 NPM727-730_m4_NPM730_240205_070300_013_NoNo already exists
 NPM727-730_m1_NPM727_240205_190316_014_NoNo already exists
 NPM727-730_m2_NPM728_240205_190316_014_NoNo already exists
 NPM727-730_m3_NPM729_240205_190316_014_NoNo already exists
 NPM727-730_m4_NPM730_240205_190316_014_NoNo already exists
 NPM727-730_m1_NPM727_240206_070341_015_NoNo already exists
 NPM727-730_m2_NPM728_240206_070341_015_NoNo already exists
 NPM727-730_m3_NPM729_240206_070341_015_NoNo already exists
 NPM727-730_m4_NPM730_240206_070341_015_NoNo already exists
 NPM727-730_m1_NPM727_240206_190356_016_NoNo already exists
 NPM727-730_m2_NPM728_240206_190356_016_NoNo already exists
 NPM727-730_m3_NPM729_240206_190356_016_NoNo already exists
 NPM727-730_m4_NPM730_240206_190356_016_NoNo already exists
 NPM727-730_m1_NPM727_240207_070409_017_NoNo already exists
 NPM727-730_m2_NPM728_240207_070409_017_NoNo already exists
 NPM727-730_m3_NPM729_240207_070409_017_NoNo already exists
 NPM727-730_m4_NPM730_240207_070409_017_NoNo already exists
 NPM727-730_m1_NPM727_240207_190423_018_NoNo already exists
 NPM727-730_m2_NPM728_240207_190423_018_NoNo already exists
 NPM727-730_m3_NPM729_240207_190423_018_NoNo already exists
 NPM727-730_m4_NPM730_240207_190423_018_NoNo already exists
 NPM727-730_m1_NPM727_240208_070438_019_NoNo already exists
 NPM727-730_m2_NPM728_240208_070438_019_NoNo already exists
 NPM727-730_m3_NPM729_240208_070438_019_NoNo already exists
 NPM727-730_m4_NPM730_240208_070438_019_NoNo already exists
 NPM727-730_m1_NPM727_240208_190453_020_NoNo already exists
 NPM727-730_m2_NPM728_240208_190453_020_NoNo already exists
 NPM727-730_m3_NPM729_240208_190453_020_NoNo already exists
 NPM727-730_m4_NPM730_240208_190453_020_NoNo already exists
 NPM727-730_m1_NPM727_240209_070528_021_NoNo already exists
 NPM727-730_m2_NPM728_240209_070528_021_NoNo already exists
 NPM727-730_m3_NPM729_240209_070528_021_NoNo already exists
 NPM727-730_m4_NPM730_240209_070528_021_NoNo already exists
 NPM727-730_m1_NPM727_240209_190545_022_NoNo already exists
 NPM727-730_m2_NPM728_240209_190545_022_NoNo already exists
 NPM727-730_m3_NPM729_240209_190545_022_NoNo already exists
 NPM727-730_m4_NPM730_240209_190545_022_NoNo already exists
 NPM727-730_m1_NPM727_240210_070557_023_NoNo already exists
 NPM727-730_m2_NPM728_240210_070557_023_NoNo already exists
 NPM727-730_m3_NPM729_240210_070557_023_NoNo already exists
 NPM727-730_m4_NPM730_240210_070557_023_NoNo already exists
 NPM727-730_m1_NPM727_240210_190630_024_NoNo already exists
 NPM727-730_m2_NPM728_240210_190630_024_NoNo already exists
 NPM727-730_m3_NPM729_240210_190630_024_NoNo already exists
 NPM727-730_m4_NPM730_240210_190630_024_NoNo already exists
 NPM727-730_m1_NPM727_240211_070643_025_NoNo already exists
 NPM727-730_m2_NPM728_240211_070643_025_NoNo already exists
 NPM727-730_m3_NPM729_240211_070643_025_NoNo already exists
 NPM727-730_m4_NPM730_240211_070643_025_NoNo already exists
 NPM727-730_m1_NPM727_240211_190657_026_NoNo already exists
 NPM727-730_m2_NPM728_240211_190657_026_NoNo already exists
 NPM727-730_m3_NPM729_240211_190657_026_NoNo already exists
 NPM727-730_m4_NPM730_240211_190657_026_NoNo already exists
 NPM727-730_m1_NPM727_240212_070710_027_NoNo already exists
 NPM727-730_m2_NPM728_240212_070710_027_NoNo already exists
 NPM727-730_m3_NPM729_240212_070710_027_NoNo already exists
 NPM727-730_m4_NPM730_240212_070710_027_NoNo already exists
 NPM727-730_m1_NPM727_240212_190724_028_NoNo already exists
 NPM727-730_m2_NPM728_240212_190724_028_NoNo already exists
 NPM727-730_m3_NPM729_240212_190724_028_NoNo already exists
 NPM727-730_m4_NPM730_240212_190724_028_NoNo already exists
 NPM727-730_m1_NPM727_240216_172343_000_NoNo already exists
 NPM727-730_m2_NPM728_240216_172343_000_NoNo already exists
 NPM727-730_m3_NPM729_240216_172343_000_NoNo already exists
 NPM727-730_m4_NPM730_240216_172343_000_NoNo already exists
 NPM727-730_m1_NPM727_240217_070010_001_NoNo already exists
 NPM727-730_m2_NPM728_240217_070010_001_NoNo already exists
 NPM727-730_m3_NPM729_240217_070010_001_NoNo already exists
 NPM727-730_m4_NPM730_240217_070010_001_NoNo already exists
 NPM727-730_m1_NPM727_240217_190047_002_NoNo already exists
 NPM727-730_m2_NPM728_240217_190047_002_NoNo already exists
 NPM727-730_m3_NPM729_240217_190047_002_NoNo already exists
 NPM727-730_m4_NPM730_240217_190047_002_NoNo already exists
 NPM727-730_m1_NPM727_240218_070100_003_NoNo already exists
 NPM727-730_m2_NPM728_240218_070100_003_NoNo already exists
 NPM727-730_m3_NPM729_240218_070100_003_NoNo already exists
 NPM727-730_m4_NPM730_240218_070100_003_NoNo already exists
 NPM727-730_m1_NPM727_240218_190115_004_NoNo already exists
 NPM727-730_m2_NPM728_240218_190115_004_NoNo already exists
 NPM727-730_m3_NPM729_240218_190115_004_NoNo already exists
 NPM727-730_m4_NPM730_240218_190115_004_NoNo already exists
 NPM727-730_m1_NPM727_240219_070126_005_NoNo already exists
 NPM727-730_m2_NPM728_240219_070126_005_NoNo already exists
 NPM727-730_m3_NPM729_240219_070126_005_NoNo already exists
 NPM727-730_m4_NPM730_240219_070126_005_NoNo already exists
 NPM727-730_m1_NPM727_240219_190141_006_NoNo already exists
 NPM727-730_m2_NPM728_240219_190141_006_NoNo already exists
 NPM727-730_m3_NPM729_240219_190141_006_NoNo already exists
 NPM727-730_m4_NPM730_240219_190141_006_NoNo already exists
 NPM727-730_m1_NPM727_240220_070212_007_NoNo already exists
 NPM727-730_m2_NPM728_240220_070212_007_NoNo already exists
 NPM727-730_m3_NPM729_240220_070212_007_NoNo already exists
 NPM727-730_m4_NPM730_240220_070212_007_NoNo already exists
 NPM727-730_m1_NPM727_240220_190226_008_NoNo already exists
 NPM727-730_m2_NPM728_240220_190226_008_NoNo already exists
 NPM727-730_m3_NPM729_240220_190226_008_NoNo already exists
 NPM727-730_m4_NPM730_240220_190226_008_NoNo already exists
 NPM727-730_m1_NPM727_240221_070238_009_NoNo already exists
 NPM727-730_m2_NPM728_240221_070238_009_NoNo already exists
 NPM727-730_m3_NPM729_240221_070238_009_NoNo already exists
 NPM727-730_m4_NPM730_240221_070238_009_NoNo already exists
 NPM727-730_m1_NPM727_240221_190304_010_NoNo already exists
 NPM727-730_m2_NPM728_240221_190304_010_NoNo already exists
 NPM727-730_m3_NPM729_240221_190304_010_NoNo already exists
 NPM727-730_m4_NPM730_240221_190304_010_NoNo already exists
 NPM727-730_m1_NPM727_240222_070316_011_NoNo already exists
 NPM727-730_m2_NPM728_240222_070316_011_NoNo already exists
 NPM727-730_m3_NPM729_240222_070316_011_NoNo already exists
 NPM727-730_m4_NPM730_240222_070316_011_NoNo already exists
 NPM727-730_m1_NPM727_240222_190341_012_NoNo already exists
 NPM727-730_m2_NPM728_240222_190341_012_NoNo already exists
 NPM727-730_m3_NPM729_240222_190341_012_NoNo already exists
 NPM727-730_m4_NPM730_240222_190341_012_NoNo already exists
 NPM727-730_m1_NPM727_240223_070413_013_NoNo already exists
 NPM727-730_m2_NPM728_240223_070413_013_NoNo already exists
 NPM727-730_m3_NPM729_240223_070413_013_NoNo already exists
 NPM727-730_m4_NPM730_240223_070413_013_NoNo already exists
 NPM727-730_m1_NPM727_240223_190500_014_NoNo already exists
 NPM727-730_m2_NPM728_240223_190500_014_NoNo already exists
 NPM727-730_m3_NPM729_240223_190500_014_NoNo already exists
 NPM727-730_m4_NPM730_240223_190500_014_NoNo already exists
 NPM727-730_m1_NPM727_240227_155052_000_NoNo already exists
 NPM727-730_m2_NPM728_240227_155052_000_NoNo already exists
 NPM727-730_m3_NPM729_240227_155052_000_NoNo already exists
 NPM727-730_m4_NPM730_240227_155052_000_NoNo already exists
 NPM727-730_m1_NPM727_240228_070000_001_NoNo already exists
 NPM727-730_m2_NPM728_240228_070000_001_NoNo already exists
 NPM727-730_m3_NPM729_240228_070000_001_NoNo already exists
 NPM727-730_m4_NPM730_240228_070000_001_NoNo already exists
 NPM727-730_m1_NPM727_240228_190001_002_NoNo already exists
 NPM727-730_m2_NPM728_240228_190001_002_NoNo already exists
 NPM727-730_m3_NPM729_240228_190001_002_NoNo already exists
 NPM727-730_m4_NPM730_240228_190001_002_NoNo already exists
 NPM727-730_m1_NPM727_240229_070001_003_NoNo already exists
 NPM727-730_m2_NPM728_240229_070001_003_NoNo already exists
 NPM727-730_m3_NPM729_240229_070001_003_NoNo already exists
 NPM727-730_m4_NPM730_240229_070001_003_NoNo already exists
 NPM727-730_m1_NPM727_240229_190001_004_NoNo already exists
 NPM727-730_m2_NPM728_240229_190001_004_NoNo already exists
 NPM727-730_m3_NPM729_240229_190001_004_NoNo already exists
 NPM727-730_m4_NPM730_240229_190001_004_NoNo already exists
 NPM731-734_m1_NPM731_240124_135307_000_NoNo already exists
 NPM731-734_m2_NPM732_240124_135307_000_NoNo already exists
 NPM731-734_m3_NPM733_240124_135307_000_NoNo already exists
 NPM731-734_m4_NPM734_240124_135307_000_NoNo already exists
 NPM731-734_m1_NPM731_240125_070013_001_NoNo already exists
 NPM731-734_m2_NPM732_240125_070013_001_NoNo already exists
 NPM731-734_m3_NPM733_240125_070013_001_NoNo already exists
 NPM731-734_m4_NPM734_240125_070013_001_NoNo already exists
 NPM731-734_m1_NPM731_240126_070014_002_NoNo already exists
 NPM731-734_m2_NPM732_240126_070014_002_NoNo already exists
 NPM731-734_m3_NPM733_240126_070014_002_NoNo already exists
 NPM731-734_m4_NPM734_240126_070014_002_NoNo already exists
 NPM731-734_m1_NPM731_240127_042705_003_NoNo already exists
 NPM731-734_m2_NPM732_240127_042705_003_NoNo already exists
 NPM731-734_m3_NPM733_240127_042705_003_NoNo already exists
 NPM731-734_m4_NPM734_240127_042705_003_NoNo already exists
 NPM731-734_m1_NPM731_240128_135807_000_NoNo already exists
 NPM731-734_m2_NPM732_240128_135807_000_NoNo already exists
 NPM731-734_m3_NPM733_240128_135807_000_NoNo already exists
 NPM731-734_m4_NPM734_240128_135807_000_NoNo already exists
 NPM731-734_m1_NPM731_240129_141954_000_NoNo already exists
 NPM731-734_m2_NPM732_240129_141954_000_NoNo already exists
 NPM731-734_m3_NPM733_240129_141954_000_NoNo already exists
 NPM731-734_m4_NPM734_240129_141954_000_NoNo already exists
 NPM731-734_m1_NPM731_240130_070033_001_NoNo already exists
 NPM731-734_m2_NPM732_240130_070033_001_NoNo already exists
 NPM731-734_m3_NPM733_240130_070033_001_NoNo already exists
 NPM731-734_m4_NPM734_240130_070033_001_NoNo already exists
 NPM731-734_m1_NPM731_240130_190053_002_NoNo already exists
 NPM731-734_m2_NPM732_240130_190053_002_NoNo already exists
 NPM731-734_m3_NPM733_240130_190053_002_NoNo already exists
 NPM731-734_m4_NPM734_240130_190053_002_NoNo already exists
 NPM731-734_m1_NPM731_240131_070109_003_NoNo already exists
 NPM731-734_m2_NPM732_240131_070109_003_NoNo already exists
 NPM731-734_m3_NPM733_240131_070109_003_NoNo already exists
 NPM731-734_m4_NPM734_240131_070109_003_NoNo already exists
 NPM731-734_m1_NPM731_240131_190153_004_NoNo already exists
 NPM731-734_m2_NPM732_240131_190153_004_NoNo already exists
 NPM731-734_m3_NPM733_240131_190153_004_NoNo already exists
 NPM731-734_m4_NPM734_240131_190153_004_NoNo already exists
 NPM731-734_m1_NPM731_240201_070209_005_NoNo already exists
 NPM731-734_m2_NPM732_240201_070209_005_NoNo already exists
 NPM731-734_m3_NPM733_240201_070209_005_NoNo already exists
 NPM731-734_m4_NPM734_240201_070209_005_NoNo already exists
 NPM731-734_m1_NPM731_240201_190229_006_NoNo already exists
 NPM731-734_m2_NPM732_240201_190229_006_NoNo already exists
 NPM731-734_m3_NPM733_240201_190229_006_NoNo already exists
 NPM731-734_m4_NPM734_240201_190229_006_NoNo already exists
 NPM731-734_m1_NPM731_240202_070244_007_NoNo already exists
 NPM731-734_m2_NPM732_240202_070244_007_NoNo already exists
 NPM731-734_m3_NPM733_240202_070244_007_NoNo already exists
 NPM731-734_m4_NPM734_240202_070244_007_NoNo already exists
 NPM731-734_m1_NPM731_240202_190308_008_NoNo already exists
 NPM731-734_m2_NPM732_240202_190308_008_NoNo already exists
 NPM731-734_m3_NPM733_240202_190308_008_NoNo already exists
 NPM731-734_m4_NPM734_240202_190308_008_NoNo already exists
 NPM731-734_m1_NPM731_240203_070322_009_NoNo already exists
 NPM731-734_m2_NPM732_240203_070322_009_NoNo already exists
 NPM731-734_m3_NPM733_240203_070322_009_NoNo already exists
 NPM731-734_m4_NPM734_240203_070322_009_NoNo already exists
 NPM731-734_m1_NPM731_240203_190344_010_NoNo already exists
 NPM731-734_m1_NPM731_240204_070359_011_NoNo already exists
 NPM731-734_m2_NPM732_240204_070359_011_NoNo already exists
 NPM731-734_m3_NPM733_240204_070359_011_NoNo already exists
 NPM731-734_m4_NPM734_240204_070359_011_NoNo already exists
 NPM731-734_m1_NPM731_240204_190420_012_NoNo already exists
 NPM731-734_m2_NPM732_240204_190420_012_NoNo already exists
 NPM731-734_m3_NPM733_240204_190420_012_NoNo already exists
 NPM731-734_m4_NPM734_240204_190420_012_NoNo already exists
 NPM731-734_m1_NPM731_240205_070437_013_NoNo already exists
 NPM731-734_m2_NPM732_240205_070437_013_NoNo already exists
 NPM731-734_m3_NPM733_240205_070437_013_NoNo already exists
 NPM731-734_m4_NPM734_240205_070437_013_NoNo already exists
 NPM731-734_m1_NPM731_240205_190502_014_NoNo already exists
 NPM731-734_m2_NPM732_240205_190502_014_NoNo already exists
 NPM731-734_m3_NPM733_240205_190502_014_NoNo already exists
 NPM731-734_m4_NPM734_240205_190502_014_NoNo already exists
 NPM731-734_m1_NPM731_240206_070519_015_NoNo already exists
 NPM731-734_m3_NPM733_240206_070519_015_NoNo already exists
 NPM731-734_m1_NPM731_240206_190533_016_NoNo already exists
 NPM731-734_m2_NPM732_240206_190533_016_NoNo already exists
 NPM731-734_m3_NPM733_240206_190533_016_NoNo already exists
 NPM731-734_m4_NPM734_240206_190533_016_NoNo already exists
 NPM731-734_m1_NPM731_240207_070549_017_NoNo already exists
 NPM731-734_m2_NPM732_240207_070549_017_NoNo already exists
 NPM731-734_m3_NPM733_240207_070549_017_NoNo already exists
 NPM731-734_m1_NPM731_240207_190613_018_NoNo already exists
 NPM731-734_m2_NPM732_240207_190613_018_NoNo already exists
 NPM731-734_m3_NPM733_240207_190613_018_NoNo already exists
 NPM731-734_m4_NPM734_240207_190613_018_NoNo already exists
 NPM731-734_m1_NPM731_240208_070628_019_NoNo already exists
 NPM731-734_m2_NPM732_240208_070628_019_NoNo already exists
 NPM731-734_m3_NPM733_240208_070628_019_NoNo already exists
 NPM731-734_m4_NPM734_240208_070628_019_NoNo already exists
 NPM731-734_m1_NPM731_240208_190649_020_NoNo already exists
 NPM731-734_m2_NPM732_240208_190649_020_NoNo already exists
 NPM731-734_m3_NPM733_240208_190649_020_NoNo already exists
 NPM731-734_m4_NPM734_240208_190649_020_NoNo already exists
 NPM731-734_m1_NPM731_240209_070705_021_NoNo already exists
 NPM731-734_m2_NPM732_240209_070705_021_NoNo already exists
 NPM731-734_m3_NPM733_240209_070705_021_NoNo already exists
 NPM731-734_m4_NPM734_240209_070705_021_NoNo already exists
 NPM731-734_m1_NPM731_240209_190752_022_NoNo already exists
 NPM731-734_m2_NPM732_240209_190752_022_NoNo already exists
 NPM731-734_m3_NPM733_240209_190752_022_NoNo already exists
 NPM731-734_m4_NPM734_240209_190752_022_NoNo already exists
 NPM731-734_m1_NPM731_240210_070808_023_NoNo already exists
 NPM731-734_m2_NPM732_240210_070808_023_NoNo already exists
 NPM731-734_m4_NPM734_240210_070808_023_NoNo already exists
 NPM731-734_m1_NPM731_240210_190829_024_NoNo already exists
 NPM731-734_m2_NPM732_240210_190829_024_NoNo already exists
 NPM731-734_m4_NPM734_240210_190829_024_NoNo already exists
 NPM731-734_m1_NPM731_240211_070845_025_NoNo already exists
 NPM731-734_m2_NPM732_240211_070845_025_NoNo already exists
 NPM731-734_m3_NPM733_240211_070845_025_NoNo already exists
 NPM731-734_m4_NPM734_240211_070845_025_NoNo already exists
 NPM731-734_m1_NPM731_240211_190904_026_NoNo already exists
 NPM731-734_m2_NPM732_240211_190904_026_NoNo already exists
 NPM731-734_m3_NPM733_240211_190904_026_NoNo already exists
 NPM731-734_m4_NPM734_240211_190904_026_NoNo already exists
 NPM731-734_m1_NPM731_240212_070922_027_NoNo already exists
 NPM731-734_m1_NPM731_240212_190943_028_NoNo already exists
 NPM731-734_m1_NPM731_240213_070957_029_NoNo already exists
 NPM731-734_m2_NPM732_240213_070957_029_NoNo already exists
 NPM731-734_m3_NPM733_240213_070957_029_NoNo already exists
 NPM731-734_m4_NPM734_240213_070957_029_NoNo already exists
 NPM731-734_m1_NPM731_240213_191019_030_NoNo already exists
 NPM731-734_m2_NPM732_240213_191019_030_NoNo already exists
 NPM731-734_m3_NPM733_240213_191019_030_NoNo already exists
 NPM731-734_m1_NPM731_240214_071035_031_NoNo already exists
 NPM731-734_m2_NPM732_240214_071035_031_NoNo already exists
 NPM731-734_m3_NPM733_240214_071035_031_NoNo already exists
 NPM731-734_m4_NPM734_240214_071035_031_NoNo already exists
 NPM731-734_m1_NPM731_240214_191118_032_NoNo already exists
 NPM731-734_m2_NPM732_240214_191118_032_NoNo already exists
 NPM731-734_m3_NPM733_240214_191118_032_NoNo already exists
 NPM731-734_m4_NPM734_240214_191118_032_NoNo already exists
 NPM731-734_m1_NPM731_240215_071134_033_NoNo already exists
 NPM731-734_m2_NPM732_240215_071134_033_NoNo already exists
 NPM731-734_m3_NPM733_240215_071134_033_NoNo already exists
 NPM731-734_m4_NPM734_240215_071134_033_NoNo already exists
 NPM731-734_m1_NPM731_240215_191155_034_NoNo already exists
 NPM731-734_m2_NPM732_240215_191155_034_NoNo already exists
 NPM731-734_m3_NPM733_240215_191155_034_NoNo already exists
 NPM731-734_m4_NPM734_240215_191155_034_NoNo already exists
 NPM731-734_m1_NPM731_240216_071208_035_NoNo already exists
 NPM731-734_m2_NPM732_240216_071208_035_NoNo already exists
 NPM731-734_m3_NPM733_240216_071208_035_NoNo already exists
 NPM731-734_m1_NPM731_240216_191224_036_NoNo already exists
 NPM731-734_m2_NPM732_240216_191224_036_NoNo already exists
 NPM731-734_m3_NPM733_240216_191224_036_NoNo already exists
 NPM731-734_m4_NPM734_240216_191224_036_NoNo already exists
 NPM731-734_m1_NPM731_240217_071235_037_NoNo already exists
 NPM731-734_m2_NPM732_240217_071235_037_NoNo already exists
 NPM731-734_m3_NPM733_240217_071235_037_NoNo already exists
 NPM731-734_m4_NPM734_240217_071235_037_NoNo already exists
 NPM731-734_m1_NPM731_240217_191248_038_NoNo already exists
 NPM731-734_m2_NPM732_240217_191248_038_NoNo already exists
 NPM731-734_m3_NPM733_240217_191248_038_NoNo already exists
 NPM731-734_m4_NPM734_240217_191248_038_NoNo already exists
 NPM731-734_m1_NPM731_240218_071258_039_NoNo already exists
 NPM731-734_m2_NPM732_240218_071258_039_NoNo already exists
 NPM731-734_m3_NPM733_240218_071258_039_NoNo already exists
 NPM731-734_m4_NPM734_240218_071258_039_NoNo already exists
 NPM731-734_m1_NPM731_240218_191313_040_NoNo already exists
 NPM731-734_m2_NPM732_240218_191313_040_NoNo already exists
 NPM731-734_m4_NPM734_240218_191313_040_NoNo already exists
 NPM731-734_m1_NPM731_240219_071321_041_NoNo already exists
 NPM731-734_m1_NPM731_240219_191336_042_NoNo already exists
 NPM731-734_m1_NPM731_240220_071346_043_NoNo already exists
 NPM731-734_m2_NPM732_240220_071346_043_NoNo already exists
 NPM731-734_m4_NPM734_240220_071346_043_NoNo already exists
 NPM731-734_m1_NPM731_240220_191359_044_NoNo already exists
 NPM731-734_m2_NPM732_240220_191359_044_NoNo already exists
 NPM731-734_m3_NPM733_240220_191359_044_NoNo already exists
 NPM731-734_m4_NPM734_240220_191359_044_NoNo already exists
 NPM731-734_m1_NPM731_240221_071410_045_NoNo already exists
 NPM731-734_m2_NPM732_240221_071410_045_NoNo already exists
 NPM731-734_m3_NPM733_240221_071410_045_NoNo already exists
 NPM731-734_m4_NPM734_240221_071410_045_NoNo already exists
 NPM731-734_m1_NPM731_240221_191425_046_NoNo already exists
 NPM731-734_m2_NPM732_240221_191425_046_NoNo already exists
 NPM731-734_m3_NPM733_240221_191425_046_NoNo already exists
 NPM731-734_m4_NPM734_240221_191425_046_NoNo already exists
 NPM731-734_m1_NPM731_240222_071435_047_NoNo already exists
 NPM731-734_m3_NPM733_240222_071435_047_NoNo already exists
 NPM731-734_m4_NPM734_240222_071435_047_NoNo already exists
 NPM731-734_m1_NPM731_240222_191449_048_NoNo already exists
 NPM731-734_m2_NPM732_240222_191449_048_NoNo already exists
 NPM731-734_m3_NPM733_240222_191449_048_NoNo already exists
 NPM731-734_m4_NPM734_240222_191449_048_NoNo already exists
 NPM731-734_m1_NPM731_240223_071500_049_NoNo already exists
 NPM731-734_m2_NPM732_240223_071500_049_NoNo already exists
 NPM731-734_m3_NPM733_240223_071500_049_NoNo already exists
 NPM731-734_m4_NPM734_240223_071500_049_NoNo already exists
 NPM731-734_m1_NPM731_240223_191516_050_NoNo already exists
 NPM731-734_m2_NPM732_240223_191516_050_NoNo already exists
 NPM731-734_m3_NPM733_240223_191516_050_NoNo already exists
 NPM731-734_m4_NPM734_240223_191516_050_NoNo already exists
 NPM731-734_m1_NPM731_240224_071525_051_NoNo already exists
 NPM731-734_m1_NPM731_240224_191539_052_NoNo already exists
 NPM731-734_m1_NPM731_240225_071549_053_NoNo already exists
 NPM731-734_m1_NPM731_240225_191602_054_NoNo already exists
 NPM731-734_m1_NPM731_240226_071612_055_NoNo already exists
 NPM731-734_m1_NPM731_240226_191626_056_NoNo already exists
 NPM731-734_m1_NPM731_240227_071634_057_NoNo already exists
 NPM731-734_m2_NPM732_240227_071634_057_NoNo already exists
 NPM731-734_m3_NPM733_240227_071634_057_NoNo already exists
 NPM731-734_m4_NPM734_240227_071634_057_NoNo already exists
 NPM731-734_m1_NPM731_240227_191650_058_NoNo already exists
 NPM731-734_m2_NPM732_240227_191650_058_NoNo already exists
 NPM731-734_m3_NPM733_240227_191650_058_NoNo already exists
 NPM731-734_m1_NPM731_240228_071701_059_NoNo already exists
 NPM731-734_m2_NPM732_240228_071701_059_NoNo already exists
 NPM731-734_m3_NPM733_240228_071701_059_NoNo already exists
 NPM731-734_m4_NPM734_240228_071701_059_NoNo already exists
 NPM731-734_m1_NPM731_240228_191714_060_NoNo already exists
 NPM731-734_m2_NPM732_240228_191714_060_NoNo already exists
 NPM731-734_m3_NPM733_240228_191714_060_NoNo already exists
 NPM731-734_m4_NPM734_240228_191714_060_NoNo already exists
 NPM731-734_m1_NPM731_240229_071724_061_NoNo already exists
 NPM731-734_m2_NPM732_240229_071724_061_NoNo already exists
 NPM731-734_m3_NPM733_240229_071724_061_NoNo already exists
 NPM731-734_m4_NPM734_240229_071724_061_NoNo already exists
 NPM731-734_m1_NPM731_240229_191740_062_NoNo already exists
 NPM731-734_m2_NPM732_240229_191740_062_NoNo already exists
 NPM731-734_m3_NPM733_240229_191740_062_NoNo already exists
 NPM731-734_m4_NPM734_240229_191740_062_NoNo already exists
 NPM731-734_m2_NPM732_240203_190344_010_NoSz already exists
 NPM731-734_m3_NPM733_240203_190344_010_NoSz already exists
 NPM731-734_m4_NPM734_240203_190344_010_NoSz already exists
 NPM731-734_m2_NPM732_240206_070519_015_NoSz already exists
 NPM731-734_m4_NPM734_240206_070519_015_NoSz already exists
 NPM731-734_m4_NPM734_240207_070549_017_NoSz already exists
 NPM731-734_m3_NPM733_240210_070808_023_NoSz already exists
 NPM731-734_m3_NPM733_240210_190829_024_NoSz already exists
 NPM731-734_m2_NPM732_240212_070922_027_NoSz already exists
 NPM731-734_m3_NPM733_240212_070922_027_NoSz already exists
 NPM731-734_m4_NPM734_240212_070922_027_NoSz already exists
 NPM731-734_m2_NPM732_240212_190943_028_NoSz already exists
 NPM731-734_m3_NPM733_240212_190943_028_NoSz already exists
 NPM731-734_m4_NPM734_240212_190943_028_NoSz already exists
 NPM731-734_m4_NPM734_240213_191019_030_NoSz already exists
 NPM731-734_m4_NPM734_240216_071208_035_NoSz already exists
 NPM731-734_m3_NPM733_240218_191313_040_NoSz already exists
 NPM731-734_m2_NPM732_240219_071321_041_NoSz already exists
 NPM731-734_m3_NPM733_240219_071321_041_NoSz already exists
 NPM731-734_m4_NPM734_240219_071321_041_NoSz already exists
 NPM731-734_m2_NPM732_240219_191336_042_NoSz already exists
 NPM731-734_m3_NPM733_240219_191336_042_NoSz already exists
 NPM731-734_m4_NPM734_240219_191336_042_NoSz already exists
 NPM731-734_m3_NPM733_240220_071346_043_NoSz already exists
 NPM731-734_m2_NPM732_240222_071435_047_NoSz already exists
 NPM731-734_m2_NPM732_240224_071525_051_NoSz already exists
 NPM731-734_m3_NPM733_240224_071525_051_NoSz already exists
 NPM731-734_m4_NPM734_240224_071525_051_NoSz already exists
 NPM731-734_m2_NPM732_240224_191539_052_NoSz already exists
 NPM731-734_m3_NPM733_240224_191539_052_NoSz already exists
 NPM731-734_m4_NPM734_240224_191539_052_NoSz already exists
 NPM731-734_m2_NPM732_240225_071549_053_NoSz already exists
 NPM731-734_m3_NPM733_240225_071549_053_NoSz already exists
 NPM731-734_m4_NPM734_240225_071549_053_NoSz already exists
 NPM731-734_m2_NPM732_240225_191602_054_NoSz already exists
 NPM731-734_m3_NPM733_240225_191602_054_NoSz already exists
 NPM731-734_m4_NPM734_240225_191602_054_NoSz already exists
 NPM731-734_m2_NPM732_240226_071612_055_NoSz already exists
 NPM731-734_m3_NPM733_240226_071612_055_NoSz already exists
 NPM731-734_m4_NPM734_240226_071612_055_NoSz already exists
 NPM731-734_m2_NPM732_240226_191626_056_NoSz already exists
 NPM731-734_m3_NPM733_240226_191626_056_NoSz already exists
 NPM731-734_m4_NPM734_240226_191626_056_NoSz already exists
 NPM731-734_m4_NPM734_240227_191650_058_NoSz already exists
 NPM731-734_m2_NPM732_240203_190344_010_SlNo already exists
 NPM731-734_m3_NPM733_240203_190344_010_SlNo already exists
 NPM731-734_m4_NPM734_240203_190344_010_SlNo already exists
 NPM731-734_m2_NPM732_240212_070922_027_SlNo already exists
 NPM731-734_m3_NPM733_240212_070922_027_SlNo already exists
 NPM731-734_m2_NPM732_240212_190943_028_SlNo already exists
 NPM731-734_m3_NPM733_240212_190943_028_SlNo already exists
 NPM731-734_m2_NPM732_240219_071321_041_SlNo already exists
 NPM731-734_m3_NPM733_240219_071321_041_SlNo already exists
 NPM731-734_m2_NPM732_240219_191336_042_SlNo already exists
 NPM731-734_m3_NPM733_240219_191336_042_SlNo already exists
 NPM731-734_m4_NPM734_240219_191336_042_SlNo already exists
 NPM731-734_m2_NPM732_240224_071525_051_SlNo already exists
 NPM731-734_m3_NPM733_240224_071525_051_SlNo already exists
 NPM731-734_m4_NPM734_240224_071525_051_SlNo already exists
 NPM731-734_m2_NPM732_240224_191539_052_SlNo already exists
 NPM731-734_m3_NPM733_240224_191539_052_SlNo already exists
 NPM731-734_m4_NPM734_240224_191539_052_SlNo already exists
 NPM731-734_m2_NPM732_240225_071549_053_SlNo already exists
 NPM731-734_m3_NPM733_240225_071549_053_SlNo already exists
 NPM731-734_m4_NPM734_240225_071549_053_SlNo already exists
 NPM731-734_m2_NPM732_240225_191602_054_SlNo already exists
 NPM731-734_m3_NPM733_240225_191602_054_SlNo already exists
 NPM731-734_m4_NPM734_240225_191602_054_SlNo already exists
 NPM731-734_m2_NPM732_240226_071612_055_SlNo already exists
 NPM731-734_m4_NPM734_240226_071612_055_SlNo already exists
 NPM731-734_m2_NPM732_240226_191626_056_SlNo already exists
 NPM731-734_m4_NPM734_240226_191626_056_SlNo already exists
 NPM731-734_m4_NPM734_240212_070922_027_SlSz already exists
 NPM731-734_m4_NPM734_240212_190943_028_SlSz already exists
 NPM731-734_m4_NPM734_240219_071321_041_SlSz already exists
 NPM731-734_m3_NPM733_240226_071612_055_SlSz already exists
 NPM731-734_m3_NPM733_240226_191626_056_SlSz already exists
 NPM743-7746_m1_NPM743_240513_155953_000_NoNo already exists
 NPM743-7746_m2_NPM744_240513_155953_000_NoNo already exists
 NPM743-7746_m3_NPM745_240513_155953_000_NoNo already exists
 NPM743-7746_m4_NPM746_240513_155953_000_NoNo already exists
 NPM743-7746_m1_NPM743_240514_070000_001_NoNo already exists
 NPM743-7746_m2_NPM744_240514_070000_001_NoNo already exists
 NPM743-7746_m3_NPM745_240514_070000_001_NoNo already exists
 NPM743-7746_m4_NPM746_240514_070000_001_NoNo already exists
 NPM743-7746_m1_NPM743_240514_190015_002_NoNo already exists
 NPM743-7746_m2_NPM744_240514_190015_002_NoNo already exists
 NPM743-7746_m3_NPM745_240514_190015_002_NoNo already exists
 NPM743-7746_m4_NPM746_240514_190015_002_NoNo already exists
 NPM743-7746_m1_NPM743_240515_070027_003_NoNo already exists
 NPM743-7746_m2_NPM744_240515_070027_003_NoNo already exists
 NPM743-7746_m3_NPM745_240515_070027_003_NoNo already exists
 NPM743-7746_m4_NPM746_240515_070027_003_NoNo already exists
 NPM743-7746_m1_NPM743_240515_190041_004_NoNo already exists
 NPM743-7746_m2_NPM744_240515_190041_004_NoNo already exists
 NPM743-7746_m3_NPM745_240515_190041_004_NoNo already exists
 NPM743-7746_m4_NPM746_240515_190041_004_NoNo already exists
 NPM743-7746_m1_NPM743_240516_070054_005_NoNo already exists
 NPM743-7746_m2_NPM744_240516_070054_005_NoNo already exists
 NPM743-7746_m3_NPM745_240516_070054_005_NoNo already exists
 NPM743-7746_m4_NPM746_240516_070054_005_NoNo already exists
 NPM743-7746_m1_NPM743_240516_190109_006_NoNo already exists
 NPM743-7746_m2_NPM744_240516_190109_006_NoNo already exists
 NPM743-7746_m3_NPM745_240516_190109_006_NoNo already exists
 NPM743-7746_m4_NPM746_240516_190109_006_NoNo already exists
 NPM743-7746_m1_NPM743_240517_070120_007_NoNo already exists
 NPM743-7746_m2_NPM744_240517_070120_007_NoNo already exists
 NPM743-7746_m3_NPM745_240517_070120_007_NoNo already exists
 NPM743-7746_m4_NPM746_240517_070120_007_NoNo already exists
 NPM743-7746_m1_NPM743_240518_103325_000_NoNo already exists
 NPM743-7746_m2_NPM744_240518_103325_000_NoNo already exists
 NPM743-7746_m3_NPM745_240518_103325_000_NoNo already exists
 NPM743-7746_m4_NPM746_240518_103325_000_NoNo already exists
 NPM743-7746_m1_NPM743_240519_070000_001_NoNo already exists
 NPM743-7746_m2_NPM744_240519_070000_001_NoNo already exists
 NPM743-7746_m3_NPM745_240519_070000_001_NoNo already exists
 NPM743-7746_m4_NPM746_240519_070000_001_NoNo already exists
 NPM743-7746_m1_NPM743_240519_190001_002_NoNo already exists
 NPM743-7746_m2_NPM744_240519_190001_002_NoNo already exists
 NPM743-7746_m3_NPM745_240519_190001_002_NoNo already exists
 NPM743-7746_m4_NPM746_240519_190001_002_NoNo already exists
 NPM743-7746_m1_NPM743_240520_070001_003_NoNo already exists
 NPM743-7746_m2_NPM744_240520_070001_003_NoNo already exists
 NPM743-7746_m3_NPM745_240520_070001_003_NoNo already exists
 NPM743-7746_m4_NPM746_240520_070001_003_NoNo already exists
 NPM743-7746_m1_NPM743_240520_190001_004_NoNo already exists
 NPM743-7746_m2_NPM744_240520_190001_004_NoNo already exists
 NPM743-7746_m3_NPM745_240520_190001_004_NoNo already exists
 NPM743-7746_m4_NPM746_240520_190001_004_NoNo already exists
 NPM743-7746_m1_NPM743_240521_070002_005_NoNo already exists
 NPM743-7746_m2_NPM744_240521_070002_005_NoNo already exists
 NPM743-7746_m4_NPM746_240521_070002_005_NoNo already exists
 NPM743-7746_m1_NPM743_240521_190002_006_NoNo already exists
 NPM743-7746_m2_NPM744_240521_190002_006_NoNo already exists
 NPM743-7746_m3_NPM745_240521_190002_006_NoNo already exists
 NPM743-7746_m4_NPM746_240521_190002_006_NoNo already exists
 NPM743-7746_m1_NPM743_240522_070003_007_NoNo already exists
 NPM743-7746_m2_NPM744_240522_070003_007_NoNo already exists
 NPM743-7746_m3_NPM745_240522_070003_007_NoNo already exists
 NPM743-7746_m4_NPM746_240522_070003_007_NoNo already exists
 NPM743-7746_m1_NPM743_240522_190003_008_NoNo already exists
 NPM743-7746_m2_NPM744_240522_190003_008_NoNo already exists
 NPM743-7746_m3_NPM745_240522_190003_008_NoNo already exists
 NPM743-7746_m4_NPM746_240522_190003_008_NoNo already exists
 NPM743-7746_m1_NPM743_240523_070004_009_NoNo already exists
 NPM743-7746_m2_NPM744_240523_070004_009_NoNo already exists
 NPM743-7746_m3_NPM745_240523_070004_009_NoNo already exists
 NPM743-7746_m4_NPM746_240523_070004_009_NoNo already exists
 NPM743-7746_m1_NPM743_240523_190004_010_NoNo already exists
 NPM743-7746_m2_NPM744_240523_190004_010_NoNo already exists
 NPM743-7746_m3_NPM745_240523_190004_010_NoNo already exists
 NPM743-7746_m4_NPM746_240523_190004_010_NoNo already exists
 NPM743-7746_m1_NPM743_240524_070004_011_NoNo already exists
 NPM743-7746_m2_NPM744_240524_070004_011_NoNo already exists
 NPM743-7746_m4_NPM746_240524_070004_011_NoNo already exists
 NPM743-7746_m1_NPM743_240524_190005_012_NoNo already exists
 NPM743-7746_m2_NPM744_240524_190005_012_NoNo already exists
 NPM743-7746_m3_NPM745_240524_190005_012_NoNo already exists
 NPM743-7746_m4_NPM746_240524_190005_012_NoNo already exists
 NPM743-7746_m1_NPM743_240525_070005_013_NoNo already exists
 NPM743-7746_m2_NPM744_240525_070005_013_NoNo already exists
 NPM743-7746_m4_NPM746_240525_070005_013_NoNo already exists
 NPM743-7746_m1_NPM743_240525_190006_014_NoNo already exists
 NPM743-7746_m2_NPM744_240525_190006_014_NoNo already exists
 NPM743-7746_m3_NPM745_240525_190006_014_NoNo already exists
 NPM743-7746_m4_NPM746_240525_190006_014_NoNo already exists
 NPM743-7746_m1_NPM743_240526_070006_015_NoNo already exists
 NPM743-7746_m2_NPM744_240526_070006_015_NoNo already exists
 NPM743-7746_m4_NPM746_240526_070006_015_NoNo already exists
 NPM743-7746_m1_NPM743_240526_190007_016_NoNo already exists
 NPM743-7746_m2_NPM744_240526_190007_016_NoNo already exists
 NPM743-7746_m3_NPM745_240526_190007_016_NoNo already exists
 NPM743-7746_m4_NPM746_240526_190007_016_NoNo already exists
 NPM743-7746_m1_NPM743_240527_070007_017_NoNo already exists
 NPM743-7746_m2_NPM744_240527_070007_017_NoNo already exists
 NPM743-7746_m4_NPM746_240527_070007_017_NoNo already exists
 NPM743-7746_m1_NPM743_240527_190007_018_NoNo already exists
 NPM743-7746_m2_NPM744_240527_190007_018_NoNo already exists
 NPM743-7746_m3_NPM745_240527_190007_018_NoNo already exists
 NPM743-7746_m4_NPM746_240527_190007_018_NoNo already exists
 NPM743-7746_m1_NPM743_240528_070008_019_NoNo already exists
 NPM743-7746_m2_NPM744_240528_070008_019_NoNo already exists
 NPM743-7746_m4_NPM746_240528_070008_019_NoNo already exists
 NPM743-7746_m1_NPM743_240528_190008_020_NoNo already exists
 NPM743-7746_m2_NPM744_240528_190008_020_NoNo already exists
 NPM743-7746_m3_NPM745_240528_190008_020_NoNo already exists
 NPM743-7746_m4_NPM746_240528_190008_020_NoNo already exists
 NPM743-7746_m1_NPM743_240529_070008_021_NoNo already exists
 NPM743-7746_m2_NPM744_240529_070008_021_NoNo already exists
 NPM743-7746_m3_NPM745_240529_070008_021_NoNo already exists
 NPM743-7746_m4_NPM746_240529_070008_021_NoNo already exists
 NPM743-7746_m1_NPM743_240529_190009_022_NoNo already exists
 NPM743-7746_m2_NPM744_240529_190009_022_NoNo already exists
 NPM743-7746_m3_NPM745_240529_190009_022_NoNo already exists
 NPM743-7746_m4_NPM746_240529_190009_022_NoNo already exists
 NPM743-7746_m1_NPM743_240530_070009_023_NoNo already exists
 NPM743-7746_m2_NPM744_240530_070009_023_NoNo already exists
 NPM743-7746_m3_NPM745_240530_070009_023_NoNo already exists
 NPM743-7746_m4_NPM746_240530_070009_023_NoNo already exists
 NPM743-7746_m1_NPM743_240530_190009_024_NoNo already exists
 NPM743-7746_m2_NPM744_240530_190009_024_NoNo already exists
 NPM743-7746_m4_NPM746_240530_190009_024_NoNo already exists
 NPM743-7746_m1_NPM743_240531_070010_025_NoNo already exists
 NPM743-7746_m2_NPM744_240531_070010_025_NoNo already exists
 NPM743-7746_m3_NPM745_240531_070010_025_NoNo already exists
 NPM743-7746_m4_NPM746_240531_070010_025_NoNo already exists
 NPM743-7746_m1_NPM743_240531_190010_026_NoNo already exists
 NPM743-7746_m2_NPM744_240531_190010_026_NoNo already exists
 NPM743-7746_m4_NPM746_240531_190010_026_NoNo already exists
 NPM743-7746_m1_NPM743_240601_070011_027_NoNo already exists
 NPM743-7746_m2_NPM744_240601_070011_027_NoNo already exists
 NPM743-7746_m4_NPM746_240601_070011_027_NoNo already exists
 NPM743-7746_m1_NPM743_240601_190011_028_NoNo already exists
 NPM743-7746_m2_NPM744_240601_190011_028_NoNo already exists
 NPM743-7746_m4_NPM746_240601_190011_028_NoNo already exists
 NPM743-7746_m1_NPM743_240602_070012_029_NoNo already exists
 NPM743-7746_m2_NPM744_240602_070012_029_NoNo already exists
 NPM743-7746_m4_NPM746_240602_070012_029_NoNo already exists
 NPM743-7746_m1_NPM743_240602_190012_030_NoNo already exists
 NPM743-7746_m2_NPM744_240602_190012_030_NoNo already exists
 NPM743-7746_m3_NPM745_240602_190012_030_NoNo already exists
 NPM743-7746_m4_NPM746_240602_190012_030_NoNo already exists
 NPM743-7746_m1_NPM743_240603_070013_031_NoNo already exists
 NPM743-7746_m2_NPM744_240603_070013_031_NoNo already exists
 NPM743-7746_m3_NPM745_240603_070013_031_NoNo already exists
 NPM743-7746_m4_NPM746_240603_070013_031_NoNo already exists
 NPM743-7746_m1_NPM743_240603_190013_032_NoNo already exists
 NPM743-7746_m2_NPM744_240603_190013_032_NoNo already exists
 NPM743-7746_m3_NPM745_240603_190013_032_NoNo already exists
 NPM743-7746_m4_NPM746_240603_190013_032_NoNo already exists
 NPM743-7746_m1_NPM743_240604_070014_033_NoNo already exists
 NPM743-7746_m2_NPM744_240604_070014_033_NoNo already exists
 NPM743-7746_m4_NPM746_240604_070014_033_NoNo already exists
 NPM743-7746_m1_NPM743_240604_190014_034_NoNo already exists
 NPM743-7746_m2_NPM744_240604_190014_034_NoNo already exists
 NPM743-7746_m4_NPM746_240604_190014_034_NoNo already exists
 NPM743-7746_m1_NPM743_240605_070014_035_NoNo already exists
 NPM743-7746_m2_NPM744_240605_070014_035_NoNo already exists
 NPM743-7746_m3_NPM745_240605_070014_035_NoNo already exists
 NPM743-7746_m4_NPM746_240605_070014_035_NoNo already exists
 NPM743-7746_m1_NPM743_240605_190015_036_NoNo already exists
 NPM743-7746_m2_NPM744_240605_190015_036_NoNo already exists
 NPM743-7746_m3_NPM745_240605_190015_036_NoNo already exists
 NPM743-7746_m4_NPM746_240605_190015_036_NoNo already exists
 NPM743-7746_m1_NPM743_240606_070015_037_NoNo already exists
 NPM743-7746_m2_NPM744_240606_070015_037_NoNo already exists
 NPM743-7746_m3_NPM745_240606_070015_037_NoNo already exists
 NPM743-7746_m4_NPM746_240606_070015_037_NoNo already exists
 NPM743-7746_m1_NPM743_240606_190016_038_NoNo already exists
 NPM743-7746_m2_NPM744_240606_190016_038_NoNo already exists
 NPM743-7746_m3_NPM745_240606_190016_038_NoNo already exists
 NPM743-7746_m4_NPM746_240606_190016_038_NoNo already exists
 NPM743-7746_m1_NPM743_240607_070016_039_NoNo already exists
 NPM743-7746_m2_NPM744_240607_070016_039_NoNo already exists
 NPM743-7746_m3_NPM745_240607_070016_039_NoNo already exists
 NPM743-7746_m4_NPM746_240607_070016_039_NoNo already exists
 NPM743-7746_m1_NPM743_240607_190017_040_NoNo already exists
 NPM743-7746_m2_NPM744_240607_190017_040_NoNo already exists
 NPM743-7746_m3_NPM745_240607_190017_040_NoNo already exists
 NPM743-7746_m4_NPM746_240607_190017_040_NoNo already exists
 NPM743-7746_m1_NPM743_240608_070017_041_NoNo already exists
 NPM743-7746_m2_NPM744_240608_070017_041_NoNo already exists
 NPM743-7746_m4_NPM746_240608_070017_041_NoNo already exists
 NPM743-7746_m1_NPM743_240608_190017_042_NoNo already exists
 NPM743-7746_m2_NPM744_240608_190017_042_NoNo already exists
 NPM743-7746_m3_NPM745_240608_190017_042_NoNo already exists
 NPM743-7746_m4_NPM746_240608_190017_042_NoNo already exists
 NPM743-7746_m1_NPM743_240609_070018_043_NoNo already exists
 NPM743-7746_m2_NPM744_240609_070018_043_NoNo already exists
 NPM743-7746_m4_NPM746_240609_070018_043_NoNo already exists
 NPM743-7746_m1_NPM743_240609_190018_044_NoNo already exists
 NPM743-7746_m2_NPM744_240609_190018_044_NoNo already exists
 NPM743-7746_m3_NPM745_240609_190018_044_NoNo already exists
 NPM743-7746_m4_NPM746_240609_190018_044_NoNo already exists
 NPM743-7746_m1_NPM743_240610_070019_045_NoNo already exists
 NPM743-7746_m2_NPM744_240610_070019_045_NoNo already exists
 NPM743-7746_m4_NPM746_240610_070019_045_NoNo already exists
 NPM743-7746_m1_NPM743_240610_190019_046_NoNo already exists
 NPM743-7746_m2_NPM744_240610_190019_046_NoNo already exists
 NPM743-7746_m4_NPM746_240610_190019_046_NoNo already exists
 NPM743-7746_m1_NPM743_240611_070020_047_NoNo already exists
 NPM743-7746_m2_NPM744_240611_070020_047_NoNo already exists
 NPM743-7746_m3_NPM745_240611_070020_047_NoNo already exists
 NPM743-7746_m4_NPM746_240611_070020_047_NoNo already exists
 NPM743-7746_m1_NPM743_240611_190020_048_NoNo already exists
 NPM743-7746_m2_NPM744_240611_190020_048_NoNo already exists
 NPM743-7746_m3_NPM745_240611_190020_048_NoNo already exists
 NPM743-7746_m4_NPM746_240611_190020_048_NoNo already exists
 NPM743-7746_m1_NPM743_240612_070020_049_NoNo already exists
 NPM743-7746_m2_NPM744_240612_070020_049_NoNo already exists
 NPM743-7746_m3_NPM745_240612_070020_049_NoNo already exists
 NPM743-7746_m4_NPM746_240612_070020_049_NoNo already exists
 NPM743-7746_m3_NPM745_240521_070002_005_NoSz already exists
 NPM743-7746_m3_NPM745_240524_070004_011_NoSz already exists
 NPM743-7746_m3_NPM745_240525_070005_013_NoSz already exists
 NPM743-7746_m3_NPM745_240526_070006_015_NoSz already exists
 NPM743-7746_m3_NPM745_240527_070007_017_NoSz already exists
 NPM743-7746_m3_NPM745_240528_070008_019_NoSz already exists
 NPM743-7746_m3_NPM745_240530_190009_024_NoSz already exists
 NPM743-7746_m3_NPM745_240531_190010_026_NoSz already exists
 NPM743-7746_m3_NPM745_240601_070011_027_NoSz already exists
 NPM743-7746_m3_NPM745_240601_190011_028_NoSz already exists
 NPM743-7746_m3_NPM745_240602_070012_029_NoSz already exists
 NPM743-7746_m3_NPM745_240604_070014_033_NoSz already exists
 NPM743-7746_m3_NPM745_240604_190014_034_NoSz already exists
 NPM743-7746_m3_NPM745_240608_070017_041_NoSz already exists
 NPM743-7746_m3_NPM745_240609_070018_043_NoSz already exists
 NPM743-7746_m3_NPM745_240610_070019_045_NoSz already exists
 NPM743-7746_m3_NPM745_240610_190019_046_NoSz already exists
 NPM747-750_m1_NPM747_240412_110636_000_NoNo already exists
 NPM747-750_m2_NPM748_240412_110636_000_NoNo already exists
 NPM747-750_m3_NPM749_240412_110636_000_NoNo already exists
 NPM747-750_m4_NPM750_240412_110636_000_NoNo already exists
 NPM747-750_m1_NPM747_240413_070002_001_NoNo already exists
 NPM747-750_m2_NPM748_240413_070002_001_NoNo already exists
 NPM747-750_m3_NPM749_240413_070002_001_NoNo already exists
 NPM747-750_m4_NPM750_240413_070002_001_NoNo already exists
 NPM747-750_m1_NPM747_240413_190003_002_NoNo already exists
 NPM747-750_m2_NPM748_240413_190003_002_NoNo already exists
 NPM747-750_m3_NPM749_240413_190003_002_NoNo already exists
 NPM747-750_m4_NPM750_240413_190003_002_NoNo already exists
 NPM747-750_m1_NPM747_240414_070002_003_NoNo already exists
 NPM747-750_m2_NPM748_240414_070002_003_NoNo already exists
 NPM747-750_m3_NPM749_240414_070002_003_NoNo already exists
 NPM747-750_m4_NPM750_240414_070002_003_NoNo already exists
 NPM747-750_m1_NPM747_240414_173858_000_NoNo already exists
 NPM747-750_m2_NPM748_240414_173858_000_NoNo already exists
 NPM747-750_m3_NPM749_240414_173858_000_NoNo already exists
 NPM747-750_m4_NPM750_240414_173858_000_NoNo already exists
 NPM747-750_m1_NPM747_240415_070012_001_NoNo already exists
 NPM747-750_m2_NPM748_240415_070012_001_NoNo already exists
 NPM747-750_m3_NPM749_240415_070012_001_NoNo already exists
 NPM747-750_m4_NPM750_240415_070012_001_NoNo already exists
 NPM747-750_m1_NPM747_240415_190030_002_NoNo already exists
 NPM747-750_m2_NPM748_240415_190030_002_NoNo already exists
 NPM747-750_m3_NPM749_240415_190030_002_NoNo already exists
 NPM747-750_m4_NPM750_240415_190030_002_NoNo already exists
 NPM747-750_m1_NPM747_240416_070043_003_NoNo already exists
 NPM747-750_m2_NPM748_240416_070043_003_NoNo already exists
 NPM747-750_m3_NPM749_240416_070043_003_NoNo already exists
 NPM747-750_m4_NPM750_240416_070043_003_NoNo already exists
 NPM747-750_m1_NPM747_240416_190103_004_NoNo already exists
 NPM747-750_m2_NPM748_240416_190103_004_NoNo already exists
 NPM747-750_m3_NPM749_240416_190103_004_NoNo already exists
 NPM747-750_m4_NPM750_240416_190103_004_NoNo already exists
 NPM747-750_m1_NPM747_240417_070116_005_NoNo already exists
 NPM747-750_m2_NPM748_240417_070116_005_NoNo already exists
 NPM747-750_m3_NPM749_240417_070116_005_NoNo already exists
 NPM747-750_m4_NPM750_240417_070116_005_NoNo already exists
 NPM747-750_m1_NPM747_240417_190135_006_NoNo already exists
 NPM747-750_m2_NPM748_240417_190135_006_NoNo already exists
 NPM747-750_m3_NPM749_240417_190135_006_NoNo already exists
 NPM747-750_m4_NPM750_240417_190135_006_NoNo already exists
 NPM747-750_m1_NPM747_240418_070229_007_NoNo already exists
 NPM747-750_m2_NPM748_240418_070229_007_NoNo already exists
 NPM747-750_m3_NPM749_240418_070229_007_NoNo already exists
 NPM747-750_m4_NPM750_240418_070229_007_NoNo already exists
 NPM747-750_m1_NPM747_240418_190249_008_NoNo already exists
 NPM747-750_m2_NPM748_240418_190249_008_NoNo already exists
 NPM747-750_m3_NPM749_240418_190249_008_NoNo already exists
 NPM747-750_m4_NPM750_240418_190249_008_NoNo already exists
 NPM747-750_m1_NPM747_240419_070300_009_NoNo already exists
 NPM747-750_m2_NPM748_240419_070300_009_NoNo already exists
 NPM747-750_m3_NPM749_240419_070300_009_NoNo already exists
 NPM747-750_m4_NPM750_240419_070300_009_NoNo already exists
 NPM747-750_m1_NPM747_240419_190322_010_NoNo already exists
 NPM747-750_m2_NPM748_240419_190322_010_NoNo already exists
 NPM747-750_m3_NPM749_240419_190322_010_NoNo already exists
 NPM747-750_m4_NPM750_240419_190322_010_NoNo already exists
 NPM747-750_m1_NPM747_240420_070334_011_NoNo already exists
 NPM747-750_m2_NPM748_240420_070334_011_NoNo already exists
 NPM747-750_m3_NPM749_240420_070334_011_NoNo already exists
 NPM747-750_m4_NPM750_240420_070334_011_NoNo already exists
 NPM747-750_m1_NPM747_240420_190354_012_NoNo already exists
 NPM747-750_m2_NPM748_240420_190354_012_NoNo already exists
 NPM747-750_m3_NPM749_240420_190354_012_NoNo already exists
 NPM747-750_m4_NPM750_240420_190354_012_NoNo already exists
 NPM747-750_m1_NPM747_240421_070406_013_NoNo already exists
 NPM747-750_m2_NPM748_240421_070406_013_NoNo already exists
 NPM747-750_m3_NPM749_240421_070406_013_NoNo already exists
 NPM747-750_m4_NPM750_240421_070406_013_NoNo already exists
 NPM747-750_m1_NPM747_240421_190426_014_NoNo already exists
 NPM747-750_m2_NPM748_240421_190426_014_NoNo already exists
 NPM747-750_m3_NPM749_240421_190426_014_NoNo already exists
 NPM747-750_m4_NPM750_240421_190426_014_NoNo already exists
 NPM747-750_m1_NPM747_240422_070438_015_NoNo already exists
 NPM747-750_m2_NPM748_240422_070438_015_NoNo already exists
 NPM747-750_m3_NPM749_240422_070438_015_NoNo already exists
 NPM747-750_m4_NPM750_240422_070438_015_NoNo already exists
 NPM747-750_m1_NPM747_240422_190457_016_NoNo already exists
 NPM747-750_m2_NPM748_240422_190457_016_NoNo already exists
 NPM747-750_m3_NPM749_240422_190457_016_NoNo already exists
 NPM747-750_m4_NPM750_240422_190457_016_NoNo already exists
 NPM747-750_m1_NPM747_240423_070521_017_NoNo already exists
 NPM747-750_m2_NPM748_240423_070521_017_NoNo already exists
 NPM747-750_m3_NPM749_240423_070521_017_NoNo already exists
 NPM747-750_m4_NPM750_240423_070521_017_NoNo already exists
 NPM747-750_m1_NPM747_240423_190539_018_NoNo already exists
 NPM747-750_m2_NPM748_240423_190539_018_NoNo already exists
 NPM747-750_m3_NPM749_240423_190539_018_NoNo already exists
 NPM747-750_m4_NPM750_240423_190539_018_NoNo already exists
 NPM747-750_m1_NPM747_240424_070552_019_NoNo already exists
 NPM747-750_m2_NPM748_240424_070552_019_NoNo already exists
 NPM747-750_m3_NPM749_240424_070552_019_NoNo already exists
 NPM747-750_m4_NPM750_240424_070552_019_NoNo already exists
 NPM747-750_m1_NPM747_240424_190613_020_NoNo already exists
 NPM747-750_m2_NPM748_240424_190613_020_NoNo already exists
 NPM747-750_m3_NPM749_240424_190613_020_NoNo already exists
 NPM747-750_m4_NPM750_240424_190613_020_NoNo already exists
 NPM747-750_m1_NPM747_240425_070623_021_NoNo already exists
 NPM747-750_m2_NPM748_240425_070623_021_NoNo already exists
 NPM747-750_m3_NPM749_240425_070623_021_NoNo already exists
 NPM747-750_m4_NPM750_240425_070623_021_NoNo already exists
 NPM747-750_m1_NPM747_240425_190644_022_NoNo already exists
 NPM747-750_m2_NPM748_240425_190644_022_NoNo already exists
 NPM747-750_m3_NPM749_240425_190644_022_NoNo already exists
 NPM747-750_m4_NPM750_240425_190644_022_NoNo already exists
 NPM747-750_m1_NPM747_240426_070657_023_NoNo already exists
 NPM747-750_m2_NPM748_240426_070657_023_NoNo already exists
 NPM747-750_m3_NPM749_240426_070657_023_NoNo already exists
 NPM747-750_m4_NPM750_240426_070657_023_NoNo already exists
 NPM747-750_m1_NPM747_240426_190717_024_NoNo already exists
 NPM747-750_m2_NPM748_240426_190717_024_NoNo already exists
 NPM747-750_m3_NPM749_240426_190717_024_NoNo already exists
 NPM747-750_m4_NPM750_240426_190717_024_NoNo already exists
 NPM747-750_m1_NPM747_240427_070730_025_NoNo already exists
 NPM747-750_m2_NPM748_240427_070730_025_NoNo already exists
 NPM747-750_m3_NPM749_240427_070730_025_NoNo already exists
 NPM747-750_m4_NPM750_240427_070730_025_NoNo already exists
 NPM747-750_m1_NPM747_240427_190752_026_NoNo already exists
 NPM747-750_m2_NPM748_240427_190752_026_NoNo already exists
 NPM747-750_m3_NPM749_240427_190752_026_NoNo already exists
 NPM747-750_m4_NPM750_240427_190752_026_NoNo already exists
 NPM747-750_m1_NPM747_240428_070805_027_NoNo already exists
 NPM747-750_m2_NPM748_240428_070805_027_NoNo already exists
 NPM747-750_m3_NPM749_240428_070805_027_NoNo already exists
 NPM747-750_m4_NPM750_240428_070805_027_NoNo already exists
 NPM747-750_m1_NPM747_240428_190823_028_NoNo already exists
 NPM747-750_m2_NPM748_240428_190823_028_NoNo already exists
 NPM747-750_m3_NPM749_240428_190823_028_NoNo already exists
 NPM747-750_m4_NPM750_240428_190823_028_NoNo already exists
 NPM747-750_m1_NPM747_240429_070858_029_NoNo already exists
 NPM747-750_m2_NPM748_240429_070858_029_NoNo already exists
 NPM747-750_m3_NPM749_240429_070858_029_NoNo already exists
 NPM747-750_m4_NPM750_240429_070858_029_NoNo already exists
 NPM747-750_m1_NPM747_240429_190934_030_NoNo already exists
 NPM747-750_m2_NPM748_240429_190934_030_NoNo already exists
 NPM747-750_m3_NPM749_240429_190934_030_NoNo already exists
 NPM747-750_m4_NPM750_240429_190934_030_NoNo already exists
 NPM747-750_m1_NPM747_240430_070945_031_NoNo already exists
 NPM747-750_m2_NPM748_240430_070945_031_NoNo already exists
 NPM747-750_m3_NPM749_240430_070945_031_NoNo already exists
 NPM747-750_m4_NPM750_240430_070945_031_NoNo already exists
 NPM747-750_m1_NPM747_240430_191004_032_NoNo already exists
 NPM747-750_m2_NPM748_240430_191004_032_NoNo already exists
 NPM747-750_m3_NPM749_240430_191004_032_NoNo already exists
 NPM747-750_m4_NPM750_240430_191004_032_NoNo already exists
 NPM747-750_m1_NPM747_240501_071017_033_NoNo already exists
 NPM747-750_m2_NPM748_240501_071017_033_NoNo already exists
 NPM747-750_m3_NPM749_240501_071017_033_NoNo already exists
 NPM747-750_m4_NPM750_240501_071017_033_NoNo already exists
 NPM747-750_m1_NPM747_240501_191030_034_NoNo already exists
 NPM747-750_m2_NPM748_240501_191030_034_NoNo already exists
 NPM747-750_m3_NPM749_240501_191030_034_NoNo already exists
 NPM747-750_m4_NPM750_240501_191030_034_NoNo already exists
 NPM747-750_m1_NPM747_240502_071045_035_NoNo already exists
 NPM747-750_m2_NPM748_240502_071045_035_NoNo already exists
 NPM747-750_m3_NPM749_240502_071045_035_NoNo already exists
 NPM747-750_m4_NPM750_240502_071045_035_NoNo already exists
 NPM747-750_m1_NPM747_240502_191100_036_NoNo already exists
 NPM747-750_m2_NPM748_240502_191100_036_NoNo already exists
 NPM747-750_m3_NPM749_240502_191100_036_NoNo already exists
 NPM747-750_m4_NPM750_240502_191100_036_NoNo already exists
 NPM747-750_m1_NPM747_240503_071111_037_NoNo already exists
 NPM747-750_m2_NPM748_240503_071111_037_NoNo already exists
 NPM747-750_m3_NPM749_240503_071111_037_NoNo already exists
 NPM747-750_m4_NPM750_240503_071111_037_NoNo already exists
 NPM747-750_m1_NPM747_240503_191150_038_NoNo already exists
 NPM747-750_m2_NPM748_240503_191150_038_NoNo already exists
 NPM747-750_m3_NPM749_240503_191150_038_NoNo already exists
 NPM747-750_m4_NPM750_240503_191150_038_NoNo already exists
 NPM747-750_m1_NPM747_240504_071202_039_NoNo already exists
 NPM747-750_m2_NPM748_240504_071202_039_NoNo already exists
 NPM747-750_m3_NPM749_240504_071202_039_NoNo already exists
 NPM747-750_m4_NPM750_240504_071202_039_NoNo already exists
 NPM747-750_m1_NPM747_240504_191226_040_NoNo already exists
 NPM747-750_m2_NPM748_240504_191226_040_NoNo already exists
 NPM747-750_m3_NPM749_240504_191226_040_NoNo already exists
 NPM747-750_m4_NPM750_240504_191226_040_NoNo already exists
 NPM747-750_m1_NPM747_240505_071239_041_NoNo already exists
 NPM747-750_m2_NPM748_240505_071239_041_NoNo already exists
 NPM747-750_m3_NPM749_240505_071239_041_NoNo already exists
 NPM747-750_m4_NPM750_240505_071239_041_NoNo already exists
 NPM747-750_m1_NPM747_240505_191253_042_NoNo already exists
 NPM747-750_m2_NPM748_240505_191253_042_NoNo already exists
 NPM747-750_m3_NPM749_240505_191253_042_NoNo already exists
 NPM747-750_m1_NPM747_240506_071304_043_NoNo already exists
 NPM747-750_m2_NPM748_240506_071304_043_NoNo already exists
 NPM747-750_m3_NPM749_240506_071304_043_NoNo already exists
 NPM747-750_m4_NPM750_240506_071304_043_NoNo already exists
 NPM747-750_m1_NPM747_240506_191342_044_NoNo already exists
 NPM747-750_m2_NPM748_240506_191342_044_NoNo already exists
 NPM747-750_m3_NPM749_240506_191342_044_NoNo already exists
 NPM747-750_m4_NPM750_240506_191342_044_NoNo already exists
 NPM747-750_m1_NPM747_240507_071355_045_NoNo already exists
 NPM747-750_m2_NPM748_240507_071355_045_NoNo already exists
 NPM747-750_m3_NPM749_240507_071355_045_NoNo already exists
 NPM747-750_m4_NPM750_240507_071355_045_NoNo already exists
 NPM747-750_m1_NPM747_240507_191415_046_NoNo already exists
 NPM747-750_m2_NPM748_240507_191415_046_NoNo already exists
 NPM747-750_m3_NPM749_240507_191415_046_NoNo already exists
 NPM747-750_m4_NPM750_240507_191415_046_NoNo already exists
 NPM747-750_m1_NPM747_240508_071429_047_NoNo already exists
 NPM747-750_m2_NPM748_240508_071429_047_NoNo already exists
 NPM747-750_m3_NPM749_240508_071429_047_NoNo already exists
 NPM747-750_m4_NPM750_240508_071429_047_NoNo already exists
 NPM747-750_m1_NPM747_240508_191448_048_NoNo already exists
 NPM747-750_m2_NPM748_240508_191448_048_NoNo already exists
 NPM747-750_m3_NPM749_240508_191448_048_NoNo already exists
 NPM747-750_m4_NPM750_240508_191448_048_NoNo already exists
 NPM747-750_m1_NPM747_240509_071510_049_NoNo already exists
 NPM747-750_m2_NPM748_240509_071510_049_NoNo already exists
 NPM747-750_m3_NPM749_240509_071510_049_NoNo already exists
 NPM747-750_m4_NPM750_240509_071510_049_NoNo already exists
 NPM747-750_m1_NPM747_240509_191530_050_NoNo already exists
 NPM747-750_m2_NPM748_240509_191530_050_NoNo already exists
 NPM747-750_m3_NPM749_240509_191530_050_NoNo already exists
 NPM747-750_m4_NPM750_240509_191530_050_NoNo already exists
 NPM747-750_m1_NPM747_240510_071543_051_NoNo already exists
 NPM747-750_m2_NPM748_240510_071543_051_NoNo already exists
 NPM747-750_m3_NPM749_240510_071543_051_NoNo already exists
 NPM747-750_m4_NPM750_240510_071543_051_NoNo already exists
 NPM747-750_m1_NPM747_240510_191601_052_NoNo already exists
 NPM747-750_m2_NPM748_240510_191601_052_NoNo already exists
 NPM747-750_m3_NPM749_240510_191601_052_NoNo already exists
 NPM747-750_m4_NPM750_240510_191601_052_NoNo already exists
 NPM747-750_m1_NPM747_240511_071612_053_NoNo already exists
 NPM747-750_m2_NPM748_240511_071612_053_NoNo already exists
 NPM747-750_m3_NPM749_240511_071612_053_NoNo already exists
 NPM747-750_m4_NPM750_240511_071612_053_NoNo already exists
 NPM747-750_m1_NPM747_240511_191629_054_NoNo already exists
 NPM747-750_m2_NPM748_240511_191629_054_NoNo already exists
 NPM747-750_m3_NPM749_240511_191629_054_NoNo already exists
 NPM747-750_m4_NPM750_240511_191629_054_NoNo already exists
 NPM747-750_m1_NPM747_240512_071643_055_NoNo already exists
 NPM747-750_m2_NPM748_240512_071643_055_NoNo already exists
 NPM747-750_m3_NPM749_240512_071643_055_NoNo already exists
 NPM747-750_m4_NPM750_240512_071643_055_NoNo already exists
 NPM747-750_m1_NPM747_240512_191658_056_NoNo already exists
 NPM747-750_m2_NPM748_240512_191658_056_NoNo already exists
 NPM747-750_m3_NPM749_240512_191658_056_NoNo already exists
 NPM747-750_m4_NPM750_240512_191658_056_NoNo already exists
 NPM747-750_m1_NPM747_240513_071726_057_NoNo already exists
 NPM747-750_m2_NPM748_240513_071726_057_NoNo already exists
 NPM747-750_m3_NPM749_240513_071726_057_NoNo already exists
 NPM747-750_m4_NPM750_240513_071726_057_NoNo already exists
 NPM747-750_m1_NPM747_240513_191832_058_NoNo already exists
 NPM747-750_m2_NPM748_240513_191832_058_NoNo already exists
 NPM747-750_m3_NPM749_240513_191832_058_NoNo already exists
 NPM747-750_m4_NPM750_240513_191832_058_NoNo already exists
 NPM747-750_m1_NPM747_240514_071858_059_NoNo already exists
 NPM747-750_m2_NPM748_240514_071858_059_NoNo already exists
 NPM747-750_m3_NPM749_240514_071858_059_NoNo already exists
 NPM747-750_m1_NPM747_240514_191912_060_NoNo already exists
 NPM747-750_m2_NPM748_240514_191912_060_NoNo already exists
 NPM747-750_m3_NPM749_240514_191912_060_NoNo already exists
 NPM747-750_m4_NPM750_240514_191912_060_NoNo already exists
 NPM747-750_m1_NPM747_240515_071929_061_NoNo already exists
 NPM747-750_m2_NPM748_240515_071929_061_NoNo already exists
 NPM747-750_m3_NPM749_240515_071929_061_NoNo already exists
 NPM747-750_m4_NPM750_240515_071929_061_NoNo already exists
 NPM747-750_m1_NPM747_240515_191946_062_NoNo already exists
 NPM747-750_m2_NPM748_240515_191946_062_NoNo already exists
 NPM747-750_m3_NPM749_240515_191946_062_NoNo already exists
 NPM747-750_m4_NPM750_240515_191946_062_NoNo already exists
 NPM747-750_m1_NPM747_240516_072000_063_NoNo already exists
 NPM747-750_m2_NPM748_240516_072000_063_NoNo already exists
 NPM747-750_m3_NPM749_240516_072000_063_NoNo already exists
 NPM747-750_m4_NPM750_240516_072000_063_NoNo already exists
 NPM747-750_m1_NPM747_240516_192018_064_NoNo already exists
 NPM747-750_m2_NPM748_240516_192018_064_NoNo already exists
 NPM747-750_m3_NPM749_240516_192018_064_NoNo already exists
 NPM747-750_m4_NPM750_240516_192018_064_NoNo already exists
 NPM747-750_m1_NPM747_240517_072031_065_NoNo already exists
 NPM747-750_m2_NPM748_240517_072031_065_NoNo already exists
 NPM747-750_m3_NPM749_240517_072031_065_NoNo already exists
 NPM747-750_m4_NPM750_240517_072031_065_NoNo already exists
 NPM747-750_m1_NPM747_240517_192050_066_NoNo already exists
 NPM747-750_m2_NPM748_240517_192050_066_NoNo already exists
 NPM747-750_m3_NPM749_240517_192050_066_NoNo already exists
 NPM747-750_m4_NPM750_240517_192050_066_NoNo already exists
 NPM747-750_m1_NPM747_240518_072104_067_NoNo already exists
 NPM747-750_m2_NPM748_240518_072104_067_NoNo already exists
 NPM747-750_m3_NPM749_240518_072104_067_NoNo already exists
 NPM747-750_m1_NPM747_240518_192121_068_NoNo already exists
 NPM747-750_m2_NPM748_240518_192121_068_NoNo already exists
 NPM747-750_m3_NPM749_240518_192121_068_NoNo already exists
 NPM747-750_m1_NPM747_240519_072136_069_NoNo already exists
 NPM747-750_m2_NPM748_240519_072136_069_NoNo already exists
 NPM747-750_m3_NPM749_240519_072136_069_NoNo already exists
 NPM747-750_m4_NPM750_240519_072136_069_NoNo already exists
 NPM747-750_m1_NPM747_240519_192155_070_NoNo already exists
 NPM747-750_m2_NPM748_240519_192155_070_NoNo already exists
 NPM747-750_m3_NPM749_240519_192155_070_NoNo already exists
 NPM747-750_m4_NPM750_240519_192155_070_NoNo already exists
 NPM747-750_m1_NPM747_240520_072206_071_NoNo already exists
 NPM747-750_m2_NPM748_240520_072206_071_NoNo already exists
 NPM747-750_m3_NPM749_240520_072206_071_NoNo already exists
 NPM747-750_m4_NPM750_240520_072206_071_NoNo already exists
 NPM747-750_m1_NPM747_240520_192225_072_NoNo already exists
 NPM747-750_m2_NPM748_240520_192225_072_NoNo already exists
 NPM747-750_m3_NPM749_240520_192225_072_NoNo already exists
 NPM747-750_m4_NPM750_240520_192225_072_NoNo already exists
 NPM747-750_m1_NPM747_240521_072239_073_NoNo already exists
 NPM747-750_m2_NPM748_240521_072239_073_NoNo already exists
 NPM747-750_m3_NPM749_240521_072239_073_NoNo already exists
 NPM747-750_m4_NPM750_240521_072239_073_NoNo already exists
 NPM747-750_m1_NPM747_240521_192311_074_NoNo already exists
 NPM747-750_m2_NPM748_240521_192311_074_NoNo already exists
 NPM747-750_m3_NPM749_240521_192311_074_NoNo already exists
 NPM747-750_m4_NPM750_240521_192311_074_NoNo already exists
 NPM747-750_m1_NPM747_240522_072403_075_NoNo already exists
 NPM747-750_m2_NPM748_240522_072403_075_NoNo already exists
 NPM747-750_m3_NPM749_240522_072403_075_NoNo already exists
 NPM747-750_m4_NPM750_240522_072403_075_NoNo already exists
 NPM747-750_m1_NPM747_240522_192422_076_NoNo already exists
 NPM747-750_m2_NPM748_240522_192422_076_NoNo already exists
 NPM747-750_m3_NPM749_240522_192422_076_NoNo already exists
 NPM747-750_m4_NPM750_240522_192422_076_NoNo already exists
 NPM747-750_m4_NPM750_240505_191253_042_NoSz already exists
 NPM747-750_m4_NPM750_240514_071858_059_NoSz already exists
 NPM747-750_m4_NPM750_240518_072104_067_NoSz already exists
 NPM747-750_m4_NPM750_240518_192121_068_NoSz already exists
 NPM761-764_m1_NPM761_240623_165816_000_NoNo already exists
 NPM761-764_m2_NPM762_240623_165816_000_NoNo already exists
 NPM761-764_m3_NPM763_240623_165816_000_NoNo already exists
 NPM761-764_m4_NPM764_240623_165816_000_NoNo already exists
 NPM761-764_m1_NPM761_240624_070000_001_NoNo already exists
 NPM761-764_m2_NPM762_240624_070000_001_NoNo already exists
 NPM761-764_m3_NPM763_240624_070000_001_NoNo already exists
 NPM761-764_m4_NPM764_240624_070000_001_NoNo already exists
 NPM761-764_m1_NPM761_240624_190012_002_NoNo already exists
 NPM761-764_m2_NPM762_240624_190012_002_NoNo already exists
 NPM761-764_m3_NPM763_240624_190012_002_NoNo already exists
 NPM761-764_m4_NPM764_240624_190012_002_NoNo already exists
 NPM761-764_m1_NPM761_240624_230358_003_NoNo already exists
 NPM761-764_m2_NPM762_240624_230358_003_NoNo already exists
 NPM761-764_m3_NPM763_240624_230358_003_NoNo already exists
 NPM761-764_m4_NPM764_240624_230358_003_NoNo already exists
 NPM761-764_m1_NPM761_240625_110421_004_NoNo already exists
 NPM761-764_m2_NPM762_240625_110421_004_NoNo already exists
 NPM761-764_m3_NPM763_240625_110421_004_NoNo already exists
 NPM761-764_m4_NPM764_240625_110421_004_NoNo already exists
 NPM761-764_m1_NPM761_240625_225132_005_NoNo already exists
 NPM761-764_m2_NPM762_240625_225132_005_NoNo already exists
 NPM761-764_m3_NPM763_240625_225132_005_NoNo already exists
 NPM761-764_m4_NPM764_240625_225132_005_NoNo already exists
 NPM761-764_m1_NPM761_240626_060658_006_NoNo already exists
 NPM761-764_m2_NPM762_240626_060658_006_NoNo already exists
 NPM761-764_m3_NPM763_240626_060658_006_NoNo already exists
 NPM761-764_m4_NPM764_240626_060658_006_NoNo already exists
 NPM761-764_m1_NPM761_240626_180710_007_NoNo already exists
 NPM761-764_m2_NPM762_240626_180710_007_NoNo already exists
 NPM761-764_m3_NPM763_240626_180710_007_NoNo already exists
 NPM761-764_m4_NPM764_240626_180710_007_NoNo already exists
 NPM761-764_m1_NPM761_240626_234503_008_NoNo already exists
 NPM761-764_m2_NPM762_240626_234503_008_NoNo already exists
 NPM761-764_m3_NPM763_240626_234503_008_NoNo already exists
 NPM761-764_m4_NPM764_240626_234503_008_NoNo already exists
 NPM761-764_m1_NPM761_240627_114514_009_NoNo already exists
 NPM761-764_m2_NPM762_240627_114514_009_NoNo already exists
 NPM761-764_m3_NPM763_240627_114514_009_NoNo already exists
 NPM761-764_m4_NPM764_240627_114514_009_NoNo already exists
 NPM761-764_m1_NPM761_240627_205309_010_NoNo already exists
 NPM761-764_m2_NPM762_240627_205309_010_NoNo already exists
 NPM761-764_m3_NPM763_240627_205309_010_NoNo already exists
 NPM761-764_m4_NPM764_240627_205309_010_NoNo already exists
 NPM761-764_m1_NPM761_240628_080138_011_NoNo already exists
 NPM761-764_m2_NPM762_240628_080138_011_NoNo already exists
 NPM761-764_m3_NPM763_240628_080138_011_NoNo already exists
 NPM761-764_m4_NPM764_240628_080138_011_NoNo already exists
 NPM761-764_m1_NPM761_240628_200150_012_NoNo already exists
 NPM761-764_m2_NPM762_240628_200150_012_NoNo already exists
 NPM761-764_m3_NPM763_240628_200150_012_NoNo already exists
 NPM761-764_m4_NPM764_240628_200150_012_NoNo already exists
 NPM761-764_m1_NPM761_240628_221640_013_NoNo already exists
 NPM761-764_m2_NPM762_240628_221640_013_NoNo already exists
 NPM761-764_m3_NPM763_240628_221640_013_NoNo already exists
 NPM761-764_m4_NPM764_240628_221640_013_NoNo already exists
 NPM761-764_m1_NPM761_240629_101649_014_NoNo already exists
 NPM761-764_m2_NPM762_240629_101649_014_NoNo already exists
 NPM761-764_m3_NPM763_240629_101649_014_NoNo already exists
 NPM761-764_m4_NPM764_240629_101649_014_NoNo already exists
 NPM761-764_m1_NPM761_240629_170120_015_NoNo already exists
 NPM761-764_m2_NPM762_240629_170120_015_NoNo already exists
 NPM761-764_m3_NPM763_240629_170120_015_NoNo already exists
 NPM761-764_m4_NPM764_240629_170120_015_NoNo already exists
 NPM761-764_m1_NPM761_240629_201127_016_NoNo already exists
 NPM761-764_m2_NPM762_240629_201127_016_NoNo already exists
 NPM761-764_m3_NPM763_240629_201127_016_NoNo already exists
 NPM761-764_m4_NPM764_240629_201127_016_NoNo already exists
 NPM761-764_m1_NPM761_240630_005650_017_NoNo already exists
 NPM761-764_m2_NPM762_240630_005650_017_NoNo already exists
 NPM761-764_m3_NPM763_240630_005650_017_NoNo already exists
 NPM761-764_m4_NPM764_240630_005650_017_NoNo already exists
 NPM761-764_m1_NPM761_240630_045555_018_NoNo already exists
 NPM761-764_m2_NPM762_240630_045555_018_NoNo already exists
 NPM761-764_m3_NPM763_240630_045555_018_NoNo already exists
 NPM761-764_m4_NPM764_240630_045555_018_NoNo already exists
 NPM761-764_m1_NPM761_240630_102325_019_NoNo already exists
 NPM761-764_m2_NPM762_240630_102325_019_NoNo already exists
 NPM761-764_m3_NPM763_240630_102325_019_NoNo already exists
 NPM761-764_m4_NPM764_240630_102325_019_NoNo already exists
 NPM761-764_m1_NPM761_240701_093531_000_NoNo already exists
 NPM761-764_m2_NPM762_240701_093531_000_NoNo already exists
 NPM761-764_m3_NPM763_240701_093531_000_NoNo already exists
 NPM761-764_m4_NPM764_240701_093531_000_NoNo already exists
 NPM761-764_m1_NPM761_240702_064630_000_NoNo already exists
 NPM761-764_m2_NPM762_240702_064630_000_NoNo already exists
 NPM761-764_m3_NPM763_240702_064630_000_NoNo already exists
 NPM761-764_m4_NPM764_240702_064630_000_NoNo already exists
 NPM761-764_m1_NPM761_240702_092332_000_NoNo already exists
 NPM761-764_m2_NPM762_240702_092332_000_NoNo already exists
 NPM761-764_m3_NPM763_240702_092332_000_NoNo already exists
 NPM761-764_m4_NPM764_240702_092332_000_NoNo already exists
 NPM761-764_m1_NPM761_240703_070013_000_NoNo already exists
 NPM761-764_m2_NPM762_240703_070013_000_NoNo already exists
 NPM761-764_m3_NPM763_240703_070013_000_NoNo already exists
 NPM761-764_m4_NPM764_240703_070013_000_NoNo already exists
 NPM761-764_m1_NPM761_240703_190028_001_NoNo already exists
 NPM761-764_m2_NPM762_240703_190028_001_NoNo already exists
 NPM761-764_m3_NPM763_240703_190028_001_NoNo already exists
 NPM761-764_m4_NPM764_240703_190028_001_NoNo already exists
 NPM761-764_m1_NPM761_240704_070037_002_NoNo already exists
 NPM761-764_m2_NPM762_240704_070037_002_NoNo already exists
 NPM761-764_m3_NPM763_240704_070037_002_NoNo already exists
 NPM761-764_m4_NPM764_240704_070037_002_NoNo already exists
 NPM761-764_m1_NPM761_240704_190050_003_NoNo already exists
 NPM761-764_m2_NPM762_240704_190050_003_NoNo already exists
 NPM761-764_m3_NPM763_240704_190050_003_NoNo already exists
 NPM761-764_m4_NPM764_240704_190050_003_NoNo already exists
 NPM761-764_m1_NPM761_240705_070059_004_NoNo already exists
 NPM761-764_m2_NPM762_240705_070059_004_NoNo already exists
 NPM761-764_m3_NPM763_240705_070059_004_NoNo already exists
 NPM761-764_m4_NPM764_240705_070059_004_NoNo already exists
 NPM761-764_m1_NPM761_240705_190110_005_NoNo already exists
 NPM761-764_m2_NPM762_240705_190110_005_NoNo already exists
 NPM761-764_m3_NPM763_240705_190110_005_NoNo already exists
 NPM761-764_m4_NPM764_240705_190110_005_NoNo already exists
 NPM761-764_m1_NPM761_240706_070120_006_NoNo already exists
 NPM761-764_m2_NPM762_240706_070120_006_NoNo already exists
 NPM761-764_m3_NPM763_240706_070120_006_NoNo already exists
 NPM761-764_m4_NPM764_240706_070120_006_NoNo already exists
 NPM761-764_m1_NPM761_240706_190132_007_NoNo already exists
 NPM761-764_m2_NPM762_240706_190132_007_NoNo already exists
 NPM761-764_m3_NPM763_240706_190132_007_NoNo already exists
 NPM761-764_m4_NPM764_240706_190132_007_NoNo already exists
 NPM761-764_m1_NPM761_240707_070141_008_NoNo already exists
 NPM761-764_m2_NPM762_240707_070141_008_NoNo already exists
 NPM761-764_m3_NPM763_240707_070141_008_NoNo already exists
 NPM761-764_m4_NPM764_240707_070141_008_NoNo already exists
 NPM761-764_m1_NPM761_240707_190153_009_NoNo already exists
 NPM761-764_m2_NPM762_240707_190153_009_NoNo already exists
 NPM761-764_m3_NPM763_240707_190153_009_NoNo already exists
 NPM761-764_m4_NPM764_240707_190153_009_NoNo already exists
 NPM761-764_m1_NPM761_240708_070202_010_NoNo already exists
 NPM761-764_m2_NPM762_240708_070202_010_NoNo already exists
 NPM761-764_m3_NPM763_240708_070202_010_NoNo already exists
 NPM761-764_m4_NPM764_240708_070202_010_NoNo already exists
 NPM761-764_m1_NPM761_240708_190214_011_NoNo already exists
 NPM761-764_m2_NPM762_240708_190214_011_NoNo already exists
 NPM761-764_m3_NPM763_240708_190214_011_NoNo already exists
 NPM761-764_m4_NPM764_240708_190214_011_NoNo already exists
 NPM761-764_m1_NPM761_240709_070223_012_NoNo already exists
 NPM761-764_m2_NPM762_240709_070223_012_NoNo already exists
 NPM761-764_m3_NPM763_240709_070223_012_NoNo already exists
 NPM761-764_m4_NPM764_240709_070223_012_NoNo already exists
 NPM761-764_m1_NPM761_240709_190235_013_NoNo already exists
 NPM761-764_m2_NPM762_240709_190235_013_NoNo already exists
 NPM761-764_m3_NPM763_240709_190235_013_NoNo already exists
 NPM761-764_m4_NPM764_240709_190235_013_NoNo already exists
 NPM761-764_m1_NPM761_240710_070244_014_NoNo already exists
 NPM761-764_m2_NPM762_240710_070244_014_NoNo already exists
 NPM761-764_m3_NPM763_240710_070244_014_NoNo already exists
 NPM761-764_m4_NPM764_240710_070244_014_NoNo already exists
 NPM761-764_m1_NPM761_240710_190257_015_NoNo already exists
 NPM761-764_m2_NPM762_240710_190257_015_NoNo already exists
 NPM761-764_m3_NPM763_240710_190257_015_NoNo already exists
 NPM761-764_m4_NPM764_240710_190257_015_NoNo already exists
 NPM761-764_m1_NPM761_240711_070306_016_NoNo already exists
 NPM761-764_m2_NPM762_240711_070306_016_NoNo already exists
 NPM761-764_m3_NPM763_240711_070306_016_NoNo already exists
 NPM761-764_m4_NPM764_240711_070306_016_NoNo already exists
 NPM761-764_m1_NPM761_240711_190319_017_NoNo already exists
 NPM761-764_m2_NPM762_240711_190319_017_NoNo already exists
 NPM761-764_m3_NPM763_240711_190319_017_NoNo already exists
 NPM761-764_m4_NPM764_240711_190319_017_NoNo already exists
 NPM761-764_m1_NPM761_240712_070329_018_NoNo already exists
 NPM761-764_m2_NPM762_240712_070329_018_NoNo already exists
 NPM761-764_m3_NPM763_240712_070329_018_NoNo already exists
 NPM761-764_m4_NPM764_240712_070329_018_NoNo already exists
 NPM761-764_m1_NPM761_240712_190341_019_NoNo already exists
 NPM761-764_m2_NPM762_240712_190341_019_NoNo already exists
 NPM761-764_m3_NPM763_240712_190341_019_NoNo already exists
 NPM761-764_m4_NPM764_240712_190341_019_NoNo already exists
 NPM761-764_m1_NPM761_240713_070350_020_NoNo already exists
 NPM761-764_m2_NPM762_240713_070350_020_NoNo already exists
 NPM761-764_m3_NPM763_240713_070350_020_NoNo already exists
 NPM761-764_m4_NPM764_240713_070350_020_NoNo already exists
 NPM761-764_m1_NPM761_240713_190403_021_NoNo already exists
 NPM761-764_m2_NPM762_240713_190403_021_NoNo already exists
 NPM761-764_m3_NPM763_240713_190403_021_NoNo already exists
 NPM761-764_m4_NPM764_240713_190403_021_NoNo already exists
 NPM761-764_m1_NPM761_240714_070412_022_NoNo already exists
 NPM761-764_m2_NPM762_240714_070412_022_NoNo already exists
 NPM761-764_m3_NPM763_240714_070412_022_NoNo already exists
 NPM761-764_m4_NPM764_240714_070412_022_NoNo already exists
 NPM761-764_m1_NPM761_240714_190424_023_NoNo already exists
 NPM761-764_m2_NPM762_240714_190424_023_NoNo already exists
 NPM761-764_m3_NPM763_240714_190424_023_NoNo already exists
 NPM761-764_m4_NPM764_240714_190424_023_NoNo already exists
 NPM761-764_m1_NPM761_240715_070433_024_NoNo already exists
 NPM761-764_m2_NPM762_240715_070433_024_NoNo already exists
 NPM761-764_m3_NPM763_240715_070433_024_NoNo already exists
 NPM761-764_m4_NPM764_240715_070433_024_NoNo already exists
 NPM761-764_m1_NPM761_240715_190445_025_NoNo already exists
 NPM761-764_m2_NPM762_240715_190445_025_NoNo already exists
 NPM761-764_m3_NPM763_240715_190445_025_NoNo already exists
 NPM761-764_m4_NPM764_240715_190445_025_NoNo already exists
 NPM761-764_m1_NPM761_240716_070454_026_NoNo already exists
 NPM761-764_m2_NPM762_240716_070454_026_NoNo already exists
 NPM761-764_m3_NPM763_240716_070454_026_NoNo already exists
 NPM761-764_m4_NPM764_240716_070454_026_NoNo already exists
 NPM761-764_m1_NPM761_240716_190506_027_NoNo already exists
 NPM761-764_m2_NPM762_240716_190506_027_NoNo already exists
 NPM761-764_m3_NPM763_240716_190506_027_NoNo already exists
 NPM761-764_m4_NPM764_240716_190506_027_NoNo already exists
 NPM761-764_m1_NPM761_240717_070516_028_NoNo already exists
 NPM761-764_m2_NPM762_240717_070516_028_NoNo already exists
 NPM761-764_m3_NPM763_240717_070516_028_NoNo already exists
 NPM761-764_m4_NPM764_240717_070516_028_NoNo already exists
 NPM761-764_m1_NPM761_240717_190529_029_NoNo already exists
 NPM761-764_m2_NPM762_240717_190529_029_NoNo already exists
 NPM761-764_m3_NPM763_240717_190529_029_NoNo already exists
 NPM761-764_m4_NPM764_240717_190529_029_NoNo already exists
 NPM761-764_m1_NPM761_240718_070538_030_NoNo already exists
 NPM761-764_m2_NPM762_240718_070538_030_NoNo already exists
 NPM761-764_m3_NPM763_240718_070538_030_NoNo already exists
 NPM761-764_m4_NPM764_240718_070538_030_NoNo already exists
 NPM761-764_m1_NPM761_240718_190549_031_NoNo already exists
 NPM761-764_m2_NPM762_240718_190549_031_NoNo already exists
 NPM761-764_m3_NPM763_240718_190549_031_NoNo already exists
 NPM761-764_m4_NPM764_240718_190549_031_NoNo already exists
 NPM761-764_m1_NPM761_240719_070558_032_NoNo already exists
 NPM761-764_m2_NPM762_240719_070558_032_NoNo already exists
 NPM761-764_m3_NPM763_240719_070558_032_NoNo already exists
 NPM761-764_m4_NPM764_240719_070558_032_NoNo already exists
 NPM761-764_m1_NPM761_240719_190612_033_NoNo already exists
 NPM761-764_m2_NPM762_240719_190612_033_NoNo already exists
 NPM761-764_m3_NPM763_240719_190612_033_NoNo already exists
 NPM761-764_m4_NPM764_240719_190612_033_NoNo already exists
 NPM761-764_m1_NPM761_240720_070637_034_NoNo already exists
 NPM761-764_m2_NPM762_240720_070637_034_NoNo already exists
 NPM761-764_m3_NPM763_240720_070637_034_NoNo already exists
 NPM761-764_m4_NPM764_240720_070637_034_NoNo already exists
 NPM761-764_m1_NPM761_240720_190650_035_NoNo already exists
 NPM761-764_m2_NPM762_240720_190650_035_NoNo already exists
 NPM761-764_m3_NPM763_240720_190650_035_NoNo already exists
 NPM761-764_m4_NPM764_240720_190650_035_NoNo already exists
 NPM761-764_m1_NPM761_240721_070659_036_NoNo already exists
 NPM761-764_m2_NPM762_240721_070659_036_NoNo already exists
 NPM761-764_m3_NPM763_240721_070659_036_NoNo already exists
 NPM761-764_m1_NPM761_240721_190711_037_NoNo already exists
 NPM761-764_m2_NPM762_240721_190711_037_NoNo already exists
 NPM761-764_m3_NPM763_240721_190711_037_NoNo already exists
 NPM761-764_m4_NPM764_240721_190711_037_NoNo already exists
 NPM761-764_m1_NPM761_240722_070721_038_NoNo already exists
 NPM761-764_m2_NPM762_240722_070721_038_NoNo already exists
 NPM761-764_m3_NPM763_240722_070721_038_NoNo already exists
 NPM761-764_m4_NPM764_240722_070721_038_NoNo already exists
 NPM761-764_m1_NPM761_240722_190734_039_NoNo already exists
 NPM761-764_m2_NPM762_240722_190734_039_NoNo already exists
 NPM761-764_m3_NPM763_240722_190734_039_NoNo already exists
 NPM761-764_m4_NPM764_240722_190734_039_NoNo already exists
 NPM761-764_m4_NPM764_240721_070659_036_NoSz already exists
 NPM765-768_m1_NPM765_240623_170351_000_NoNo already exists
 NPM765-768_m2_NPM766_240623_170351_000_NoNo already exists
 NPM765-768_m3_NPM767_240623_170351_000_NoNo already exists
 NPM765-768_m4_NPM768_240623_170351_000_NoNo already exists
 NPM765-768_m1_NPM765_240624_070003_001_NoNo already exists
 NPM765-768_m2_NPM766_240624_070003_001_NoNo already exists
 NPM765-768_m3_NPM767_240624_070003_001_NoNo already exists
 NPM765-768_m4_NPM768_240624_070003_001_NoNo already exists
 NPM765-768_m1_NPM765_240624_190024_002_NoNo already exists
 NPM765-768_m2_NPM766_240624_190024_002_NoNo already exists
 NPM765-768_m3_NPM767_240624_190024_002_NoNo already exists
 NPM765-768_m4_NPM768_240624_190024_002_NoNo already exists
 NPM765-768_m1_NPM765_240625_070041_003_NoNo already exists
 NPM765-768_m2_NPM766_240625_070041_003_NoNo already exists
 NPM765-768_m3_NPM767_240625_070041_003_NoNo already exists
 NPM765-768_m4_NPM768_240625_070041_003_NoNo already exists
 NPM765-768_m1_NPM765_240625_190103_004_NoNo already exists
 NPM765-768_m2_NPM766_240625_190103_004_NoNo already exists
 NPM765-768_m3_NPM767_240625_190103_004_NoNo already exists
 NPM765-768_m4_NPM768_240625_190103_004_NoNo already exists
 NPM765-768_m1_NPM765_240626_070118_005_NoNo already exists
 NPM765-768_m2_NPM766_240626_070118_005_NoNo already exists
 NPM765-768_m3_NPM767_240626_070118_005_NoNo already exists
 NPM765-768_m4_NPM768_240626_070118_005_NoNo already exists
 NPM765-768_m1_NPM765_240626_190139_006_NoNo already exists
 NPM765-768_m2_NPM766_240626_190139_006_NoNo already exists
 NPM765-768_m3_NPM767_240626_190139_006_NoNo already exists
 NPM765-768_m4_NPM768_240626_190139_006_NoNo already exists
 NPM765-768_m1_NPM765_240627_070155_007_NoNo already exists
 NPM765-768_m2_NPM766_240627_070155_007_NoNo already exists
 NPM765-768_m3_NPM767_240627_070155_007_NoNo already exists
 NPM765-768_m4_NPM768_240627_070155_007_NoNo already exists
 NPM765-768_m1_NPM765_240627_190215_008_NoNo already exists
 NPM765-768_m2_NPM766_240627_190215_008_NoNo already exists
 NPM765-768_m3_NPM767_240627_190215_008_NoNo already exists
 NPM765-768_m4_NPM768_240627_190215_008_NoNo already exists
 NPM765-768_m1_NPM765_240628_070231_009_NoNo already exists
 NPM765-768_m2_NPM766_240628_070231_009_NoNo already exists
 NPM765-768_m3_NPM767_240628_070231_009_NoNo already exists
 NPM765-768_m4_NPM768_240628_070231_009_NoNo already exists
 NPM765-768_m1_NPM765_240628_190252_010_NoNo already exists
 NPM765-768_m2_NPM766_240628_190252_010_NoNo already exists
 NPM765-768_m3_NPM767_240628_190252_010_NoNo already exists
 NPM765-768_m4_NPM768_240628_190252_010_NoNo already exists
 NPM765-768_m1_NPM765_240629_070307_011_NoNo already exists
 NPM765-768_m2_NPM766_240629_070307_011_NoNo already exists
 NPM765-768_m3_NPM767_240629_070307_011_NoNo already exists
 NPM765-768_m4_NPM768_240629_070307_011_NoNo already exists
 NPM765-768_m1_NPM765_240629_190328_012_NoNo already exists
 NPM765-768_m2_NPM766_240629_190328_012_NoNo already exists
 NPM765-768_m3_NPM767_240629_190328_012_NoNo already exists
 NPM765-768_m4_NPM768_240629_190328_012_NoNo already exists
 NPM765-768_m1_NPM765_240630_070344_013_NoNo already exists
 NPM765-768_m2_NPM766_240630_070344_013_NoNo already exists
 NPM765-768_m3_NPM767_240630_070344_013_NoNo already exists
 NPM765-768_m4_NPM768_240630_070344_013_NoNo already exists
 NPM765-768_m1_NPM765_240630_190406_014_NoNo already exists
 NPM765-768_m2_NPM766_240630_190406_014_NoNo already exists
 NPM765-768_m3_NPM767_240630_190406_014_NoNo already exists
 NPM765-768_m4_NPM768_240630_190406_014_NoNo already exists
 NPM765-768_m1_NPM765_240701_070420_015_NoNo already exists
 NPM765-768_m4_NPM768_240701_070420_015_NoNo already exists
 NPM765-768_m1_NPM765_240701_190441_016_NoNo already exists
 NPM765-768_m2_NPM766_240701_190441_016_NoNo already exists
 NPM765-768_m3_NPM767_240701_190441_016_NoNo already exists
 NPM765-768_m4_NPM768_240701_190441_016_NoNo already exists
 NPM765-768_m1_NPM765_240702_070456_017_NoNo already exists
 NPM765-768_m2_NPM766_240702_070456_017_NoNo already exists
 NPM765-768_m3_NPM767_240702_070456_017_NoNo already exists
 NPM765-768_m4_NPM768_240702_070456_017_NoNo already exists
 NPM765-768_m1_NPM765_240702_190517_018_NoNo already exists
 NPM765-768_m2_NPM766_240702_190517_018_NoNo already exists
 NPM765-768_m3_NPM767_240702_190517_018_NoNo already exists
 NPM765-768_m4_NPM768_240702_190517_018_NoNo already exists
 NPM765-768_m1_NPM765_240703_070533_019_NoNo already exists
 NPM765-768_m2_NPM766_240703_070533_019_NoNo already exists
 NPM765-768_m3_NPM767_240703_070533_019_NoNo already exists
 NPM765-768_m4_NPM768_240703_070533_019_NoNo already exists
 NPM765-768_m1_NPM765_240703_190454_020_NoNo already exists
 NPM765-768_m2_NPM766_240703_190454_020_NoNo already exists
 NPM765-768_m3_NPM767_240703_190454_020_NoNo already exists
 NPM765-768_m4_NPM768_240703_190454_020_NoNo already exists
 NPM765-768_m1_NPM765_240704_070509_021_NoNo already exists
 NPM765-768_m2_NPM766_240704_070509_021_NoNo already exists
 NPM765-768_m3_NPM767_240704_070509_021_NoNo already exists
 NPM765-768_m4_NPM768_240704_070509_021_NoNo already exists
 NPM765-768_m1_NPM765_240704_190531_022_NoNo already exists
 NPM765-768_m2_NPM766_240704_190531_022_NoNo already exists
 NPM765-768_m3_NPM767_240704_190531_022_NoNo already exists
 NPM765-768_m4_NPM768_240704_190531_022_NoNo already exists
 NPM765-768_m1_NPM765_240705_070546_023_NoNo already exists
 NPM765-768_m2_NPM766_240705_070546_023_NoNo already exists
 NPM765-768_m3_NPM767_240705_070546_023_NoNo already exists
 NPM765-768_m4_NPM768_240705_070546_023_NoNo already exists
 NPM765-768_m1_NPM765_240705_190607_024_NoNo already exists
 NPM765-768_m2_NPM766_240705_190607_024_NoNo already exists
 NPM765-768_m3_NPM767_240705_190607_024_NoNo already exists
 NPM765-768_m4_NPM768_240705_190607_024_NoNo already exists
 NPM765-768_m1_NPM765_240706_070622_025_NoNo already exists
 NPM765-768_m2_NPM766_240706_070622_025_NoNo already exists
 NPM765-768_m3_NPM767_240706_070622_025_NoNo already exists
 NPM765-768_m4_NPM768_240706_070622_025_NoNo already exists
 NPM765-768_m1_NPM765_240706_190644_026_NoNo already exists
 NPM765-768_m2_NPM766_240706_190644_026_NoNo already exists
 NPM765-768_m3_NPM767_240706_190644_026_NoNo already exists
 NPM765-768_m4_NPM768_240706_190644_026_NoNo already exists
 NPM765-768_m1_NPM765_240707_070659_027_NoNo already exists
 NPM765-768_m2_NPM766_240707_070659_027_NoNo already exists
 NPM765-768_m3_NPM767_240707_070659_027_NoNo already exists
 NPM765-768_m4_NPM768_240707_070659_027_NoNo already exists
 NPM765-768_m1_NPM765_240707_190719_028_NoNo already exists
 NPM765-768_m2_NPM766_240707_190719_028_NoNo already exists
 NPM765-768_m3_NPM767_240707_190719_028_NoNo already exists
 NPM765-768_m4_NPM768_240707_190719_028_NoNo already exists
 NPM765-768_m1_NPM765_240708_070735_029_NoNo already exists
 NPM765-768_m2_NPM766_240708_070735_029_NoNo already exists
 NPM765-768_m3_NPM767_240708_070735_029_NoNo already exists
 NPM765-768_m4_NPM768_240708_070735_029_NoNo already exists
 NPM765-768_m1_NPM765_240708_190757_030_NoNo already exists
 NPM765-768_m2_NPM766_240708_190757_030_NoNo already exists
 NPM765-768_m3_NPM767_240708_190757_030_NoNo already exists
 NPM765-768_m4_NPM768_240708_190757_030_NoNo already exists
 NPM765-768_m1_NPM765_240709_070814_031_NoNo already exists
 NPM765-768_m2_NPM766_240709_070814_031_NoNo already exists
 NPM765-768_m3_NPM767_240709_070814_031_NoNo already exists
 NPM765-768_m4_NPM768_240709_070814_031_NoNo already exists
 NPM765-768_m1_NPM765_240709_190836_032_NoNo already exists
 NPM765-768_m2_NPM766_240709_190836_032_NoNo already exists
 NPM765-768_m3_NPM767_240709_190836_032_NoNo already exists
 NPM765-768_m4_NPM768_240709_190836_032_NoNo already exists
 NPM765-768_m1_NPM765_240710_070905_033_NoNo already exists
 NPM765-768_m2_NPM766_240710_070905_033_NoNo already exists
 NPM765-768_m3_NPM767_240710_070905_033_NoNo already exists
 NPM765-768_m4_NPM768_240710_070905_033_NoNo already exists
 NPM765-768_m1_NPM765_240710_190926_034_NoNo already exists
 NPM765-768_m2_NPM766_240710_190926_034_NoNo already exists
 NPM765-768_m3_NPM767_240710_190926_034_NoNo already exists
 NPM765-768_m4_NPM768_240710_190926_034_NoNo already exists
 NPM765-768_m1_NPM765_240711_070942_035_NoNo already exists
 NPM765-768_m2_NPM766_240711_070942_035_NoNo already exists
 NPM765-768_m3_NPM767_240711_070942_035_NoNo already exists
 NPM765-768_m4_NPM768_240711_070942_035_NoNo already exists
 NPM765-768_m1_NPM765_240711_191001_036_NoNo already exists
 NPM765-768_m2_NPM766_240711_191001_036_NoNo already exists
 NPM765-768_m3_NPM767_240711_191001_036_NoNo already exists
 NPM765-768_m4_NPM768_240711_191001_036_NoNo already exists
 NPM765-768_m1_NPM765_240712_071015_037_NoNo already exists
 NPM765-768_m2_NPM766_240712_071015_037_NoNo already exists
 NPM765-768_m3_NPM767_240712_071015_037_NoNo already exists
 NPM765-768_m4_NPM768_240712_071015_037_NoNo already exists
 NPM765-768_m1_NPM765_240712_191034_038_NoNo already exists
 NPM765-768_m2_NPM766_240712_191034_038_NoNo already exists
 NPM765-768_m3_NPM767_240712_191034_038_NoNo already exists
 NPM765-768_m4_NPM768_240712_191034_038_NoNo already exists
 NPM765-768_m1_NPM765_240713_071050_039_NoNo already exists
 NPM765-768_m2_NPM766_240713_071050_039_NoNo already exists
 NPM765-768_m3_NPM767_240713_071050_039_NoNo already exists
 NPM765-768_m4_NPM768_240713_071050_039_NoNo already exists
 NPM765-768_m1_NPM765_240713_191009_040_NoNo already exists
 NPM765-768_m2_NPM766_240713_191009_040_NoNo already exists
 NPM765-768_m3_NPM767_240713_191009_040_NoNo already exists
 NPM765-768_m4_NPM768_240713_191009_040_NoNo already exists
 NPM765-768_m1_NPM765_240714_071026_041_NoNo already exists
 NPM765-768_m2_NPM766_240714_071026_041_NoNo already exists
 NPM765-768_m3_NPM767_240714_071026_041_NoNo already exists
 NPM765-768_m4_NPM768_240714_071026_041_NoNo already exists
 NPM765-768_m1_NPM765_240714_191045_042_NoNo already exists
 NPM765-768_m2_NPM766_240714_191045_042_NoNo already exists
 NPM765-768_m3_NPM767_240714_191045_042_NoNo already exists
 NPM765-768_m4_NPM768_240714_191045_042_NoNo already exists
 NPM765-768_m1_NPM765_240715_071100_043_NoNo already exists
 NPM765-768_m2_NPM766_240715_071100_043_NoNo already exists
 NPM765-768_m3_NPM767_240715_071100_043_NoNo already exists
 NPM765-768_m4_NPM768_240715_071100_043_NoNo already exists
 NPM765-768_m1_NPM765_240715_191119_044_NoNo already exists
 NPM765-768_m2_NPM766_240715_191119_044_NoNo already exists
 NPM765-768_m4_NPM768_240715_191119_044_NoNo already exists
 NPM765-768_m1_NPM765_240716_071134_045_NoNo already exists
 NPM765-768_m2_NPM766_240716_071134_045_NoNo already exists
 NPM765-768_m3_NPM767_240716_071134_045_NoNo already exists
 NPM765-768_m4_NPM768_240716_071134_045_NoNo already exists
 NPM765-768_m1_NPM765_240716_191153_046_NoNo already exists
 NPM765-768_m2_NPM766_240716_191153_046_NoNo already exists
 NPM765-768_m3_NPM767_240716_191153_046_NoNo already exists
 NPM765-768_m4_NPM768_240716_191153_046_NoNo already exists
 NPM765-768_m1_NPM765_240717_071209_047_NoNo already exists
 NPM765-768_m2_NPM766_240717_071209_047_NoNo already exists
 NPM765-768_m3_NPM767_240717_071209_047_NoNo already exists
 NPM765-768_m4_NPM768_240717_071209_047_NoNo already exists
 NPM765-768_m1_NPM765_240717_191244_048_NoNo already exists
 NPM765-768_m2_NPM766_240717_191244_048_NoNo already exists
 NPM765-768_m3_NPM767_240717_191244_048_NoNo already exists
 NPM765-768_m4_NPM768_240717_191244_048_NoNo already exists
 NPM765-768_m1_NPM765_240718_071258_049_NoNo already exists
 NPM765-768_m2_NPM766_240718_071258_049_NoNo already exists
 NPM765-768_m3_NPM767_240718_071258_049_NoNo already exists
 NPM765-768_m4_NPM768_240718_071258_049_NoNo already exists
 NPM765-768_m1_NPM765_240718_191317_050_NoNo already exists
 NPM765-768_m2_NPM766_240718_191317_050_NoNo already exists
 NPM765-768_m3_NPM767_240718_191317_050_NoNo already exists
 NPM765-768_m4_NPM768_240718_191317_050_NoNo already exists
 NPM765-768_m1_NPM765_240719_071335_051_NoNo already exists
 NPM765-768_m2_NPM766_240719_071335_051_NoNo already exists
 NPM765-768_m4_NPM768_240719_071335_051_NoNo already exists
 NPM765-768_m1_NPM765_240719_191356_052_NoNo already exists
 NPM765-768_m2_NPM766_240719_191356_052_NoNo already exists
 NPM765-768_m3_NPM767_240719_191356_052_NoNo already exists
 NPM765-768_m4_NPM768_240719_191356_052_NoNo already exists
 NPM765-768_m1_NPM765_240720_071411_053_NoNo already exists
 NPM765-768_m3_NPM767_240720_071411_053_NoNo already exists
 NPM765-768_m4_NPM768_240720_071411_053_NoNo already exists
 NPM765-768_m1_NPM765_240720_191432_054_NoNo already exists
 NPM765-768_m2_NPM766_240720_191432_054_NoNo already exists
 NPM765-768_m3_NPM767_240720_191432_054_NoNo already exists
 NPM765-768_m4_NPM768_240720_191432_054_NoNo already exists
 NPM765-768_m1_NPM765_240721_071446_055_NoNo already exists
 NPM765-768_m2_NPM766_240721_071446_055_NoNo already exists
 NPM765-768_m3_NPM767_240721_071446_055_NoNo already exists
 NPM765-768_m4_NPM768_240721_071446_055_NoNo already exists
 NPM765-768_m1_NPM765_240721_191505_056_NoNo already exists
 NPM765-768_m2_NPM766_240721_191505_056_NoNo already exists
 NPM765-768_m3_NPM767_240721_191505_056_NoNo already exists
 NPM765-768_m4_NPM768_240721_191505_056_NoNo already exists
 NPM765-768_m1_NPM765_240722_071521_057_NoNo already exists
 NPM765-768_m2_NPM766_240722_071521_057_NoNo already exists
 NPM765-768_m3_NPM767_240722_071521_057_NoNo already exists
 NPM765-768_m4_NPM768_240722_071521_057_NoNo already exists
 NPM765-768_m1_NPM765_240722_191540_058_NoNo already exists
 NPM765-768_m2_NPM766_240722_191540_058_NoNo already exists
 NPM765-768_m3_NPM767_240722_191540_058_NoNo already exists
 NPM765-768_m4_NPM768_240722_191540_058_NoNo already exists
 NPM765-768_m2_NPM766_240701_070420_015_NoSz already exists
 NPM765-768_m3_NPM767_240701_070420_015_NoSz already exists
 NPM765-768_m3_NPM767_240715_191119_044_NoSz already exists
 NPM765-768_m3_NPM767_240719_071335_051_NoSz already exists
 NPM765-768_m2_NPM766_240720_071411_053_NoSz already exists
 NPM727-730_m1_NPM727_240124_135340_000_NoNo does not exist, processing
 NPM727-730_m2_NPM728_240124_135340_000_NoNo does not exist, processing
 NPM727-730_m3_NPM729_240124_135340_000_NoNo does not exist, processing
 NPM727-730_m1_NPM727_240124_135340_000_NoNo does not exist, processing
 NPM727-730_m2_NPM728_240124_135340_000_NoNo does not exist, processing
 NPM727-730_m3_NPM729_240124_135340_000_NoNo does not exist, processing
 NPM727-730_m4_NPM730_240124_135340_000_NoNo does not exist, processing
 NPM727-730_m1_NPM727_240125_070012_001_NoNo does not exist, processing
 NPM727-730_m2_NPM728_240125_070012_001_NoNo does not exist, processing
 NPM727-730_m3_NPM729_240125_070012_001_NoNo does not exist, processing
 NPM727-730_m4_NPM730_240125_070012_001_NoNo does not exist, processing
 NPM727-730_m1_NPM727_240126_070011_002_NoNo does not exist, processing
 NPM727-730_m2_NPM728_240126_070011_002_NoNo does not exist, processing
 NPM727-730_m3_NPM729_240126_070011_002_NoNo does not exist, processing
 NPM727-730_m4_NPM730_240126_070011_002_NoNo does not exist, processing
 NPM727-730_m1_NPM727_240127_042516_003_NoNo does not exist, processing
 NPM727-730_m2_NPM728_240127_042516_003_NoNo does not exist, processing
 NPM727-730_m3_NPM729_240127_042516_003_NoNo does not exist, processing
 NPM727-730_m4_NPM730_240127_042516_003_NoNo does not exist, processing
 NPM727-730_m1_NPM727_240128_135732_000_NoNo does not exist, processing
 NPM727-730_m2_NPM728_240128_135732_000_NoNo does not exist, processing
 NPM727-730_m3_NPM729_240128_135732_000_NoNo does not exist, processing
 NPM727-730_m4_NPM730_240128_135732_000_NoNo does not exist, processing
 NPM727-730_m1_NPM727_240129_142018_000_NoNo does not exist, processing
 NPM727-730_m2_NPM728_240129_142018_000_NoNo does not exist, processing
 NPM727-730_m3_NPM729_240129_142018_000_NoNo does not exist, processing
 NPM727-730_m4_NPM730_240129_142018_000_NoNo does not exist, processing
 NPM727-730_m1_NPM727_240130_070012_001_NoNo does not exist, processing
 NPM727-730_m2_NPM728_240130_070012_001_NoNo does not exist, processing
 NPM727-730_m3_NPM729_240130_070012_001_NoNo does not exist, processing
 NPM727-730_m4_NPM730_240130_070012_001_NoNo does not exist, processing
 NPM727-730_m1_NPM727_240130_190026_002_NoNo does not exist, processing
 NPM727-730_m2_NPM728_240130_190026_002_NoNo does not exist, processing
 NPM727-730_m3_NPM729_240130_190026_002_NoNo does not exist, processing
 NPM727-730_m4_NPM730_240130_190026_002_NoNo does not exist, processing
 NPM727-730_m1_NPM727_240131_070039_003_NoNo does not exist, processing
 NPM727-730_m2_NPM728_240131_070039_003_NoNo does not exist, processing
 NPM727-730_m3_NPM729_240131_070039_003_NoNo does not exist, processing
 NPM727-730_m4_NPM730_240131_070039_003_NoNo does not exist, processing
 NPM727-730_m1_NPM727_240131_190053_004_NoNo does not exist, processing
 NPM727-730_m2_NPM728_240131_190053_004_NoNo does not exist, processing
 NPM727-730_m3_NPM729_240131_190053_004_NoNo does not exist, processing
 NPM727-730_m4_NPM730_240131_190053_004_NoNo does not exist, processing
 NPM727-730_m1_NPM727_240201_070106_005_NoNo does not exist, processing
 NPM727-730_m2_NPM728_240201_070106_005_NoNo does not exist, processing
 NPM727-730_m3_NPM729_240201_070106_005_NoNo does not exist, processing
 NPM727-730_m4_NPM730_240201_070106_005_NoNo does not exist, processing
 NPM727-730_m1_NPM727_240201_190124_006_NoNo does not exist, processing
 NPM727-730_m2_NPM728_240201_190124_006_NoNo does not exist, processing
 NPM727-730_m3_NPM729_240201_190124_006_NoNo does not exist, processing
 NPM727-730_m4_NPM730_240201_190124_006_NoNo does not exist, processing
 NPM727-730_m1_NPM727_240202_070137_007_NoNo does not exist, processing
 NPM727-730_m2_NPM728_240202_070137_007_NoNo does not exist, processing
 NPM727-730_m3_NPM729_240202_070137_007_NoNo does not exist, processing
 NPM727-730_m4_NPM730_240202_070137_007_NoNo does not exist, processing
 NPM727-730_m1_NPM727_240202_190151_008_NoNo does not exist, processing
 NPM727-730_m2_NPM728_240202_190151_008_NoNo does not exist, processing
 NPM727-730_m3_NPM729_240202_190151_008_NoNo does not exist, processing
 NPM727-730_m4_NPM730_240202_190151_008_NoNo does not exist, processing
 NPM727-730_m1_NPM727_240203_070205_009_NoNo does not exist, processing
 NPM727-730_m2_NPM728_240203_070205_009_NoNo does not exist, processing
 NPM727-730_m3_NPM729_240203_070205_009_NoNo does not exist, processing
 NPM727-730_m4_NPM730_240203_070205_009_NoNo does not exist, processing
 NPM727-730_m1_NPM727_240203_190220_010_NoNo does not exist, processing
 NPM727-730_m2_NPM728_240203_190220_010_NoNo does not exist, processing
 NPM727-730_m3_NPM729_240203_190220_010_NoNo does not exist, processing
 NPM727-730_m4_NPM730_240203_190220_010_NoNo does not exist, processing
 NPM727-730_m1_NPM727_240204_070233_011_NoNo does not exist, processing
 NPM727-730_m2_NPM728_240204_070233_011_NoNo does not exist, processing
 NPM727-730_m3_NPM729_240204_070233_011_NoNo does not exist, processing
 NPM727-730_m4_NPM730_240204_070233_011_NoNo does not exist, processing
 NPM727-730_m1_NPM727_240204_190247_012_NoNo does not exist, processing
 NPM727-730_m2_NPM728_240204_190247_012_NoNo does not exist, processing
 NPM727-730_m3_NPM729_240204_190247_012_NoNo does not exist, processing
 NPM727-730_m4_NPM730_240204_190247_012_NoNo does not exist, processing
 NPM727-730_m1_NPM727_240205_070300_013_NoNo does not exist, processing
 NPM727-730_m2_NPM728_240205_070300_013_NoNo does not exist, processing
 NPM727-730_m3_NPM729_240205_070300_013_NoNo does not exist, processing
 NPM727-730_m4_NPM730_240205_070300_013_NoNo does not exist, processing
 NPM727-730_m1_NPM727_240205_190316_014_NoNo does not exist, processing
 NPM727-730_m2_NPM728_240205_190316_014_NoNo does not exist, processing
 NPM727-730_m3_NPM729_240205_190316_014_NoNo does not exist, processing
 NPM727-730_m4_NPM730_240205_190316_014_NoNo does not exist, processing
 NPM727-730_m1_NPM727_240206_070341_015_NoNo does not exist, processing
 NPM727-730_m2_NPM728_240206_070341_015_NoNo does not exist, processing
 NPM727-730_m3_NPM729_240206_070341_015_NoNo does not exist, processing
 NPM727-730_m4_NPM730_240206_070341_015_NoNo does not exist, processing
 NPM727-730_m1_NPM727_240206_190356_016_NoNo does not exist, processing
 NPM727-730_m2_NPM728_240206_190356_016_NoNo does not exist, processing
 NPM727-730_m3_NPM729_240206_190356_016_NoNo does not exist, processing
 NPM727-730_m4_NPM730_240206_190356_016_NoNo does not exist, processing
 NPM727-730_m1_NPM727_240207_070409_017_NoNo does not exist, processing
 NPM727-730_m2_NPM728_240207_070409_017_NoNo does not exist, processing
 NPM727-730_m3_NPM729_240207_070409_017_NoNo does not exist, processing
 NPM727-730_m4_NPM730_240207_070409_017_NoNo does not exist, processing
 NPM727-730_m1_NPM727_240207_190423_018_NoNo does not exist, processing
 NPM727-730_m2_NPM728_240207_190423_018_NoNo does not exist, processing
 NPM727-730_m3_NPM729_240207_190423_018_NoNo does not exist, processing
 NPM727-730_m4_NPM730_240207_190423_018_NoNo does not exist, processing
 NPM727-730_m1_NPM727_240208_070438_019_NoNo does not exist, processing
 NPM727-730_m2_NPM728_240208_070438_019_NoNo does not exist, processing
 NPM727-730_m3_NPM729_240208_070438_019_NoNo does not exist, processing
 NPM727-730_m4_NPM730_240208_070438_019_NoNo does not exist, processing
 NPM727-730_m1_NPM727_240208_190453_020_NoNo does not exist, processing
 NPM727-730_m2_NPM728_240208_190453_020_NoNo does not exist, processing
 NPM727-730_m3_NPM729_240208_190453_020_NoNo does not exist, processing
 NPM727-730_m4_NPM730_240208_190453_020_NoNo does not exist, processing
 NPM727-730_m1_NPM727_240209_070528_021_NoNo does not exist, processing
 NPM727-730_m2_NPM728_240209_070528_021_NoNo does not exist, processing
 NPM727-730_m3_NPM729_240209_070528_021_NoNo does not exist, processing
 NPM727-730_m4_NPM730_240209_070528_021_NoNo does not exist, processing
 NPM727-730_m1_NPM727_240209_190545_022_NoNo does not exist, processing
 NPM727-730_m2_NPM728_240209_190545_022_NoNo does not exist, processing
 NPM727-730_m3_NPM729_240209_190545_022_NoNo does not exist, processing
 NPM727-730_m4_NPM730_240209_190545_022_NoNo does not exist, processing
 NPM727-730_m1_NPM727_240210_070557_023_NoNo does not exist, processing
 NPM727-730_m2_NPM728_240210_070557_023_NoNo does not exist, processing
 NPM727-730_m3_NPM729_240210_070557_023_NoNo does not exist, processing
 NPM727-730_m4_NPM730_240210_070557_023_NoNo does not exist, processing
 NPM727-730_m1_NPM727_240210_190630_024_NoNo does not exist, processing
 NPM727-730_m2_NPM728_240210_190630_024_NoNo does not exist, processing
 NPM727-730_m3_NPM729_240210_190630_024_NoNo does not exist, processing
 NPM727-730_m4_NPM730_240210_190630_024_NoNo does not exist, processing
 NPM727-730_m1_NPM727_240211_070643_025_NoNo does not exist, processing
 NPM727-730_m2_NPM728_240211_070643_025_NoNo does not exist, processing
 NPM727-730_m3_NPM729_240211_070643_025_NoNo does not exist, processing
 NPM727-730_m4_NPM730_240211_070643_025_NoNo does not exist, processing
 NPM727-730_m1_NPM727_240211_190657_026_NoNo does not exist, processing
 NPM727-730_m2_NPM728_240211_190657_026_NoNo does not exist, processing
 NPM727-730_m3_NPM729_240211_190657_026_NoNo does not exist, processing
 NPM727-730_m4_NPM730_240211_190657_026_NoNo does not exist, processing
 NPM727-730_m1_NPM727_240212_070710_027_NoNo does not exist, processing
 NPM727-730_m2_NPM728_240212_070710_027_NoNo does not exist, processing
 NPM727-730_m3_NPM729_240212_070710_027_NoNo does not exist, processing
 NPM727-730_m4_NPM730_240212_070710_027_NoNo does not exist, processing
 NPM727-730_m1_NPM727_240212_190724_028_NoNo does not exist, processing
 NPM727-730_m2_NPM728_240212_190724_028_NoNo does not exist, processing
 NPM727-730_m3_NPM729_240212_190724_028_NoNo does not exist, processing
 NPM727-730_m4_NPM730_240212_190724_028_NoNo does not exist, processing
 NPM727-730_m1_NPM727_240216_172343_000_NoNo does not exist, processing
 NPM727-730_m2_NPM728_240216_172343_000_NoNo does not exist, processing
 NPM727-730_m3_NPM729_240216_172343_000_NoNo does not exist, processing
 NPM727-730_m4_NPM730_240216_172343_000_NoNo does not exist, processing
 NPM727-730_m1_NPM727_240217_070010_001_NoNo does not exist, processing
 NPM727-730_m2_NPM728_240217_070010_001_NoNo does not exist, processing
 NPM727-730_m3_NPM729_240217_070010_001_NoNo does not exist, processing
 NPM727-730_m4_NPM730_240217_070010_001_NoNo does not exist, processing
 NPM727-730_m1_NPM727_240217_190047_002_NoNo does not exist, processing
 NPM727-730_m2_NPM728_240217_190047_002_NoNo does not exist, processing
 NPM727-730_m3_NPM729_240217_190047_002_NoNo does not exist, processing
 NPM727-730_m4_NPM730_240217_190047_002_NoNo does not exist, processing
 NPM727-730_m1_NPM727_240218_070100_003_NoNo does not exist, processing
 NPM727-730_m2_NPM728_240218_070100_003_NoNo does not exist, processing
 NPM727-730_m3_NPM729_240218_070100_003_NoNo does not exist, processing
 NPM727-730_m4_NPM730_240218_070100_003_NoNo does not exist, processing
 NPM727-730_m1_NPM727_240218_190115_004_NoNo does not exist, processing
 NPM727-730_m2_NPM728_240218_190115_004_NoNo does not exist, processing
 NPM727-730_m3_NPM729_240218_190115_004_NoNo does not exist, processing
 NPM727-730_m4_NPM730_240218_190115_004_NoNo does not exist, processing
 NPM727-730_m1_NPM727_240219_070126_005_NoNo does not exist, processing
 NPM727-730_m2_NPM728_240219_070126_005_NoNo does not exist, processing
 NPM727-730_m3_NPM729_240219_070126_005_NoNo does not exist, processing
 NPM727-730_m4_NPM730_240219_070126_005_NoNo does not exist, processing
 NPM727-730_m1_NPM727_240219_190141_006_NoNo does not exist, processing
 NPM727-730_m2_NPM728_240219_190141_006_NoNo does not exist, processing
 NPM727-730_m3_NPM729_240219_190141_006_NoNo does not exist, processing
 NPM727-730_m4_NPM730_240219_190141_006_NoNo does not exist, processing
 NPM727-730_m1_NPM727_240220_070212_007_NoNo does not exist, processing
 NPM727-730_m2_NPM728_240220_070212_007_NoNo does not exist, processing
 NPM727-730_m3_NPM729_240220_070212_007_NoNo does not exist, processing
 NPM727-730_m4_NPM730_240220_070212_007_NoNo does not exist, processing
 NPM727-730_m1_NPM727_240220_190226_008_NoNo does not exist, processing
 NPM727-730_m2_NPM728_240220_190226_008_NoNo does not exist, processing
 NPM727-730_m3_NPM729_240220_190226_008_NoNo does not exist, processing
 NPM727-730_m4_NPM730_240220_190226_008_NoNo does not exist, processing
 NPM727-730_m1_NPM727_240221_070238_009_NoNo does not exist, processing
 NPM727-730_m2_NPM728_240221_070238_009_NoNo does not exist, processing
 NPM727-730_m3_NPM729_240221_070238_009_NoNo does not exist, processing
 NPM727-730_m4_NPM730_240221_070238_009_NoNo does not exist, processing
 NPM727-730_m1_NPM727_240221_190304_010_NoNo does not exist, processing
 NPM727-730_m2_NPM728_240221_190304_010_NoNo does not exist, processing
 NPM727-730_m3_NPM729_240221_190304_010_NoNo does not exist, processing
 NPM727-730_m4_NPM730_240221_190304_010_NoNo does not exist, processing
 NPM727-730_m1_NPM727_240222_070316_011_NoNo does not exist, processing
 NPM727-730_m2_NPM728_240222_070316_011_NoNo does not exist, processing
 NPM727-730_m3_NPM729_240222_070316_011_NoNo does not exist, processing
 NPM727-730_m4_NPM730_240222_070316_011_NoNo does not exist, processing
 NPM727-730_m1_NPM727_240222_190341_012_NoNo does not exist, processing
 NPM727-730_m2_NPM728_240222_190341_012_NoNo does not exist, processing
 NPM727-730_m3_NPM729_240222_190341_012_NoNo does not exist, processing
 NPM727-730_m4_NPM730_240222_190341_012_NoNo does not exist, processing
 NPM727-730_m1_NPM727_240223_070413_013_NoNo does not exist, processing
 NPM727-730_m2_NPM728_240223_070413_013_NoNo does not exist, processing
 NPM727-730_m3_NPM729_240223_070413_013_NoNo does not exist, processing
 NPM727-730_m4_NPM730_240223_070413_013_NoNo does not exist, processing
 NPM727-730_m1_NPM727_240223_190500_014_NoNo does not exist, processing
 NPM727-730_m2_NPM728_240223_190500_014_NoNo does not exist, processing
 NPM727-730_m3_NPM729_240223_190500_014_NoNo does not exist, processing
 NPM727-730_m4_NPM730_240223_190500_014_NoNo does not exist, processing
 NPM727-730_m1_NPM727_240227_155052_000_NoNo does not exist, processing
 NPM727-730_m2_NPM728_240227_155052_000_NoNo does not exist, processing
 NPM727-730_m3_NPM729_240227_155052_000_NoNo does not exist, processing
 NPM727-730_m4_NPM730_240227_155052_000_NoNo does not exist, processing
 NPM727-730_m1_NPM727_240228_070000_001_NoNo does not exist, processing
 NPM727-730_m2_NPM728_240228_070000_001_NoNo does not exist, processing
 NPM727-730_m3_NPM729_240228_070000_001_NoNo does not exist, processing
 NPM727-730_m4_NPM730_240228_070000_001_NoNo does not exist, processing
 NPM727-730_m1_NPM727_240228_190001_002_NoNo does not exist, processing
 NPM727-730_m2_NPM728_240228_190001_002_NoNo does not exist, processing
 NPM727-730_m3_NPM729_240228_190001_002_NoNo does not exist, processing
 NPM727-730_m4_NPM730_240228_190001_002_NoNo does not exist, processing
 NPM727-730_m1_NPM727_240229_070001_003_NoNo does not exist, processing
 NPM727-730_m2_NPM728_240229_070001_003_NoNo does not exist, processing
 NPM727-730_m3_NPM729_240229_070001_003_NoNo does not exist, processing
 NPM727-730_m4_NPM730_240229_070001_003_NoNo does not exist, processing
 NPM727-730_m1_NPM727_240229_190001_004_NoNo does not exist, processing
 NPM727-730_m2_NPM728_240229_190001_004_NoNo does not exist, processing
 NPM727-730_m3_NPM729_240229_190001_004_NoNo does not exist, processing
 NPM727-730_m4_NPM730_240229_190001_004_NoNo does not exist, processing
 NPM731-734_m1_NPM731_240124_135307_000_NoNo does not exist, processing
 NPM731-734_m2_NPM732_240124_135307_000_NoNo does not exist, processing
 NPM731-734_m3_NPM733_240124_135307_000_NoNo does not exist, processing
 NPM731-734_m4_NPM734_240124_135307_000_NoNo does not exist, processing
 NPM731-734_m1_NPM731_240125_070013_001_NoNo does not exist, processing
 NPM731-734_m2_NPM732_240125_070013_001_NoNo does not exist, processing
 NPM731-734_m3_NPM733_240125_070013_001_NoNo does not exist, processing
 NPM731-734_m4_NPM734_240125_070013_001_NoNo does not exist, processing
 NPM731-734_m1_NPM731_240126_070014_002_NoNo does not exist, processing
 NPM731-734_m2_NPM732_240126_070014_002_NoNo does not exist, processing
 NPM731-734_m3_NPM733_240126_070014_002_NoNo does not exist, processing
 NPM731-734_m4_NPM734_240126_070014_002_NoNo does not exist, processing
 NPM731-734_m1_NPM731_240127_042705_003_NoNo does not exist, processing
 NPM731-734_m2_NPM732_240127_042705_003_NoNo does not exist, processing
 NPM731-734_m3_NPM733_240127_042705_003_NoNo does not exist, processing
 NPM731-734_m4_NPM734_240127_042705_003_NoNo does not exist, processing
 NPM731-734_m1_NPM731_240128_135807_000_NoNo does not exist, processing
 NPM731-734_m2_NPM732_240128_135807_000_NoNo does not exist, processing
 NPM731-734_m3_NPM733_240128_135807_000_NoNo does not exist, processing
 NPM731-734_m4_NPM734_240128_135807_000_NoNo does not exist, processing
 NPM731-734_m1_NPM731_240129_141954_000_NoNo does not exist, processing
 NPM731-734_m2_NPM732_240129_141954_000_NoNo does not exist, processing
 NPM731-734_m3_NPM733_240129_141954_000_NoNo does not exist, processing
 NPM731-734_m4_NPM734_240129_141954_000_NoNo does not exist, processing
 NPM731-734_m1_NPM731_240130_070033_001_NoNo does not exist, processing
 NPM731-734_m2_NPM732_240130_070033_001_NoNo does not exist, processing
 NPM731-734_m3_NPM733_240130_070033_001_NoNo does not exist, processing
 NPM731-734_m4_NPM734_240130_070033_001_NoNo does not exist, processing
 NPM731-734_m1_NPM731_240130_190053_002_NoNo does not exist, processing
 NPM731-734_m2_NPM732_240130_190053_002_NoNo does not exist, processing
 NPM731-734_m3_NPM733_240130_190053_002_NoNo does not exist, processing
 NPM731-734_m4_NPM734_240130_190053_002_NoNo does not exist, processing
 NPM731-734_m1_NPM731_240131_070109_003_NoNo does not exist, processing
 NPM731-734_m2_NPM732_240131_070109_003_NoNo does not exist, processing
 NPM731-734_m3_NPM733_240131_070109_003_NoNo does not exist, processing
 NPM731-734_m4_NPM734_240131_070109_003_NoNo does not exist, processing
 NPM731-734_m1_NPM731_240131_190153_004_NoNo does not exist, processing
 NPM731-734_m2_NPM732_240131_190153_004_NoNo does not exist, processing
 NPM731-734_m3_NPM733_240131_190153_004_NoNo does not exist, processing
 NPM731-734_m4_NPM734_240131_190153_004_NoNo does not exist, processing
 NPM731-734_m1_NPM731_240201_070209_005_NoNo does not exist, processing
 NPM731-734_m2_NPM732_240201_070209_005_NoNo does not exist, processing
 NPM731-734_m3_NPM733_240201_070209_005_NoNo does not exist, processing
 NPM731-734_m4_NPM734_240201_070209_005_NoNo does not exist, processing
 NPM731-734_m1_NPM731_240201_190229_006_NoNo does not exist, processing
 NPM731-734_m2_NPM732_240201_190229_006_NoNo does not exist, processing
 NPM731-734_m3_NPM733_240201_190229_006_NoNo does not exist, processing
 NPM731-734_m4_NPM734_240201_190229_006_NoNo does not exist, processing
 NPM731-734_m1_NPM731_240202_070244_007_NoNo does not exist, processing
 NPM731-734_m2_NPM732_240202_070244_007_NoNo does not exist, processing
 NPM731-734_m3_NPM733_240202_070244_007_NoNo does not exist, processing
 NPM731-734_m4_NPM734_240202_070244_007_NoNo does not exist, processing
 NPM731-734_m1_NPM731_240202_190308_008_NoNo does not exist, processing
 NPM731-734_m2_NPM732_240202_190308_008_NoNo does not exist, processing
 NPM731-734_m3_NPM733_240202_190308_008_NoNo does not exist, processing
 NPM731-734_m4_NPM734_240202_190308_008_NoNo does not exist, processing
 NPM731-734_m1_NPM731_240203_070322_009_NoNo does not exist, processing
 NPM731-734_m2_NPM732_240203_070322_009_NoNo does not exist, processing
 NPM731-734_m3_NPM733_240203_070322_009_NoNo does not exist, processing
 NPM731-734_m4_NPM734_240203_070322_009_NoNo does not exist, processing
 NPM731-734_m1_NPM731_240203_190344_010_NoNo does not exist, processing
 NPM731-734_m1_NPM731_240204_070359_011_NoNo does not exist, processing
 NPM731-734_m2_NPM732_240204_070359_011_NoNo does not exist, processing
 NPM731-734_m3_NPM733_240204_070359_011_NoNo does not exist, processing
 NPM731-734_m4_NPM734_240204_070359_011_NoNo does not exist, processing
 NPM731-734_m1_NPM731_240204_190420_012_NoNo does not exist, processing
 NPM731-734_m2_NPM732_240204_190420_012_NoNo does not exist, processing
 NPM731-734_m3_NPM733_240204_190420_012_NoNo does not exist, processing
 NPM731-734_m4_NPM734_240204_190420_012_NoNo does not exist, processing
 NPM731-734_m1_NPM731_240205_070437_013_NoNo does not exist, processing
 NPM731-734_m2_NPM732_240205_070437_013_NoNo does not exist, processing
 NPM731-734_m3_NPM733_240205_070437_013_NoNo does not exist, processing
 NPM731-734_m4_NPM734_240205_070437_013_NoNo does not exist, processing
 NPM731-734_m1_NPM731_240205_190502_014_NoNo does not exist, processing
 NPM731-734_m2_NPM732_240205_190502_014_NoNo does not exist, processing
 NPM731-734_m3_NPM733_240205_190502_014_NoNo does not exist, processing
 NPM731-734_m4_NPM734_240205_190502_014_NoNo does not exist, processing
 NPM731-734_m1_NPM731_240206_070519_015_NoNo does not exist, processing
 NPM731-734_m3_NPM733_240206_070519_015_NoNo does not exist, processing
 NPM731-734_m1_NPM731_240206_190533_016_NoNo does not exist, processing
 NPM731-734_m2_NPM732_240206_190533_016_NoNo does not exist, processing
 NPM731-734_m3_NPM733_240206_190533_016_NoNo does not exist, processing
 NPM731-734_m4_NPM734_240206_190533_016_NoNo does not exist, processing
 NPM731-734_m1_NPM731_240207_070549_017_NoNo does not exist, processing
 NPM731-734_m2_NPM732_240207_070549_017_NoNo does not exist, processing
 NPM731-734_m3_NPM733_240207_070549_017_NoNo does not exist, processing
 NPM731-734_m1_NPM731_240207_190613_018_NoNo does not exist, processing
 NPM731-734_m2_NPM732_240207_190613_018_NoNo does not exist, processing
 NPM731-734_m3_NPM733_240207_190613_018_NoNo does not exist, processing
 NPM731-734_m4_NPM734_240207_190613_018_NoNo does not exist, processing
 NPM731-734_m1_NPM731_240208_070628_019_NoNo does not exist, processing
 NPM731-734_m2_NPM732_240208_070628_019_NoNo does not exist, processing
 NPM731-734_m3_NPM733_240208_070628_019_NoNo does not exist, processing
 NPM731-734_m4_NPM734_240208_070628_019_NoNo does not exist, processing
 NPM731-734_m1_NPM731_240208_190649_020_NoNo does not exist, processing
 NPM731-734_m2_NPM732_240208_190649_020_NoNo does not exist, processing
 NPM731-734_m3_NPM733_240208_190649_020_NoNo does not exist, processing
 NPM731-734_m4_NPM734_240208_190649_020_NoNo does not exist, processing
 NPM731-734_m1_NPM731_240209_070705_021_NoNo does not exist, processing
 NPM731-734_m2_NPM732_240209_070705_021_NoNo does not exist, processing
 NPM731-734_m3_NPM733_240209_070705_021_NoNo does not exist, processing
 NPM731-734_m4_NPM734_240209_070705_021_NoNo does not exist, processing
 NPM731-734_m1_NPM731_240209_190752_022_NoNo does not exist, processing
 NPM731-734_m2_NPM732_240209_190752_022_NoNo does not exist, processing
 NPM731-734_m3_NPM733_240209_190752_022_NoNo does not exist, processing
 NPM731-734_m4_NPM734_240209_190752_022_NoNo does not exist, processing
 NPM731-734_m1_NPM731_240210_070808_023_NoNo does not exist, processing
 NPM731-734_m2_NPM732_240210_070808_023_NoNo does not exist, processing
 NPM731-734_m4_NPM734_240210_070808_023_NoNo does not exist, processing
 NPM731-734_m1_NPM731_240210_190829_024_NoNo does not exist, processing
 NPM731-734_m2_NPM732_240210_190829_024_NoNo does not exist, processing
 NPM731-734_m4_NPM734_240210_190829_024_NoNo does not exist, processing
 NPM731-734_m1_NPM731_240211_070845_025_NoNo does not exist, processing
 NPM731-734_m2_NPM732_240211_070845_025_NoNo does not exist, processing
 NPM731-734_m3_NPM733_240211_070845_025_NoNo does not exist, processing
 NPM731-734_m4_NPM734_240211_070845_025_NoNo does not exist, processing
 NPM731-734_m1_NPM731_240211_190904_026_NoNo does not exist, processing
 NPM731-734_m2_NPM732_240211_190904_026_NoNo does not exist, processing
 NPM731-734_m3_NPM733_240211_190904_026_NoNo does not exist, processing
 NPM731-734_m4_NPM734_240211_190904_026_NoNo does not exist, processing
 NPM731-734_m1_NPM731_240212_070922_027_NoNo does not exist, processing
 NPM731-734_m1_NPM731_240212_190943_028_NoNo does not exist, processing
 NPM731-734_m1_NPM731_240213_070957_029_NoNo does not exist, processing
 NPM731-734_m2_NPM732_240213_070957_029_NoNo does not exist, processing
 NPM731-734_m3_NPM733_240213_070957_029_NoNo does not exist, processing
 NPM731-734_m4_NPM734_240213_070957_029_NoNo does not exist, processing
 NPM731-734_m1_NPM731_240213_191019_030_NoNo does not exist, processing
 NPM731-734_m2_NPM732_240213_191019_030_NoNo does not exist, processing
 NPM731-734_m3_NPM733_240213_191019_030_NoNo does not exist, processing
 NPM731-734_m1_NPM731_240214_071035_031_NoNo does not exist, processing
 NPM731-734_m2_NPM732_240214_071035_031_NoNo does not exist, processing
 NPM731-734_m3_NPM733_240214_071035_031_NoNo does not exist, processing
 NPM731-734_m4_NPM734_240214_071035_031_NoNo does not exist, processing
 NPM731-734_m1_NPM731_240214_191118_032_NoNo does not exist, processing
 NPM731-734_m2_NPM732_240214_191118_032_NoNo does not exist, processing
 NPM731-734_m3_NPM733_240214_191118_032_NoNo does not exist, processing
 NPM731-734_m4_NPM734_240214_191118_032_NoNo does not exist, processing
 NPM731-734_m1_NPM731_240215_071134_033_NoNo does not exist, processing
 NPM731-734_m2_NPM732_240215_071134_033_NoNo does not exist, processing
 NPM731-734_m3_NPM733_240215_071134_033_NoNo does not exist, processing
 NPM731-734_m4_NPM734_240215_071134_033_NoNo does not exist, processing
 NPM731-734_m1_NPM731_240215_191155_034_NoNo does not exist, processing
 NPM731-734_m2_NPM732_240215_191155_034_NoNo does not exist, processing
 NPM731-734_m3_NPM733_240215_191155_034_NoNo does not exist, processing
 NPM731-734_m4_NPM734_240215_191155_034_NoNo does not exist, processing
 NPM731-734_m1_NPM731_240216_071208_035_NoNo does not exist, processing
 NPM731-734_m2_NPM732_240216_071208_035_NoNo does not exist, processing
 NPM731-734_m3_NPM733_240216_071208_035_NoNo does not exist, processing
 NPM731-734_m1_NPM731_240216_191224_036_NoNo does not exist, processing
 NPM731-734_m2_NPM732_240216_191224_036_NoNo does not exist, processing
 NPM731-734_m3_NPM733_240216_191224_036_NoNo does not exist, processing
 NPM731-734_m4_NPM734_240216_191224_036_NoNo does not exist, processing
 NPM731-734_m1_NPM731_240217_071235_037_NoNo does not exist, processing
 NPM731-734_m2_NPM732_240217_071235_037_NoNo does not exist, processing
 NPM731-734_m3_NPM733_240217_071235_037_NoNo does not exist, processing
 NPM731-734_m4_NPM734_240217_071235_037_NoNo does not exist, processing
 NPM731-734_m1_NPM731_240217_191248_038_NoNo does not exist, processing
 NPM731-734_m2_NPM732_240217_191248_038_NoNo does not exist, processing
 NPM731-734_m3_NPM733_240217_191248_038_NoNo does not exist, processing
 NPM731-734_m4_NPM734_240217_191248_038_NoNo does not exist, processing
 NPM731-734_m1_NPM731_240218_071258_039_NoNo does not exist, processing
 NPM731-734_m2_NPM732_240218_071258_039_NoNo does not exist, processing
 NPM731-734_m3_NPM733_240218_071258_039_NoNo does not exist, processing
 NPM731-734_m4_NPM734_240218_071258_039_NoNo does not exist, processing
 NPM731-734_m1_NPM731_240218_191313_040_NoNo does not exist, processing
 NPM731-734_m2_NPM732_240218_191313_040_NoNo does not exist, processing
 NPM731-734_m4_NPM734_240218_191313_040_NoNo does not exist, processing
 NPM731-734_m1_NPM731_240219_071321_041_NoNo does not exist, processing
 NPM731-734_m1_NPM731_240219_191336_042_NoNo does not exist, processing
 NPM731-734_m1_NPM731_240220_071346_043_NoNo does not exist, processing
 NPM731-734_m2_NPM732_240220_071346_043_NoNo does not exist, processing
 NPM731-734_m4_NPM734_240220_071346_043_NoNo does not exist, processing
 NPM731-734_m1_NPM731_240220_191359_044_NoNo does not exist, processing
 NPM731-734_m2_NPM732_240220_191359_044_NoNo does not exist, processing
 NPM731-734_m3_NPM733_240220_191359_044_NoNo does not exist, processing
 NPM731-734_m4_NPM734_240220_191359_044_NoNo does not exist, processing
 NPM731-734_m1_NPM731_240221_071410_045_NoNo does not exist, processing
 NPM731-734_m2_NPM732_240221_071410_045_NoNo does not exist, processing
 NPM731-734_m3_NPM733_240221_071410_045_NoNo does not exist, processing
 NPM731-734_m4_NPM734_240221_071410_045_NoNo does not exist, processing
 NPM731-734_m1_NPM731_240221_191425_046_NoNo does not exist, processing
 NPM731-734_m2_NPM732_240221_191425_046_NoNo does not exist, processing
 NPM731-734_m3_NPM733_240221_191425_046_NoNo does not exist, processing
 NPM731-734_m4_NPM734_240221_191425_046_NoNo does not exist, processing
 NPM731-734_m1_NPM731_240222_071435_047_NoNo does not exist, processing
 NPM731-734_m3_NPM733_240222_071435_047_NoNo does not exist, processing
 NPM731-734_m4_NPM734_240222_071435_047_NoNo does not exist, processing
 NPM731-734_m1_NPM731_240222_191449_048_NoNo does not exist, processing
 NPM731-734_m2_NPM732_240222_191449_048_NoNo does not exist, processing
 NPM731-734_m3_NPM733_240222_191449_048_NoNo does not exist, processing
 NPM731-734_m4_NPM734_240222_191449_048_NoNo does not exist, processing
 NPM731-734_m1_NPM731_240223_071500_049_NoNo does not exist, processing
 NPM731-734_m2_NPM732_240223_071500_049_NoNo does not exist, processing
 NPM731-734_m3_NPM733_240223_071500_049_NoNo does not exist, processing
 NPM731-734_m4_NPM734_240223_071500_049_NoNo does not exist, processing
 NPM731-734_m1_NPM731_240223_191516_050_NoNo does not exist, processing
 NPM731-734_m2_NPM732_240223_191516_050_NoNo does not exist, processing
 NPM731-734_m3_NPM733_240223_191516_050_NoNo does not exist, processing
 NPM731-734_m4_NPM734_240223_191516_050_NoNo does not exist, processing
 NPM731-734_m1_NPM731_240224_071525_051_NoNo does not exist, processing
 NPM731-734_m1_NPM731_240224_191539_052_NoNo does not exist, processing
 NPM731-734_m1_NPM731_240225_071549_053_NoNo does not exist, processing
 NPM731-734_m1_NPM731_240225_191602_054_NoNo does not exist, processing
 NPM731-734_m1_NPM731_240226_071612_055_NoNo does not exist, processing
 NPM731-734_m1_NPM731_240226_191626_056_NoNo does not exist, processing
 NPM731-734_m1_NPM731_240227_071634_057_NoNo does not exist, processing
 NPM731-734_m2_NPM732_240227_071634_057_NoNo does not exist, processing
 NPM731-734_m3_NPM733_240227_071634_057_NoNo does not exist, processing
 NPM731-734_m4_NPM734_240227_071634_057_NoNo does not exist, processing
 NPM731-734_m1_NPM731_240227_191650_058_NoNo does not exist, processing
 NPM731-734_m2_NPM732_240227_191650_058_NoNo does not exist, processing
 NPM731-734_m3_NPM733_240227_191650_058_NoNo does not exist, processing
 NPM731-734_m1_NPM731_240228_071701_059_NoNo does not exist, processing
 NPM731-734_m2_NPM732_240228_071701_059_NoNo does not exist, processing
 NPM731-734_m3_NPM733_240228_071701_059_NoNo does not exist, processing
 NPM731-734_m4_NPM734_240228_071701_059_NoNo does not exist, processing
 NPM731-734_m1_NPM731_240228_191714_060_NoNo does not exist, processing
 NPM731-734_m2_NPM732_240228_191714_060_NoNo does not exist, processing
 NPM731-734_m3_NPM733_240228_191714_060_NoNo does not exist, processing
 NPM731-734_m4_NPM734_240228_191714_060_NoNo does not exist, processing
 NPM731-734_m1_NPM731_240229_071724_061_NoNo does not exist, processing
 NPM731-734_m2_NPM732_240229_071724_061_NoNo does not exist, processing
 NPM731-734_m3_NPM733_240229_071724_061_NoNo does not exist, processing
 NPM731-734_m4_NPM734_240229_071724_061_NoNo does not exist, processing
 NPM731-734_m1_NPM731_240229_191740_062_NoNo does not exist, processing
 NPM731-734_m2_NPM732_240229_191740_062_NoNo does not exist, processing
 NPM731-734_m3_NPM733_240229_191740_062_NoNo does not exist, processing
 NPM731-734_m4_NPM734_240229_191740_062_NoNo does not exist, processing
 NPM731-734_m2_NPM732_240203_190344_010_NoSz does not exist, processing
 NPM731-734_m3_NPM733_240203_190344_010_NoSz does not exist, processing
 NPM731-734_m4_NPM734_240203_190344_010_NoSz does not exist, processing
 NPM731-734_m2_NPM732_240206_070519_015_NoSz does not exist, processing
 NPM731-734_m4_NPM734_240206_070519_015_NoSz does not exist, processing
 NPM731-734_m4_NPM734_240207_070549_017_NoSz does not exist, processing
 NPM731-734_m3_NPM733_240210_070808_023_NoSz does not exist, processing
 NPM731-734_m3_NPM733_240210_190829_024_NoSz does not exist, processing
 NPM731-734_m2_NPM732_240212_070922_027_NoSz does not exist, processing
 NPM731-734_m3_NPM733_240212_070922_027_NoSz does not exist, processing
 NPM731-734_m4_NPM734_240212_070922_027_NoSz does not exist, processing
 NPM731-734_m2_NPM732_240212_190943_028_NoSz does not exist, processing
 NPM731-734_m3_NPM733_240212_190943_028_NoSz does not exist, processing
 NPM731-734_m4_NPM734_240212_190943_028_NoSz does not exist, processing
 NPM731-734_m4_NPM734_240213_191019_030_NoSz does not exist, processing
 NPM731-734_m4_NPM734_240216_071208_035_NoSz does not exist, processing
 NPM731-734_m3_NPM733_240218_191313_040_NoSz does not exist, processing
 NPM731-734_m2_NPM732_240219_071321_041_NoSz does not exist, processing
 NPM731-734_m3_NPM733_240219_071321_041_NoSz does not exist, processing
 NPM731-734_m4_NPM734_240219_071321_041_NoSz does not exist, processing
 NPM731-734_m2_NPM732_240219_191336_042_NoSz does not exist, processing
 NPM731-734_m3_NPM733_240219_191336_042_NoSz does not exist, processing
 NPM731-734_m4_NPM734_240219_191336_042_NoSz does not exist, processing
 NPM731-734_m3_NPM733_240220_071346_043_NoSz does not exist, processing
 NPM731-734_m2_NPM732_240222_071435_047_NoSz does not exist, processing
 NPM731-734_m2_NPM732_240224_071525_051_NoSz does not exist, processing
 NPM731-734_m3_NPM733_240224_071525_051_NoSz does not exist, processing
 NPM731-734_m4_NPM734_240224_071525_051_NoSz does not exist, processing
 NPM731-734_m2_NPM732_240224_191539_052_NoSz does not exist, processing
 NPM731-734_m3_NPM733_240224_191539_052_NoSz does not exist, processing
 NPM731-734_m4_NPM734_240224_191539_052_NoSz does not exist, processing
 NPM731-734_m2_NPM732_240225_071549_053_NoSz does not exist, processing
 NPM731-734_m3_NPM733_240225_071549_053_NoSz does not exist, processing
 NPM731-734_m4_NPM734_240225_071549_053_NoSz does not exist, processing
 NPM731-734_m2_NPM732_240225_191602_054_NoSz does not exist, processing
 NPM731-734_m3_NPM733_240225_191602_054_NoSz does not exist, processing
 NPM731-734_m4_NPM734_240225_191602_054_NoSz does not exist, processing
 NPM731-734_m2_NPM732_240226_071612_055_NoSz does not exist, processing
 NPM731-734_m3_NPM733_240226_071612_055_NoSz does not exist, processing
 NPM731-734_m4_NPM734_240226_071612_055_NoSz does not exist, processing
 NPM731-734_m2_NPM732_240226_191626_056_NoSz does not exist, processing
 NPM731-734_m3_NPM733_240226_191626_056_NoSz does not exist, processing
 NPM731-734_m4_NPM734_240226_191626_056_NoSz does not exist, processing
 NPM731-734_m4_NPM734_240227_191650_058_NoSz does not exist, processing
 NPM731-734_m2_NPM732_240203_190344_010_SlNo does not exist, processing
 NPM731-734_m3_NPM733_240203_190344_010_SlNo does not exist, processing
 NPM731-734_m4_NPM734_240203_190344_010_SlNo does not exist, processing
 NPM731-734_m2_NPM732_240212_070922_027_SlNo does not exist, processing
 NPM731-734_m3_NPM733_240212_070922_027_SlNo does not exist, processing
 NPM731-734_m2_NPM732_240212_190943_028_SlNo does not exist, processing
 NPM731-734_m3_NPM733_240212_190943_028_SlNo does not exist, processing
 NPM731-734_m2_NPM732_240219_071321_041_SlNo does not exist, processing
 NPM731-734_m3_NPM733_240219_071321_041_SlNo does not exist, processing
 NPM731-734_m2_NPM732_240219_191336_042_SlNo does not exist, processing
 NPM731-734_m3_NPM733_240219_191336_042_SlNo does not exist, processing
 NPM731-734_m4_NPM734_240219_191336_042_SlNo does not exist, processing
 NPM731-734_m2_NPM732_240224_071525_051_SlNo does not exist, processing
 NPM731-734_m3_NPM733_240224_071525_051_SlNo does not exist, processing
 NPM731-734_m4_NPM734_240224_071525_051_SlNo does not exist, processing
 NPM731-734_m2_NPM732_240224_191539_052_SlNo does not exist, processing
 NPM731-734_m3_NPM733_240224_191539_052_SlNo does not exist, processing
 NPM731-734_m4_NPM734_240224_191539_052_SlNo does not exist, processing
 NPM731-734_m2_NPM732_240225_071549_053_SlNo does not exist, processing
 NPM731-734_m3_NPM733_240225_071549_053_SlNo does not exist, processing
 NPM731-734_m4_NPM734_240225_071549_053_SlNo does not exist, processing
 NPM731-734_m2_NPM732_240225_191602_054_SlNo does not exist, processing
 NPM731-734_m3_NPM733_240225_191602_054_SlNo does not exist, processing
 NPM731-734_m4_NPM734_240225_191602_054_SlNo does not exist, processing
 NPM731-734_m2_NPM732_240226_071612_055_SlNo does not exist, processing
 NPM731-734_m4_NPM734_240226_071612_055_SlNo does not exist, processing
 NPM731-734_m2_NPM732_240226_191626_056_SlNo does not exist, processing
 NPM731-734_m4_NPM734_240226_191626_056_SlNo does not exist, processing
 NPM731-734_m4_NPM734_240212_070922_027_SlSz does not exist, processing
 NPM731-734_m4_NPM734_240212_190943_028_SlSz does not exist, processing
 NPM731-734_m4_NPM734_240219_071321_041_SlSz does not exist, processing
 NPM731-734_m3_NPM733_240226_071612_055_SlSz does not exist, processing
 NPM731-734_m3_NPM733_240226_191626_056_SlSz does not exist, processing
 NPM743-7746_m1_NPM743_240513_155953_000_NoNo does not exist, processing
 NPM743-7746_m2_NPM744_240513_155953_000_NoNo does not exist, processing
 NPM743-7746_m3_NPM745_240513_155953_000_NoNo does not exist, processing
 NPM743-7746_m4_NPM746_240513_155953_000_NoNo does not exist, processing
 NPM743-7746_m1_NPM743_240514_070000_001_NoNo does not exist, processing
 NPM743-7746_m2_NPM744_240514_070000_001_NoNo does not exist, processing
 NPM743-7746_m3_NPM745_240514_070000_001_NoNo does not exist, processing
 NPM743-7746_m4_NPM746_240514_070000_001_NoNo does not exist, processing
 NPM743-7746_m1_NPM743_240514_190015_002_NoNo does not exist, processing
 NPM743-7746_m2_NPM744_240514_190015_002_NoNo does not exist, processing
 NPM743-7746_m3_NPM745_240514_190015_002_NoNo does not exist, processing
 NPM743-7746_m4_NPM746_240514_190015_002_NoNo does not exist, processing
 NPM743-7746_m1_NPM743_240515_070027_003_NoNo does not exist, processing
 NPM743-7746_m2_NPM744_240515_070027_003_NoNo does not exist, processing
 NPM743-7746_m3_NPM745_240515_070027_003_NoNo does not exist, processing
 NPM743-7746_m4_NPM746_240515_070027_003_NoNo does not exist, processing
 NPM743-7746_m1_NPM743_240515_190041_004_NoNo does not exist, processing
 NPM743-7746_m2_NPM744_240515_190041_004_NoNo does not exist, processing
 NPM743-7746_m3_NPM745_240515_190041_004_NoNo does not exist, processing
 NPM743-7746_m4_NPM746_240515_190041_004_NoNo does not exist, processing
 NPM743-7746_m1_NPM743_240516_070054_005_NoNo does not exist, processing
 NPM743-7746_m2_NPM744_240516_070054_005_NoNo does not exist, processing
 NPM743-7746_m3_NPM745_240516_070054_005_NoNo does not exist, processing
 NPM743-7746_m4_NPM746_240516_070054_005_NoNo does not exist, processing
 NPM743-7746_m1_NPM743_240516_190109_006_NoNo does not exist, processing
 NPM743-7746_m2_NPM744_240516_190109_006_NoNo does not exist, processing
 NPM743-7746_m3_NPM745_240516_190109_006_NoNo does not exist, processing
 NPM743-7746_m4_NPM746_240516_190109_006_NoNo does not exist, processing
 NPM743-7746_m1_NPM743_240517_070120_007_NoNo does not exist, processing
 NPM743-7746_m2_NPM744_240517_070120_007_NoNo does not exist, processing
 NPM743-7746_m3_NPM745_240517_070120_007_NoNo does not exist, processing
 NPM743-7746_m4_NPM746_240517_070120_007_NoNo does not exist, processing
 NPM743-7746_m1_NPM743_240518_103325_000_NoNo does not exist, processing
 NPM743-7746_m2_NPM744_240518_103325_000_NoNo does not exist, processing
 NPM743-7746_m3_NPM745_240518_103325_000_NoNo does not exist, processing
 NPM743-7746_m4_NPM746_240518_103325_000_NoNo does not exist, processing
 NPM743-7746_m1_NPM743_240519_070000_001_NoNo does not exist, processing
 NPM743-7746_m2_NPM744_240519_070000_001_NoNo does not exist, processing
 NPM743-7746_m3_NPM745_240519_070000_001_NoNo does not exist, processing
 NPM743-7746_m4_NPM746_240519_070000_001_NoNo does not exist, processing
 NPM743-7746_m1_NPM743_240519_190001_002_NoNo does not exist, processing
 NPM743-7746_m2_NPM744_240519_190001_002_NoNo does not exist, processing
 NPM743-7746_m3_NPM745_240519_190001_002_NoNo does not exist, processing
 NPM743-7746_m4_NPM746_240519_190001_002_NoNo does not exist, processing
 NPM743-7746_m1_NPM743_240520_070001_003_NoNo does not exist, processing
 NPM743-7746_m2_NPM744_240520_070001_003_NoNo does not exist, processing
 NPM743-7746_m3_NPM745_240520_070001_003_NoNo does not exist, processing
 NPM743-7746_m4_NPM746_240520_070001_003_NoNo does not exist, processing
 NPM743-7746_m1_NPM743_240520_190001_004_NoNo does not exist, processing
 NPM743-7746_m2_NPM744_240520_190001_004_NoNo does not exist, processing
 NPM743-7746_m3_NPM745_240520_190001_004_NoNo does not exist, processing
 NPM743-7746_m4_NPM746_240520_190001_004_NoNo does not exist, processing
 NPM743-7746_m1_NPM743_240521_070002_005_NoNo does not exist, processing
 NPM743-7746_m2_NPM744_240521_070002_005_NoNo does not exist, processing
 NPM743-7746_m4_NPM746_240521_070002_005_NoNo does not exist, processing
 NPM743-7746_m1_NPM743_240521_190002_006_NoNo does not exist, processing
 NPM743-7746_m2_NPM744_240521_190002_006_NoNo does not exist, processing
 NPM743-7746_m3_NPM745_240521_190002_006_NoNo does not exist, processing
 NPM743-7746_m4_NPM746_240521_190002_006_NoNo does not exist, processing
 NPM743-7746_m1_NPM743_240522_070003_007_NoNo does not exist, processing
 NPM743-7746_m2_NPM744_240522_070003_007_NoNo does not exist, processing
 NPM743-7746_m3_NPM745_240522_070003_007_NoNo does not exist, processing
 NPM743-7746_m4_NPM746_240522_070003_007_NoNo does not exist, processing
 NPM743-7746_m1_NPM743_240522_190003_008_NoNo does not exist, processing
 NPM743-7746_m2_NPM744_240522_190003_008_NoNo does not exist, processing
 NPM743-7746_m3_NPM745_240522_190003_008_NoNo does not exist, processing
 NPM743-7746_m4_NPM746_240522_190003_008_NoNo does not exist, processing
 NPM743-7746_m1_NPM743_240523_070004_009_NoNo does not exist, processing
 NPM743-7746_m2_NPM744_240523_070004_009_NoNo does not exist, processing
 NPM743-7746_m3_NPM745_240523_070004_009_NoNo does not exist, processing
 NPM743-7746_m4_NPM746_240523_070004_009_NoNo does not exist, processing
 NPM743-7746_m1_NPM743_240523_190004_010_NoNo does not exist, processing
 NPM743-7746_m2_NPM744_240523_190004_010_NoNo does not exist, processing
 NPM743-7746_m3_NPM745_240523_190004_010_NoNo does not exist, processing
 NPM743-7746_m4_NPM746_240523_190004_010_NoNo does not exist, processing
 NPM743-7746_m1_NPM743_240524_070004_011_NoNo does not exist, processing
 NPM743-7746_m2_NPM744_240524_070004_011_NoNo does not exist, processing
 NPM743-7746_m4_NPM746_240524_070004_011_NoNo does not exist, processing
 NPM743-7746_m1_NPM743_240524_190005_012_NoNo does not exist, processing
 NPM743-7746_m2_NPM744_240524_190005_012_NoNo does not exist, processing
 NPM743-7746_m3_NPM745_240524_190005_012_NoNo does not exist, processing
 NPM743-7746_m4_NPM746_240524_190005_012_NoNo does not exist, processing
 NPM743-7746_m1_NPM743_240525_070005_013_NoNo does not exist, processing
 NPM743-7746_m2_NPM744_240525_070005_013_NoNo does not exist, processing
 NPM743-7746_m4_NPM746_240525_070005_013_NoNo does not exist, processing
 NPM743-7746_m1_NPM743_240525_190006_014_NoNo does not exist, processing
 NPM743-7746_m2_NPM744_240525_190006_014_NoNo does not exist, processing
 NPM743-7746_m3_NPM745_240525_190006_014_NoNo does not exist, processing
 NPM743-7746_m4_NPM746_240525_190006_014_NoNo does not exist, processing
 NPM743-7746_m1_NPM743_240526_070006_015_NoNo does not exist, processing
 NPM743-7746_m2_NPM744_240526_070006_015_NoNo does not exist, processing
 NPM743-7746_m4_NPM746_240526_070006_015_NoNo does not exist, processing
 NPM743-7746_m1_NPM743_240526_190007_016_NoNo does not exist, processing
 NPM743-7746_m2_NPM744_240526_190007_016_NoNo does not exist, processing
 NPM743-7746_m3_NPM745_240526_190007_016_NoNo does not exist, processing
 NPM743-7746_m4_NPM746_240526_190007_016_NoNo does not exist, processing
 NPM743-7746_m1_NPM743_240527_070007_017_NoNo does not exist, processing
 NPM743-7746_m2_NPM744_240527_070007_017_NoNo does not exist, processing
 NPM743-7746_m4_NPM746_240527_070007_017_NoNo does not exist, processing
 NPM743-7746_m1_NPM743_240527_190007_018_NoNo does not exist, processing
 NPM743-7746_m2_NPM744_240527_190007_018_NoNo does not exist, processing
 NPM743-7746_m3_NPM745_240527_190007_018_NoNo does not exist, processing
 NPM743-7746_m4_NPM746_240527_190007_018_NoNo does not exist, processing
 NPM743-7746_m1_NPM743_240528_070008_019_NoNo does not exist, processing
 NPM743-7746_m2_NPM744_240528_070008_019_NoNo does not exist, processing
 NPM743-7746_m4_NPM746_240528_070008_019_NoNo does not exist, processing
 NPM743-7746_m1_NPM743_240528_190008_020_NoNo does not exist, processing
 NPM743-7746_m2_NPM744_240528_190008_020_NoNo does not exist, processing
 NPM743-7746_m3_NPM745_240528_190008_020_NoNo does not exist, processing
 NPM743-7746_m4_NPM746_240528_190008_020_NoNo does not exist, processing
 NPM743-7746_m1_NPM743_240529_070008_021_NoNo does not exist, processing
 NPM743-7746_m2_NPM744_240529_070008_021_NoNo does not exist, processing
 NPM743-7746_m3_NPM745_240529_070008_021_NoNo does not exist, processing
 NPM743-7746_m4_NPM746_240529_070008_021_NoNo does not exist, processing
 NPM743-7746_m1_NPM743_240529_190009_022_NoNo does not exist, processing
 NPM743-7746_m2_NPM744_240529_190009_022_NoNo does not exist, processing
 NPM743-7746_m3_NPM745_240529_190009_022_NoNo does not exist, processing
 NPM743-7746_m4_NPM746_240529_190009_022_NoNo does not exist, processing
 NPM743-7746_m1_NPM743_240530_070009_023_NoNo does not exist, processing
 NPM743-7746_m2_NPM744_240530_070009_023_NoNo does not exist, processing
 NPM743-7746_m3_NPM745_240530_070009_023_NoNo does not exist, processing
 NPM743-7746_m4_NPM746_240530_070009_023_NoNo does not exist, processing
 NPM743-7746_m1_NPM743_240530_190009_024_NoNo does not exist, processing
 NPM743-7746_m2_NPM744_240530_190009_024_NoNo does not exist, processing
 NPM743-7746_m4_NPM746_240530_190009_024_NoNo does not exist, processing
 NPM743-7746_m1_NPM743_240531_070010_025_NoNo does not exist, processing
 NPM743-7746_m2_NPM744_240531_070010_025_NoNo does not exist, processing
 NPM743-7746_m3_NPM745_240531_070010_025_NoNo does not exist, processing
 NPM743-7746_m4_NPM746_240531_070010_025_NoNo does not exist, processing
 NPM743-7746_m1_NPM743_240531_190010_026_NoNo does not exist, processing
 NPM743-7746_m2_NPM744_240531_190010_026_NoNo does not exist, processing
 NPM743-7746_m4_NPM746_240531_190010_026_NoNo does not exist, processing
 NPM743-7746_m1_NPM743_240601_070011_027_NoNo does not exist, processing
 NPM743-7746_m2_NPM744_240601_070011_027_NoNo does not exist, processing
 NPM743-7746_m4_NPM746_240601_070011_027_NoNo does not exist, processing
 NPM743-7746_m1_NPM743_240601_190011_028_NoNo does not exist, processing
 NPM743-7746_m2_NPM744_240601_190011_028_NoNo does not exist, processing
 NPM743-7746_m4_NPM746_240601_190011_028_NoNo does not exist, processing
 NPM743-7746_m1_NPM743_240602_070012_029_NoNo does not exist, processing
 NPM743-7746_m2_NPM744_240602_070012_029_NoNo does not exist, processing
 NPM743-7746_m4_NPM746_240602_070012_029_NoNo does not exist, processing
 NPM743-7746_m1_NPM743_240602_190012_030_NoNo does not exist, processing
 NPM743-7746_m2_NPM744_240602_190012_030_NoNo does not exist, processing
 NPM743-7746_m3_NPM745_240602_190012_030_NoNo does not exist, processing
 NPM743-7746_m4_NPM746_240602_190012_030_NoNo does not exist, processing
 NPM743-7746_m1_NPM743_240603_070013_031_NoNo does not exist, processing
 NPM743-7746_m2_NPM744_240603_070013_031_NoNo does not exist, processing
 NPM743-7746_m3_NPM745_240603_070013_031_NoNo does not exist, processing
 NPM743-7746_m4_NPM746_240603_070013_031_NoNo does not exist, processing
 NPM743-7746_m1_NPM743_240603_190013_032_NoNo does not exist, processing
 NPM743-7746_m2_NPM744_240603_190013_032_NoNo does not exist, processing
 NPM743-7746_m3_NPM745_240603_190013_032_NoNo does not exist, processing
 NPM743-7746_m4_NPM746_240603_190013_032_NoNo does not exist, processing
 NPM743-7746_m1_NPM743_240604_070014_033_NoNo does not exist, processing
 NPM743-7746_m2_NPM744_240604_070014_033_NoNo does not exist, processing
 NPM743-7746_m4_NPM746_240604_070014_033_NoNo does not exist, processing
 NPM743-7746_m1_NPM743_240604_190014_034_NoNo does not exist, processing
 NPM743-7746_m2_NPM744_240604_190014_034_NoNo does not exist, processing
 NPM743-7746_m4_NPM746_240604_190014_034_NoNo does not exist, processing
 NPM743-7746_m1_NPM743_240605_070014_035_NoNo does not exist, processing
 NPM743-7746_m2_NPM744_240605_070014_035_NoNo does not exist, processing
 NPM743-7746_m3_NPM745_240605_070014_035_NoNo does not exist, processing
 NPM743-7746_m4_NPM746_240605_070014_035_NoNo does not exist, processing
 NPM743-7746_m1_NPM743_240605_190015_036_NoNo does not exist, processing
 NPM743-7746_m2_NPM744_240605_190015_036_NoNo does not exist, processing
 NPM743-7746_m3_NPM745_240605_190015_036_NoNo does not exist, processing
 NPM743-7746_m4_NPM746_240605_190015_036_NoNo does not exist, processing
 NPM743-7746_m1_NPM743_240606_070015_037_NoNo does not exist, processing
 NPM743-7746_m2_NPM744_240606_070015_037_NoNo does not exist, processing
 NPM743-7746_m3_NPM745_240606_070015_037_NoNo does not exist, processing
 NPM743-7746_m4_NPM746_240606_070015_037_NoNo does not exist, processing
 NPM743-7746_m1_NPM743_240606_190016_038_NoNo does not exist, processing
 NPM743-7746_m2_NPM744_240606_190016_038_NoNo does not exist, processing
 NPM743-7746_m3_NPM745_240606_190016_038_NoNo does not exist, processing
 NPM743-7746_m4_NPM746_240606_190016_038_NoNo does not exist, processing
 NPM743-7746_m1_NPM743_240607_070016_039_NoNo does not exist, processing
 NPM743-7746_m2_NPM744_240607_070016_039_NoNo does not exist, processing
 NPM743-7746_m3_NPM745_240607_070016_039_NoNo does not exist, processing
 NPM743-7746_m4_NPM746_240607_070016_039_NoNo does not exist, processing
 NPM743-7746_m1_NPM743_240607_190017_040_NoNo does not exist, processing
 NPM743-7746_m2_NPM744_240607_190017_040_NoNo does not exist, processing
 NPM743-7746_m3_NPM745_240607_190017_040_NoNo does not exist, processing
 NPM743-7746_m4_NPM746_240607_190017_040_NoNo does not exist, processing
 NPM743-7746_m1_NPM743_240608_070017_041_NoNo does not exist, processing
 NPM743-7746_m2_NPM744_240608_070017_041_NoNo does not exist, processing
 NPM743-7746_m4_NPM746_240608_070017_041_NoNo does not exist, processing
 NPM743-7746_m1_NPM743_240608_190017_042_NoNo does not exist, processing
 NPM743-7746_m2_NPM744_240608_190017_042_NoNo does not exist, processing
 NPM743-7746_m3_NPM745_240608_190017_042_NoNo does not exist, processing
 NPM743-7746_m4_NPM746_240608_190017_042_NoNo does not exist, processing
 NPM743-7746_m1_NPM743_240609_070018_043_NoNo does not exist, processing
 NPM743-7746_m2_NPM744_240609_070018_043_NoNo does not exist, processing
 NPM743-7746_m4_NPM746_240609_070018_043_NoNo does not exist, processing
 NPM743-7746_m1_NPM743_240609_190018_044_NoNo does not exist, processing
 NPM743-7746_m2_NPM744_240609_190018_044_NoNo does not exist, processing
 NPM743-7746_m3_NPM745_240609_190018_044_NoNo does not exist, processing
 NPM743-7746_m4_NPM746_240609_190018_044_NoNo does not exist, processing
 NPM743-7746_m1_NPM743_240610_070019_045_NoNo does not exist, processing
 NPM743-7746_m2_NPM744_240610_070019_045_NoNo does not exist, processing
 NPM743-7746_m4_NPM746_240610_070019_045_NoNo does not exist, processing
 NPM743-7746_m1_NPM743_240610_190019_046_NoNo does not exist, processing
 NPM743-7746_m2_NPM744_240610_190019_046_NoNo does not exist, processing
 NPM743-7746_m4_NPM746_240610_190019_046_NoNo does not exist, processing
 NPM743-7746_m1_NPM743_240611_070020_047_NoNo does not exist, processing
 NPM743-7746_m2_NPM744_240611_070020_047_NoNo does not exist, processing
 NPM743-7746_m3_NPM745_240611_070020_047_NoNo does not exist, processing
 NPM743-7746_m4_NPM746_240611_070020_047_NoNo does not exist, processing
 NPM743-7746_m1_NPM743_240611_190020_048_NoNo does not exist, processing
 NPM743-7746_m2_NPM744_240611_190020_048_NoNo does not exist, processing
 NPM743-7746_m3_NPM745_240611_190020_048_NoNo does not exist, processing
 NPM743-7746_m4_NPM746_240611_190020_048_NoNo does not exist, processing
 NPM743-7746_m1_NPM743_240612_070020_049_NoNo does not exist, processing
 NPM743-7746_m2_NPM744_240612_070020_049_NoNo does not exist, processing
 NPM743-7746_m3_NPM745_240612_070020_049_NoNo does not exist, processing
 NPM743-7746_m4_NPM746_240612_070020_049_NoNo does not exist, processing
 NPM743-7746_m3_NPM745_240521_070002_005_NoSz does not exist, processing
 NPM743-7746_m3_NPM745_240524_070004_011_NoSz does not exist, processing
 NPM743-7746_m3_NPM745_240525_070005_013_NoSz does not exist, processing
 NPM743-7746_m3_NPM745_240526_070006_015_NoSz does not exist, processing
 NPM743-7746_m3_NPM745_240527_070007_017_NoSz does not exist, processing
 NPM743-7746_m3_NPM745_240528_070008_019_NoSz does not exist, processing
 NPM743-7746_m3_NPM745_240530_190009_024_NoSz does not exist, processing
 NPM743-7746_m3_NPM745_240531_190010_026_NoSz does not exist, processing
 NPM743-7746_m3_NPM745_240601_070011_027_NoSz does not exist, processing
 NPM743-7746_m3_NPM745_240601_190011_028_NoSz does not exist, processing
 NPM743-7746_m3_NPM745_240602_070012_029_NoSz does not exist, processing
 NPM743-7746_m3_NPM745_240604_070014_033_NoSz does not exist, processing
 NPM743-7746_m3_NPM745_240604_190014_034_NoSz does not exist, processing
 NPM743-7746_m3_NPM745_240608_070017_041_NoSz does not exist, processing
 NPM743-7746_m3_NPM745_240609_070018_043_NoSz does not exist, processing
 NPM743-7746_m3_NPM745_240610_070019_045_NoSz does not exist, processing
 NPM743-7746_m3_NPM745_240610_190019_046_NoSz does not exist, processing
 NPM747-750_m1_NPM747_240412_110636_000_NoNo does not exist, processing
 NPM747-750_m2_NPM748_240412_110636_000_NoNo does not exist, processing
 NPM747-750_m3_NPM749_240412_110636_000_NoNo does not exist, processing
 NPM747-750_m4_NPM750_240412_110636_000_NoNo does not exist, processing
 NPM747-750_m1_NPM747_240413_070002_001_NoNo does not exist, processing
 NPM747-750_m2_NPM748_240413_070002_001_NoNo does not exist, processing
 NPM747-750_m3_NPM749_240413_070002_001_NoNo does not exist, processing
 NPM747-750_m4_NPM750_240413_070002_001_NoNo does not exist, processing
 NPM747-750_m1_NPM747_240413_190003_002_NoNo does not exist, processing
 NPM747-750_m2_NPM748_240413_190003_002_NoNo does not exist, processing
 NPM747-750_m3_NPM749_240413_190003_002_NoNo does not exist, processing
 NPM747-750_m4_NPM750_240413_190003_002_NoNo does not exist, processing
 NPM747-750_m1_NPM747_240414_070002_003_NoNo does not exist, processing
 NPM747-750_m2_NPM748_240414_070002_003_NoNo does not exist, processing
 NPM747-750_m3_NPM749_240414_070002_003_NoNo does not exist, processing
 NPM747-750_m4_NPM750_240414_070002_003_NoNo does not exist, processing
 NPM747-750_m1_NPM747_240414_173858_000_NoNo does not exist, processing
 NPM747-750_m2_NPM748_240414_173858_000_NoNo does not exist, processing
 NPM747-750_m3_NPM749_240414_173858_000_NoNo does not exist, processing
 NPM747-750_m4_NPM750_240414_173858_000_NoNo does not exist, processing
 NPM747-750_m1_NPM747_240415_070012_001_NoNo does not exist, processing
 NPM747-750_m2_NPM748_240415_070012_001_NoNo does not exist, processing
 NPM747-750_m3_NPM749_240415_070012_001_NoNo does not exist, processing
 NPM747-750_m4_NPM750_240415_070012_001_NoNo does not exist, processing
 NPM747-750_m1_NPM747_240415_190030_002_NoNo does not exist, processing
 NPM747-750_m2_NPM748_240415_190030_002_NoNo does not exist, processing
 NPM747-750_m3_NPM749_240415_190030_002_NoNo does not exist, processing
 NPM747-750_m4_NPM750_240415_190030_002_NoNo does not exist, processing
 NPM747-750_m1_NPM747_240416_070043_003_NoNo does not exist, processing
 NPM747-750_m2_NPM748_240416_070043_003_NoNo does not exist, processing
 NPM747-750_m3_NPM749_240416_070043_003_NoNo does not exist, processing
 NPM747-750_m4_NPM750_240416_070043_003_NoNo does not exist, processing
 NPM747-750_m1_NPM747_240416_190103_004_NoNo does not exist, processing
 NPM747-750_m2_NPM748_240416_190103_004_NoNo does not exist, processing
 NPM747-750_m3_NPM749_240416_190103_004_NoNo does not exist, processing
 NPM747-750_m4_NPM750_240416_190103_004_NoNo does not exist, processing
 NPM747-750_m1_NPM747_240417_070116_005_NoNo does not exist, processing
 NPM747-750_m2_NPM748_240417_070116_005_NoNo does not exist, processing
 NPM747-750_m3_NPM749_240417_070116_005_NoNo does not exist, processing
 NPM747-750_m4_NPM750_240417_070116_005_NoNo does not exist, processing
 NPM747-750_m1_NPM747_240417_190135_006_NoNo does not exist, processing
 NPM747-750_m2_NPM748_240417_190135_006_NoNo does not exist, processing
 NPM747-750_m3_NPM749_240417_190135_006_NoNo does not exist, processing
 NPM747-750_m4_NPM750_240417_190135_006_NoNo does not exist, processing
 NPM747-750_m1_NPM747_240418_070229_007_NoNo does not exist, processing
 NPM747-750_m2_NPM748_240418_070229_007_NoNo does not exist, processing
 NPM747-750_m3_NPM749_240418_070229_007_NoNo does not exist, processing
 NPM747-750_m4_NPM750_240418_070229_007_NoNo does not exist, processing
 NPM747-750_m1_NPM747_240418_190249_008_NoNo does not exist, processing
 NPM747-750_m2_NPM748_240418_190249_008_NoNo does not exist, processing
 NPM747-750_m3_NPM749_240418_190249_008_NoNo does not exist, processing
 NPM747-750_m4_NPM750_240418_190249_008_NoNo does not exist, processing
 NPM747-750_m1_NPM747_240419_070300_009_NoNo does not exist, processing
 NPM747-750_m2_NPM748_240419_070300_009_NoNo does not exist, processing
 NPM747-750_m3_NPM749_240419_070300_009_NoNo does not exist, processing
 NPM747-750_m4_NPM750_240419_070300_009_NoNo does not exist, processing
 NPM747-750_m1_NPM747_240419_190322_010_NoNo does not exist, processing
 NPM747-750_m2_NPM748_240419_190322_010_NoNo does not exist, processing
 NPM747-750_m3_NPM749_240419_190322_010_NoNo does not exist, processing
 NPM747-750_m4_NPM750_240419_190322_010_NoNo does not exist, processing
 NPM747-750_m1_NPM747_240420_070334_011_NoNo does not exist, processing
 NPM747-750_m2_NPM748_240420_070334_011_NoNo does not exist, processing
 NPM747-750_m3_NPM749_240420_070334_011_NoNo does not exist, processing
 NPM747-750_m4_NPM750_240420_070334_011_NoNo does not exist, processing
 NPM747-750_m1_NPM747_240420_190354_012_NoNo does not exist, processing
 NPM747-750_m2_NPM748_240420_190354_012_NoNo does not exist, processing
 NPM747-750_m3_NPM749_240420_190354_012_NoNo does not exist, processing
 NPM747-750_m4_NPM750_240420_190354_012_NoNo does not exist, processing
 NPM747-750_m1_NPM747_240421_070406_013_NoNo does not exist, processing
 NPM747-750_m2_NPM748_240421_070406_013_NoNo does not exist, processing
 NPM747-750_m3_NPM749_240421_070406_013_NoNo does not exist, processing
 NPM747-750_m4_NPM750_240421_070406_013_NoNo does not exist, processing
 NPM747-750_m1_NPM747_240421_190426_014_NoNo does not exist, processing
 NPM747-750_m2_NPM748_240421_190426_014_NoNo does not exist, processing
 NPM747-750_m3_NPM749_240421_190426_014_NoNo does not exist, processing
 NPM747-750_m4_NPM750_240421_190426_014_NoNo does not exist, processing
 NPM747-750_m1_NPM747_240422_070438_015_NoNo does not exist, processing
 NPM747-750_m2_NPM748_240422_070438_015_NoNo does not exist, processing
 NPM747-750_m3_NPM749_240422_070438_015_NoNo does not exist, processing
 NPM747-750_m4_NPM750_240422_070438_015_NoNo does not exist, processing
 NPM747-750_m1_NPM747_240422_190457_016_NoNo does not exist, processing
 NPM747-750_m2_NPM748_240422_190457_016_NoNo does not exist, processing
 NPM747-750_m3_NPM749_240422_190457_016_NoNo does not exist, processing
 NPM747-750_m4_NPM750_240422_190457_016_NoNo does not exist, processing
 NPM747-750_m1_NPM747_240423_070521_017_NoNo does not exist, processing
 NPM747-750_m2_NPM748_240423_070521_017_NoNo does not exist, processing
 NPM747-750_m3_NPM749_240423_070521_017_NoNo does not exist, processing
 NPM747-750_m4_NPM750_240423_070521_017_NoNo does not exist, processing
 NPM747-750_m1_NPM747_240423_190539_018_NoNo does not exist, processing
 NPM747-750_m2_NPM748_240423_190539_018_NoNo does not exist, processing
 NPM747-750_m3_NPM749_240423_190539_018_NoNo does not exist, processing
 NPM747-750_m4_NPM750_240423_190539_018_NoNo does not exist, processing
 NPM747-750_m1_NPM747_240424_070552_019_NoNo does not exist, processing
 NPM747-750_m2_NPM748_240424_070552_019_NoNo does not exist, processing
 NPM747-750_m3_NPM749_240424_070552_019_NoNo does not exist, processing
 NPM747-750_m4_NPM750_240424_070552_019_NoNo does not exist, processing
 NPM747-750_m1_NPM747_240424_190613_020_NoNo does not exist, processing
 NPM747-750_m2_NPM748_240424_190613_020_NoNo does not exist, processing
 NPM747-750_m3_NPM749_240424_190613_020_NoNo does not exist, processing
 NPM747-750_m4_NPM750_240424_190613_020_NoNo does not exist, processing
 NPM747-750_m1_NPM747_240425_070623_021_NoNo does not exist, processing
 NPM747-750_m2_NPM748_240425_070623_021_NoNo does not exist, processing
 NPM747-750_m3_NPM749_240425_070623_021_NoNo does not exist, processing
 NPM747-750_m4_NPM750_240425_070623_021_NoNo does not exist, processing
 NPM747-750_m1_NPM747_240425_190644_022_NoNo does not exist, processing
 NPM747-750_m2_NPM748_240425_190644_022_NoNo does not exist, processing
 NPM747-750_m3_NPM749_240425_190644_022_NoNo does not exist, processing
 NPM747-750_m4_NPM750_240425_190644_022_NoNo does not exist, processing
 NPM747-750_m1_NPM747_240426_070657_023_NoNo does not exist, processing
 NPM747-750_m2_NPM748_240426_070657_023_NoNo does not exist, processing
 NPM747-750_m3_NPM749_240426_070657_023_NoNo does not exist, processing
 NPM747-750_m4_NPM750_240426_070657_023_NoNo does not exist, processing
 NPM747-750_m1_NPM747_240426_190717_024_NoNo does not exist, processing
 NPM747-750_m2_NPM748_240426_190717_024_NoNo does not exist, processing
 NPM747-750_m3_NPM749_240426_190717_024_NoNo does not exist, processing
 NPM747-750_m4_NPM750_240426_190717_024_NoNo does not exist, processing
 NPM747-750_m1_NPM747_240427_070730_025_NoNo does not exist, processing
 NPM747-750_m2_NPM748_240427_070730_025_NoNo does not exist, processing
 NPM747-750_m3_NPM749_240427_070730_025_NoNo does not exist, processing
 NPM747-750_m4_NPM750_240427_070730_025_NoNo does not exist, processing
 NPM747-750_m1_NPM747_240427_190752_026_NoNo does not exist, processing
 NPM747-750_m2_NPM748_240427_190752_026_NoNo does not exist, processing
 NPM747-750_m3_NPM749_240427_190752_026_NoNo does not exist, processing
 NPM747-750_m4_NPM750_240427_190752_026_NoNo does not exist, processing
 NPM747-750_m1_NPM747_240428_070805_027_NoNo does not exist, processing
 NPM747-750_m2_NPM748_240428_070805_027_NoNo does not exist, processing
 NPM747-750_m3_NPM749_240428_070805_027_NoNo does not exist, processing
 NPM747-750_m4_NPM750_240428_070805_027_NoNo does not exist, processing
 NPM747-750_m1_NPM747_240428_190823_028_NoNo does not exist, processing
 NPM747-750_m2_NPM748_240428_190823_028_NoNo does not exist, processing
 NPM747-750_m3_NPM749_240428_190823_028_NoNo does not exist, processing
 NPM747-750_m4_NPM750_240428_190823_028_NoNo does not exist, processing
 NPM747-750_m1_NPM747_240429_070858_029_NoNo does not exist, processing
 NPM747-750_m2_NPM748_240429_070858_029_NoNo does not exist, processing
 NPM747-750_m3_NPM749_240429_070858_029_NoNo does not exist, processing
 NPM747-750_m4_NPM750_240429_070858_029_NoNo does not exist, processing
 NPM747-750_m1_NPM747_240429_190934_030_NoNo does not exist, processing
 NPM747-750_m2_NPM748_240429_190934_030_NoNo does not exist, processing
 NPM747-750_m3_NPM749_240429_190934_030_NoNo does not exist, processing
 NPM747-750_m4_NPM750_240429_190934_030_NoNo does not exist, processing
 NPM747-750_m1_NPM747_240430_070945_031_NoNo does not exist, processing
 NPM747-750_m2_NPM748_240430_070945_031_NoNo does not exist, processing
 NPM747-750_m3_NPM749_240430_070945_031_NoNo does not exist, processing
 NPM747-750_m4_NPM750_240430_070945_031_NoNo does not exist, processing
 NPM747-750_m1_NPM747_240430_191004_032_NoNo does not exist, processing
 NPM747-750_m2_NPM748_240430_191004_032_NoNo does not exist, processing
 NPM747-750_m3_NPM749_240430_191004_032_NoNo does not exist, processing
 NPM747-750_m4_NPM750_240430_191004_032_NoNo does not exist, processing
 NPM747-750_m1_NPM747_240501_071017_033_NoNo does not exist, processing
 NPM747-750_m2_NPM748_240501_071017_033_NoNo does not exist, processing
 NPM747-750_m3_NPM749_240501_071017_033_NoNo does not exist, processing
 NPM747-750_m4_NPM750_240501_071017_033_NoNo does not exist, processing
 NPM747-750_m1_NPM747_240501_191030_034_NoNo does not exist, processing
 NPM747-750_m2_NPM748_240501_191030_034_NoNo does not exist, processing
 NPM747-750_m3_NPM749_240501_191030_034_NoNo does not exist, processing
 NPM747-750_m4_NPM750_240501_191030_034_NoNo does not exist, processing
 NPM747-750_m1_NPM747_240502_071045_035_NoNo does not exist, processing
 NPM747-750_m2_NPM748_240502_071045_035_NoNo does not exist, processing
 NPM747-750_m3_NPM749_240502_071045_035_NoNo does not exist, processing
 NPM747-750_m4_NPM750_240502_071045_035_NoNo does not exist, processing
 NPM747-750_m1_NPM747_240502_191100_036_NoNo does not exist, processing
 NPM747-750_m2_NPM748_240502_191100_036_NoNo does not exist, processing
 NPM747-750_m3_NPM749_240502_191100_036_NoNo does not exist, processing
 NPM747-750_m4_NPM750_240502_191100_036_NoNo does not exist, processing
 NPM747-750_m1_NPM747_240503_071111_037_NoNo does not exist, processing
 NPM747-750_m2_NPM748_240503_071111_037_NoNo does not exist, processing
 NPM747-750_m3_NPM749_240503_071111_037_NoNo does not exist, processing
 NPM747-750_m4_NPM750_240503_071111_037_NoNo does not exist, processing
 NPM747-750_m1_NPM747_240503_191150_038_NoNo does not exist, processing
 NPM747-750_m2_NPM748_240503_191150_038_NoNo does not exist, processing
 NPM747-750_m3_NPM749_240503_191150_038_NoNo does not exist, processing
 NPM747-750_m4_NPM750_240503_191150_038_NoNo does not exist, processing
 NPM747-750_m1_NPM747_240504_071202_039_NoNo does not exist, processing
 NPM747-750_m2_NPM748_240504_071202_039_NoNo does not exist, processing
 NPM747-750_m3_NPM749_240504_071202_039_NoNo does not exist, processing
 NPM747-750_m4_NPM750_240504_071202_039_NoNo does not exist, processing
 NPM747-750_m1_NPM747_240504_191226_040_NoNo does not exist, processing
 NPM747-750_m2_NPM748_240504_191226_040_NoNo does not exist, processing
 NPM747-750_m3_NPM749_240504_191226_040_NoNo does not exist, processing
 NPM747-750_m4_NPM750_240504_191226_040_NoNo does not exist, processing
 NPM747-750_m1_NPM747_240505_071239_041_NoNo does not exist, processing
 NPM747-750_m2_NPM748_240505_071239_041_NoNo does not exist, processing
 NPM747-750_m3_NPM749_240505_071239_041_NoNo does not exist, processing
 NPM747-750_m4_NPM750_240505_071239_041_NoNo does not exist, processing
 NPM747-750_m1_NPM747_240505_191253_042_NoNo does not exist, processing
 NPM747-750_m2_NPM748_240505_191253_042_NoNo does not exist, processing
 NPM747-750_m3_NPM749_240505_191253_042_NoNo does not exist, processing
 NPM747-750_m1_NPM747_240506_071304_043_NoNo does not exist, processing
 NPM747-750_m2_NPM748_240506_071304_043_NoNo does not exist, processing
 NPM747-750_m3_NPM749_240506_071304_043_NoNo does not exist, processing
 NPM747-750_m4_NPM750_240506_071304_043_NoNo does not exist, processing
 NPM747-750_m1_NPM747_240506_191342_044_NoNo does not exist, processing
 NPM747-750_m2_NPM748_240506_191342_044_NoNo does not exist, processing
 NPM747-750_m3_NPM749_240506_191342_044_NoNo does not exist, processing
 NPM747-750_m4_NPM750_240506_191342_044_NoNo does not exist, processing
 NPM747-750_m1_NPM747_240507_071355_045_NoNo does not exist, processing
 NPM747-750_m2_NPM748_240507_071355_045_NoNo does not exist, processing
 NPM747-750_m3_NPM749_240507_071355_045_NoNo does not exist, processing
 NPM747-750_m4_NPM750_240507_071355_045_NoNo does not exist, processing
 NPM747-750_m1_NPM747_240507_191415_046_NoNo does not exist, processing
 NPM747-750_m2_NPM748_240507_191415_046_NoNo does not exist, processing
 NPM747-750_m3_NPM749_240507_191415_046_NoNo does not exist, processing
 NPM747-750_m4_NPM750_240507_191415_046_NoNo does not exist, processing
 NPM747-750_m1_NPM747_240508_071429_047_NoNo does not exist, processing
 NPM747-750_m2_NPM748_240508_071429_047_NoNo does not exist, processing
 NPM747-750_m3_NPM749_240508_071429_047_NoNo does not exist, processing
 NPM747-750_m4_NPM750_240508_071429_047_NoNo does not exist, processing
 NPM747-750_m1_NPM747_240508_191448_048_NoNo does not exist, processing
 NPM747-750_m2_NPM748_240508_191448_048_NoNo does not exist, processing
 NPM747-750_m3_NPM749_240508_191448_048_NoNo does not exist, processing
 NPM747-750_m4_NPM750_240508_191448_048_NoNo does not exist, processing
 NPM747-750_m1_NPM747_240509_071510_049_NoNo does not exist, processing
 NPM747-750_m2_NPM748_240509_071510_049_NoNo does not exist, processing
 NPM747-750_m3_NPM749_240509_071510_049_NoNo does not exist, processing
 NPM747-750_m4_NPM750_240509_071510_049_NoNo does not exist, processing
 NPM747-750_m1_NPM747_240509_191530_050_NoNo does not exist, processing
 NPM747-750_m2_NPM748_240509_191530_050_NoNo does not exist, processing
 NPM747-750_m3_NPM749_240509_191530_050_NoNo does not exist, processing
 NPM747-750_m4_NPM750_240509_191530_050_NoNo does not exist, processing
 NPM747-750_m1_NPM747_240510_071543_051_NoNo does not exist, processing
 NPM747-750_m2_NPM748_240510_071543_051_NoNo does not exist, processing
 NPM747-750_m3_NPM749_240510_071543_051_NoNo does not exist, processing
 NPM747-750_m4_NPM750_240510_071543_051_NoNo does not exist, processing
 NPM747-750_m1_NPM747_240510_191601_052_NoNo does not exist, processing
 NPM747-750_m2_NPM748_240510_191601_052_NoNo does not exist, processing
 NPM747-750_m3_NPM749_240510_191601_052_NoNo does not exist, processing
 NPM747-750_m4_NPM750_240510_191601_052_NoNo does not exist, processing
 NPM747-750_m1_NPM747_240511_071612_053_NoNo does not exist, processing
 NPM747-750_m2_NPM748_240511_071612_053_NoNo does not exist, processing
 NPM747-750_m3_NPM749_240511_071612_053_NoNo does not exist, processing
 NPM747-750_m4_NPM750_240511_071612_053_NoNo does not exist, processing
 NPM747-750_m1_NPM747_240511_191629_054_NoNo does not exist, processing
 NPM747-750_m2_NPM748_240511_191629_054_NoNo does not exist, processing
 NPM747-750_m3_NPM749_240511_191629_054_NoNo does not exist, processing
 NPM747-750_m4_NPM750_240511_191629_054_NoNo does not exist, processing
 NPM747-750_m1_NPM747_240512_071643_055_NoNo does not exist, processing
 NPM747-750_m2_NPM748_240512_071643_055_NoNo does not exist, processing
 NPM747-750_m3_NPM749_240512_071643_055_NoNo does not exist, processing
 NPM747-750_m4_NPM750_240512_071643_055_NoNo does not exist, processing
 NPM747-750_m1_NPM747_240512_191658_056_NoNo does not exist, processing
 NPM747-750_m2_NPM748_240512_191658_056_NoNo does not exist, processing
 NPM747-750_m3_NPM749_240512_191658_056_NoNo does not exist, processing
 NPM747-750_m4_NPM750_240512_191658_056_NoNo does not exist, processing
 NPM747-750_m1_NPM747_240513_071726_057_NoNo does not exist, processing
 NPM747-750_m2_NPM748_240513_071726_057_NoNo does not exist, processing
 NPM747-750_m3_NPM749_240513_071726_057_NoNo does not exist, processing
 NPM747-750_m4_NPM750_240513_071726_057_NoNo does not exist, processing
 NPM747-750_m1_NPM747_240513_191832_058_NoNo does not exist, processing
 NPM747-750_m2_NPM748_240513_191832_058_NoNo does not exist, processing
 NPM747-750_m3_NPM749_240513_191832_058_NoNo does not exist, processing
 NPM747-750_m4_NPM750_240513_191832_058_NoNo does not exist, processing
 NPM747-750_m1_NPM747_240514_071858_059_NoNo does not exist, processing
 NPM747-750_m2_NPM748_240514_071858_059_NoNo does not exist, processing
 NPM747-750_m3_NPM749_240514_071858_059_NoNo does not exist, processing
 NPM747-750_m1_NPM747_240514_191912_060_NoNo does not exist, processing
 NPM747-750_m2_NPM748_240514_191912_060_NoNo does not exist, processing
 NPM747-750_m3_NPM749_240514_191912_060_NoNo does not exist, processing
 NPM747-750_m4_NPM750_240514_191912_060_NoNo does not exist, processing
 NPM747-750_m1_NPM747_240515_071929_061_NoNo does not exist, processing
 NPM747-750_m2_NPM748_240515_071929_061_NoNo does not exist, processing
 NPM747-750_m3_NPM749_240515_071929_061_NoNo does not exist, processing
 NPM747-750_m4_NPM750_240515_071929_061_NoNo does not exist, processing
 NPM747-750_m1_NPM747_240515_191946_062_NoNo does not exist, processing
 NPM747-750_m2_NPM748_240515_191946_062_NoNo does not exist, processing
 NPM747-750_m3_NPM749_240515_191946_062_NoNo does not exist, processing
 NPM747-750_m4_NPM750_240515_191946_062_NoNo does not exist, processing
 NPM747-750_m1_NPM747_240516_072000_063_NoNo does not exist, processing
 NPM747-750_m2_NPM748_240516_072000_063_NoNo does not exist, processing
 NPM747-750_m3_NPM749_240516_072000_063_NoNo does not exist, processing
 NPM747-750_m4_NPM750_240516_072000_063_NoNo does not exist, processing
 NPM747-750_m1_NPM747_240516_192018_064_NoNo does not exist, processing
 NPM747-750_m2_NPM748_240516_192018_064_NoNo does not exist, processing
 NPM747-750_m3_NPM749_240516_192018_064_NoNo does not exist, processing
 NPM747-750_m4_NPM750_240516_192018_064_NoNo does not exist, processing
 NPM747-750_m1_NPM747_240517_072031_065_NoNo does not exist, processing
 NPM747-750_m2_NPM748_240517_072031_065_NoNo does not exist, processing
 NPM747-750_m3_NPM749_240517_072031_065_NoNo does not exist, processing
 NPM747-750_m4_NPM750_240517_072031_065_NoNo does not exist, processing
 NPM747-750_m1_NPM747_240517_192050_066_NoNo does not exist, processing
 NPM747-750_m2_NPM748_240517_192050_066_NoNo does not exist, processing
 NPM747-750_m3_NPM749_240517_192050_066_NoNo does not exist, processing
 NPM747-750_m4_NPM750_240517_192050_066_NoNo does not exist, processing
 NPM747-750_m1_NPM747_240518_072104_067_NoNo does not exist, processing
 NPM747-750_m2_NPM748_240518_072104_067_NoNo does not exist, processing
 NPM747-750_m3_NPM749_240518_072104_067_NoNo does not exist, processing
 NPM747-750_m1_NPM747_240518_192121_068_NoNo does not exist, processing
 NPM747-750_m2_NPM748_240518_192121_068_NoNo does not exist, processing
 NPM747-750_m3_NPM749_240518_192121_068_NoNo does not exist, processing
 NPM747-750_m1_NPM747_240519_072136_069_NoNo does not exist, processing
 NPM747-750_m2_NPM748_240519_072136_069_NoNo does not exist, processing
 NPM747-750_m3_NPM749_240519_072136_069_NoNo does not exist, processing
 NPM747-750_m4_NPM750_240519_072136_069_NoNo does not exist, processing
 NPM747-750_m1_NPM747_240519_192155_070_NoNo does not exist, processing
 NPM747-750_m2_NPM748_240519_192155_070_NoNo does not exist, processing
 NPM747-750_m3_NPM749_240519_192155_070_NoNo does not exist, processing
 NPM747-750_m4_NPM750_240519_192155_070_NoNo does not exist, processing
 NPM747-750_m1_NPM747_240520_072206_071_NoNo does not exist, processing
 NPM747-750_m2_NPM748_240520_072206_071_NoNo does not exist, processing
 NPM747-750_m3_NPM749_240520_072206_071_NoNo does not exist, processing
 NPM747-750_m4_NPM750_240520_072206_071_NoNo does not exist, processing
 NPM747-750_m1_NPM747_240520_192225_072_NoNo does not exist, processing
 NPM747-750_m2_NPM748_240520_192225_072_NoNo does not exist, processing
 NPM747-750_m3_NPM749_240520_192225_072_NoNo does not exist, processing
 NPM747-750_m4_NPM750_240520_192225_072_NoNo does not exist, processing
 NPM747-750_m1_NPM747_240521_072239_073_NoNo does not exist, processing
 NPM747-750_m2_NPM748_240521_072239_073_NoNo does not exist, processing
 NPM747-750_m3_NPM749_240521_072239_073_NoNo does not exist, processing
 NPM747-750_m4_NPM750_240521_072239_073_NoNo does not exist, processing
 NPM747-750_m1_NPM747_240521_192311_074_NoNo does not exist, processing
 NPM747-750_m2_NPM748_240521_192311_074_NoNo does not exist, processing
 NPM747-750_m3_NPM749_240521_192311_074_NoNo does not exist, processing
 NPM747-750_m4_NPM750_240521_192311_074_NoNo does not exist, processing
 NPM747-750_m1_NPM747_240522_072403_075_NoNo does not exist, processing
 NPM747-750_m2_NPM748_240522_072403_075_NoNo does not exist, processing
 NPM747-750_m3_NPM749_240522_072403_075_NoNo does not exist, processing
 NPM747-750_m4_NPM750_240522_072403_075_NoNo does not exist, processing
 NPM747-750_m1_NPM747_240522_192422_076_NoNo does not exist, processing
 NPM747-750_m2_NPM748_240522_192422_076_NoNo does not exist, processing
 NPM747-750_m3_NPM749_240522_192422_076_NoNo does not exist, processing
 NPM747-750_m4_NPM750_240522_192422_076_NoNo does not exist, processing
 NPM747-750_m4_NPM750_240505_191253_042_NoSz does not exist, processing
 NPM747-750_m4_NPM750_240514_071858_059_NoSz does not exist, processing
 NPM747-750_m4_NPM750_240518_072104_067_NoSz does not exist, processing
 NPM747-750_m4_NPM750_240518_192121_068_NoSz does not exist, processing
 NPM761-764_m1_NPM761_240623_165816_000_NoNo does not exist, processing
 NPM761-764_m2_NPM762_240623_165816_000_NoNo does not exist, processing
 NPM761-764_m3_NPM763_240623_165816_000_NoNo does not exist, processing
 NPM761-764_m4_NPM764_240623_165816_000_NoNo does not exist, processing
 NPM761-764_m1_NPM761_240624_070000_001_NoNo does not exist, processing
 NPM761-764_m2_NPM762_240624_070000_001_NoNo does not exist, processing
 NPM761-764_m3_NPM763_240624_070000_001_NoNo does not exist, processing
 NPM761-764_m4_NPM764_240624_070000_001_NoNo does not exist, processing
 NPM761-764_m1_NPM761_240624_190012_002_NoNo does not exist, processing
 NPM761-764_m2_NPM762_240624_190012_002_NoNo does not exist, processing
 NPM761-764_m3_NPM763_240624_190012_002_NoNo does not exist, processing
 NPM761-764_m4_NPM764_240624_190012_002_NoNo does not exist, processing
 NPM761-764_m1_NPM761_240624_230358_003_NoNo does not exist, processing
 NPM761-764_m2_NPM762_240624_230358_003_NoNo does not exist, processing
 NPM761-764_m3_NPM763_240624_230358_003_NoNo does not exist, processing
 NPM761-764_m4_NPM764_240624_230358_003_NoNo does not exist, processing
 NPM761-764_m1_NPM761_240625_110421_004_NoNo does not exist, processing
 NPM761-764_m2_NPM762_240625_110421_004_NoNo does not exist, processing
 NPM761-764_m3_NPM763_240625_110421_004_NoNo does not exist, processing
 NPM761-764_m4_NPM764_240625_110421_004_NoNo does not exist, processing
 NPM761-764_m1_NPM761_240625_225132_005_NoNo does not exist, processing
 NPM761-764_m2_NPM762_240625_225132_005_NoNo does not exist, processing
 NPM761-764_m3_NPM763_240625_225132_005_NoNo does not exist, processing
 NPM761-764_m4_NPM764_240625_225132_005_NoNo does not exist, processing
 NPM761-764_m1_NPM761_240626_060658_006_NoNo does not exist, processing
 NPM761-764_m2_NPM762_240626_060658_006_NoNo does not exist, processing
 NPM761-764_m3_NPM763_240626_060658_006_NoNo does not exist, processing
 NPM761-764_m4_NPM764_240626_060658_006_NoNo does not exist, processing
 NPM761-764_m1_NPM761_240626_180710_007_NoNo does not exist, processing
 NPM761-764_m2_NPM762_240626_180710_007_NoNo does not exist, processing
 NPM761-764_m3_NPM763_240626_180710_007_NoNo does not exist, processing
 NPM761-764_m4_NPM764_240626_180710_007_NoNo does not exist, processing
 NPM761-764_m1_NPM761_240626_234503_008_NoNo does not exist, processing
 NPM761-764_m2_NPM762_240626_234503_008_NoNo does not exist, processing
 NPM761-764_m3_NPM763_240626_234503_008_NoNo does not exist, processing
 NPM761-764_m4_NPM764_240626_234503_008_NoNo does not exist, processing
 NPM761-764_m1_NPM761_240627_114514_009_NoNo does not exist, processing
 NPM761-764_m2_NPM762_240627_114514_009_NoNo does not exist, processing
 NPM761-764_m3_NPM763_240627_114514_009_NoNo does not exist, processing
 NPM761-764_m4_NPM764_240627_114514_009_NoNo does not exist, processing
 NPM761-764_m1_NPM761_240627_205309_010_NoNo does not exist, processing
 NPM761-764_m2_NPM762_240627_205309_010_NoNo does not exist, processing
 NPM761-764_m3_NPM763_240627_205309_010_NoNo does not exist, processing
 NPM761-764_m4_NPM764_240627_205309_010_NoNo does not exist, processing
 NPM761-764_m1_NPM761_240628_080138_011_NoNo does not exist, processing
 NPM761-764_m2_NPM762_240628_080138_011_NoNo does not exist, processing
 NPM761-764_m3_NPM763_240628_080138_011_NoNo does not exist, processing
 NPM761-764_m4_NPM764_240628_080138_011_NoNo does not exist, processing
 NPM761-764_m1_NPM761_240628_200150_012_NoNo does not exist, processing
 NPM761-764_m2_NPM762_240628_200150_012_NoNo does not exist, processing
 NPM761-764_m3_NPM763_240628_200150_012_NoNo does not exist, processing
 NPM761-764_m4_NPM764_240628_200150_012_NoNo does not exist, processing
 NPM761-764_m1_NPM761_240628_221640_013_NoNo does not exist, processing
 NPM761-764_m2_NPM762_240628_221640_013_NoNo does not exist, processing
 NPM761-764_m3_NPM763_240628_221640_013_NoNo does not exist, processing
 NPM761-764_m4_NPM764_240628_221640_013_NoNo does not exist, processing
 NPM761-764_m1_NPM761_240629_101649_014_NoNo does not exist, processing
 NPM761-764_m2_NPM762_240629_101649_014_NoNo does not exist, processing
 NPM761-764_m3_NPM763_240629_101649_014_NoNo does not exist, processing
 NPM761-764_m4_NPM764_240629_101649_014_NoNo does not exist, processing
 NPM761-764_m1_NPM761_240629_170120_015_NoNo does not exist, processing
 NPM761-764_m2_NPM762_240629_170120_015_NoNo does not exist, processing
 NPM761-764_m3_NPM763_240629_170120_015_NoNo does not exist, processing
 NPM761-764_m4_NPM764_240629_170120_015_NoNo does not exist, processing
 NPM761-764_m1_NPM761_240629_201127_016_NoNo does not exist, processing
 NPM761-764_m2_NPM762_240629_201127_016_NoNo does not exist, processing
 NPM761-764_m3_NPM763_240629_201127_016_NoNo does not exist, processing
 NPM761-764_m4_NPM764_240629_201127_016_NoNo does not exist, processing
 NPM761-764_m1_NPM761_240630_005650_017_NoNo does not exist, processing
 NPM761-764_m2_NPM762_240630_005650_017_NoNo does not exist, processing
 NPM761-764_m3_NPM763_240630_005650_017_NoNo does not exist, processing
 NPM761-764_m4_NPM764_240630_005650_017_NoNo does not exist, processing
 NPM761-764_m1_NPM761_240630_045555_018_NoNo does not exist, processing
 NPM761-764_m2_NPM762_240630_045555_018_NoNo does not exist, processing
 NPM761-764_m3_NPM763_240630_045555_018_NoNo does not exist, processing
 NPM761-764_m4_NPM764_240630_045555_018_NoNo does not exist, processing
 NPM761-764_m1_NPM761_240630_102325_019_NoNo does not exist, processing
 NPM761-764_m2_NPM762_240630_102325_019_NoNo does not exist, processing
 NPM761-764_m3_NPM763_240630_102325_019_NoNo does not exist, processing
 NPM761-764_m4_NPM764_240630_102325_019_NoNo does not exist, processing
 NPM761-764_m1_NPM761_240701_093531_000_NoNo does not exist, processing
 NPM761-764_m2_NPM762_240701_093531_000_NoNo does not exist, processing
 NPM761-764_m3_NPM763_240701_093531_000_NoNo does not exist, processing
 NPM761-764_m4_NPM764_240701_093531_000_NoNo does not exist, processing
 NPM761-764_m1_NPM761_240702_064630_000_NoNo does not exist, processing
 NPM761-764_m2_NPM762_240702_064630_000_NoNo does not exist, processing
 NPM761-764_m3_NPM763_240702_064630_000_NoNo does not exist, processing
 NPM761-764_m4_NPM764_240702_064630_000_NoNo does not exist, processing
 NPM761-764_m1_NPM761_240702_092332_000_NoNo does not exist, processing
 NPM761-764_m2_NPM762_240702_092332_000_NoNo does not exist, processing
 NPM761-764_m3_NPM763_240702_092332_000_NoNo does not exist, processing
 NPM761-764_m4_NPM764_240702_092332_000_NoNo does not exist, processing
 NPM761-764_m1_NPM761_240703_070013_000_NoNo does not exist, processing
 NPM761-764_m2_NPM762_240703_070013_000_NoNo does not exist, processing
 NPM761-764_m3_NPM763_240703_070013_000_NoNo does not exist, processing
 NPM761-764_m4_NPM764_240703_070013_000_NoNo does not exist, processing
 NPM761-764_m1_NPM761_240703_190028_001_NoNo does not exist, processing
 NPM761-764_m2_NPM762_240703_190028_001_NoNo does not exist, processing
 NPM761-764_m3_NPM763_240703_190028_001_NoNo does not exist, processing
 NPM761-764_m4_NPM764_240703_190028_001_NoNo does not exist, processing
 NPM761-764_m1_NPM761_240704_070037_002_NoNo does not exist, processing
 NPM761-764_m2_NPM762_240704_070037_002_NoNo does not exist, processing
 NPM761-764_m3_NPM763_240704_070037_002_NoNo does not exist, processing
 NPM761-764_m4_NPM764_240704_070037_002_NoNo does not exist, processing
 NPM761-764_m1_NPM761_240704_190050_003_NoNo does not exist, processing
 NPM761-764_m2_NPM762_240704_190050_003_NoNo does not exist, processing
 NPM761-764_m3_NPM763_240704_190050_003_NoNo does not exist, processing
 NPM761-764_m4_NPM764_240704_190050_003_NoNo does not exist, processing
 NPM761-764_m1_NPM761_240705_070059_004_NoNo does not exist, processing
 NPM761-764_m2_NPM762_240705_070059_004_NoNo does not exist, processing
 NPM761-764_m3_NPM763_240705_070059_004_NoNo does not exist, processing
 NPM761-764_m4_NPM764_240705_070059_004_NoNo does not exist, processing
 NPM761-764_m1_NPM761_240705_190110_005_NoNo does not exist, processing
 NPM761-764_m2_NPM762_240705_190110_005_NoNo does not exist, processing
 NPM761-764_m3_NPM763_240705_190110_005_NoNo does not exist, processing
 NPM761-764_m4_NPM764_240705_190110_005_NoNo does not exist, processing
 NPM761-764_m1_NPM761_240706_070120_006_NoNo does not exist, processing
 NPM761-764_m2_NPM762_240706_070120_006_NoNo does not exist, processing
 NPM761-764_m3_NPM763_240706_070120_006_NoNo does not exist, processing
 NPM761-764_m4_NPM764_240706_070120_006_NoNo does not exist, processing
 NPM761-764_m1_NPM761_240706_190132_007_NoNo does not exist, processing
 NPM761-764_m2_NPM762_240706_190132_007_NoNo does not exist, processing
 NPM761-764_m3_NPM763_240706_190132_007_NoNo does not exist, processing
 NPM761-764_m4_NPM764_240706_190132_007_NoNo does not exist, processing
 NPM761-764_m1_NPM761_240707_070141_008_NoNo does not exist, processing
 NPM761-764_m2_NPM762_240707_070141_008_NoNo does not exist, processing
 NPM761-764_m3_NPM763_240707_070141_008_NoNo does not exist, processing
 NPM761-764_m4_NPM764_240707_070141_008_NoNo does not exist, processing
 NPM761-764_m1_NPM761_240707_190153_009_NoNo does not exist, processing
 NPM761-764_m2_NPM762_240707_190153_009_NoNo does not exist, processing
 NPM761-764_m3_NPM763_240707_190153_009_NoNo does not exist, processing
 NPM761-764_m4_NPM764_240707_190153_009_NoNo does not exist, processing
 NPM761-764_m1_NPM761_240708_070202_010_NoNo does not exist, processing
 NPM761-764_m2_NPM762_240708_070202_010_NoNo does not exist, processing
 NPM761-764_m3_NPM763_240708_070202_010_NoNo does not exist, processing
 NPM761-764_m4_NPM764_240708_070202_010_NoNo does not exist, processing
 NPM761-764_m1_NPM761_240708_190214_011_NoNo does not exist, processing
 NPM761-764_m2_NPM762_240708_190214_011_NoNo does not exist, processing
 NPM761-764_m3_NPM763_240708_190214_011_NoNo does not exist, processing
 NPM761-764_m4_NPM764_240708_190214_011_NoNo does not exist, processing
 NPM761-764_m1_NPM761_240709_070223_012_NoNo does not exist, processing
 NPM761-764_m2_NPM762_240709_070223_012_NoNo does not exist, processing
 NPM761-764_m3_NPM763_240709_070223_012_NoNo does not exist, processing
 NPM761-764_m4_NPM764_240709_070223_012_NoNo does not exist, processing
 NPM761-764_m1_NPM761_240709_190235_013_NoNo does not exist, processing
 NPM761-764_m2_NPM762_240709_190235_013_NoNo does not exist, processing
 NPM761-764_m3_NPM763_240709_190235_013_NoNo does not exist, processing
 NPM761-764_m4_NPM764_240709_190235_013_NoNo does not exist, processing
 NPM761-764_m1_NPM761_240710_070244_014_NoNo does not exist, processing
 NPM761-764_m2_NPM762_240710_070244_014_NoNo does not exist, processing
 NPM761-764_m3_NPM763_240710_070244_014_NoNo does not exist, processing
 NPM761-764_m4_NPM764_240710_070244_014_NoNo does not exist, processing
 NPM761-764_m1_NPM761_240710_190257_015_NoNo does not exist, processing
 NPM761-764_m2_NPM762_240710_190257_015_NoNo does not exist, processing
 NPM761-764_m3_NPM763_240710_190257_015_NoNo does not exist, processing
 NPM761-764_m4_NPM764_240710_190257_015_NoNo does not exist, processing
 NPM761-764_m1_NPM761_240711_070306_016_NoNo does not exist, processing
 NPM761-764_m2_NPM762_240711_070306_016_NoNo does not exist, processing
 NPM761-764_m3_NPM763_240711_070306_016_NoNo does not exist, processing
 NPM761-764_m4_NPM764_240711_070306_016_NoNo does not exist, processing
 NPM761-764_m1_NPM761_240711_190319_017_NoNo does not exist, processing
 NPM761-764_m2_NPM762_240711_190319_017_NoNo does not exist, processing
 NPM761-764_m3_NPM763_240711_190319_017_NoNo does not exist, processing
 NPM761-764_m4_NPM764_240711_190319_017_NoNo does not exist, processing
 NPM761-764_m1_NPM761_240712_070329_018_NoNo does not exist, processing
 NPM761-764_m2_NPM762_240712_070329_018_NoNo does not exist, processing
 NPM761-764_m3_NPM763_240712_070329_018_NoNo does not exist, processing
 NPM761-764_m4_NPM764_240712_070329_018_NoNo does not exist, processing
 NPM761-764_m1_NPM761_240712_190341_019_NoNo does not exist, processing
 NPM761-764_m2_NPM762_240712_190341_019_NoNo does not exist, processing
 NPM761-764_m3_NPM763_240712_190341_019_NoNo does not exist, processing
 NPM761-764_m4_NPM764_240712_190341_019_NoNo does not exist, processing
 NPM761-764_m1_NPM761_240713_070350_020_NoNo does not exist, processing
 NPM761-764_m2_NPM762_240713_070350_020_NoNo does not exist, processing
 NPM761-764_m3_NPM763_240713_070350_020_NoNo does not exist, processing
 NPM761-764_m4_NPM764_240713_070350_020_NoNo does not exist, processing
 NPM761-764_m1_NPM761_240713_190403_021_NoNo does not exist, processing
 NPM761-764_m2_NPM762_240713_190403_021_NoNo does not exist, processing
 NPM761-764_m3_NPM763_240713_190403_021_NoNo does not exist, processing
 NPM761-764_m4_NPM764_240713_190403_021_NoNo does not exist, processing
 NPM761-764_m1_NPM761_240714_070412_022_NoNo does not exist, processing
 NPM761-764_m2_NPM762_240714_070412_022_NoNo does not exist, processing
 NPM761-764_m3_NPM763_240714_070412_022_NoNo does not exist, processing
 NPM761-764_m4_NPM764_240714_070412_022_NoNo does not exist, processing
 NPM761-764_m1_NPM761_240714_190424_023_NoNo does not exist, processing
 NPM761-764_m2_NPM762_240714_190424_023_NoNo does not exist, processing
 NPM761-764_m3_NPM763_240714_190424_023_NoNo does not exist, processing
 NPM761-764_m4_NPM764_240714_190424_023_NoNo does not exist, processing
 NPM761-764_m1_NPM761_240715_070433_024_NoNo does not exist, processing
 NPM761-764_m2_NPM762_240715_070433_024_NoNo does not exist, processing
 NPM761-764_m3_NPM763_240715_070433_024_NoNo does not exist, processing
 NPM761-764_m4_NPM764_240715_070433_024_NoNo does not exist, processing
 NPM761-764_m1_NPM761_240715_190445_025_NoNo does not exist, processing
 NPM761-764_m2_NPM762_240715_190445_025_NoNo does not exist, processing
 NPM761-764_m3_NPM763_240715_190445_025_NoNo does not exist, processing
 NPM761-764_m4_NPM764_240715_190445_025_NoNo does not exist, processing
 NPM761-764_m1_NPM761_240716_070454_026_NoNo does not exist, processing
 NPM761-764_m2_NPM762_240716_070454_026_NoNo does not exist, processing
 NPM761-764_m3_NPM763_240716_070454_026_NoNo does not exist, processing
 NPM761-764_m4_NPM764_240716_070454_026_NoNo does not exist, processing
 NPM761-764_m1_NPM761_240716_190506_027_NoNo does not exist, processing
 NPM761-764_m2_NPM762_240716_190506_027_NoNo does not exist, processing
 NPM761-764_m3_NPM763_240716_190506_027_NoNo does not exist, processing
 NPM761-764_m4_NPM764_240716_190506_027_NoNo does not exist, processing
 NPM761-764_m1_NPM761_240717_070516_028_NoNo does not exist, processing
 NPM761-764_m2_NPM762_240717_070516_028_NoNo does not exist, processing
 NPM761-764_m3_NPM763_240717_070516_028_NoNo does not exist, processing
 NPM761-764_m4_NPM764_240717_070516_028_NoNo does not exist, processing
 NPM761-764_m1_NPM761_240717_190529_029_NoNo does not exist, processing
 NPM761-764_m2_NPM762_240717_190529_029_NoNo does not exist, processing
 NPM761-764_m3_NPM763_240717_190529_029_NoNo does not exist, processing
 NPM761-764_m4_NPM764_240717_190529_029_NoNo does not exist, processing
 NPM761-764_m1_NPM761_240718_070538_030_NoNo does not exist, processing
 NPM761-764_m2_NPM762_240718_070538_030_NoNo does not exist, processing
 NPM761-764_m3_NPM763_240718_070538_030_NoNo does not exist, processing
 NPM761-764_m4_NPM764_240718_070538_030_NoNo does not exist, processing
 NPM761-764_m1_NPM761_240718_190549_031_NoNo does not exist, processing
 NPM761-764_m2_NPM762_240718_190549_031_NoNo does not exist, processing
 NPM761-764_m3_NPM763_240718_190549_031_NoNo does not exist, processing
 NPM761-764_m4_NPM764_240718_190549_031_NoNo does not exist, processing
 NPM761-764_m1_NPM761_240719_070558_032_NoNo does not exist, processing
 NPM761-764_m2_NPM762_240719_070558_032_NoNo does not exist, processing
 NPM761-764_m3_NPM763_240719_070558_032_NoNo does not exist, processing
 NPM761-764_m4_NPM764_240719_070558_032_NoNo does not exist, processing
 NPM761-764_m1_NPM761_240719_190612_033_NoNo does not exist, processing
 NPM761-764_m2_NPM762_240719_190612_033_NoNo does not exist, processing
 NPM761-764_m3_NPM763_240719_190612_033_NoNo does not exist, processing
 NPM761-764_m4_NPM764_240719_190612_033_NoNo does not exist, processing
 NPM761-764_m1_NPM761_240720_070637_034_NoNo does not exist, processing
 NPM761-764_m2_NPM762_240720_070637_034_NoNo does not exist, processing
 NPM761-764_m3_NPM763_240720_070637_034_NoNo does not exist, processing
 NPM761-764_m4_NPM764_240720_070637_034_NoNo does not exist, processing
 NPM761-764_m1_NPM761_240720_190650_035_NoNo does not exist, processing
 NPM761-764_m2_NPM762_240720_190650_035_NoNo does not exist, processing
 NPM761-764_m3_NPM763_240720_190650_035_NoNo does not exist, processing
 NPM761-764_m4_NPM764_240720_190650_035_NoNo does not exist, processing
 NPM761-764_m1_NPM761_240721_070659_036_NoNo does not exist, processing
 NPM761-764_m2_NPM762_240721_070659_036_NoNo does not exist, processing
 NPM761-764_m3_NPM763_240721_070659_036_NoNo does not exist, processing
 NPM761-764_m1_NPM761_240721_190711_037_NoNo does not exist, processing
 NPM761-764_m2_NPM762_240721_190711_037_NoNo does not exist, processing
 NPM761-764_m3_NPM763_240721_190711_037_NoNo does not exist, processing
 NPM761-764_m4_NPM764_240721_190711_037_NoNo does not exist, processing
 NPM761-764_m1_NPM761_240722_070721_038_NoNo does not exist, processing
 NPM761-764_m2_NPM762_240722_070721_038_NoNo does not exist, processing
 NPM761-764_m3_NPM763_240722_070721_038_NoNo does not exist, processing
 NPM761-764_m4_NPM764_240722_070721_038_NoNo does not exist, processing
 NPM761-764_m1_NPM761_240722_190734_039_NoNo does not exist, processing
 NPM761-764_m2_NPM762_240722_190734_039_NoNo does not exist, processing
 NPM761-764_m3_NPM763_240722_190734_039_NoNo does not exist, processing
 NPM761-764_m4_NPM764_240722_190734_039_NoNo does not exist, processing
 NPM761-764_m4_NPM764_240721_070659_036_NoSz does not exist, processing
 NPM765-768_m1_NPM765_240623_170351_000_NoNo does not exist, processing
 NPM765-768_m2_NPM766_240623_170351_000_NoNo does not exist, processing
 NPM765-768_m3_NPM767_240623_170351_000_NoNo does not exist, processing
 NPM765-768_m4_NPM768_240623_170351_000_NoNo does not exist, processing
 NPM765-768_m1_NPM765_240624_070003_001_NoNo does not exist, processing
 NPM765-768_m2_NPM766_240624_070003_001_NoNo does not exist, processing
 NPM765-768_m3_NPM767_240624_070003_001_NoNo does not exist, processing
 NPM765-768_m4_NPM768_240624_070003_001_NoNo does not exist, processing
 NPM765-768_m1_NPM765_240624_190024_002_NoNo does not exist, processing
 NPM765-768_m2_NPM766_240624_190024_002_NoNo does not exist, processing
 NPM765-768_m3_NPM767_240624_190024_002_NoNo does not exist, processing
 NPM765-768_m4_NPM768_240624_190024_002_NoNo does not exist, processing
 NPM765-768_m1_NPM765_240625_070041_003_NoNo does not exist, processing
 NPM765-768_m2_NPM766_240625_070041_003_NoNo does not exist, processing
 NPM765-768_m3_NPM767_240625_070041_003_NoNo does not exist, processing
 NPM765-768_m4_NPM768_240625_070041_003_NoNo does not exist, processing
 NPM765-768_m1_NPM765_240625_190103_004_NoNo does not exist, processing
 NPM765-768_m2_NPM766_240625_190103_004_NoNo does not exist, processing
 NPM765-768_m3_NPM767_240625_190103_004_NoNo does not exist, processing
 NPM765-768_m4_NPM768_240625_190103_004_NoNo does not exist, processing
 NPM765-768_m1_NPM765_240626_070118_005_NoNo does not exist, processing
 NPM765-768_m2_NPM766_240626_070118_005_NoNo does not exist, processing
 NPM765-768_m3_NPM767_240626_070118_005_NoNo does not exist, processing
 NPM765-768_m4_NPM768_240626_070118_005_NoNo does not exist, processing
 NPM765-768_m1_NPM765_240626_190139_006_NoNo does not exist, processing
 NPM765-768_m2_NPM766_240626_190139_006_NoNo does not exist, processing
 NPM765-768_m3_NPM767_240626_190139_006_NoNo does not exist, processing
 NPM765-768_m4_NPM768_240626_190139_006_NoNo does not exist, processing
 NPM765-768_m1_NPM765_240627_070155_007_NoNo does not exist, processing
 NPM765-768_m2_NPM766_240627_070155_007_NoNo does not exist, processing
 NPM765-768_m3_NPM767_240627_070155_007_NoNo does not exist, processing
 NPM765-768_m4_NPM768_240627_070155_007_NoNo does not exist, processing
 NPM765-768_m1_NPM765_240627_190215_008_NoNo does not exist, processing
 NPM765-768_m2_NPM766_240627_190215_008_NoNo does not exist, processing
 NPM765-768_m3_NPM767_240627_190215_008_NoNo does not exist, processing
 NPM765-768_m4_NPM768_240627_190215_008_NoNo does not exist, processing
 NPM765-768_m1_NPM765_240628_070231_009_NoNo does not exist, processing
 NPM765-768_m2_NPM766_240628_070231_009_NoNo does not exist, processing
 NPM765-768_m3_NPM767_240628_070231_009_NoNo does not exist, processing
 NPM765-768_m4_NPM768_240628_070231_009_NoNo does not exist, processing
 NPM765-768_m1_NPM765_240628_190252_010_NoNo does not exist, processing
 NPM765-768_m2_NPM766_240628_190252_010_NoNo does not exist, processing
 NPM765-768_m3_NPM767_240628_190252_010_NoNo does not exist, processing
 NPM765-768_m4_NPM768_240628_190252_010_NoNo does not exist, processing
 NPM765-768_m1_NPM765_240629_070307_011_NoNo does not exist, processing
 NPM765-768_m2_NPM766_240629_070307_011_NoNo does not exist, processing
 NPM765-768_m3_NPM767_240629_070307_011_NoNo does not exist, processing
 NPM765-768_m4_NPM768_240629_070307_011_NoNo does not exist, processing
 NPM765-768_m1_NPM765_240629_190328_012_NoNo does not exist, processing
 NPM765-768_m2_NPM766_240629_190328_012_NoNo does not exist, processing
 NPM765-768_m3_NPM767_240629_190328_012_NoNo does not exist, processing
 NPM765-768_m4_NPM768_240629_190328_012_NoNo does not exist, processing
 NPM765-768_m1_NPM765_240630_070344_013_NoNo does not exist, processing
 NPM765-768_m2_NPM766_240630_070344_013_NoNo does not exist, processing
 NPM765-768_m3_NPM767_240630_070344_013_NoNo does not exist, processing
 NPM765-768_m4_NPM768_240630_070344_013_NoNo does not exist, processing
 NPM765-768_m1_NPM765_240630_190406_014_NoNo does not exist, processing
 NPM765-768_m2_NPM766_240630_190406_014_NoNo does not exist, processing
 NPM765-768_m3_NPM767_240630_190406_014_NoNo does not exist, processing
 NPM765-768_m4_NPM768_240630_190406_014_NoNo does not exist, processing
 NPM765-768_m1_NPM765_240701_070420_015_NoNo does not exist, processing
 NPM765-768_m4_NPM768_240701_070420_015_NoNo does not exist, processing
 NPM765-768_m1_NPM765_240701_190441_016_NoNo does not exist, processing
 NPM765-768_m2_NPM766_240701_190441_016_NoNo does not exist, processing
 NPM765-768_m3_NPM767_240701_190441_016_NoNo does not exist, processing
 NPM765-768_m4_NPM768_240701_190441_016_NoNo does not exist, processing
 NPM765-768_m1_NPM765_240702_070456_017_NoNo does not exist, processing
 NPM765-768_m2_NPM766_240702_070456_017_NoNo does not exist, processing
 NPM765-768_m3_NPM767_240702_070456_017_NoNo does not exist, processing
 NPM765-768_m4_NPM768_240702_070456_017_NoNo does not exist, processing
 NPM765-768_m1_NPM765_240702_190517_018_NoNo does not exist, processing
 NPM765-768_m2_NPM766_240702_190517_018_NoNo does not exist, processing
 NPM765-768_m3_NPM767_240702_190517_018_NoNo does not exist, processing
 NPM765-768_m4_NPM768_240702_190517_018_NoNo does not exist, processing
 NPM765-768_m1_NPM765_240703_070533_019_NoNo does not exist, processing
 NPM765-768_m2_NPM766_240703_070533_019_NoNo does not exist, processing
 NPM765-768_m3_NPM767_240703_070533_019_NoNo does not exist, processing
 NPM765-768_m4_NPM768_240703_070533_019_NoNo does not exist, processing
 NPM765-768_m1_NPM765_240703_190454_020_NoNo does not exist, processing
 NPM765-768_m2_NPM766_240703_190454_020_NoNo does not exist, processing
 NPM765-768_m3_NPM767_240703_190454_020_NoNo does not exist, processing
 NPM765-768_m4_NPM768_240703_190454_020_NoNo does not exist, processing
 NPM765-768_m1_NPM765_240704_070509_021_NoNo does not exist, processing
 NPM765-768_m2_NPM766_240704_070509_021_NoNo does not exist, processing
 NPM765-768_m3_NPM767_240704_070509_021_NoNo does not exist, processing
 NPM765-768_m4_NPM768_240704_070509_021_NoNo does not exist, processing
 NPM765-768_m1_NPM765_240704_190531_022_NoNo does not exist, processing
 NPM765-768_m2_NPM766_240704_190531_022_NoNo does not exist, processing
 NPM765-768_m3_NPM767_240704_190531_022_NoNo does not exist, processing
 NPM765-768_m4_NPM768_240704_190531_022_NoNo does not exist, processing
 NPM765-768_m1_NPM765_240705_070546_023_NoNo does not exist, processing
 NPM765-768_m2_NPM766_240705_070546_023_NoNo does not exist, processing
 NPM765-768_m3_NPM767_240705_070546_023_NoNo does not exist, processing
 NPM765-768_m4_NPM768_240705_070546_023_NoNo does not exist, processing
 NPM765-768_m1_NPM765_240705_190607_024_NoNo does not exist, processing
 NPM765-768_m2_NPM766_240705_190607_024_NoNo does not exist, processing
 NPM765-768_m3_NPM767_240705_190607_024_NoNo does not exist, processing
 NPM765-768_m4_NPM768_240705_190607_024_NoNo does not exist, processing
 NPM765-768_m1_NPM765_240706_070622_025_NoNo does not exist, processing
 NPM765-768_m2_NPM766_240706_070622_025_NoNo does not exist, processing
 NPM765-768_m3_NPM767_240706_070622_025_NoNo does not exist, processing
 NPM765-768_m4_NPM768_240706_070622_025_NoNo does not exist, processing
 NPM765-768_m1_NPM765_240706_190644_026_NoNo does not exist, processing
 NPM765-768_m2_NPM766_240706_190644_026_NoNo does not exist, processing
 NPM765-768_m3_NPM767_240706_190644_026_NoNo does not exist, processing
 NPM765-768_m4_NPM768_240706_190644_026_NoNo does not exist, processing
 NPM765-768_m1_NPM765_240707_070659_027_NoNo does not exist, processing
 NPM765-768_m2_NPM766_240707_070659_027_NoNo does not exist, processing
 NPM765-768_m3_NPM767_240707_070659_027_NoNo does not exist, processing
 NPM765-768_m4_NPM768_240707_070659_027_NoNo does not exist, processing
 NPM765-768_m1_NPM765_240707_190719_028_NoNo does not exist, processing
 NPM765-768_m2_NPM766_240707_190719_028_NoNo does not exist, processing
 NPM765-768_m3_NPM767_240707_190719_028_NoNo does not exist, processing
 NPM765-768_m4_NPM768_240707_190719_028_NoNo does not exist, processing
 NPM765-768_m1_NPM765_240708_070735_029_NoNo does not exist, processing
 NPM765-768_m2_NPM766_240708_070735_029_NoNo does not exist, processing
 NPM765-768_m3_NPM767_240708_070735_029_NoNo does not exist, processing
 NPM765-768_m4_NPM768_240708_070735_029_NoNo does not exist, processing
 NPM765-768_m1_NPM765_240708_190757_030_NoNo does not exist, processing
 NPM765-768_m2_NPM766_240708_190757_030_NoNo does not exist, processing
 NPM765-768_m3_NPM767_240708_190757_030_NoNo does not exist, processing
 NPM765-768_m4_NPM768_240708_190757_030_NoNo does not exist, processing
 NPM765-768_m1_NPM765_240709_070814_031_NoNo does not exist, processing
 NPM765-768_m2_NPM766_240709_070814_031_NoNo does not exist, processing
 NPM765-768_m3_NPM767_240709_070814_031_NoNo does not exist, processing
 NPM765-768_m4_NPM768_240709_070814_031_NoNo does not exist, processing
 NPM765-768_m1_NPM765_240709_190836_032_NoNo does not exist, processing
 NPM765-768_m2_NPM766_240709_190836_032_NoNo does not exist, processing
 NPM765-768_m3_NPM767_240709_190836_032_NoNo does not exist, processing
 NPM765-768_m4_NPM768_240709_190836_032_NoNo does not exist, processing
 NPM765-768_m1_NPM765_240710_070905_033_NoNo does not exist, processing
 NPM765-768_m2_NPM766_240710_070905_033_NoNo does not exist, processing
 NPM765-768_m3_NPM767_240710_070905_033_NoNo does not exist, processing
 NPM765-768_m4_NPM768_240710_070905_033_NoNo does not exist, processing
 NPM765-768_m1_NPM765_240710_190926_034_NoNo does not exist, processing
 NPM765-768_m2_NPM766_240710_190926_034_NoNo does not exist, processing
 NPM765-768_m3_NPM767_240710_190926_034_NoNo does not exist, processing
 NPM765-768_m4_NPM768_240710_190926_034_NoNo does not exist, processing
 NPM765-768_m1_NPM765_240711_070942_035_NoNo does not exist, processing
 NPM765-768_m2_NPM766_240711_070942_035_NoNo does not exist, processing
 NPM765-768_m3_NPM767_240711_070942_035_NoNo does not exist, processing
 NPM765-768_m4_NPM768_240711_070942_035_NoNo does not exist, processing
 NPM765-768_m1_NPM765_240711_191001_036_NoNo does not exist, processing
 NPM765-768_m2_NPM766_240711_191001_036_NoNo does not exist, processing
 NPM765-768_m3_NPM767_240711_191001_036_NoNo does not exist, processing
 NPM765-768_m4_NPM768_240711_191001_036_NoNo does not exist, processing
 NPM765-768_m1_NPM765_240712_071015_037_NoNo does not exist, processing
 NPM765-768_m2_NPM766_240712_071015_037_NoNo does not exist, processing
 NPM765-768_m3_NPM767_240712_071015_037_NoNo does not exist, processing
 NPM765-768_m4_NPM768_240712_071015_037_NoNo does not exist, processing
 NPM765-768_m1_NPM765_240712_191034_038_NoNo does not exist, processing
 NPM765-768_m2_NPM766_240712_191034_038_NoNo does not exist, processing
 NPM765-768_m3_NPM767_240712_191034_038_NoNo does not exist, processing
 NPM765-768_m4_NPM768_240712_191034_038_NoNo does not exist, processing
 NPM765-768_m1_NPM765_240713_071050_039_NoNo does not exist, processing
 NPM765-768_m2_NPM766_240713_071050_039_NoNo does not exist, processing
 NPM765-768_m3_NPM767_240713_071050_039_NoNo does not exist, processing
 NPM765-768_m4_NPM768_240713_071050_039_NoNo does not exist, processing
 NPM765-768_m1_NPM765_240713_191009_040_NoNo does not exist, processing
 NPM765-768_m2_NPM766_240713_191009_040_NoNo does not exist, processing
 NPM765-768_m3_NPM767_240713_191009_040_NoNo does not exist, processing
 NPM765-768_m4_NPM768_240713_191009_040_NoNo does not exist, processing
 NPM765-768_m1_NPM765_240714_071026_041_NoNo does not exist, processing
 NPM765-768_m2_NPM766_240714_071026_041_NoNo does not exist, processing
 NPM765-768_m3_NPM767_240714_071026_041_NoNo does not exist, processing
 NPM765-768_m4_NPM768_240714_071026_041_NoNo does not exist, processing
 NPM765-768_m1_NPM765_240714_191045_042_NoNo does not exist, processing
 NPM765-768_m2_NPM766_240714_191045_042_NoNo does not exist, processing
 NPM765-768_m3_NPM767_240714_191045_042_NoNo does not exist, processing
 NPM765-768_m4_NPM768_240714_191045_042_NoNo does not exist, processing
 NPM765-768_m1_NPM765_240715_071100_043_NoNo does not exist, processing
 NPM765-768_m2_NPM766_240715_071100_043_NoNo does not exist, processing
 NPM765-768_m3_NPM767_240715_071100_043_NoNo does not exist, processing
 NPM765-768_m4_NPM768_240715_071100_043_NoNo does not exist, processing
 NPM765-768_m1_NPM765_240715_191119_044_NoNo does not exist, processing
 NPM765-768_m2_NPM766_240715_191119_044_NoNo does not exist, processing
 NPM765-768_m4_NPM768_240715_191119_044_NoNo does not exist, processing
 NPM765-768_m1_NPM765_240716_071134_045_NoNo does not exist, processing
 NPM765-768_m2_NPM766_240716_071134_045_NoNo does not exist, processing
 NPM765-768_m3_NPM767_240716_071134_045_NoNo does not exist, processing
 NPM765-768_m4_NPM768_240716_071134_045_NoNo does not exist, processing
 NPM765-768_m1_NPM765_240716_191153_046_NoNo does not exist, processing
 NPM765-768_m2_NPM766_240716_191153_046_NoNo does not exist, processing
 NPM765-768_m3_NPM767_240716_191153_046_NoNo does not exist, processing
 NPM765-768_m4_NPM768_240716_191153_046_NoNo does not exist, processing
 NPM765-768_m1_NPM765_240717_071209_047_NoNo does not exist, processing
 NPM765-768_m2_NPM766_240717_071209_047_NoNo does not exist, processing
 NPM765-768_m3_NPM767_240717_071209_047_NoNo does not exist, processing
 NPM765-768_m4_NPM768_240717_071209_047_NoNo does not exist, processing
 NPM765-768_m1_NPM765_240717_191244_048_NoNo does not exist, processing
 NPM765-768_m2_NPM766_240717_191244_048_NoNo does not exist, processing
 NPM765-768_m3_NPM767_240717_191244_048_NoNo does not exist, processing
 NPM765-768_m4_NPM768_240717_191244_048_NoNo does not exist, processing
 NPM765-768_m1_NPM765_240718_071258_049_NoNo does not exist, processing
 NPM765-768_m2_NPM766_240718_071258_049_NoNo does not exist, processing
 NPM765-768_m3_NPM767_240718_071258_049_NoNo does not exist, processing
 NPM765-768_m4_NPM768_240718_071258_049_NoNo does not exist, processing
 NPM765-768_m1_NPM765_240718_191317_050_NoNo does not exist, processing
 NPM765-768_m2_NPM766_240718_191317_050_NoNo does not exist, processing
 NPM765-768_m3_NPM767_240718_191317_050_NoNo does not exist, processing
 NPM765-768_m4_NPM768_240718_191317_050_NoNo does not exist, processing
 NPM765-768_m1_NPM765_240719_071335_051_NoNo does not exist, processing
 NPM765-768_m2_NPM766_240719_071335_051_NoNo does not exist, processing
 NPM765-768_m4_NPM768_240719_071335_051_NoNo does not exist, processing
 NPM765-768_m1_NPM765_240719_191356_052_NoNo does not exist, processing
 NPM765-768_m2_NPM766_240719_191356_052_NoNo does not exist, processing
 NPM765-768_m3_NPM767_240719_191356_052_NoNo does not exist, processing
 NPM765-768_m4_NPM768_240719_191356_052_NoNo does not exist, processing
 NPM765-768_m1_NPM765_240720_071411_053_NoNo does not exist, processing
 NPM765-768_m3_NPM767_240720_071411_053_NoNo does not exist, processing
 NPM765-768_m4_NPM768_240720_071411_053_NoNo does not exist, processing
 NPM765-768_m1_NPM765_240720_191432_054_NoNo does not exist, processing
 NPM765-768_m2_NPM766_240720_191432_054_NoNo does not exist, processing
 NPM765-768_m3_NPM767_240720_191432_054_NoNo does not exist, processing
 NPM765-768_m4_NPM768_240720_191432_054_NoNo does not exist, processing
 NPM765-768_m1_NPM765_240721_071446_055_NoNo does not exist, processing
 NPM765-768_m2_NPM766_240721_071446_055_NoNo does not exist, processing
 NPM765-768_m3_NPM767_240721_071446_055_NoNo does not exist, processing
 NPM765-768_m4_NPM768_240721_071446_055_NoNo does not exist, processing
 NPM765-768_m1_NPM765_240721_191505_056_NoNo does not exist, processing
 NPM765-768_m2_NPM766_240721_191505_056_NoNo does not exist, processing
 NPM765-768_m3_NPM767_240721_191505_056_NoNo does not exist, processing
 NPM765-768_m4_NPM768_240721_191505_056_NoNo does not exist, processing
 NPM765-768_m1_NPM765_240722_071521_057_NoNo does not exist, processing
 NPM765-768_m2_NPM766_240722_071521_057_NoNo does not exist, processing
 NPM765-768_m3_NPM767_240722_071521_057_NoNo does not exist, processing
 NPM765-768_m4_NPM768_240722_071521_057_NoNo does not exist, processing
 NPM765-768_m1_NPM765_240722_191540_058_NoNo does not exist, processing
 NPM765-768_m2_NPM766_240722_191540_058_NoNo does not exist, processing
 NPM765-768_m3_NPM767_240722_191540_058_NoNo does not exist, processing
 NPM765-768_m4_NPM768_240722_191540_058_NoNo does not exist, processing
 NPM765-768_m2_NPM766_240701_070420_015_NoSz does not exist, processing
 NPM765-768_m3_NPM767_240701_070420_015_NoSz does not exist, processing
 NPM765-768_m3_NPM767_240715_191119_044_NoSz does not exist, processing
 NPM765-768_m3_NPM767_240719_071335_051_NoSz does not exist, processing
 NPM765-768_m2_NPM766_240720_071411_053_NoSz does not exist, processing
 NPM727-730_m1_NPM727_240124_135340_000_NoNo does not exist, processing
 NPM727-730_m2_NPM728_240124_135340_000_NoNo already exists
 NPM727-730_m3_NPM729_240124_135340_000_NoNo already exists
 NPM727-730_m4_NPM730_240124_135340_000_NoNo already exists
 NPM727-730_m1_NPM727_240125_070012_001_NoNo already exists
 NPM727-730_m2_NPM728_240125_070012_001_NoNo already exists
 NPM727-730_m3_NPM729_240125_070012_001_NoNo already exists
 NPM727-730_m4_NPM730_240125_070012_001_NoNo already exists
 NPM727-730_m1_NPM727_240126_070011_002_NoNo already exists
 NPM727-730_m2_NPM728_240126_070011_002_NoNo already exists
 NPM727-730_m3_NPM729_240126_070011_002_NoNo already exists
 NPM727-730_m4_NPM730_240126_070011_002_NoNo already exists
 NPM727-730_m1_NPM727_240127_042516_003_NoNo already exists
 NPM727-730_m2_NPM728_240127_042516_003_NoNo already exists
 NPM727-730_m3_NPM729_240127_042516_003_NoNo already exists
 NPM727-730_m4_NPM730_240127_042516_003_NoNo already exists
 NPM727-730_m1_NPM727_240128_135732_000_NoNo already exists
 NPM727-730_m2_NPM728_240128_135732_000_NoNo already exists
 NPM727-730_m3_NPM729_240128_135732_000_NoNo already exists
 NPM727-730_m4_NPM730_240128_135732_000_NoNo already exists
 NPM727-730_m1_NPM727_240129_142018_000_NoNo already exists
 NPM727-730_m2_NPM728_240129_142018_000_NoNo already exists
 NPM727-730_m3_NPM729_240129_142018_000_NoNo already exists
 NPM727-730_m4_NPM730_240129_142018_000_NoNo already exists
 NPM727-730_m1_NPM727_240130_070012_001_NoNo already exists
 NPM727-730_m2_NPM728_240130_070012_001_NoNo already exists
 NPM727-730_m3_NPM729_240130_070012_001_NoNo already exists
 NPM727-730_m4_NPM730_240130_070012_001_NoNo already exists
 NPM727-730_m1_NPM727_240130_190026_002_NoNo already exists
 NPM727-730_m2_NPM728_240130_190026_002_NoNo already exists
 NPM727-730_m3_NPM729_240130_190026_002_NoNo already exists
 NPM727-730_m4_NPM730_240130_190026_002_NoNo already exists
 NPM727-730_m1_NPM727_240131_070039_003_NoNo already exists
 NPM727-730_m2_NPM728_240131_070039_003_NoNo already exists
 NPM727-730_m3_NPM729_240131_070039_003_NoNo already exists
 NPM727-730_m4_NPM730_240131_070039_003_NoNo already exists
 NPM727-730_m1_NPM727_240131_190053_004_NoNo already exists
 NPM727-730_m2_NPM728_240131_190053_004_NoNo already exists
 NPM727-730_m3_NPM729_240131_190053_004_NoNo already exists
 NPM727-730_m4_NPM730_240131_190053_004_NoNo already exists
 NPM727-730_m1_NPM727_240201_070106_005_NoNo already exists
 NPM727-730_m2_NPM728_240201_070106_005_NoNo already exists
 NPM727-730_m3_NPM729_240201_070106_005_NoNo already exists
 NPM727-730_m4_NPM730_240201_070106_005_NoNo already exists
 NPM727-730_m1_NPM727_240201_190124_006_NoNo already exists
 NPM727-730_m2_NPM728_240201_190124_006_NoNo already exists
 NPM727-730_m3_NPM729_240201_190124_006_NoNo already exists
 NPM727-730_m4_NPM730_240201_190124_006_NoNo already exists
 NPM727-730_m1_NPM727_240202_070137_007_NoNo already exists
 NPM727-730_m2_NPM728_240202_070137_007_NoNo already exists
 NPM727-730_m3_NPM729_240202_070137_007_NoNo already exists
 NPM727-730_m4_NPM730_240202_070137_007_NoNo already exists
 NPM727-730_m1_NPM727_240202_190151_008_NoNo already exists
 NPM727-730_m2_NPM728_240202_190151_008_NoNo already exists
 NPM727-730_m3_NPM729_240202_190151_008_NoNo already exists
 NPM727-730_m4_NPM730_240202_190151_008_NoNo already exists
 NPM727-730_m1_NPM727_240203_070205_009_NoNo already exists
 NPM727-730_m2_NPM728_240203_070205_009_NoNo already exists
 NPM727-730_m3_NPM729_240203_070205_009_NoNo already exists
 NPM727-730_m4_NPM730_240203_070205_009_NoNo already exists
 NPM727-730_m1_NPM727_240203_190220_010_NoNo already exists
 NPM727-730_m2_NPM728_240203_190220_010_NoNo already exists
 NPM727-730_m3_NPM729_240203_190220_010_NoNo already exists
 NPM727-730_m4_NPM730_240203_190220_010_NoNo already exists
 NPM727-730_m1_NPM727_240204_070233_011_NoNo already exists
 NPM727-730_m2_NPM728_240204_070233_011_NoNo already exists
 NPM727-730_m3_NPM729_240204_070233_011_NoNo already exists
 NPM727-730_m4_NPM730_240204_070233_011_NoNo already exists
 NPM727-730_m1_NPM727_240204_190247_012_NoNo already exists
 NPM727-730_m2_NPM728_240204_190247_012_NoNo already exists
 NPM727-730_m3_NPM729_240204_190247_012_NoNo already exists
 NPM727-730_m4_NPM730_240204_190247_012_NoNo already exists
 NPM727-730_m1_NPM727_240205_070300_013_NoNo already exists
 NPM727-730_m2_NPM728_240205_070300_013_NoNo already exists
 NPM727-730_m3_NPM729_240205_070300_013_NoNo already exists
 NPM727-730_m4_NPM730_240205_070300_013_NoNo already exists
 NPM727-730_m1_NPM727_240205_190316_014_NoNo already exists
 NPM727-730_m2_NPM728_240205_190316_014_NoNo already exists
 NPM727-730_m3_NPM729_240205_190316_014_NoNo already exists
 NPM727-730_m4_NPM730_240205_190316_014_NoNo already exists
 NPM727-730_m1_NPM727_240206_070341_015_NoNo already exists
 NPM727-730_m2_NPM728_240206_070341_015_NoNo already exists
 NPM727-730_m3_NPM729_240206_070341_015_NoNo already exists
 NPM727-730_m4_NPM730_240206_070341_015_NoNo already exists
 NPM727-730_m1_NPM727_240206_190356_016_NoNo already exists
 NPM727-730_m2_NPM728_240206_190356_016_NoNo already exists
 NPM727-730_m3_NPM729_240206_190356_016_NoNo already exists
 NPM727-730_m4_NPM730_240206_190356_016_NoNo already exists
 NPM727-730_m1_NPM727_240207_070409_017_NoNo already exists
 NPM727-730_m2_NPM728_240207_070409_017_NoNo already exists
 NPM727-730_m3_NPM729_240207_070409_017_NoNo already exists
 NPM727-730_m4_NPM730_240207_070409_017_NoNo already exists
 NPM727-730_m1_NPM727_240207_190423_018_NoNo already exists
 NPM727-730_m2_NPM728_240207_190423_018_NoNo already exists
 NPM727-730_m3_NPM729_240207_190423_018_NoNo already exists
 NPM727-730_m4_NPM730_240207_190423_018_NoNo already exists
 NPM727-730_m1_NPM727_240208_070438_019_NoNo already exists
 NPM727-730_m2_NPM728_240208_070438_019_NoNo already exists
 NPM727-730_m3_NPM729_240208_070438_019_NoNo already exists
 NPM727-730_m4_NPM730_240208_070438_019_NoNo already exists
 NPM727-730_m1_NPM727_240208_190453_020_NoNo already exists
 NPM727-730_m2_NPM728_240208_190453_020_NoNo already exists
 NPM727-730_m3_NPM729_240208_190453_020_NoNo already exists
 NPM727-730_m4_NPM730_240208_190453_020_NoNo already exists
 NPM727-730_m1_NPM727_240209_070528_021_NoNo already exists
 NPM727-730_m2_NPM728_240209_070528_021_NoNo already exists
 NPM727-730_m3_NPM729_240209_070528_021_NoNo already exists
 NPM727-730_m4_NPM730_240209_070528_021_NoNo already exists
 NPM727-730_m1_NPM727_240209_190545_022_NoNo already exists
 NPM727-730_m2_NPM728_240209_190545_022_NoNo already exists
 NPM727-730_m3_NPM729_240209_190545_022_NoNo already exists
 NPM727-730_m4_NPM730_240209_190545_022_NoNo already exists
 NPM727-730_m1_NPM727_240210_070557_023_NoNo already exists
 NPM727-730_m2_NPM728_240210_070557_023_NoNo already exists
 NPM727-730_m3_NPM729_240210_070557_023_NoNo already exists
 NPM727-730_m4_NPM730_240210_070557_023_NoNo already exists
 NPM727-730_m1_NPM727_240210_190630_024_NoNo already exists
 NPM727-730_m2_NPM728_240210_190630_024_NoNo already exists
 NPM727-730_m3_NPM729_240210_190630_024_NoNo already exists
 NPM727-730_m4_NPM730_240210_190630_024_NoNo already exists
 NPM727-730_m1_NPM727_240211_070643_025_NoNo already exists
 NPM727-730_m2_NPM728_240211_070643_025_NoNo already exists
 NPM727-730_m3_NPM729_240211_070643_025_NoNo already exists
 NPM727-730_m4_NPM730_240211_070643_025_NoNo already exists
 NPM727-730_m1_NPM727_240211_190657_026_NoNo already exists
 NPM727-730_m2_NPM728_240211_190657_026_NoNo already exists
 NPM727-730_m3_NPM729_240211_190657_026_NoNo already exists
 NPM727-730_m4_NPM730_240211_190657_026_NoNo already exists
 NPM727-730_m1_NPM727_240212_070710_027_NoNo already exists
 NPM727-730_m2_NPM728_240212_070710_027_NoNo already exists
 NPM727-730_m3_NPM729_240212_070710_027_NoNo already exists
 NPM727-730_m4_NPM730_240212_070710_027_NoNo already exists
 NPM727-730_m1_NPM727_240212_190724_028_NoNo already exists
 NPM727-730_m2_NPM728_240212_190724_028_NoNo already exists
 NPM727-730_m3_NPM729_240212_190724_028_NoNo already exists
 NPM727-730_m4_NPM730_240212_190724_028_NoNo already exists
 NPM727-730_m1_NPM727_240216_172343_000_NoNo already exists
 NPM727-730_m2_NPM728_240216_172343_000_NoNo already exists
 NPM727-730_m3_NPM729_240216_172343_000_NoNo already exists
 NPM727-730_m4_NPM730_240216_172343_000_NoNo already exists
 NPM727-730_m1_NPM727_240217_070010_001_NoNo already exists
 NPM727-730_m2_NPM728_240217_070010_001_NoNo already exists
 NPM727-730_m3_NPM729_240217_070010_001_NoNo already exists
 NPM727-730_m4_NPM730_240217_070010_001_NoNo already exists
 NPM727-730_m1_NPM727_240217_190047_002_NoNo already exists
 NPM727-730_m2_NPM728_240217_190047_002_NoNo already exists
 NPM727-730_m3_NPM729_240217_190047_002_NoNo already exists
 NPM727-730_m4_NPM730_240217_190047_002_NoNo already exists
 NPM727-730_m1_NPM727_240218_070100_003_NoNo already exists
 NPM727-730_m2_NPM728_240218_070100_003_NoNo already exists
 NPM727-730_m3_NPM729_240218_070100_003_NoNo already exists
 NPM727-730_m4_NPM730_240218_070100_003_NoNo already exists
 NPM727-730_m1_NPM727_240218_190115_004_NoNo already exists
 NPM727-730_m2_NPM728_240218_190115_004_NoNo already exists
 NPM727-730_m3_NPM729_240218_190115_004_NoNo already exists
 NPM727-730_m4_NPM730_240218_190115_004_NoNo already exists
 NPM727-730_m1_NPM727_240219_070126_005_NoNo already exists
 NPM727-730_m2_NPM728_240219_070126_005_NoNo already exists
 NPM727-730_m3_NPM729_240219_070126_005_NoNo already exists
 NPM727-730_m4_NPM730_240219_070126_005_NoNo already exists
 NPM727-730_m1_NPM727_240219_190141_006_NoNo already exists
 NPM727-730_m2_NPM728_240219_190141_006_NoNo already exists
 NPM727-730_m3_NPM729_240219_190141_006_NoNo already exists
 NPM727-730_m4_NPM730_240219_190141_006_NoNo already exists
 NPM727-730_m1_NPM727_240220_070212_007_NoNo already exists
 NPM727-730_m2_NPM728_240220_070212_007_NoNo already exists
 NPM727-730_m3_NPM729_240220_070212_007_NoNo already exists
 NPM727-730_m4_NPM730_240220_070212_007_NoNo already exists
 NPM727-730_m1_NPM727_240220_190226_008_NoNo already exists
 NPM727-730_m2_NPM728_240220_190226_008_NoNo already exists
 NPM727-730_m3_NPM729_240220_190226_008_NoNo already exists
 NPM727-730_m4_NPM730_240220_190226_008_NoNo already exists
 NPM727-730_m1_NPM727_240221_070238_009_NoNo already exists
 NPM727-730_m2_NPM728_240221_070238_009_NoNo already exists
 NPM727-730_m3_NPM729_240221_070238_009_NoNo already exists
 NPM727-730_m4_NPM730_240221_070238_009_NoNo already exists
 NPM727-730_m1_NPM727_240221_190304_010_NoNo already exists
 NPM727-730_m2_NPM728_240221_190304_010_NoNo already exists
 NPM727-730_m3_NPM729_240221_190304_010_NoNo already exists
 NPM727-730_m4_NPM730_240221_190304_010_NoNo already exists
 NPM727-730_m1_NPM727_240222_070316_011_NoNo already exists
 NPM727-730_m2_NPM728_240222_070316_011_NoNo already exists
 NPM727-730_m3_NPM729_240222_070316_011_NoNo already exists
 NPM727-730_m4_NPM730_240222_070316_011_NoNo already exists
 NPM727-730_m1_NPM727_240222_190341_012_NoNo already exists
 NPM727-730_m2_NPM728_240222_190341_012_NoNo already exists
 NPM727-730_m3_NPM729_240222_190341_012_NoNo already exists
 NPM727-730_m4_NPM730_240222_190341_012_NoNo already exists
 NPM727-730_m1_NPM727_240223_070413_013_NoNo already exists
 NPM727-730_m2_NPM728_240223_070413_013_NoNo already exists
 NPM727-730_m3_NPM729_240223_070413_013_NoNo already exists
 NPM727-730_m4_NPM730_240223_070413_013_NoNo already exists
 NPM727-730_m1_NPM727_240223_190500_014_NoNo already exists
 NPM727-730_m2_NPM728_240223_190500_014_NoNo already exists
 NPM727-730_m3_NPM729_240223_190500_014_NoNo already exists
 NPM727-730_m4_NPM730_240223_190500_014_NoNo already exists
 NPM727-730_m1_NPM727_240227_155052_000_NoNo already exists
 NPM727-730_m2_NPM728_240227_155052_000_NoNo already exists
 NPM727-730_m3_NPM729_240227_155052_000_NoNo already exists
 NPM727-730_m4_NPM730_240227_155052_000_NoNo already exists
 NPM727-730_m1_NPM727_240228_070000_001_NoNo already exists
 NPM727-730_m2_NPM728_240228_070000_001_NoNo already exists
 NPM727-730_m3_NPM729_240228_070000_001_NoNo already exists
 NPM727-730_m4_NPM730_240228_070000_001_NoNo already exists
 NPM727-730_m1_NPM727_240228_190001_002_NoNo already exists
 NPM727-730_m2_NPM728_240228_190001_002_NoNo already exists
 NPM727-730_m3_NPM729_240228_190001_002_NoNo already exists
 NPM727-730_m4_NPM730_240228_190001_002_NoNo already exists
 NPM727-730_m1_NPM727_240229_070001_003_NoNo already exists
 NPM727-730_m2_NPM728_240229_070001_003_NoNo already exists
 NPM727-730_m3_NPM729_240229_070001_003_NoNo already exists
 NPM727-730_m4_NPM730_240229_070001_003_NoNo already exists
 NPM727-730_m1_NPM727_240229_190001_004_NoNo already exists
 NPM727-730_m2_NPM728_240229_190001_004_NoNo already exists
 NPM727-730_m3_NPM729_240229_190001_004_NoNo already exists
 NPM727-730_m4_NPM730_240229_190001_004_NoNo already exists
 NPM731-734_m1_NPM731_240124_135307_000_NoNo already exists
 NPM731-734_m2_NPM732_240124_135307_000_NoNo already exists
 NPM731-734_m3_NPM733_240124_135307_000_NoNo already exists
 NPM731-734_m4_NPM734_240124_135307_000_NoNo already exists
 NPM731-734_m1_NPM731_240125_070013_001_NoNo already exists
 NPM731-734_m2_NPM732_240125_070013_001_NoNo already exists
 NPM731-734_m3_NPM733_240125_070013_001_NoNo already exists
 NPM731-734_m4_NPM734_240125_070013_001_NoNo already exists
 NPM731-734_m1_NPM731_240126_070014_002_NoNo already exists
 NPM731-734_m2_NPM732_240126_070014_002_NoNo already exists
 NPM731-734_m3_NPM733_240126_070014_002_NoNo already exists
 NPM731-734_m4_NPM734_240126_070014_002_NoNo already exists
 NPM731-734_m1_NPM731_240127_042705_003_NoNo already exists
 NPM731-734_m2_NPM732_240127_042705_003_NoNo already exists
 NPM731-734_m3_NPM733_240127_042705_003_NoNo already exists
 NPM731-734_m4_NPM734_240127_042705_003_NoNo already exists
 NPM731-734_m1_NPM731_240128_135807_000_NoNo already exists
 NPM731-734_m2_NPM732_240128_135807_000_NoNo already exists
 NPM731-734_m3_NPM733_240128_135807_000_NoNo already exists
 NPM731-734_m4_NPM734_240128_135807_000_NoNo already exists
 NPM731-734_m1_NPM731_240129_141954_000_NoNo already exists
 NPM731-734_m2_NPM732_240129_141954_000_NoNo already exists
 NPM731-734_m3_NPM733_240129_141954_000_NoNo already exists
 NPM731-734_m4_NPM734_240129_141954_000_NoNo already exists
 NPM731-734_m1_NPM731_240130_070033_001_NoNo already exists
 NPM731-734_m2_NPM732_240130_070033_001_NoNo already exists
 NPM731-734_m3_NPM733_240130_070033_001_NoNo already exists
 NPM731-734_m4_NPM734_240130_070033_001_NoNo already exists
 NPM731-734_m1_NPM731_240130_190053_002_NoNo already exists
 NPM731-734_m2_NPM732_240130_190053_002_NoNo already exists
 NPM731-734_m3_NPM733_240130_190053_002_NoNo already exists
 NPM731-734_m4_NPM734_240130_190053_002_NoNo already exists
 NPM731-734_m1_NPM731_240131_070109_003_NoNo already exists
 NPM731-734_m2_NPM732_240131_070109_003_NoNo already exists
 NPM731-734_m3_NPM733_240131_070109_003_NoNo already exists
 NPM731-734_m4_NPM734_240131_070109_003_NoNo already exists
 NPM731-734_m1_NPM731_240131_190153_004_NoNo already exists
 NPM731-734_m2_NPM732_240131_190153_004_NoNo already exists
 NPM731-734_m3_NPM733_240131_190153_004_NoNo already exists
 NPM731-734_m4_NPM734_240131_190153_004_NoNo already exists
 NPM731-734_m1_NPM731_240201_070209_005_NoNo already exists
 NPM731-734_m2_NPM732_240201_070209_005_NoNo already exists
 NPM731-734_m3_NPM733_240201_070209_005_NoNo already exists
 NPM731-734_m4_NPM734_240201_070209_005_NoNo already exists
 NPM731-734_m1_NPM731_240201_190229_006_NoNo already exists
 NPM731-734_m2_NPM732_240201_190229_006_NoNo already exists
 NPM731-734_m3_NPM733_240201_190229_006_NoNo already exists
 NPM731-734_m4_NPM734_240201_190229_006_NoNo already exists
 NPM731-734_m1_NPM731_240202_070244_007_NoNo already exists
 NPM731-734_m2_NPM732_240202_070244_007_NoNo already exists
 NPM731-734_m3_NPM733_240202_070244_007_NoNo already exists
 NPM731-734_m4_NPM734_240202_070244_007_NoNo already exists
 NPM731-734_m1_NPM731_240202_190308_008_NoNo already exists
 NPM731-734_m2_NPM732_240202_190308_008_NoNo already exists
 NPM731-734_m3_NPM733_240202_190308_008_NoNo already exists
 NPM731-734_m4_NPM734_240202_190308_008_NoNo already exists
 NPM731-734_m1_NPM731_240203_070322_009_NoNo already exists
 NPM731-734_m2_NPM732_240203_070322_009_NoNo already exists
 NPM731-734_m3_NPM733_240203_070322_009_NoNo already exists
 NPM731-734_m4_NPM734_240203_070322_009_NoNo already exists
 NPM731-734_m1_NPM731_240203_190344_010_NoNo already exists
 NPM731-734_m1_NPM731_240204_070359_011_NoNo already exists
 NPM731-734_m2_NPM732_240204_070359_011_NoNo already exists
 NPM731-734_m3_NPM733_240204_070359_011_NoNo already exists
 NPM731-734_m4_NPM734_240204_070359_011_NoNo already exists
 NPM731-734_m1_NPM731_240204_190420_012_NoNo already exists
 NPM731-734_m2_NPM732_240204_190420_012_NoNo already exists
 NPM731-734_m3_NPM733_240204_190420_012_NoNo already exists
 NPM731-734_m4_NPM734_240204_190420_012_NoNo already exists
 NPM731-734_m1_NPM731_240205_070437_013_NoNo already exists
 NPM731-734_m2_NPM732_240205_070437_013_NoNo already exists
 NPM731-734_m3_NPM733_240205_070437_013_NoNo already exists
 NPM731-734_m4_NPM734_240205_070437_013_NoNo already exists
 NPM731-734_m1_NPM731_240205_190502_014_NoNo already exists
 NPM731-734_m2_NPM732_240205_190502_014_NoNo already exists
 NPM731-734_m3_NPM733_240205_190502_014_NoNo already exists
 NPM731-734_m4_NPM734_240205_190502_014_NoNo already exists
 NPM731-734_m1_NPM731_240206_070519_015_NoNo already exists
 NPM731-734_m3_NPM733_240206_070519_015_NoNo already exists
 NPM731-734_m1_NPM731_240206_190533_016_NoNo already exists
 NPM731-734_m2_NPM732_240206_190533_016_NoNo already exists
 NPM731-734_m3_NPM733_240206_190533_016_NoNo already exists
 NPM731-734_m4_NPM734_240206_190533_016_NoNo already exists
 NPM731-734_m1_NPM731_240207_070549_017_NoNo already exists
 NPM731-734_m2_NPM732_240207_070549_017_NoNo already exists
 NPM731-734_m3_NPM733_240207_070549_017_NoNo already exists
 NPM731-734_m1_NPM731_240207_190613_018_NoNo already exists
 NPM731-734_m2_NPM732_240207_190613_018_NoNo already exists
 NPM731-734_m3_NPM733_240207_190613_018_NoNo already exists
 NPM731-734_m4_NPM734_240207_190613_018_NoNo already exists
 NPM731-734_m1_NPM731_240208_070628_019_NoNo already exists
 NPM731-734_m2_NPM732_240208_070628_019_NoNo already exists
 NPM731-734_m3_NPM733_240208_070628_019_NoNo already exists
 NPM731-734_m4_NPM734_240208_070628_019_NoNo already exists
 NPM731-734_m1_NPM731_240208_190649_020_NoNo already exists
 NPM731-734_m2_NPM732_240208_190649_020_NoNo already exists
 NPM731-734_m3_NPM733_240208_190649_020_NoNo already exists
 NPM731-734_m4_NPM734_240208_190649_020_NoNo already exists
 NPM731-734_m1_NPM731_240209_070705_021_NoNo already exists
 NPM731-734_m2_NPM732_240209_070705_021_NoNo already exists
 NPM731-734_m3_NPM733_240209_070705_021_NoNo already exists
 NPM731-734_m4_NPM734_240209_070705_021_NoNo already exists
 NPM731-734_m1_NPM731_240209_190752_022_NoNo already exists
 NPM731-734_m2_NPM732_240209_190752_022_NoNo already exists
 NPM731-734_m3_NPM733_240209_190752_022_NoNo already exists
 NPM731-734_m4_NPM734_240209_190752_022_NoNo already exists
 NPM731-734_m1_NPM731_240210_070808_023_NoNo already exists
 NPM731-734_m2_NPM732_240210_070808_023_NoNo already exists
 NPM731-734_m4_NPM734_240210_070808_023_NoNo already exists
 NPM731-734_m1_NPM731_240210_190829_024_NoNo already exists
 NPM731-734_m2_NPM732_240210_190829_024_NoNo already exists
 NPM731-734_m4_NPM734_240210_190829_024_NoNo already exists
 NPM731-734_m1_NPM731_240211_070845_025_NoNo already exists
 NPM731-734_m2_NPM732_240211_070845_025_NoNo already exists
 NPM731-734_m3_NPM733_240211_070845_025_NoNo already exists
 NPM731-734_m4_NPM734_240211_070845_025_NoNo already exists
 NPM731-734_m1_NPM731_240211_190904_026_NoNo already exists
 NPM731-734_m2_NPM732_240211_190904_026_NoNo already exists
 NPM731-734_m3_NPM733_240211_190904_026_NoNo already exists
 NPM731-734_m4_NPM734_240211_190904_026_NoNo already exists
 NPM731-734_m1_NPM731_240212_070922_027_NoNo already exists
 NPM731-734_m1_NPM731_240212_190943_028_NoNo already exists
 NPM731-734_m1_NPM731_240213_070957_029_NoNo already exists
 NPM731-734_m2_NPM732_240213_070957_029_NoNo already exists
 NPM731-734_m3_NPM733_240213_070957_029_NoNo already exists
 NPM731-734_m4_NPM734_240213_070957_029_NoNo already exists
 NPM731-734_m1_NPM731_240213_191019_030_NoNo already exists
 NPM731-734_m2_NPM732_240213_191019_030_NoNo already exists
 NPM731-734_m3_NPM733_240213_191019_030_NoNo already exists
 NPM731-734_m1_NPM731_240214_071035_031_NoNo already exists
 NPM731-734_m2_NPM732_240214_071035_031_NoNo already exists
 NPM731-734_m3_NPM733_240214_071035_031_NoNo already exists
 NPM731-734_m4_NPM734_240214_071035_031_NoNo already exists
 NPM731-734_m1_NPM731_240214_191118_032_NoNo already exists
 NPM731-734_m2_NPM732_240214_191118_032_NoNo already exists
 NPM731-734_m3_NPM733_240214_191118_032_NoNo already exists
 NPM731-734_m4_NPM734_240214_191118_032_NoNo already exists
 NPM731-734_m1_NPM731_240215_071134_033_NoNo already exists
 NPM731-734_m2_NPM732_240215_071134_033_NoNo already exists
 NPM731-734_m3_NPM733_240215_071134_033_NoNo already exists
 NPM731-734_m4_NPM734_240215_071134_033_NoNo already exists
 NPM731-734_m1_NPM731_240215_191155_034_NoNo already exists
 NPM731-734_m2_NPM732_240215_191155_034_NoNo already exists
 NPM731-734_m3_NPM733_240215_191155_034_NoNo already exists
 NPM731-734_m4_NPM734_240215_191155_034_NoNo already exists
 NPM731-734_m1_NPM731_240216_071208_035_NoNo already exists
 NPM731-734_m2_NPM732_240216_071208_035_NoNo already exists
 NPM731-734_m3_NPM733_240216_071208_035_NoNo already exists
 NPM731-734_m1_NPM731_240216_191224_036_NoNo already exists
 NPM731-734_m2_NPM732_240216_191224_036_NoNo already exists
 NPM731-734_m3_NPM733_240216_191224_036_NoNo already exists
 NPM731-734_m4_NPM734_240216_191224_036_NoNo already exists
 NPM731-734_m1_NPM731_240217_071235_037_NoNo already exists
 NPM731-734_m2_NPM732_240217_071235_037_NoNo already exists
 NPM731-734_m3_NPM733_240217_071235_037_NoNo already exists
 NPM731-734_m4_NPM734_240217_071235_037_NoNo already exists
 NPM731-734_m1_NPM731_240217_191248_038_NoNo already exists
 NPM731-734_m2_NPM732_240217_191248_038_NoNo already exists
 NPM731-734_m3_NPM733_240217_191248_038_NoNo already exists
 NPM731-734_m4_NPM734_240217_191248_038_NoNo already exists
 NPM731-734_m1_NPM731_240218_071258_039_NoNo already exists
 NPM731-734_m2_NPM732_240218_071258_039_NoNo already exists
 NPM731-734_m3_NPM733_240218_071258_039_NoNo already exists
 NPM731-734_m4_NPM734_240218_071258_039_NoNo already exists
 NPM731-734_m1_NPM731_240218_191313_040_NoNo already exists
 NPM731-734_m2_NPM732_240218_191313_040_NoNo already exists
 NPM731-734_m4_NPM734_240218_191313_040_NoNo already exists
 NPM731-734_m1_NPM731_240219_071321_041_NoNo already exists
 NPM731-734_m1_NPM731_240219_191336_042_NoNo already exists
 NPM731-734_m1_NPM731_240220_071346_043_NoNo already exists
 NPM731-734_m2_NPM732_240220_071346_043_NoNo already exists
 NPM731-734_m4_NPM734_240220_071346_043_NoNo already exists
 NPM731-734_m1_NPM731_240220_191359_044_NoNo already exists
 NPM731-734_m2_NPM732_240220_191359_044_NoNo already exists
 NPM731-734_m3_NPM733_240220_191359_044_NoNo already exists
 NPM731-734_m4_NPM734_240220_191359_044_NoNo already exists
 NPM731-734_m1_NPM731_240221_071410_045_NoNo already exists
 NPM731-734_m2_NPM732_240221_071410_045_NoNo already exists
 NPM731-734_m3_NPM733_240221_071410_045_NoNo already exists
 NPM731-734_m4_NPM734_240221_071410_045_NoNo already exists
 NPM731-734_m1_NPM731_240221_191425_046_NoNo already exists
 NPM731-734_m2_NPM732_240221_191425_046_NoNo already exists
 NPM731-734_m3_NPM733_240221_191425_046_NoNo already exists
 NPM731-734_m4_NPM734_240221_191425_046_NoNo already exists
 NPM731-734_m1_NPM731_240222_071435_047_NoNo already exists
 NPM731-734_m3_NPM733_240222_071435_047_NoNo already exists
 NPM731-734_m4_NPM734_240222_071435_047_NoNo already exists
 NPM731-734_m1_NPM731_240222_191449_048_NoNo already exists
 NPM731-734_m2_NPM732_240222_191449_048_NoNo already exists
 NPM731-734_m3_NPM733_240222_191449_048_NoNo already exists
 NPM731-734_m4_NPM734_240222_191449_048_NoNo already exists
 NPM731-734_m1_NPM731_240223_071500_049_NoNo already exists
 NPM731-734_m2_NPM732_240223_071500_049_NoNo already exists
 NPM731-734_m3_NPM733_240223_071500_049_NoNo already exists
 NPM731-734_m4_NPM734_240223_071500_049_NoNo already exists
 NPM731-734_m1_NPM731_240223_191516_050_NoNo already exists
 NPM731-734_m2_NPM732_240223_191516_050_NoNo already exists
 NPM731-734_m3_NPM733_240223_191516_050_NoNo already exists
 NPM731-734_m4_NPM734_240223_191516_050_NoNo already exists
 NPM731-734_m1_NPM731_240224_071525_051_NoNo already exists
 NPM731-734_m1_NPM731_240224_191539_052_NoNo already exists
 NPM731-734_m1_NPM731_240225_071549_053_NoNo already exists
 NPM731-734_m1_NPM731_240225_191602_054_NoNo already exists
 NPM731-734_m1_NPM731_240226_071612_055_NoNo already exists
 NPM731-734_m1_NPM731_240226_191626_056_NoNo already exists
 NPM731-734_m1_NPM731_240227_071634_057_NoNo already exists
 NPM731-734_m2_NPM732_240227_071634_057_NoNo already exists
 NPM731-734_m3_NPM733_240227_071634_057_NoNo already exists
 NPM731-734_m4_NPM734_240227_071634_057_NoNo already exists
 NPM731-734_m1_NPM731_240227_191650_058_NoNo already exists
 NPM731-734_m2_NPM732_240227_191650_058_NoNo already exists
 NPM731-734_m3_NPM733_240227_191650_058_NoNo already exists
 NPM731-734_m1_NPM731_240228_071701_059_NoNo already exists
 NPM731-734_m2_NPM732_240228_071701_059_NoNo already exists
 NPM731-734_m3_NPM733_240228_071701_059_NoNo already exists
 NPM731-734_m4_NPM734_240228_071701_059_NoNo already exists
 NPM731-734_m1_NPM731_240228_191714_060_NoNo already exists
 NPM731-734_m2_NPM732_240228_191714_060_NoNo already exists
 NPM731-734_m3_NPM733_240228_191714_060_NoNo already exists
 NPM731-734_m4_NPM734_240228_191714_060_NoNo already exists
 NPM731-734_m1_NPM731_240229_071724_061_NoNo already exists
 NPM731-734_m2_NPM732_240229_071724_061_NoNo already exists
 NPM731-734_m3_NPM733_240229_071724_061_NoNo already exists
 NPM731-734_m4_NPM734_240229_071724_061_NoNo already exists
 NPM731-734_m1_NPM731_240229_191740_062_NoNo already exists
 NPM731-734_m2_NPM732_240229_191740_062_NoNo already exists
 NPM731-734_m3_NPM733_240229_191740_062_NoNo already exists
 NPM731-734_m4_NPM734_240229_191740_062_NoNo already exists
 NPM731-734_m2_NPM732_240203_190344_010_NoSz already exists
 NPM731-734_m3_NPM733_240203_190344_010_NoSz already exists
 NPM731-734_m4_NPM734_240203_190344_010_NoSz already exists
 NPM731-734_m2_NPM732_240206_070519_015_NoSz already exists
 NPM731-734_m4_NPM734_240206_070519_015_NoSz already exists
 NPM731-734_m4_NPM734_240207_070549_017_NoSz already exists
 NPM731-734_m3_NPM733_240210_070808_023_NoSz already exists
 NPM731-734_m3_NPM733_240210_190829_024_NoSz already exists
 NPM731-734_m2_NPM732_240212_070922_027_NoSz already exists
 NPM731-734_m3_NPM733_240212_070922_027_NoSz already exists
 NPM731-734_m4_NPM734_240212_070922_027_NoSz already exists
 NPM731-734_m2_NPM732_240212_190943_028_NoSz already exists
 NPM731-734_m3_NPM733_240212_190943_028_NoSz already exists
 NPM731-734_m4_NPM734_240212_190943_028_NoSz already exists
 NPM731-734_m4_NPM734_240213_191019_030_NoSz already exists
 NPM731-734_m4_NPM734_240216_071208_035_NoSz already exists
 NPM731-734_m3_NPM733_240218_191313_040_NoSz already exists
 NPM731-734_m2_NPM732_240219_071321_041_NoSz already exists
 NPM731-734_m3_NPM733_240219_071321_041_NoSz already exists
 NPM731-734_m4_NPM734_240219_071321_041_NoSz already exists
 NPM731-734_m2_NPM732_240219_191336_042_NoSz already exists
 NPM731-734_m3_NPM733_240219_191336_042_NoSz already exists
 NPM731-734_m4_NPM734_240219_191336_042_NoSz already exists
 NPM731-734_m3_NPM733_240220_071346_043_NoSz already exists
 NPM731-734_m2_NPM732_240222_071435_047_NoSz already exists
 NPM731-734_m2_NPM732_240224_071525_051_NoSz already exists
 NPM731-734_m3_NPM733_240224_071525_051_NoSz already exists
 NPM731-734_m4_NPM734_240224_071525_051_NoSz already exists
 NPM731-734_m2_NPM732_240224_191539_052_NoSz already exists
 NPM731-734_m3_NPM733_240224_191539_052_NoSz already exists
 NPM731-734_m4_NPM734_240224_191539_052_NoSz already exists
 NPM731-734_m2_NPM732_240225_071549_053_NoSz already exists
 NPM731-734_m3_NPM733_240225_071549_053_NoSz already exists
 NPM731-734_m4_NPM734_240225_071549_053_NoSz already exists
 NPM731-734_m2_NPM732_240225_191602_054_NoSz already exists
 NPM731-734_m3_NPM733_240225_191602_054_NoSz already exists
 NPM731-734_m4_NPM734_240225_191602_054_NoSz already exists
 NPM731-734_m2_NPM732_240226_071612_055_NoSz already exists
 NPM731-734_m3_NPM733_240226_071612_055_NoSz already exists
 NPM731-734_m4_NPM734_240226_071612_055_NoSz already exists
 NPM731-734_m2_NPM732_240226_191626_056_NoSz already exists
 NPM731-734_m3_NPM733_240226_191626_056_NoSz already exists
 NPM731-734_m4_NPM734_240226_191626_056_NoSz already exists
 NPM731-734_m4_NPM734_240227_191650_058_NoSz already exists
 NPM731-734_m2_NPM732_240203_190344_010_SlNo already exists
 NPM731-734_m3_NPM733_240203_190344_010_SlNo already exists
 NPM731-734_m4_NPM734_240203_190344_010_SlNo already exists
 NPM731-734_m2_NPM732_240212_070922_027_SlNo already exists
 NPM731-734_m3_NPM733_240212_070922_027_SlNo already exists
 NPM731-734_m2_NPM732_240212_190943_028_SlNo already exists
 NPM731-734_m3_NPM733_240212_190943_028_SlNo already exists
 NPM731-734_m2_NPM732_240219_071321_041_SlNo already exists
 NPM731-734_m3_NPM733_240219_071321_041_SlNo already exists
 NPM731-734_m2_NPM732_240219_191336_042_SlNo already exists
 NPM731-734_m3_NPM733_240219_191336_042_SlNo already exists
 NPM731-734_m4_NPM734_240219_191336_042_SlNo already exists
 NPM731-734_m2_NPM732_240224_071525_051_SlNo already exists
 NPM731-734_m3_NPM733_240224_071525_051_SlNo already exists
 NPM731-734_m4_NPM734_240224_071525_051_SlNo already exists
 NPM731-734_m2_NPM732_240224_191539_052_SlNo already exists
 NPM731-734_m3_NPM733_240224_191539_052_SlNo already exists
 NPM731-734_m4_NPM734_240224_191539_052_SlNo already exists
 NPM731-734_m2_NPM732_240225_071549_053_SlNo already exists
 NPM731-734_m3_NPM733_240225_071549_053_SlNo already exists
 NPM731-734_m4_NPM734_240225_071549_053_SlNo already exists
 NPM731-734_m2_NPM732_240225_191602_054_SlNo already exists
 NPM731-734_m3_NPM733_240225_191602_054_SlNo already exists
 NPM731-734_m4_NPM734_240225_191602_054_SlNo already exists
 NPM731-734_m2_NPM732_240226_071612_055_SlNo already exists
 NPM731-734_m4_NPM734_240226_071612_055_SlNo already exists
 NPM731-734_m2_NPM732_240226_191626_056_SlNo already exists
 NPM731-734_m4_NPM734_240226_191626_056_SlNo already exists
 NPM731-734_m4_NPM734_240212_070922_027_SlSz already exists
 NPM731-734_m4_NPM734_240212_190943_028_SlSz already exists
 NPM731-734_m4_NPM734_240219_071321_041_SlSz already exists
 NPM731-734_m3_NPM733_240226_071612_055_SlSz already exists
 NPM731-734_m3_NPM733_240226_191626_056_SlSz already exists
 NPM743-7746_m1_NPM743_240513_155953_000_NoNo already exists
 NPM743-7746_m2_NPM744_240513_155953_000_NoNo already exists
 NPM743-7746_m3_NPM745_240513_155953_000_NoNo already exists
 NPM743-7746_m4_NPM746_240513_155953_000_NoNo already exists
 NPM743-7746_m1_NPM743_240514_070000_001_NoNo already exists
 NPM743-7746_m2_NPM744_240514_070000_001_NoNo already exists
 NPM743-7746_m3_NPM745_240514_070000_001_NoNo already exists
 NPM743-7746_m4_NPM746_240514_070000_001_NoNo already exists
 NPM743-7746_m1_NPM743_240514_190015_002_NoNo already exists
 NPM743-7746_m2_NPM744_240514_190015_002_NoNo already exists
 NPM743-7746_m3_NPM745_240514_190015_002_NoNo already exists
 NPM743-7746_m4_NPM746_240514_190015_002_NoNo already exists
 NPM743-7746_m1_NPM743_240515_070027_003_NoNo already exists
 NPM743-7746_m2_NPM744_240515_070027_003_NoNo already exists
 NPM743-7746_m3_NPM745_240515_070027_003_NoNo already exists
 NPM743-7746_m4_NPM746_240515_070027_003_NoNo already exists
 NPM743-7746_m1_NPM743_240515_190041_004_NoNo already exists
 NPM743-7746_m2_NPM744_240515_190041_004_NoNo already exists
 NPM743-7746_m3_NPM745_240515_190041_004_NoNo already exists
 NPM743-7746_m4_NPM746_240515_190041_004_NoNo already exists
 NPM743-7746_m1_NPM743_240516_070054_005_NoNo already exists
 NPM743-7746_m2_NPM744_240516_070054_005_NoNo already exists
 NPM743-7746_m3_NPM745_240516_070054_005_NoNo already exists
 NPM743-7746_m4_NPM746_240516_070054_005_NoNo already exists
 NPM743-7746_m1_NPM743_240516_190109_006_NoNo already exists
 NPM743-7746_m2_NPM744_240516_190109_006_NoNo already exists
 NPM743-7746_m3_NPM745_240516_190109_006_NoNo already exists
 NPM743-7746_m4_NPM746_240516_190109_006_NoNo already exists
 NPM743-7746_m1_NPM743_240517_070120_007_NoNo already exists
 NPM743-7746_m2_NPM744_240517_070120_007_NoNo already exists
 NPM743-7746_m3_NPM745_240517_070120_007_NoNo already exists
 NPM743-7746_m4_NPM746_240517_070120_007_NoNo already exists
 NPM743-7746_m1_NPM743_240518_103325_000_NoNo already exists
 NPM743-7746_m2_NPM744_240518_103325_000_NoNo already exists
 NPM743-7746_m3_NPM745_240518_103325_000_NoNo already exists
 NPM743-7746_m4_NPM746_240518_103325_000_NoNo already exists
 NPM743-7746_m1_NPM743_240519_070000_001_NoNo already exists
 NPM743-7746_m2_NPM744_240519_070000_001_NoNo already exists
 NPM743-7746_m3_NPM745_240519_070000_001_NoNo already exists
 NPM743-7746_m4_NPM746_240519_070000_001_NoNo already exists
 NPM743-7746_m1_NPM743_240519_190001_002_NoNo already exists
 NPM743-7746_m2_NPM744_240519_190001_002_NoNo already exists
 NPM743-7746_m3_NPM745_240519_190001_002_NoNo already exists
 NPM743-7746_m4_NPM746_240519_190001_002_NoNo already exists
 NPM743-7746_m1_NPM743_240520_070001_003_NoNo already exists
 NPM743-7746_m2_NPM744_240520_070001_003_NoNo already exists
 NPM743-7746_m3_NPM745_240520_070001_003_NoNo already exists
 NPM743-7746_m4_NPM746_240520_070001_003_NoNo already exists
 NPM743-7746_m1_NPM743_240520_190001_004_NoNo already exists
 NPM743-7746_m2_NPM744_240520_190001_004_NoNo already exists
 NPM743-7746_m3_NPM745_240520_190001_004_NoNo already exists
 NPM743-7746_m4_NPM746_240520_190001_004_NoNo already exists
 NPM743-7746_m1_NPM743_240521_070002_005_NoNo already exists
 NPM743-7746_m2_NPM744_240521_070002_005_NoNo already exists
 NPM743-7746_m4_NPM746_240521_070002_005_NoNo already exists
 NPM743-7746_m1_NPM743_240521_190002_006_NoNo already exists
 NPM743-7746_m2_NPM744_240521_190002_006_NoNo already exists
 NPM743-7746_m3_NPM745_240521_190002_006_NoNo already exists
 NPM743-7746_m4_NPM746_240521_190002_006_NoNo already exists
 NPM743-7746_m1_NPM743_240522_070003_007_NoNo already exists
 NPM743-7746_m2_NPM744_240522_070003_007_NoNo already exists
 NPM743-7746_m3_NPM745_240522_070003_007_NoNo already exists
 NPM743-7746_m4_NPM746_240522_070003_007_NoNo already exists
 NPM743-7746_m1_NPM743_240522_190003_008_NoNo already exists
 NPM743-7746_m2_NPM744_240522_190003_008_NoNo already exists
 NPM743-7746_m3_NPM745_240522_190003_008_NoNo already exists
 NPM743-7746_m4_NPM746_240522_190003_008_NoNo already exists
 NPM743-7746_m1_NPM743_240523_070004_009_NoNo already exists
 NPM743-7746_m2_NPM744_240523_070004_009_NoNo already exists
 NPM743-7746_m3_NPM745_240523_070004_009_NoNo already exists
 NPM743-7746_m4_NPM746_240523_070004_009_NoNo already exists
 NPM743-7746_m1_NPM743_240523_190004_010_NoNo already exists
 NPM743-7746_m2_NPM744_240523_190004_010_NoNo already exists
 NPM743-7746_m3_NPM745_240523_190004_010_NoNo already exists
 NPM743-7746_m4_NPM746_240523_190004_010_NoNo already exists
 NPM743-7746_m1_NPM743_240524_070004_011_NoNo already exists
 NPM743-7746_m2_NPM744_240524_070004_011_NoNo already exists
 NPM743-7746_m4_NPM746_240524_070004_011_NoNo already exists
 NPM743-7746_m1_NPM743_240524_190005_012_NoNo already exists
 NPM743-7746_m2_NPM744_240524_190005_012_NoNo already exists
 NPM743-7746_m3_NPM745_240524_190005_012_NoNo already exists
 NPM743-7746_m4_NPM746_240524_190005_012_NoNo already exists
 NPM743-7746_m1_NPM743_240525_070005_013_NoNo already exists
 NPM743-7746_m2_NPM744_240525_070005_013_NoNo already exists
 NPM743-7746_m4_NPM746_240525_070005_013_NoNo already exists
 NPM743-7746_m1_NPM743_240525_190006_014_NoNo already exists
 NPM743-7746_m2_NPM744_240525_190006_014_NoNo already exists
 NPM743-7746_m3_NPM745_240525_190006_014_NoNo already exists
 NPM743-7746_m4_NPM746_240525_190006_014_NoNo already exists
 NPM743-7746_m1_NPM743_240526_070006_015_NoNo already exists
 NPM743-7746_m2_NPM744_240526_070006_015_NoNo already exists
 NPM743-7746_m4_NPM746_240526_070006_015_NoNo already exists
 NPM743-7746_m1_NPM743_240526_190007_016_NoNo already exists
 NPM743-7746_m2_NPM744_240526_190007_016_NoNo already exists
 NPM743-7746_m3_NPM745_240526_190007_016_NoNo already exists
 NPM743-7746_m4_NPM746_240526_190007_016_NoNo already exists
 NPM743-7746_m1_NPM743_240527_070007_017_NoNo already exists
 NPM743-7746_m2_NPM744_240527_070007_017_NoNo already exists
 NPM743-7746_m4_NPM746_240527_070007_017_NoNo already exists
 NPM743-7746_m1_NPM743_240527_190007_018_NoNo already exists
 NPM743-7746_m2_NPM744_240527_190007_018_NoNo already exists
 NPM743-7746_m3_NPM745_240527_190007_018_NoNo already exists
 NPM743-7746_m4_NPM746_240527_190007_018_NoNo already exists
 NPM743-7746_m1_NPM743_240528_070008_019_NoNo already exists
 NPM743-7746_m2_NPM744_240528_070008_019_NoNo already exists
 NPM743-7746_m4_NPM746_240528_070008_019_NoNo already exists
 NPM743-7746_m1_NPM743_240528_190008_020_NoNo already exists
 NPM743-7746_m2_NPM744_240528_190008_020_NoNo already exists
 NPM743-7746_m3_NPM745_240528_190008_020_NoNo already exists
 NPM743-7746_m4_NPM746_240528_190008_020_NoNo already exists
 NPM743-7746_m1_NPM743_240529_070008_021_NoNo already exists
 NPM743-7746_m2_NPM744_240529_070008_021_NoNo already exists
 NPM743-7746_m3_NPM745_240529_070008_021_NoNo already exists
 NPM743-7746_m4_NPM746_240529_070008_021_NoNo already exists
 NPM743-7746_m1_NPM743_240529_190009_022_NoNo already exists
 NPM743-7746_m2_NPM744_240529_190009_022_NoNo already exists
 NPM743-7746_m3_NPM745_240529_190009_022_NoNo already exists
 NPM743-7746_m4_NPM746_240529_190009_022_NoNo already exists
 NPM743-7746_m1_NPM743_240530_070009_023_NoNo already exists
 NPM743-7746_m2_NPM744_240530_070009_023_NoNo already exists
 NPM743-7746_m3_NPM745_240530_070009_023_NoNo already exists
 NPM743-7746_m4_NPM746_240530_070009_023_NoNo already exists
 NPM743-7746_m1_NPM743_240530_190009_024_NoNo already exists
 NPM743-7746_m2_NPM744_240530_190009_024_NoNo already exists
 NPM743-7746_m4_NPM746_240530_190009_024_NoNo already exists
 NPM743-7746_m1_NPM743_240531_070010_025_NoNo already exists
 NPM743-7746_m2_NPM744_240531_070010_025_NoNo already exists
 NPM743-7746_m3_NPM745_240531_070010_025_NoNo already exists
 NPM743-7746_m4_NPM746_240531_070010_025_NoNo already exists
 NPM743-7746_m1_NPM743_240531_190010_026_NoNo already exists
 NPM743-7746_m2_NPM744_240531_190010_026_NoNo already exists
 NPM743-7746_m4_NPM746_240531_190010_026_NoNo already exists
 NPM743-7746_m1_NPM743_240601_070011_027_NoNo already exists
 NPM743-7746_m2_NPM744_240601_070011_027_NoNo already exists
 NPM743-7746_m4_NPM746_240601_070011_027_NoNo already exists
 NPM743-7746_m1_NPM743_240601_190011_028_NoNo already exists
 NPM743-7746_m2_NPM744_240601_190011_028_NoNo already exists
 NPM743-7746_m4_NPM746_240601_190011_028_NoNo already exists
 NPM743-7746_m1_NPM743_240602_070012_029_NoNo already exists
 NPM743-7746_m2_NPM744_240602_070012_029_NoNo already exists
 NPM743-7746_m4_NPM746_240602_070012_029_NoNo already exists
 NPM743-7746_m1_NPM743_240602_190012_030_NoNo already exists
 NPM743-7746_m2_NPM744_240602_190012_030_NoNo already exists
 NPM743-7746_m3_NPM745_240602_190012_030_NoNo already exists
 NPM743-7746_m4_NPM746_240602_190012_030_NoNo already exists
 NPM743-7746_m1_NPM743_240603_070013_031_NoNo already exists
 NPM743-7746_m2_NPM744_240603_070013_031_NoNo already exists
 NPM743-7746_m3_NPM745_240603_070013_031_NoNo already exists
 NPM743-7746_m4_NPM746_240603_070013_031_NoNo already exists
 NPM743-7746_m1_NPM743_240603_190013_032_NoNo already exists
 NPM743-7746_m2_NPM744_240603_190013_032_NoNo already exists
 NPM743-7746_m3_NPM745_240603_190013_032_NoNo already exists
 NPM743-7746_m4_NPM746_240603_190013_032_NoNo already exists
 NPM743-7746_m1_NPM743_240604_070014_033_NoNo already exists
 NPM743-7746_m2_NPM744_240604_070014_033_NoNo already exists
 NPM743-7746_m4_NPM746_240604_070014_033_NoNo already exists
 NPM743-7746_m1_NPM743_240604_190014_034_NoNo already exists
 NPM743-7746_m2_NPM744_240604_190014_034_NoNo already exists
 NPM743-7746_m4_NPM746_240604_190014_034_NoNo already exists
 NPM743-7746_m1_NPM743_240605_070014_035_NoNo already exists
 NPM743-7746_m2_NPM744_240605_070014_035_NoNo already exists
 NPM743-7746_m3_NPM745_240605_070014_035_NoNo already exists
 NPM743-7746_m4_NPM746_240605_070014_035_NoNo already exists
 NPM743-7746_m1_NPM743_240605_190015_036_NoNo already exists
 NPM743-7746_m2_NPM744_240605_190015_036_NoNo already exists
 NPM743-7746_m3_NPM745_240605_190015_036_NoNo already exists
 NPM743-7746_m4_NPM746_240605_190015_036_NoNo already exists
 NPM743-7746_m1_NPM743_240606_070015_037_NoNo already exists
 NPM743-7746_m2_NPM744_240606_070015_037_NoNo already exists
 NPM743-7746_m3_NPM745_240606_070015_037_NoNo already exists
 NPM743-7746_m4_NPM746_240606_070015_037_NoNo already exists
 NPM743-7746_m1_NPM743_240606_190016_038_NoNo already exists
 NPM743-7746_m2_NPM744_240606_190016_038_NoNo already exists
 NPM743-7746_m3_NPM745_240606_190016_038_NoNo already exists
 NPM743-7746_m4_NPM746_240606_190016_038_NoNo already exists
 NPM743-7746_m1_NPM743_240607_070016_039_NoNo already exists
 NPM743-7746_m2_NPM744_240607_070016_039_NoNo already exists
 NPM743-7746_m3_NPM745_240607_070016_039_NoNo already exists
 NPM743-7746_m4_NPM746_240607_070016_039_NoNo already exists
 NPM743-7746_m1_NPM743_240607_190017_040_NoNo already exists
 NPM743-7746_m2_NPM744_240607_190017_040_NoNo already exists
 NPM743-7746_m3_NPM745_240607_190017_040_NoNo already exists
 NPM743-7746_m4_NPM746_240607_190017_040_NoNo already exists
 NPM743-7746_m1_NPM743_240608_070017_041_NoNo already exists
 NPM743-7746_m2_NPM744_240608_070017_041_NoNo already exists
 NPM743-7746_m4_NPM746_240608_070017_041_NoNo already exists
 NPM743-7746_m1_NPM743_240608_190017_042_NoNo already exists
 NPM743-7746_m2_NPM744_240608_190017_042_NoNo already exists
 NPM743-7746_m3_NPM745_240608_190017_042_NoNo already exists
 NPM743-7746_m4_NPM746_240608_190017_042_NoNo already exists
 NPM743-7746_m1_NPM743_240609_070018_043_NoNo already exists
 NPM743-7746_m2_NPM744_240609_070018_043_NoNo already exists
 NPM743-7746_m4_NPM746_240609_070018_043_NoNo already exists
 NPM743-7746_m1_NPM743_240609_190018_044_NoNo already exists
 NPM743-7746_m2_NPM744_240609_190018_044_NoNo already exists
 NPM743-7746_m3_NPM745_240609_190018_044_NoNo already exists
 NPM743-7746_m4_NPM746_240609_190018_044_NoNo already exists
 NPM743-7746_m1_NPM743_240610_070019_045_NoNo already exists
 NPM743-7746_m2_NPM744_240610_070019_045_NoNo already exists
 NPM743-7746_m4_NPM746_240610_070019_045_NoNo already exists
 NPM743-7746_m1_NPM743_240610_190019_046_NoNo already exists
 NPM743-7746_m2_NPM744_240610_190019_046_NoNo already exists
 NPM743-7746_m4_NPM746_240610_190019_046_NoNo already exists
 NPM743-7746_m1_NPM743_240611_070020_047_NoNo already exists
 NPM743-7746_m2_NPM744_240611_070020_047_NoNo already exists
 NPM743-7746_m3_NPM745_240611_070020_047_NoNo already exists
 NPM743-7746_m4_NPM746_240611_070020_047_NoNo already exists
 NPM743-7746_m1_NPM743_240611_190020_048_NoNo already exists
 NPM743-7746_m2_NPM744_240611_190020_048_NoNo already exists
 NPM743-7746_m3_NPM745_240611_190020_048_NoNo already exists
 NPM743-7746_m4_NPM746_240611_190020_048_NoNo already exists
 NPM743-7746_m1_NPM743_240612_070020_049_NoNo already exists
 NPM743-7746_m2_NPM744_240612_070020_049_NoNo already exists
 NPM743-7746_m3_NPM745_240612_070020_049_NoNo already exists
 NPM743-7746_m4_NPM746_240612_070020_049_NoNo already exists
 NPM743-7746_m3_NPM745_240521_070002_005_NoSz already exists
 NPM743-7746_m3_NPM745_240524_070004_011_NoSz already exists
 NPM743-7746_m3_NPM745_240525_070005_013_NoSz already exists
 NPM743-7746_m3_NPM745_240526_070006_015_NoSz already exists
 NPM743-7746_m3_NPM745_240527_070007_017_NoSz already exists
 NPM743-7746_m3_NPM745_240528_070008_019_NoSz already exists
 NPM743-7746_m3_NPM745_240530_190009_024_NoSz already exists
 NPM743-7746_m3_NPM745_240531_190010_026_NoSz already exists
 NPM743-7746_m3_NPM745_240601_070011_027_NoSz already exists
 NPM743-7746_m3_NPM745_240601_190011_028_NoSz already exists
 NPM743-7746_m3_NPM745_240602_070012_029_NoSz already exists
 NPM743-7746_m3_NPM745_240604_070014_033_NoSz already exists
 NPM743-7746_m3_NPM745_240604_190014_034_NoSz already exists
 NPM743-7746_m3_NPM745_240608_070017_041_NoSz already exists
 NPM743-7746_m3_NPM745_240609_070018_043_NoSz already exists
 NPM743-7746_m3_NPM745_240610_070019_045_NoSz already exists
 NPM743-7746_m3_NPM745_240610_190019_046_NoSz already exists
 NPM747-750_m1_NPM747_240412_110636_000_NoNo already exists
 NPM747-750_m2_NPM748_240412_110636_000_NoNo already exists
 NPM747-750_m3_NPM749_240412_110636_000_NoNo already exists
 NPM747-750_m4_NPM750_240412_110636_000_NoNo already exists
 NPM747-750_m1_NPM747_240413_070002_001_NoNo already exists
 NPM747-750_m2_NPM748_240413_070002_001_NoNo already exists
 NPM747-750_m3_NPM749_240413_070002_001_NoNo already exists
 NPM747-750_m4_NPM750_240413_070002_001_NoNo already exists
 NPM747-750_m1_NPM747_240413_190003_002_NoNo already exists
 NPM747-750_m2_NPM748_240413_190003_002_NoNo already exists
 NPM747-750_m3_NPM749_240413_190003_002_NoNo already exists
 NPM747-750_m4_NPM750_240413_190003_002_NoNo already exists
 NPM747-750_m1_NPM747_240414_070002_003_NoNo already exists
 NPM747-750_m2_NPM748_240414_070002_003_NoNo already exists
 NPM747-750_m3_NPM749_240414_070002_003_NoNo already exists
 NPM747-750_m4_NPM750_240414_070002_003_NoNo already exists
 NPM747-750_m1_NPM747_240414_173858_000_NoNo already exists
 NPM747-750_m2_NPM748_240414_173858_000_NoNo already exists
 NPM747-750_m3_NPM749_240414_173858_000_NoNo already exists
 NPM747-750_m4_NPM750_240414_173858_000_NoNo already exists
 NPM747-750_m1_NPM747_240415_070012_001_NoNo already exists
 NPM747-750_m2_NPM748_240415_070012_001_NoNo already exists
 NPM747-750_m3_NPM749_240415_070012_001_NoNo already exists
 NPM747-750_m4_NPM750_240415_070012_001_NoNo already exists
 NPM747-750_m1_NPM747_240415_190030_002_NoNo already exists
 NPM747-750_m2_NPM748_240415_190030_002_NoNo already exists
 NPM747-750_m3_NPM749_240415_190030_002_NoNo already exists
 NPM747-750_m4_NPM750_240415_190030_002_NoNo already exists
 NPM747-750_m1_NPM747_240416_070043_003_NoNo already exists
 NPM747-750_m2_NPM748_240416_070043_003_NoNo already exists
 NPM747-750_m3_NPM749_240416_070043_003_NoNo already exists
 NPM747-750_m4_NPM750_240416_070043_003_NoNo already exists
 NPM747-750_m1_NPM747_240416_190103_004_NoNo already exists
 NPM747-750_m2_NPM748_240416_190103_004_NoNo already exists
 NPM747-750_m3_NPM749_240416_190103_004_NoNo already exists
 NPM747-750_m4_NPM750_240416_190103_004_NoNo already exists
 NPM747-750_m1_NPM747_240417_070116_005_NoNo already exists
 NPM747-750_m2_NPM748_240417_070116_005_NoNo already exists
 NPM747-750_m3_NPM749_240417_070116_005_NoNo already exists
 NPM747-750_m4_NPM750_240417_070116_005_NoNo already exists
 NPM747-750_m1_NPM747_240417_190135_006_NoNo already exists
 NPM747-750_m2_NPM748_240417_190135_006_NoNo already exists
 NPM747-750_m3_NPM749_240417_190135_006_NoNo already exists
 NPM747-750_m4_NPM750_240417_190135_006_NoNo already exists
 NPM747-750_m1_NPM747_240418_070229_007_NoNo already exists
 NPM747-750_m2_NPM748_240418_070229_007_NoNo already exists
 NPM747-750_m3_NPM749_240418_070229_007_NoNo already exists
 NPM747-750_m4_NPM750_240418_070229_007_NoNo already exists
 NPM747-750_m1_NPM747_240418_190249_008_NoNo already exists
 NPM747-750_m2_NPM748_240418_190249_008_NoNo already exists
 NPM747-750_m3_NPM749_240418_190249_008_NoNo already exists
 NPM747-750_m4_NPM750_240418_190249_008_NoNo already exists
 NPM747-750_m1_NPM747_240419_070300_009_NoNo already exists
 NPM747-750_m2_NPM748_240419_070300_009_NoNo already exists
 NPM747-750_m3_NPM749_240419_070300_009_NoNo already exists
 NPM747-750_m4_NPM750_240419_070300_009_NoNo already exists
 NPM747-750_m1_NPM747_240419_190322_010_NoNo already exists
 NPM747-750_m2_NPM748_240419_190322_010_NoNo already exists
 NPM747-750_m3_NPM749_240419_190322_010_NoNo already exists
 NPM747-750_m4_NPM750_240419_190322_010_NoNo already exists
 NPM747-750_m1_NPM747_240420_070334_011_NoNo already exists
 NPM747-750_m2_NPM748_240420_070334_011_NoNo already exists
 NPM747-750_m3_NPM749_240420_070334_011_NoNo already exists
 NPM747-750_m4_NPM750_240420_070334_011_NoNo already exists
 NPM747-750_m1_NPM747_240420_190354_012_NoNo already exists
 NPM747-750_m2_NPM748_240420_190354_012_NoNo already exists
 NPM747-750_m3_NPM749_240420_190354_012_NoNo already exists
 NPM747-750_m4_NPM750_240420_190354_012_NoNo already exists
 NPM747-750_m1_NPM747_240421_070406_013_NoNo already exists
 NPM747-750_m2_NPM748_240421_070406_013_NoNo already exists
 NPM747-750_m3_NPM749_240421_070406_013_NoNo already exists
 NPM747-750_m4_NPM750_240421_070406_013_NoNo already exists
 NPM747-750_m1_NPM747_240421_190426_014_NoNo already exists
 NPM747-750_m2_NPM748_240421_190426_014_NoNo already exists
 NPM747-750_m3_NPM749_240421_190426_014_NoNo already exists
 NPM747-750_m4_NPM750_240421_190426_014_NoNo already exists
 NPM747-750_m1_NPM747_240422_070438_015_NoNo already exists
 NPM747-750_m2_NPM748_240422_070438_015_NoNo already exists
 NPM747-750_m3_NPM749_240422_070438_015_NoNo already exists
 NPM747-750_m4_NPM750_240422_070438_015_NoNo already exists
 NPM747-750_m1_NPM747_240422_190457_016_NoNo already exists
 NPM747-750_m2_NPM748_240422_190457_016_NoNo already exists
 NPM747-750_m3_NPM749_240422_190457_016_NoNo already exists
 NPM747-750_m4_NPM750_240422_190457_016_NoNo already exists
 NPM747-750_m1_NPM747_240423_070521_017_NoNo already exists
 NPM747-750_m2_NPM748_240423_070521_017_NoNo already exists
 NPM747-750_m3_NPM749_240423_070521_017_NoNo already exists
 NPM747-750_m4_NPM750_240423_070521_017_NoNo already exists
 NPM747-750_m1_NPM747_240423_190539_018_NoNo already exists
 NPM747-750_m2_NPM748_240423_190539_018_NoNo already exists
 NPM747-750_m3_NPM749_240423_190539_018_NoNo already exists
 NPM747-750_m4_NPM750_240423_190539_018_NoNo already exists
 NPM747-750_m1_NPM747_240424_070552_019_NoNo already exists
 NPM747-750_m2_NPM748_240424_070552_019_NoNo already exists
 NPM747-750_m3_NPM749_240424_070552_019_NoNo already exists
 NPM747-750_m4_NPM750_240424_070552_019_NoNo already exists
 NPM747-750_m1_NPM747_240424_190613_020_NoNo already exists
 NPM747-750_m2_NPM748_240424_190613_020_NoNo already exists
 NPM747-750_m3_NPM749_240424_190613_020_NoNo already exists
 NPM747-750_m4_NPM750_240424_190613_020_NoNo already exists
 NPM747-750_m1_NPM747_240425_070623_021_NoNo already exists
 NPM747-750_m2_NPM748_240425_070623_021_NoNo already exists
 NPM747-750_m3_NPM749_240425_070623_021_NoNo already exists
 NPM747-750_m4_NPM750_240425_070623_021_NoNo already exists
 NPM747-750_m1_NPM747_240425_190644_022_NoNo already exists
 NPM747-750_m2_NPM748_240425_190644_022_NoNo already exists
 NPM747-750_m3_NPM749_240425_190644_022_NoNo already exists
 NPM747-750_m4_NPM750_240425_190644_022_NoNo already exists
 NPM747-750_m1_NPM747_240426_070657_023_NoNo already exists
 NPM747-750_m2_NPM748_240426_070657_023_NoNo already exists
 NPM747-750_m3_NPM749_240426_070657_023_NoNo already exists
 NPM747-750_m4_NPM750_240426_070657_023_NoNo already exists
 NPM747-750_m1_NPM747_240426_190717_024_NoNo already exists
 NPM747-750_m2_NPM748_240426_190717_024_NoNo already exists
 NPM747-750_m3_NPM749_240426_190717_024_NoNo already exists
 NPM747-750_m4_NPM750_240426_190717_024_NoNo already exists
 NPM747-750_m1_NPM747_240427_070730_025_NoNo already exists
 NPM747-750_m2_NPM748_240427_070730_025_NoNo already exists
 NPM747-750_m3_NPM749_240427_070730_025_NoNo already exists
 NPM747-750_m4_NPM750_240427_070730_025_NoNo already exists
 NPM747-750_m1_NPM747_240427_190752_026_NoNo already exists
 NPM747-750_m2_NPM748_240427_190752_026_NoNo already exists
 NPM747-750_m3_NPM749_240427_190752_026_NoNo already exists
 NPM747-750_m4_NPM750_240427_190752_026_NoNo already exists
 NPM747-750_m1_NPM747_240428_070805_027_NoNo already exists
 NPM747-750_m2_NPM748_240428_070805_027_NoNo already exists
 NPM747-750_m3_NPM749_240428_070805_027_NoNo already exists
 NPM747-750_m4_NPM750_240428_070805_027_NoNo already exists
 NPM747-750_m1_NPM747_240428_190823_028_NoNo already exists
 NPM747-750_m2_NPM748_240428_190823_028_NoNo already exists
 NPM747-750_m3_NPM749_240428_190823_028_NoNo already exists
 NPM747-750_m4_NPM750_240428_190823_028_NoNo already exists
 NPM747-750_m1_NPM747_240429_070858_029_NoNo already exists
 NPM747-750_m2_NPM748_240429_070858_029_NoNo already exists
 NPM747-750_m3_NPM749_240429_070858_029_NoNo already exists
 NPM747-750_m4_NPM750_240429_070858_029_NoNo already exists
 NPM747-750_m1_NPM747_240429_190934_030_NoNo already exists
 NPM747-750_m2_NPM748_240429_190934_030_NoNo already exists
 NPM747-750_m3_NPM749_240429_190934_030_NoNo already exists
 NPM747-750_m4_NPM750_240429_190934_030_NoNo already exists
 NPM747-750_m1_NPM747_240430_070945_031_NoNo already exists
 NPM747-750_m2_NPM748_240430_070945_031_NoNo already exists
 NPM747-750_m3_NPM749_240430_070945_031_NoNo already exists
 NPM747-750_m4_NPM750_240430_070945_031_NoNo already exists
 NPM747-750_m1_NPM747_240430_191004_032_NoNo already exists
 NPM747-750_m2_NPM748_240430_191004_032_NoNo already exists
 NPM747-750_m3_NPM749_240430_191004_032_NoNo already exists
 NPM747-750_m4_NPM750_240430_191004_032_NoNo already exists
 NPM747-750_m1_NPM747_240501_071017_033_NoNo already exists
 NPM747-750_m2_NPM748_240501_071017_033_NoNo already exists
 NPM747-750_m3_NPM749_240501_071017_033_NoNo already exists
 NPM747-750_m4_NPM750_240501_071017_033_NoNo already exists
 NPM747-750_m1_NPM747_240501_191030_034_NoNo already exists
 NPM747-750_m2_NPM748_240501_191030_034_NoNo already exists
 NPM747-750_m3_NPM749_240501_191030_034_NoNo already exists
 NPM747-750_m4_NPM750_240501_191030_034_NoNo already exists
 NPM747-750_m1_NPM747_240502_071045_035_NoNo already exists
 NPM747-750_m2_NPM748_240502_071045_035_NoNo already exists
 NPM747-750_m3_NPM749_240502_071045_035_NoNo already exists
 NPM747-750_m4_NPM750_240502_071045_035_NoNo already exists
 NPM747-750_m1_NPM747_240502_191100_036_NoNo already exists
 NPM747-750_m2_NPM748_240502_191100_036_NoNo already exists
 NPM747-750_m3_NPM749_240502_191100_036_NoNo already exists
 NPM747-750_m4_NPM750_240502_191100_036_NoNo already exists
 NPM747-750_m1_NPM747_240503_071111_037_NoNo already exists
 NPM747-750_m2_NPM748_240503_071111_037_NoNo already exists
 NPM747-750_m3_NPM749_240503_071111_037_NoNo already exists
 NPM747-750_m4_NPM750_240503_071111_037_NoNo already exists
 NPM747-750_m1_NPM747_240503_191150_038_NoNo already exists
 NPM747-750_m2_NPM748_240503_191150_038_NoNo already exists
 NPM747-750_m3_NPM749_240503_191150_038_NoNo already exists
 NPM747-750_m4_NPM750_240503_191150_038_NoNo already exists
 NPM747-750_m1_NPM747_240504_071202_039_NoNo already exists
 NPM747-750_m2_NPM748_240504_071202_039_NoNo already exists
 NPM747-750_m3_NPM749_240504_071202_039_NoNo already exists
 NPM747-750_m4_NPM750_240504_071202_039_NoNo already exists
 NPM747-750_m1_NPM747_240504_191226_040_NoNo already exists
 NPM747-750_m2_NPM748_240504_191226_040_NoNo already exists
 NPM747-750_m3_NPM749_240504_191226_040_NoNo already exists
 NPM747-750_m4_NPM750_240504_191226_040_NoNo already exists
 NPM747-750_m1_NPM747_240505_071239_041_NoNo already exists
 NPM747-750_m2_NPM748_240505_071239_041_NoNo already exists
 NPM747-750_m3_NPM749_240505_071239_041_NoNo already exists
 NPM747-750_m4_NPM750_240505_071239_041_NoNo already exists
 NPM747-750_m1_NPM747_240505_191253_042_NoNo already exists
 NPM747-750_m2_NPM748_240505_191253_042_NoNo already exists
 NPM747-750_m3_NPM749_240505_191253_042_NoNo already exists
 NPM747-750_m1_NPM747_240506_071304_043_NoNo already exists
 NPM747-750_m2_NPM748_240506_071304_043_NoNo already exists
 NPM747-750_m3_NPM749_240506_071304_043_NoNo already exists
 NPM747-750_m4_NPM750_240506_071304_043_NoNo already exists
 NPM747-750_m1_NPM747_240506_191342_044_NoNo already exists
 NPM747-750_m2_NPM748_240506_191342_044_NoNo already exists
 NPM747-750_m3_NPM749_240506_191342_044_NoNo already exists
 NPM747-750_m4_NPM750_240506_191342_044_NoNo already exists
 NPM747-750_m1_NPM747_240507_071355_045_NoNo already exists
 NPM747-750_m2_NPM748_240507_071355_045_NoNo already exists
 NPM747-750_m3_NPM749_240507_071355_045_NoNo already exists
 NPM747-750_m4_NPM750_240507_071355_045_NoNo already exists
 NPM747-750_m1_NPM747_240507_191415_046_NoNo already exists
 NPM747-750_m2_NPM748_240507_191415_046_NoNo already exists
 NPM747-750_m3_NPM749_240507_191415_046_NoNo already exists
 NPM747-750_m4_NPM750_240507_191415_046_NoNo already exists
 NPM747-750_m1_NPM747_240508_071429_047_NoNo already exists
 NPM747-750_m2_NPM748_240508_071429_047_NoNo already exists
 NPM747-750_m3_NPM749_240508_071429_047_NoNo already exists
 NPM747-750_m4_NPM750_240508_071429_047_NoNo already exists
 NPM747-750_m1_NPM747_240508_191448_048_NoNo already exists
 NPM747-750_m2_NPM748_240508_191448_048_NoNo already exists
 NPM747-750_m3_NPM749_240508_191448_048_NoNo already exists
 NPM747-750_m4_NPM750_240508_191448_048_NoNo already exists
 NPM747-750_m1_NPM747_240509_071510_049_NoNo already exists
 NPM747-750_m2_NPM748_240509_071510_049_NoNo already exists
 NPM747-750_m3_NPM749_240509_071510_049_NoNo already exists
 NPM747-750_m4_NPM750_240509_071510_049_NoNo already exists
 NPM747-750_m1_NPM747_240509_191530_050_NoNo already exists
 NPM747-750_m2_NPM748_240509_191530_050_NoNo already exists
 NPM747-750_m3_NPM749_240509_191530_050_NoNo already exists
 NPM747-750_m4_NPM750_240509_191530_050_NoNo already exists
 NPM747-750_m1_NPM747_240510_071543_051_NoNo already exists
 NPM747-750_m2_NPM748_240510_071543_051_NoNo already exists
 NPM747-750_m3_NPM749_240510_071543_051_NoNo already exists
 NPM747-750_m4_NPM750_240510_071543_051_NoNo already exists
 NPM747-750_m1_NPM747_240510_191601_052_NoNo already exists
 NPM747-750_m2_NPM748_240510_191601_052_NoNo already exists
 NPM747-750_m3_NPM749_240510_191601_052_NoNo already exists
 NPM747-750_m4_NPM750_240510_191601_052_NoNo already exists
 NPM747-750_m1_NPM747_240511_071612_053_NoNo already exists
 NPM747-750_m2_NPM748_240511_071612_053_NoNo already exists
 NPM747-750_m3_NPM749_240511_071612_053_NoNo already exists
 NPM747-750_m4_NPM750_240511_071612_053_NoNo already exists
 NPM747-750_m1_NPM747_240511_191629_054_NoNo already exists
 NPM747-750_m2_NPM748_240511_191629_054_NoNo already exists
 NPM747-750_m3_NPM749_240511_191629_054_NoNo already exists
 NPM747-750_m4_NPM750_240511_191629_054_NoNo already exists
 NPM747-750_m1_NPM747_240512_071643_055_NoNo already exists
 NPM747-750_m2_NPM748_240512_071643_055_NoNo already exists
 NPM747-750_m3_NPM749_240512_071643_055_NoNo already exists
 NPM747-750_m4_NPM750_240512_071643_055_NoNo already exists
 NPM747-750_m1_NPM747_240512_191658_056_NoNo already exists
 NPM747-750_m2_NPM748_240512_191658_056_NoNo already exists
 NPM747-750_m3_NPM749_240512_191658_056_NoNo already exists
 NPM747-750_m4_NPM750_240512_191658_056_NoNo already exists
 NPM747-750_m1_NPM747_240513_071726_057_NoNo already exists
 NPM747-750_m2_NPM748_240513_071726_057_NoNo already exists
 NPM747-750_m3_NPM749_240513_071726_057_NoNo already exists
 NPM747-750_m4_NPM750_240513_071726_057_NoNo already exists
 NPM747-750_m1_NPM747_240513_191832_058_NoNo already exists
 NPM747-750_m2_NPM748_240513_191832_058_NoNo already exists
 NPM747-750_m3_NPM749_240513_191832_058_NoNo already exists
 NPM747-750_m4_NPM750_240513_191832_058_NoNo already exists
 NPM747-750_m1_NPM747_240514_071858_059_NoNo already exists
 NPM747-750_m2_NPM748_240514_071858_059_NoNo already exists
 NPM747-750_m3_NPM749_240514_071858_059_NoNo already exists
 NPM747-750_m1_NPM747_240514_191912_060_NoNo already exists
 NPM747-750_m2_NPM748_240514_191912_060_NoNo already exists
 NPM747-750_m3_NPM749_240514_191912_060_NoNo already exists
 NPM747-750_m4_NPM750_240514_191912_060_NoNo already exists
 NPM747-750_m1_NPM747_240515_071929_061_NoNo already exists
 NPM747-750_m2_NPM748_240515_071929_061_NoNo already exists
 NPM747-750_m3_NPM749_240515_071929_061_NoNo already exists
 NPM747-750_m4_NPM750_240515_071929_061_NoNo already exists
 NPM747-750_m1_NPM747_240515_191946_062_NoNo already exists
 NPM747-750_m2_NPM748_240515_191946_062_NoNo already exists
 NPM747-750_m3_NPM749_240515_191946_062_NoNo already exists
 NPM747-750_m4_NPM750_240515_191946_062_NoNo already exists
 NPM747-750_m1_NPM747_240516_072000_063_NoNo already exists
 NPM747-750_m2_NPM748_240516_072000_063_NoNo already exists
 NPM747-750_m3_NPM749_240516_072000_063_NoNo already exists
 NPM747-750_m4_NPM750_240516_072000_063_NoNo already exists
 NPM747-750_m1_NPM747_240516_192018_064_NoNo already exists
 NPM747-750_m2_NPM748_240516_192018_064_NoNo already exists
 NPM747-750_m3_NPM749_240516_192018_064_NoNo already exists
 NPM747-750_m4_NPM750_240516_192018_064_NoNo already exists
 NPM747-750_m1_NPM747_240517_072031_065_NoNo already exists
 NPM747-750_m2_NPM748_240517_072031_065_NoNo already exists
 NPM747-750_m3_NPM749_240517_072031_065_NoNo already exists
 NPM747-750_m4_NPM750_240517_072031_065_NoNo already exists
 NPM747-750_m1_NPM747_240517_192050_066_NoNo already exists
 NPM747-750_m2_NPM748_240517_192050_066_NoNo already exists
 NPM747-750_m3_NPM749_240517_192050_066_NoNo already exists
 NPM747-750_m4_NPM750_240517_192050_066_NoNo already exists
 NPM747-750_m1_NPM747_240518_072104_067_NoNo already exists
 NPM747-750_m2_NPM748_240518_072104_067_NoNo already exists
 NPM747-750_m3_NPM749_240518_072104_067_NoNo already exists
 NPM747-750_m1_NPM747_240518_192121_068_NoNo already exists
 NPM747-750_m2_NPM748_240518_192121_068_NoNo already exists
 NPM747-750_m3_NPM749_240518_192121_068_NoNo already exists
 NPM747-750_m1_NPM747_240519_072136_069_NoNo already exists
 NPM747-750_m2_NPM748_240519_072136_069_NoNo already exists
 NPM747-750_m3_NPM749_240519_072136_069_NoNo already exists
 NPM747-750_m4_NPM750_240519_072136_069_NoNo already exists
 NPM747-750_m1_NPM747_240519_192155_070_NoNo already exists
 NPM747-750_m2_NPM748_240519_192155_070_NoNo already exists
 NPM747-750_m3_NPM749_240519_192155_070_NoNo already exists
 NPM747-750_m4_NPM750_240519_192155_070_NoNo already exists
 NPM747-750_m1_NPM747_240520_072206_071_NoNo already exists
 NPM747-750_m2_NPM748_240520_072206_071_NoNo already exists
 NPM747-750_m3_NPM749_240520_072206_071_NoNo already exists
 NPM747-750_m4_NPM750_240520_072206_071_NoNo already exists
 NPM747-750_m1_NPM747_240520_192225_072_NoNo already exists
 NPM747-750_m2_NPM748_240520_192225_072_NoNo already exists
 NPM747-750_m3_NPM749_240520_192225_072_NoNo already exists
 NPM747-750_m4_NPM750_240520_192225_072_NoNo already exists
 NPM747-750_m1_NPM747_240521_072239_073_NoNo already exists
 NPM747-750_m2_NPM748_240521_072239_073_NoNo already exists
 NPM747-750_m3_NPM749_240521_072239_073_NoNo already exists
 NPM747-750_m4_NPM750_240521_072239_073_NoNo already exists
 NPM747-750_m1_NPM747_240521_192311_074_NoNo already exists
 NPM747-750_m2_NPM748_240521_192311_074_NoNo already exists
 NPM747-750_m3_NPM749_240521_192311_074_NoNo already exists
 NPM747-750_m4_NPM750_240521_192311_074_NoNo already exists
 NPM747-750_m1_NPM747_240522_072403_075_NoNo already exists
 NPM747-750_m2_NPM748_240522_072403_075_NoNo already exists
 NPM747-750_m3_NPM749_240522_072403_075_NoNo already exists
 NPM747-750_m4_NPM750_240522_072403_075_NoNo already exists
 NPM747-750_m1_NPM747_240522_192422_076_NoNo already exists
 NPM747-750_m2_NPM748_240522_192422_076_NoNo already exists
 NPM747-750_m3_NPM749_240522_192422_076_NoNo already exists
 NPM747-750_m4_NPM750_240522_192422_076_NoNo already exists
 NPM747-750_m4_NPM750_240505_191253_042_NoSz already exists
 NPM747-750_m4_NPM750_240514_071858_059_NoSz already exists
 NPM747-750_m4_NPM750_240518_072104_067_NoSz already exists
 NPM747-750_m4_NPM750_240518_192121_068_NoSz already exists
 NPM761-764_m1_NPM761_240623_165816_000_NoNo already exists
 NPM761-764_m2_NPM762_240623_165816_000_NoNo already exists
 NPM761-764_m3_NPM763_240623_165816_000_NoNo already exists
 NPM761-764_m4_NPM764_240623_165816_000_NoNo already exists
 NPM761-764_m1_NPM761_240624_070000_001_NoNo already exists
 NPM761-764_m2_NPM762_240624_070000_001_NoNo already exists
 NPM761-764_m3_NPM763_240624_070000_001_NoNo already exists
 NPM761-764_m4_NPM764_240624_070000_001_NoNo already exists
 NPM761-764_m1_NPM761_240624_190012_002_NoNo already exists
 NPM761-764_m2_NPM762_240624_190012_002_NoNo already exists
 NPM761-764_m3_NPM763_240624_190012_002_NoNo already exists
 NPM761-764_m4_NPM764_240624_190012_002_NoNo already exists
 NPM761-764_m1_NPM761_240624_230358_003_NoNo already exists
 NPM761-764_m2_NPM762_240624_230358_003_NoNo already exists
 NPM761-764_m3_NPM763_240624_230358_003_NoNo already exists
 NPM761-764_m4_NPM764_240624_230358_003_NoNo already exists
 NPM761-764_m1_NPM761_240625_110421_004_NoNo already exists
 NPM761-764_m2_NPM762_240625_110421_004_NoNo already exists
 NPM761-764_m3_NPM763_240625_110421_004_NoNo already exists
 NPM761-764_m4_NPM764_240625_110421_004_NoNo already exists
 NPM761-764_m1_NPM761_240625_225132_005_NoNo already exists
 NPM761-764_m2_NPM762_240625_225132_005_NoNo already exists
 NPM761-764_m3_NPM763_240625_225132_005_NoNo already exists
 NPM761-764_m4_NPM764_240625_225132_005_NoNo already exists
 NPM761-764_m1_NPM761_240626_060658_006_NoNo already exists
 NPM761-764_m2_NPM762_240626_060658_006_NoNo already exists
 NPM761-764_m3_NPM763_240626_060658_006_NoNo already exists
 NPM761-764_m4_NPM764_240626_060658_006_NoNo already exists
 NPM761-764_m1_NPM761_240626_180710_007_NoNo already exists
 NPM761-764_m2_NPM762_240626_180710_007_NoNo already exists
 NPM761-764_m3_NPM763_240626_180710_007_NoNo already exists
 NPM761-764_m4_NPM764_240626_180710_007_NoNo already exists
 NPM761-764_m1_NPM761_240626_234503_008_NoNo already exists
 NPM761-764_m2_NPM762_240626_234503_008_NoNo already exists
 NPM761-764_m3_NPM763_240626_234503_008_NoNo already exists
 NPM761-764_m4_NPM764_240626_234503_008_NoNo already exists
 NPM761-764_m1_NPM761_240627_114514_009_NoNo already exists
 NPM761-764_m2_NPM762_240627_114514_009_NoNo already exists
 NPM761-764_m3_NPM763_240627_114514_009_NoNo already exists
 NPM761-764_m4_NPM764_240627_114514_009_NoNo already exists
 NPM761-764_m1_NPM761_240627_205309_010_NoNo already exists
 NPM761-764_m2_NPM762_240627_205309_010_NoNo already exists
 NPM761-764_m3_NPM763_240627_205309_010_NoNo already exists
 NPM761-764_m4_NPM764_240627_205309_010_NoNo already exists
 NPM761-764_m1_NPM761_240628_080138_011_NoNo already exists
 NPM761-764_m2_NPM762_240628_080138_011_NoNo already exists
 NPM761-764_m3_NPM763_240628_080138_011_NoNo already exists
 NPM761-764_m4_NPM764_240628_080138_011_NoNo already exists
 NPM761-764_m1_NPM761_240628_200150_012_NoNo already exists
 NPM761-764_m2_NPM762_240628_200150_012_NoNo already exists
 NPM761-764_m3_NPM763_240628_200150_012_NoNo already exists
 NPM761-764_m4_NPM764_240628_200150_012_NoNo already exists
 NPM761-764_m1_NPM761_240628_221640_013_NoNo already exists
 NPM761-764_m2_NPM762_240628_221640_013_NoNo already exists
 NPM761-764_m3_NPM763_240628_221640_013_NoNo already exists
 NPM761-764_m4_NPM764_240628_221640_013_NoNo already exists
 NPM761-764_m1_NPM761_240629_101649_014_NoNo already exists
 NPM761-764_m2_NPM762_240629_101649_014_NoNo already exists
 NPM761-764_m3_NPM763_240629_101649_014_NoNo already exists
 NPM761-764_m4_NPM764_240629_101649_014_NoNo already exists
 NPM761-764_m1_NPM761_240629_170120_015_NoNo already exists
 NPM761-764_m2_NPM762_240629_170120_015_NoNo already exists
 NPM761-764_m3_NPM763_240629_170120_015_NoNo already exists
 NPM761-764_m4_NPM764_240629_170120_015_NoNo already exists
 NPM761-764_m1_NPM761_240629_201127_016_NoNo already exists
 NPM761-764_m2_NPM762_240629_201127_016_NoNo already exists
 NPM761-764_m3_NPM763_240629_201127_016_NoNo already exists
 NPM761-764_m4_NPM764_240629_201127_016_NoNo already exists
 NPM761-764_m1_NPM761_240630_005650_017_NoNo already exists
 NPM761-764_m2_NPM762_240630_005650_017_NoNo already exists
 NPM761-764_m3_NPM763_240630_005650_017_NoNo already exists
 NPM761-764_m4_NPM764_240630_005650_017_NoNo already exists
 NPM761-764_m1_NPM761_240630_045555_018_NoNo already exists
 NPM761-764_m2_NPM762_240630_045555_018_NoNo already exists
 NPM761-764_m3_NPM763_240630_045555_018_NoNo already exists
 NPM761-764_m4_NPM764_240630_045555_018_NoNo already exists
 NPM761-764_m1_NPM761_240630_102325_019_NoNo already exists
 NPM761-764_m2_NPM762_240630_102325_019_NoNo already exists
 NPM761-764_m3_NPM763_240630_102325_019_NoNo already exists
 NPM761-764_m4_NPM764_240630_102325_019_NoNo already exists
 NPM761-764_m1_NPM761_240701_093531_000_NoNo already exists
 NPM761-764_m2_NPM762_240701_093531_000_NoNo already exists
 NPM761-764_m3_NPM763_240701_093531_000_NoNo already exists
 NPM761-764_m4_NPM764_240701_093531_000_NoNo already exists
 NPM761-764_m1_NPM761_240702_064630_000_NoNo does not exist, processing
 NPM761-764_m2_NPM762_240702_064630_000_NoNo does not exist, processing
 NPM761-764_m3_NPM763_240702_064630_000_NoNo does not exist, processing
 NPM761-764_m4_NPM764_240702_064630_000_NoNo does not exist, processing
 NPM761-764_m1_NPM761_240702_092332_000_NoNo already exists
 NPM761-764_m2_NPM762_240702_092332_000_NoNo already exists
 NPM761-764_m3_NPM763_240702_092332_000_NoNo already exists
 NPM761-764_m4_NPM764_240702_092332_000_NoNo already exists
 NPM761-764_m1_NPM761_240703_070013_000_NoNo already exists
 NPM761-764_m2_NPM762_240703_070013_000_NoNo already exists
 NPM761-764_m3_NPM763_240703_070013_000_NoNo already exists
 NPM761-764_m4_NPM764_240703_070013_000_NoNo already exists
 NPM761-764_m1_NPM761_240703_190028_001_NoNo already exists
 NPM761-764_m2_NPM762_240703_190028_001_NoNo already exists
 NPM761-764_m3_NPM763_240703_190028_001_NoNo already exists
 NPM761-764_m4_NPM764_240703_190028_001_NoNo already exists
 NPM761-764_m1_NPM761_240704_070037_002_NoNo already exists
 NPM761-764_m2_NPM762_240704_070037_002_NoNo already exists
 NPM761-764_m3_NPM763_240704_070037_002_NoNo already exists
 NPM761-764_m4_NPM764_240704_070037_002_NoNo already exists
 NPM761-764_m1_NPM761_240704_190050_003_NoNo already exists
 NPM761-764_m2_NPM762_240704_190050_003_NoNo already exists
 NPM761-764_m3_NPM763_240704_190050_003_NoNo already exists
 NPM761-764_m4_NPM764_240704_190050_003_NoNo already exists
 NPM761-764_m1_NPM761_240705_070059_004_NoNo already exists
 NPM761-764_m2_NPM762_240705_070059_004_NoNo already exists
 NPM761-764_m3_NPM763_240705_070059_004_NoNo already exists
 NPM761-764_m4_NPM764_240705_070059_004_NoNo already exists
 NPM761-764_m1_NPM761_240705_190110_005_NoNo already exists
 NPM761-764_m2_NPM762_240705_190110_005_NoNo already exists
 NPM761-764_m3_NPM763_240705_190110_005_NoNo already exists
 NPM761-764_m4_NPM764_240705_190110_005_NoNo already exists
 NPM761-764_m1_NPM761_240706_070120_006_NoNo already exists
 NPM761-764_m2_NPM762_240706_070120_006_NoNo already exists
 NPM761-764_m3_NPM763_240706_070120_006_NoNo already exists
 NPM761-764_m4_NPM764_240706_070120_006_NoNo already exists
 NPM761-764_m1_NPM761_240706_190132_007_NoNo already exists
 NPM761-764_m2_NPM762_240706_190132_007_NoNo already exists
 NPM761-764_m3_NPM763_240706_190132_007_NoNo already exists
 NPM761-764_m4_NPM764_240706_190132_007_NoNo already exists
 NPM761-764_m1_NPM761_240707_070141_008_NoNo already exists
 NPM761-764_m2_NPM762_240707_070141_008_NoNo already exists
 NPM761-764_m3_NPM763_240707_070141_008_NoNo already exists
 NPM761-764_m4_NPM764_240707_070141_008_NoNo already exists
 NPM761-764_m1_NPM761_240707_190153_009_NoNo already exists
 NPM761-764_m2_NPM762_240707_190153_009_NoNo already exists
 NPM761-764_m3_NPM763_240707_190153_009_NoNo already exists
 NPM761-764_m4_NPM764_240707_190153_009_NoNo already exists
 NPM761-764_m1_NPM761_240708_070202_010_NoNo already exists
 NPM761-764_m2_NPM762_240708_070202_010_NoNo already exists
 NPM761-764_m3_NPM763_240708_070202_010_NoNo already exists
 NPM761-764_m4_NPM764_240708_070202_010_NoNo already exists
 NPM761-764_m1_NPM761_240708_190214_011_NoNo already exists
 NPM761-764_m2_NPM762_240708_190214_011_NoNo already exists
 NPM761-764_m3_NPM763_240708_190214_011_NoNo already exists
 NPM761-764_m4_NPM764_240708_190214_011_NoNo already exists
 NPM761-764_m1_NPM761_240709_070223_012_NoNo already exists
 NPM761-764_m2_NPM762_240709_070223_012_NoNo already exists
 NPM761-764_m3_NPM763_240709_070223_012_NoNo already exists
 NPM761-764_m4_NPM764_240709_070223_012_NoNo already exists
 NPM761-764_m1_NPM761_240709_190235_013_NoNo already exists
 NPM761-764_m2_NPM762_240709_190235_013_NoNo already exists
 NPM761-764_m3_NPM763_240709_190235_013_NoNo already exists
 NPM761-764_m4_NPM764_240709_190235_013_NoNo already exists
 NPM761-764_m1_NPM761_240710_070244_014_NoNo already exists
 NPM761-764_m2_NPM762_240710_070244_014_NoNo already exists
 NPM761-764_m3_NPM763_240710_070244_014_NoNo already exists
 NPM761-764_m4_NPM764_240710_070244_014_NoNo already exists
 NPM761-764_m1_NPM761_240710_190257_015_NoNo already exists
 NPM761-764_m2_NPM762_240710_190257_015_NoNo already exists
 NPM761-764_m3_NPM763_240710_190257_015_NoNo already exists
 NPM761-764_m4_NPM764_240710_190257_015_NoNo already exists
 NPM761-764_m1_NPM761_240711_070306_016_NoNo already exists
 NPM761-764_m2_NPM762_240711_070306_016_NoNo already exists
 NPM761-764_m3_NPM763_240711_070306_016_NoNo already exists
 NPM761-764_m4_NPM764_240711_070306_016_NoNo already exists
 NPM761-764_m1_NPM761_240711_190319_017_NoNo already exists
 NPM761-764_m2_NPM762_240711_190319_017_NoNo already exists
 NPM761-764_m3_NPM763_240711_190319_017_NoNo already exists
 NPM761-764_m4_NPM764_240711_190319_017_NoNo already exists
 NPM761-764_m1_NPM761_240712_070329_018_NoNo already exists
 NPM761-764_m2_NPM762_240712_070329_018_NoNo already exists
 NPM761-764_m3_NPM763_240712_070329_018_NoNo already exists
 NPM761-764_m4_NPM764_240712_070329_018_NoNo already exists
 NPM761-764_m1_NPM761_240712_190341_019_NoNo already exists
 NPM761-764_m2_NPM762_240712_190341_019_NoNo already exists
 NPM761-764_m3_NPM763_240712_190341_019_NoNo already exists
 NPM761-764_m4_NPM764_240712_190341_019_NoNo already exists
 NPM761-764_m1_NPM761_240713_070350_020_NoNo already exists
 NPM761-764_m2_NPM762_240713_070350_020_NoNo already exists
 NPM761-764_m3_NPM763_240713_070350_020_NoNo already exists
 NPM761-764_m4_NPM764_240713_070350_020_NoNo already exists
 NPM761-764_m1_NPM761_240713_190403_021_NoNo already exists
 NPM761-764_m2_NPM762_240713_190403_021_NoNo already exists
 NPM761-764_m3_NPM763_240713_190403_021_NoNo already exists
 NPM761-764_m4_NPM764_240713_190403_021_NoNo already exists
 NPM761-764_m1_NPM761_240714_070412_022_NoNo already exists
 NPM761-764_m2_NPM762_240714_070412_022_NoNo already exists
 NPM761-764_m3_NPM763_240714_070412_022_NoNo already exists
 NPM761-764_m4_NPM764_240714_070412_022_NoNo already exists
 NPM761-764_m1_NPM761_240714_190424_023_NoNo already exists
 NPM761-764_m2_NPM762_240714_190424_023_NoNo already exists
 NPM761-764_m3_NPM763_240714_190424_023_NoNo already exists
 NPM761-764_m4_NPM764_240714_190424_023_NoNo already exists
 NPM761-764_m1_NPM761_240715_070433_024_NoNo already exists
 NPM761-764_m2_NPM762_240715_070433_024_NoNo already exists
 NPM761-764_m3_NPM763_240715_070433_024_NoNo already exists
 NPM761-764_m4_NPM764_240715_070433_024_NoNo already exists
 NPM761-764_m1_NPM761_240715_190445_025_NoNo already exists
 NPM761-764_m2_NPM762_240715_190445_025_NoNo already exists
 NPM761-764_m3_NPM763_240715_190445_025_NoNo already exists
 NPM761-764_m4_NPM764_240715_190445_025_NoNo already exists
 NPM761-764_m1_NPM761_240716_070454_026_NoNo already exists
 NPM761-764_m2_NPM762_240716_070454_026_NoNo already exists
 NPM761-764_m3_NPM763_240716_070454_026_NoNo already exists
 NPM761-764_m4_NPM764_240716_070454_026_NoNo already exists
 NPM761-764_m1_NPM761_240716_190506_027_NoNo already exists
 NPM761-764_m2_NPM762_240716_190506_027_NoNo already exists
 NPM761-764_m3_NPM763_240716_190506_027_NoNo already exists
 NPM761-764_m4_NPM764_240716_190506_027_NoNo already exists
 NPM761-764_m1_NPM761_240717_070516_028_NoNo already exists
 NPM761-764_m2_NPM762_240717_070516_028_NoNo already exists
 NPM761-764_m3_NPM763_240717_070516_028_NoNo already exists
 NPM761-764_m4_NPM764_240717_070516_028_NoNo already exists
 NPM761-764_m1_NPM761_240717_190529_029_NoNo already exists
 NPM761-764_m2_NPM762_240717_190529_029_NoNo already exists
 NPM761-764_m3_NPM763_240717_190529_029_NoNo already exists
 NPM761-764_m4_NPM764_240717_190529_029_NoNo already exists
 NPM761-764_m1_NPM761_240718_070538_030_NoNo already exists
 NPM761-764_m2_NPM762_240718_070538_030_NoNo already exists
 NPM761-764_m3_NPM763_240718_070538_030_NoNo already exists
 NPM761-764_m4_NPM764_240718_070538_030_NoNo already exists
 NPM761-764_m1_NPM761_240718_190549_031_NoNo already exists
 NPM761-764_m2_NPM762_240718_190549_031_NoNo already exists
 NPM761-764_m3_NPM763_240718_190549_031_NoNo already exists
 NPM761-764_m4_NPM764_240718_190549_031_NoNo already exists
 NPM761-764_m1_NPM761_240719_070558_032_NoNo already exists
 NPM761-764_m2_NPM762_240719_070558_032_NoNo already exists
 NPM761-764_m3_NPM763_240719_070558_032_NoNo already exists
 NPM761-764_m4_NPM764_240719_070558_032_NoNo already exists
 NPM761-764_m1_NPM761_240719_190612_033_NoNo already exists
 NPM761-764_m2_NPM762_240719_190612_033_NoNo already exists
 NPM761-764_m3_NPM763_240719_190612_033_NoNo already exists
 NPM761-764_m4_NPM764_240719_190612_033_NoNo already exists
 NPM761-764_m1_NPM761_240720_070637_034_NoNo already exists
 NPM761-764_m2_NPM762_240720_070637_034_NoNo already exists
 NPM761-764_m3_NPM763_240720_070637_034_NoNo already exists
 NPM761-764_m4_NPM764_240720_070637_034_NoNo already exists
 NPM761-764_m1_NPM761_240720_190650_035_NoNo already exists
 NPM761-764_m2_NPM762_240720_190650_035_NoNo already exists
 NPM761-764_m3_NPM763_240720_190650_035_NoNo already exists
 NPM761-764_m4_NPM764_240720_190650_035_NoNo already exists
 NPM761-764_m1_NPM761_240721_070659_036_NoNo already exists
 NPM761-764_m2_NPM762_240721_070659_036_NoNo already exists
 NPM761-764_m3_NPM763_240721_070659_036_NoNo already exists
 NPM761-764_m1_NPM761_240721_190711_037_NoNo already exists
 NPM761-764_m2_NPM762_240721_190711_037_NoNo already exists
 NPM761-764_m3_NPM763_240721_190711_037_NoNo already exists
 NPM761-764_m4_NPM764_240721_190711_037_NoNo already exists
 NPM761-764_m1_NPM761_240722_070721_038_NoNo already exists
 NPM761-764_m2_NPM762_240722_070721_038_NoNo already exists
 NPM761-764_m3_NPM763_240722_070721_038_NoNo already exists
 NPM761-764_m4_NPM764_240722_070721_038_NoNo already exists
 NPM761-764_m1_NPM761_240722_190734_039_NoNo already exists
 NPM761-764_m2_NPM762_240722_190734_039_NoNo already exists
 NPM761-764_m3_NPM763_240722_190734_039_NoNo already exists
 NPM761-764_m4_NPM764_240722_190734_039_NoNo already exists
 NPM761-764_m4_NPM764_240721_070659_036_NoSz already exists
 NPM765-768_m1_NPM765_240623_170351_000_NoNo already exists
 NPM765-768_m2_NPM766_240623_170351_000_NoNo already exists
 NPM765-768_m3_NPM767_240623_170351_000_NoNo already exists
 NPM765-768_m4_NPM768_240623_170351_000_NoNo already exists
 NPM765-768_m1_NPM765_240624_070003_001_NoNo already exists
 NPM765-768_m2_NPM766_240624_070003_001_NoNo already exists
 NPM765-768_m3_NPM767_240624_070003_001_NoNo already exists
 NPM765-768_m4_NPM768_240624_070003_001_NoNo already exists
 NPM765-768_m1_NPM765_240624_190024_002_NoNo already exists
 NPM765-768_m2_NPM766_240624_190024_002_NoNo already exists
 NPM765-768_m3_NPM767_240624_190024_002_NoNo already exists
 NPM765-768_m4_NPM768_240624_190024_002_NoNo already exists
 NPM765-768_m1_NPM765_240625_070041_003_NoNo already exists
 NPM765-768_m2_NPM766_240625_070041_003_NoNo already exists
 NPM765-768_m3_NPM767_240625_070041_003_NoNo already exists
 NPM765-768_m4_NPM768_240625_070041_003_NoNo already exists
 NPM765-768_m1_NPM765_240625_190103_004_NoNo already exists
 NPM765-768_m2_NPM766_240625_190103_004_NoNo already exists
 NPM765-768_m3_NPM767_240625_190103_004_NoNo already exists
 NPM765-768_m4_NPM768_240625_190103_004_NoNo already exists
 NPM765-768_m1_NPM765_240626_070118_005_NoNo already exists
 NPM765-768_m2_NPM766_240626_070118_005_NoNo already exists
 NPM765-768_m3_NPM767_240626_070118_005_NoNo already exists
 NPM765-768_m4_NPM768_240626_070118_005_NoNo already exists
 NPM765-768_m1_NPM765_240626_190139_006_NoNo already exists
 NPM765-768_m2_NPM766_240626_190139_006_NoNo already exists
 NPM765-768_m3_NPM767_240626_190139_006_NoNo already exists
 NPM765-768_m4_NPM768_240626_190139_006_NoNo already exists
 NPM765-768_m1_NPM765_240627_070155_007_NoNo already exists
 NPM765-768_m2_NPM766_240627_070155_007_NoNo already exists
 NPM765-768_m3_NPM767_240627_070155_007_NoNo already exists
 NPM765-768_m4_NPM768_240627_070155_007_NoNo already exists
 NPM765-768_m1_NPM765_240627_190215_008_NoNo already exists
 NPM765-768_m2_NPM766_240627_190215_008_NoNo already exists
 NPM765-768_m3_NPM767_240627_190215_008_NoNo already exists
 NPM765-768_m4_NPM768_240627_190215_008_NoNo already exists
 NPM765-768_m1_NPM765_240628_070231_009_NoNo already exists
 NPM765-768_m2_NPM766_240628_070231_009_NoNo already exists
 NPM765-768_m3_NPM767_240628_070231_009_NoNo already exists
 NPM765-768_m4_NPM768_240628_070231_009_NoNo already exists
 NPM765-768_m1_NPM765_240628_190252_010_NoNo already exists
 NPM765-768_m2_NPM766_240628_190252_010_NoNo already exists
 NPM765-768_m3_NPM767_240628_190252_010_NoNo already exists
 NPM765-768_m4_NPM768_240628_190252_010_NoNo already exists
 NPM765-768_m1_NPM765_240629_070307_011_NoNo already exists
 NPM765-768_m2_NPM766_240629_070307_011_NoNo already exists
 NPM765-768_m3_NPM767_240629_070307_011_NoNo already exists
 NPM765-768_m4_NPM768_240629_070307_011_NoNo already exists
 NPM765-768_m1_NPM765_240629_190328_012_NoNo already exists
 NPM765-768_m2_NPM766_240629_190328_012_NoNo already exists
 NPM765-768_m3_NPM767_240629_190328_012_NoNo already exists
 NPM765-768_m4_NPM768_240629_190328_012_NoNo already exists
 NPM765-768_m1_NPM765_240630_070344_013_NoNo already exists
 NPM765-768_m2_NPM766_240630_070344_013_NoNo already exists
 NPM765-768_m3_NPM767_240630_070344_013_NoNo already exists
 NPM765-768_m4_NPM768_240630_070344_013_NoNo already exists
 NPM765-768_m1_NPM765_240630_190406_014_NoNo already exists
 NPM765-768_m2_NPM766_240630_190406_014_NoNo already exists
 NPM765-768_m3_NPM767_240630_190406_014_NoNo already exists
 NPM765-768_m4_NPM768_240630_190406_014_NoNo already exists
 NPM765-768_m1_NPM765_240701_070420_015_NoNo already exists
 NPM765-768_m4_NPM768_240701_070420_015_NoNo already exists
 NPM765-768_m1_NPM765_240701_190441_016_NoNo already exists
 NPM765-768_m2_NPM766_240701_190441_016_NoNo already exists
 NPM765-768_m3_NPM767_240701_190441_016_NoNo already exists
 NPM765-768_m4_NPM768_240701_190441_016_NoNo already exists
 NPM765-768_m1_NPM765_240702_070456_017_NoNo already exists
 NPM765-768_m2_NPM766_240702_070456_017_NoNo already exists
 NPM765-768_m3_NPM767_240702_070456_017_NoNo already exists
 NPM765-768_m4_NPM768_240702_070456_017_NoNo already exists
 NPM765-768_m1_NPM765_240702_190517_018_NoNo already exists
 NPM765-768_m2_NPM766_240702_190517_018_NoNo already exists
 NPM765-768_m3_NPM767_240702_190517_018_NoNo already exists
 NPM765-768_m4_NPM768_240702_190517_018_NoNo already exists
 NPM765-768_m1_NPM765_240703_070533_019_NoNo already exists
 NPM765-768_m2_NPM766_240703_070533_019_NoNo already exists
 NPM765-768_m3_NPM767_240703_070533_019_NoNo already exists
 NPM765-768_m4_NPM768_240703_070533_019_NoNo already exists
 NPM765-768_m1_NPM765_240703_190454_020_NoNo already exists
 NPM765-768_m2_NPM766_240703_190454_020_NoNo already exists
 NPM765-768_m3_NPM767_240703_190454_020_NoNo already exists
 NPM765-768_m4_NPM768_240703_190454_020_NoNo already exists
 NPM765-768_m1_NPM765_240704_070509_021_NoNo already exists
 NPM765-768_m2_NPM766_240704_070509_021_NoNo already exists
 NPM765-768_m3_NPM767_240704_070509_021_NoNo already exists
 NPM765-768_m4_NPM768_240704_070509_021_NoNo already exists
 NPM765-768_m1_NPM765_240704_190531_022_NoNo already exists
 NPM765-768_m2_NPM766_240704_190531_022_NoNo already exists
 NPM765-768_m3_NPM767_240704_190531_022_NoNo already exists
 NPM765-768_m4_NPM768_240704_190531_022_NoNo already exists
 NPM765-768_m1_NPM765_240705_070546_023_NoNo already exists
 NPM765-768_m2_NPM766_240705_070546_023_NoNo already exists
 NPM765-768_m3_NPM767_240705_070546_023_NoNo already exists
 NPM765-768_m4_NPM768_240705_070546_023_NoNo already exists
 NPM765-768_m1_NPM765_240705_190607_024_NoNo already exists
 NPM765-768_m2_NPM766_240705_190607_024_NoNo already exists
 NPM765-768_m3_NPM767_240705_190607_024_NoNo already exists
 NPM765-768_m4_NPM768_240705_190607_024_NoNo already exists
 NPM765-768_m1_NPM765_240706_070622_025_NoNo already exists
 NPM765-768_m2_NPM766_240706_070622_025_NoNo already exists
 NPM765-768_m3_NPM767_240706_070622_025_NoNo already exists
 NPM765-768_m4_NPM768_240706_070622_025_NoNo already exists
 NPM765-768_m1_NPM765_240706_190644_026_NoNo already exists
 NPM765-768_m2_NPM766_240706_190644_026_NoNo already exists
 NPM765-768_m3_NPM767_240706_190644_026_NoNo already exists
 NPM765-768_m4_NPM768_240706_190644_026_NoNo already exists
 NPM765-768_m1_NPM765_240707_070659_027_NoNo already exists
 NPM765-768_m2_NPM766_240707_070659_027_NoNo already exists
 NPM765-768_m3_NPM767_240707_070659_027_NoNo already exists
 NPM765-768_m4_NPM768_240707_070659_027_NoNo already exists
 NPM765-768_m1_NPM765_240707_190719_028_NoNo already exists
 NPM765-768_m2_NPM766_240707_190719_028_NoNo already exists
 NPM765-768_m3_NPM767_240707_190719_028_NoNo already exists
 NPM765-768_m4_NPM768_240707_190719_028_NoNo already exists
 NPM765-768_m1_NPM765_240708_070735_029_NoNo already exists
 NPM765-768_m2_NPM766_240708_070735_029_NoNo already exists
 NPM765-768_m3_NPM767_240708_070735_029_NoNo already exists
 NPM765-768_m4_NPM768_240708_070735_029_NoNo already exists
 NPM765-768_m1_NPM765_240708_190757_030_NoNo already exists
 NPM765-768_m2_NPM766_240708_190757_030_NoNo already exists
 NPM765-768_m3_NPM767_240708_190757_030_NoNo already exists
 NPM765-768_m4_NPM768_240708_190757_030_NoNo already exists
 NPM765-768_m1_NPM765_240709_070814_031_NoNo already exists
 NPM765-768_m2_NPM766_240709_070814_031_NoNo already exists
 NPM765-768_m3_NPM767_240709_070814_031_NoNo already exists
 NPM765-768_m4_NPM768_240709_070814_031_NoNo already exists
 NPM765-768_m1_NPM765_240709_190836_032_NoNo already exists
 NPM765-768_m2_NPM766_240709_190836_032_NoNo already exists
 NPM765-768_m3_NPM767_240709_190836_032_NoNo already exists
 NPM765-768_m4_NPM768_240709_190836_032_NoNo already exists
 NPM765-768_m1_NPM765_240710_070905_033_NoNo already exists
 NPM765-768_m2_NPM766_240710_070905_033_NoNo already exists
 NPM765-768_m3_NPM767_240710_070905_033_NoNo already exists
 NPM765-768_m4_NPM768_240710_070905_033_NoNo already exists
 NPM765-768_m1_NPM765_240710_190926_034_NoNo already exists
 NPM765-768_m2_NPM766_240710_190926_034_NoNo already exists
 NPM765-768_m3_NPM767_240710_190926_034_NoNo already exists
 NPM765-768_m4_NPM768_240710_190926_034_NoNo already exists
 NPM765-768_m1_NPM765_240711_070942_035_NoNo already exists
 NPM765-768_m2_NPM766_240711_070942_035_NoNo already exists
 NPM765-768_m3_NPM767_240711_070942_035_NoNo already exists
 NPM765-768_m4_NPM768_240711_070942_035_NoNo already exists
 NPM765-768_m1_NPM765_240711_191001_036_NoNo already exists
 NPM765-768_m2_NPM766_240711_191001_036_NoNo already exists
 NPM765-768_m3_NPM767_240711_191001_036_NoNo already exists
 NPM765-768_m4_NPM768_240711_191001_036_NoNo already exists
 NPM765-768_m1_NPM765_240712_071015_037_NoNo already exists
 NPM765-768_m2_NPM766_240712_071015_037_NoNo already exists
 NPM765-768_m3_NPM767_240712_071015_037_NoNo already exists
 NPM765-768_m4_NPM768_240712_071015_037_NoNo already exists
 NPM765-768_m1_NPM765_240712_191034_038_NoNo already exists
 NPM765-768_m2_NPM766_240712_191034_038_NoNo already exists
 NPM765-768_m3_NPM767_240712_191034_038_NoNo already exists
 NPM765-768_m4_NPM768_240712_191034_038_NoNo already exists
 NPM765-768_m1_NPM765_240713_071050_039_NoNo already exists
 NPM765-768_m2_NPM766_240713_071050_039_NoNo already exists
 NPM765-768_m3_NPM767_240713_071050_039_NoNo already exists
 NPM765-768_m4_NPM768_240713_071050_039_NoNo already exists
 NPM765-768_m1_NPM765_240713_191009_040_NoNo already exists
 NPM765-768_m2_NPM766_240713_191009_040_NoNo already exists
 NPM765-768_m3_NPM767_240713_191009_040_NoNo already exists
 NPM765-768_m4_NPM768_240713_191009_040_NoNo already exists
 NPM765-768_m1_NPM765_240714_071026_041_NoNo already exists
 NPM765-768_m2_NPM766_240714_071026_041_NoNo already exists
 NPM765-768_m3_NPM767_240714_071026_041_NoNo already exists
 NPM765-768_m4_NPM768_240714_071026_041_NoNo already exists
 NPM765-768_m1_NPM765_240714_191045_042_NoNo already exists
 NPM765-768_m2_NPM766_240714_191045_042_NoNo already exists
 NPM765-768_m3_NPM767_240714_191045_042_NoNo already exists
 NPM765-768_m4_NPM768_240714_191045_042_NoNo already exists
 NPM765-768_m1_NPM765_240715_071100_043_NoNo already exists
 NPM765-768_m2_NPM766_240715_071100_043_NoNo already exists
 NPM765-768_m3_NPM767_240715_071100_043_NoNo already exists
 NPM765-768_m4_NPM768_240715_071100_043_NoNo already exists
 NPM765-768_m1_NPM765_240715_191119_044_NoNo already exists
 NPM765-768_m2_NPM766_240715_191119_044_NoNo already exists
 NPM765-768_m4_NPM768_240715_191119_044_NoNo already exists
 NPM765-768_m1_NPM765_240716_071134_045_NoNo already exists
 NPM765-768_m2_NPM766_240716_071134_045_NoNo already exists
 NPM765-768_m3_NPM767_240716_071134_045_NoNo already exists
 NPM765-768_m4_NPM768_240716_071134_045_NoNo already exists
 NPM765-768_m1_NPM765_240716_191153_046_NoNo already exists
 NPM765-768_m2_NPM766_240716_191153_046_NoNo already exists
 NPM765-768_m3_NPM767_240716_191153_046_NoNo already exists
 NPM765-768_m4_NPM768_240716_191153_046_NoNo already exists
 NPM765-768_m1_NPM765_240717_071209_047_NoNo already exists
 NPM765-768_m2_NPM766_240717_071209_047_NoNo already exists
 NPM765-768_m3_NPM767_240717_071209_047_NoNo already exists
 NPM765-768_m4_NPM768_240717_071209_047_NoNo already exists
 NPM765-768_m1_NPM765_240717_191244_048_NoNo already exists
 NPM765-768_m2_NPM766_240717_191244_048_NoNo already exists
 NPM765-768_m3_NPM767_240717_191244_048_NoNo already exists
 NPM765-768_m4_NPM768_240717_191244_048_NoNo already exists
 NPM765-768_m1_NPM765_240718_071258_049_NoNo already exists
 NPM765-768_m2_NPM766_240718_071258_049_NoNo already exists
 NPM765-768_m3_NPM767_240718_071258_049_NoNo already exists
 NPM765-768_m4_NPM768_240718_071258_049_NoNo already exists
 NPM765-768_m1_NPM765_240718_191317_050_NoNo already exists
 NPM765-768_m2_NPM766_240718_191317_050_NoNo already exists
 NPM765-768_m3_NPM767_240718_191317_050_NoNo already exists
 NPM765-768_m4_NPM768_240718_191317_050_NoNo already exists
 NPM765-768_m1_NPM765_240719_071335_051_NoNo already exists
 NPM765-768_m2_NPM766_240719_071335_051_NoNo already exists
 NPM765-768_m4_NPM768_240719_071335_051_NoNo already exists
 NPM765-768_m1_NPM765_240719_191356_052_NoNo already exists
 NPM765-768_m2_NPM766_240719_191356_052_NoNo already exists
 NPM765-768_m3_NPM767_240719_191356_052_NoNo already exists
 NPM765-768_m4_NPM768_240719_191356_052_NoNo already exists
 NPM765-768_m1_NPM765_240720_071411_053_NoNo already exists
 NPM765-768_m3_NPM767_240720_071411_053_NoNo already exists
 NPM765-768_m4_NPM768_240720_071411_053_NoNo already exists
 NPM765-768_m1_NPM765_240720_191432_054_NoNo already exists
 NPM765-768_m2_NPM766_240720_191432_054_NoNo already exists
 NPM765-768_m3_NPM767_240720_191432_054_NoNo already exists
 NPM765-768_m4_NPM768_240720_191432_054_NoNo already exists
 NPM765-768_m1_NPM765_240721_071446_055_NoNo already exists
 NPM765-768_m2_NPM766_240721_071446_055_NoNo already exists
 NPM765-768_m3_NPM767_240721_071446_055_NoNo already exists
 NPM765-768_m4_NPM768_240721_071446_055_NoNo already exists
 NPM765-768_m1_NPM765_240721_191505_056_NoNo already exists
 NPM765-768_m2_NPM766_240721_191505_056_NoNo already exists
 NPM765-768_m3_NPM767_240721_191505_056_NoNo already exists
 NPM765-768_m4_NPM768_240721_191505_056_NoNo already exists
 NPM765-768_m1_NPM765_240722_071521_057_NoNo already exists
 NPM765-768_m2_NPM766_240722_071521_057_NoNo already exists
 NPM765-768_m3_NPM767_240722_071521_057_NoNo already exists
 NPM765-768_m4_NPM768_240722_071521_057_NoNo already exists
 NPM765-768_m1_NPM765_240722_191540_058_NoNo already exists
 NPM765-768_m2_NPM766_240722_191540_058_NoNo already exists
 NPM765-768_m3_NPM767_240722_191540_058_NoNo already exists
 NPM765-768_m4_NPM768_240722_191540_058_NoNo already exists
 NPM765-768_m2_NPM766_240701_070420_015_NoSz already exists
 NPM765-768_m3_NPM767_240701_070420_015_NoSz already exists
 NPM765-768_m3_NPM767_240715_191119_044_NoSz already exists
 NPM765-768_m3_NPM767_240719_071335_051_NoSz already exists
 NPM765-768_m2_NPM766_240720_071411_053_NoSz already exists
 NPM564_164733_000_NPM565_566-568_191004_NoSz does not exist, processing
 NPM564_164733_000_NPM565_566-568_191004_NoSz does not exist, processing
 NPM564_190019_002_NPM567_566-568_191005_NoSz does not exist, processing
 NPM564_070028_003_NPM565_566-568_191006_NoSz does not exist, processing
 NPM564_070028_003_NPM566_566-568_191006_NoSz does not exist, processing
 NPM564_070028_003_NPM567_566-568_191006_NoSz does not exist, processing
 NPM564_190042_004_NPM565_566-568_191006_NoSz does not exist, processing
 NPM564_190042_004_NPM566_566-568_191006_NoSz does not exist, processing
 NPM564_070051_005_NPM566_566-568_191007_NoSz does not exist, processing
 NPM564_190105_006_NPM566_566-568_191007_NoSz does not exist, processing
 NPM564_070115_007_NPM566_566-568_191008_NoSz does not exist, processing
 NPM564_190130_008_NPM566_566-568_191008_NoSz does not exist, processing
 NPM564_190130_008_NPM567_566-568_191008_NoSz does not exist, processing
 NPM564_190154_010_NPM565_566-568_191009_NoSz does not exist, processing
 NPM564_070204_011_NPM566_566-568_191010_NoSz does not exist, processing
 NPM564_190218_012_NPM565_566-568_191010_NoSz does not exist, processing
 NPM564_190218_012_NPM566_566-568_191010_NoSz does not exist, processing
 NPM564_070228_013_NPM566_566-568_191011_NoSz does not exist, processing
 NPM564_190242_014_NPM566_566-568_191011_NoSz does not exist, processing
 NPM564_190305_016_NPM566_566-568_191012_NoSz does not exist, processing
 NPM564_190305_016_NPM567_566-568_191012_NoSz does not exist, processing
 NPM564_070006_001_NPM564_566-568_191003_SlNo does not exist, processing
 NPM564_070024_003_NPM564_566-568_191004_SlNo does not exist, processing
 NPM564_070028_003_NPM564_566-568_191006_SlNo does not exist, processing
 NPM564_070115_007_NPM565_566-568_191008_SlNo does not exist, processing
 NPM564_070315_017_NPM567_566-568_191013_SlNo does not exist, processing
 NPM564_070338_019_NPM565_566-568_191014_SlNo does not exist, processing
 NPM564_190353_020_NPM565_566-568_191014_SlNo does not exist, processing
 NPM564_190353_020_NPM566_566-568_191014_SlNo does not exist, processing
 NPM564_070403_021_NPM565_566-568_191015_SlNo does not exist, processing
 NPM564_190416_022_NPM565_566-568_191015_SlNo does not exist, processing
 NPM564_190416_022_NPM566_566-568_191015_SlNo does not exist, processing
 NPM564_070426_023_NPM566_566-568_191016_SlNo does not exist, processing
 NPM564_190439_024_NPM565_566-568_191016_SlNo does not exist, processing
 NPM564_190439_024_NPM566_566-568_191016_SlNo does not exist, processing
 NPM564_190502_026_NPM566_566-568_191017_SlNo does not exist, processing
 NPM564_070511_027_NPM565_566-568_191018_SlNo does not exist, processing
 NPM564_070511_027_NPM566_566-568_191018_SlNo does not exist, processing
 NPM564_190524_028_NPM565_566-568_191018_SlNo does not exist, processing
 NPM564_190524_028_NPM566_566-568_191018_SlNo does not exist, processing
 NPM564_070534_029_NPM566_566-568_191019_SlNo does not exist, processing
 NPM564_190547_030_NPM566_566-568_191019_SlNo does not exist, processing
 NPM564_070557_031_NPM566_566-568_191020_SlNo does not exist, processing
 NPM564_190610_032_NPM566_566-568_191020_SlNo does not exist, processing
 NPM564_070620_033_NPM566_566-568_191021_SlNo does not exist, processing
 NPM564_190634_034_NPM565_566-568_191021_SlNo does not exist, processing
 NPM564_190634_034_NPM566_566-568_191021_SlNo does not exist, processing
 NPM564_070643_035_NPM566_566-568_191022_SlNo does not exist, processing
 NPM564_190656_036_NPM565_566-568_191022_SlNo does not exist, processing
 NPM564_190656_036_NPM566_566-568_191022_SlNo does not exist, processing
 NPM564_190720_038_NPM566_566-568_191023_SlNo does not exist, processing
 NPM564_070729_039_NPM566_566-568_191024_SlNo does not exist, processing
 NPM564_190015_002_NPM564_566-568_191003_SlSz does not exist, processing
 NPM564_164733_000_NPM564_566-568_191004_SlSz does not exist, processing
 NPM564_070006_001_NPM564_566-568_191005_SlSz does not exist, processing
 NPM564_190019_002_NPM564_566-568_191005_SlSz does not exist, processing
 NPM564_190130_008_NPM565_566-568_191008_SlSz does not exist, processing
 NPM564_070140_009_NPM566_566-568_191009_SlSz does not exist, processing
 NPM564_070140_009_NPM567_566-568_191009_SlSz does not exist, processing
 NPM564_190154_010_NPM566_566-568_191009_SlSz does not exist, processing
 NPM564_190154_010_NPM567_566-568_191009_SlSz does not exist, processing
 NPM564_070204_011_NPM567_566-568_191010_SlSz does not exist, processing
 NPM564_190218_012_NPM567_566-568_191010_SlSz does not exist, processing
 NPM564_070228_013_NPM567_566-568_191011_SlSz does not exist, processing
 NPM564_190242_014_NPM567_566-568_191011_SlSz does not exist, processing
 NPM564_070252_015_NPM567_566-568_191012_SlSz does not exist, processing
 NPM564_070403_021_NPM566_566-568_191015_SlSz does not exist, processing
 NPM564_070426_023_NPM565_566-568_191016_SlSz does not exist, processing
 NPM564_070448_025_NPM565_566-568_191017_SlSz does not exist, processing
 NPM564_070448_025_NPM566_566-568_191017_SlSz does not exist, processing
 NPM564_190502_026_NPM565_566-568_191017_SlSz does not exist, processing
 NPM564_070534_029_NPM565_566-568_191019_SlSz does not exist, processing
 NPM564_190547_030_NPM565_566-568_191019_SlSz does not exist, processing
 NPM564_070557_031_NPM565_566-568_191020_SlSz does not exist, processing
 NPM564_190610_032_NPM565_566-568_191020_SlSz does not exist, processing
 NPM564_070620_033_NPM565_566-568_191021_SlSz does not exist, processing
 NPM564_070643_035_NPM565_566-568_191022_SlSz does not exist, processing
 NPM564_070706_037_NPM565_566-568_191023_SlSz does not exist, processing
 NPM564_070706_037_NPM566_566-568_191023_SlSz does not exist, processing
 NPM569-572_m1_NPM569_191011_070257_013_SlNo does not exist, processing
 NPM569-572_m2_NPM570_191011_070257_013_SlNo does not exist, processing
 NPM569-572_m1_NPM569_191011_190310_014_SlNo does not exist, processing
 NPM569-572_m2_NPM570_191011_190310_014_SlNo does not exist, processing
 NPM569-572_m1_NPM569_191012_070319_015_SlNo does not exist, processing
 NPM569-572_m2_NPM570_191012_070319_015_SlNo does not exist, processing
 NPM569-572_m3_NPM571_191012_070319_015_SlNo does not exist, processing
 NPM569-572_m4_NPM572_191012_070319_015_SlNo does not exist, processing
 NPM569-572_m1_NPM569_191012_190329_016_SlNo does not exist, processing
 NPM569-572_m2_NPM570_191012_190329_016_SlNo does not exist, processing
 NPM569-572_m3_NPM571_191012_190329_016_SlNo does not exist, processing
 NPM569-572_m4_NPM572_191012_190329_016_SlNo does not exist, processing
 NPM569-572_m1_NPM569_191013_070338_017_SlNo does not exist, processing
 NPM569-572_m2_NPM570_191013_070338_017_SlNo does not exist, processing
 NPM569-572_m3_NPM571_191013_070338_017_SlNo does not exist, processing
 NPM569-572_m4_NPM572_191013_070338_017_SlNo does not exist, processing
 NPM569-572_m1_NPM569_191013_190349_018_SlNo does not exist, processing
 NPM569-572_m2_NPM570_191013_190349_018_SlNo does not exist, processing
 NPM569-572_m3_NPM571_191013_190349_018_SlNo does not exist, processing
 NPM569-572_m4_NPM572_191013_190349_018_SlNo does not exist, processing
 NPM569-572_m1_NPM569_191014_070358_019_SlNo does not exist, processing
 NPM569-572_m2_NPM570_191014_070358_019_SlNo does not exist, processing
 NPM569-572_m3_NPM571_191014_070358_019_SlNo does not exist, processing
 NPM569-572_m4_NPM572_191014_070358_019_SlNo does not exist, processing
 NPM569-572_m1_NPM569_191014_190410_020_SlNo does not exist, processing
 NPM569-572_m3_NPM571_191014_190410_020_SlNo does not exist, processing
 NPM569-572_m4_NPM572_191014_190410_020_SlNo does not exist, processing
 NPM569-572_m1_NPM569_191015_070419_021_SlNo does not exist, processing
 NPM569-572_m2_NPM570_191015_070419_021_SlNo does not exist, processing
 NPM569-572_m3_NPM571_191015_070419_021_SlNo does not exist, processing
 NPM569-572_m4_NPM572_191015_070419_021_SlNo does not exist, processing
 NPM569-572_m1_NPM569_191015_190430_022_SlNo does not exist, processing
 NPM569-572_m2_NPM570_191015_190430_022_SlNo does not exist, processing
 NPM569-572_m3_NPM571_191015_190430_022_SlNo does not exist, processing
 NPM569-572_m4_NPM572_191015_190430_022_SlNo does not exist, processing
 NPM569-572_m1_NPM569_191016_070440_023_SlNo does not exist, processing
 NPM569-572_m3_NPM571_191016_070440_023_SlNo does not exist, processing
 NPM569-572_m4_NPM572_191016_070440_023_SlNo does not exist, processing
 NPM569-572_m1_NPM569_191016_190452_024_SlNo does not exist, processing
 NPM569-572_m3_NPM571_191016_190452_024_SlNo does not exist, processing
 NPM569-572_m4_NPM572_191016_190452_024_SlNo does not exist, processing
 NPM569-572_m1_NPM569_191017_070502_025_SlNo does not exist, processing
 NPM569-572_m3_NPM571_191017_070502_025_SlNo does not exist, processing
 NPM569-572_m4_NPM572_191017_070502_025_SlNo does not exist, processing
 NPM569-572_m1_NPM569_191017_190514_026_SlNo does not exist, processing
 NPM569-572_m3_NPM571_191017_190514_026_SlNo does not exist, processing
 NPM569-572_m4_NPM572_191017_190514_026_SlNo does not exist, processing
 NPM569-572_m1_NPM569_191018_070524_027_SlNo does not exist, processing
 NPM569-572_m3_NPM571_191018_070524_027_SlNo does not exist, processing
 NPM569-572_m4_NPM572_191018_070524_027_SlNo does not exist, processing
 NPM569-572_m1_NPM569_191018_190534_028_SlNo does not exist, processing
 NPM569-572_m3_NPM571_191018_190534_028_SlNo does not exist, processing
 NPM569-572_m4_NPM572_191018_190534_028_SlNo does not exist, processing
 NPM569-572_m1_NPM569_191019_070544_029_SlNo does not exist, processing
 NPM569-572_m3_NPM571_191019_070544_029_SlNo does not exist, processing
 NPM569-572_m4_NPM572_191019_070544_029_SlNo does not exist, processing
 NPM569-572_m1_NPM569_191019_190556_030_SlNo does not exist, processing
 NPM569-572_m3_NPM571_191019_190556_030_SlNo does not exist, processing
 NPM569-572_m4_NPM572_191019_190556_030_SlNo does not exist, processing
 NPM569-572_m1_NPM569_191020_070605_031_SlNo does not exist, processing
 NPM569-572_m3_NPM571_191020_070605_031_SlNo does not exist, processing
 NPM569-572_m4_NPM572_191020_070605_031_SlNo does not exist, processing
 NPM569-572_m1_NPM569_191020_190617_032_SlNo does not exist, processing
 NPM569-572_m3_NPM571_191020_190617_032_SlNo does not exist, processing
 NPM569-572_m4_NPM572_191020_190617_032_SlNo does not exist, processing
 NPM569-572_m1_NPM569_191021_070626_033_SlNo does not exist, processing
 NPM569-572_m3_NPM571_191021_070626_033_SlNo does not exist, processing
 NPM569-572_m4_NPM572_191021_070626_033_SlNo does not exist, processing
 NPM569-572_m1_NPM569_191021_190638_034_SlNo does not exist, processing
 NPM569-572_m3_NPM571_191021_190638_034_SlNo does not exist, processing
 NPM569-572_m4_NPM572_191021_190638_034_SlNo does not exist, processing
 NPM569-572_m1_NPM569_191022_070648_035_SlNo does not exist, processing
 NPM569-572_m2_NPM570_191022_070648_035_SlNo does not exist, processing
 NPM569-572_m3_NPM571_191022_070648_035_SlNo does not exist, processing
 NPM569-572_m4_NPM572_191022_070648_035_SlNo does not exist, processing
 NPM569-572_m1_NPM569_191022_190659_036_SlNo does not exist, processing
 NPM569-572_m2_NPM570_191022_190659_036_SlNo does not exist, processing
 NPM569-572_m3_NPM571_191022_190659_036_SlNo does not exist, processing
 NPM569-572_m4_NPM572_191022_190659_036_SlNo does not exist, processing
 NPM569-572_m3_NPM571_191023_070709_037_SlNo does not exist, processing
 NPM569-572_m4_NPM572_191023_070709_037_SlNo does not exist, processing
 NPM569-572_m3_NPM571_191023_190721_038_SlNo does not exist, processing
 NPM569-572_m4_NPM572_191023_190721_038_SlNo does not exist, processing
 NPM569-572_m3_NPM571_191024_070731_039_SlNo does not exist, processing
 NPM569-572_m4_NPM572_191024_070731_039_SlNo does not exist, processing
 NPM569-572_m3_NPM571_191024_190743_040_SlNo does not exist, processing
 NPM569-572_m4_NPM572_191024_190743_040_SlNo does not exist, processing
 NPM569-572_m3_NPM571_191025_070753_041_SlNo does not exist, processing
 NPM569-572_m4_NPM572_191025_070753_041_SlNo does not exist, processing
 NPM569-572_m3_NPM571_191025_190804_042_SlNo does not exist, processing
 NPM569-572_m4_NPM572_191025_190804_042_SlNo does not exist, processing
 NPM569-572_m3_NPM571_191026_070813_043_SlNo does not exist, processing
 NPM569-572_m4_NPM572_191026_070813_043_SlNo does not exist, processing
 NPM569-572_m3_NPM571_191026_190825_044_SlNo does not exist, processing
 NPM569-572_m4_NPM572_191026_190825_044_SlNo does not exist, processing
 NPM569-572_m1_NPM569_191027_070834_045_SlNo does not exist, processing
 NPM569-572_m2_NPM570_191027_070834_045_SlNo does not exist, processing
 NPM569-572_m3_NPM571_191027_070834_045_SlNo does not exist, processing
 NPM569-572_m4_NPM572_191027_070834_045_SlNo does not exist, processing
 NPM569-572_m1_NPM569_191027_190847_046_SlNo does not exist, processing
 NPM569-572_m2_NPM570_191027_190847_046_SlNo does not exist, processing
 NPM569-572_m3_NPM571_191027_190847_046_SlNo does not exist, processing
 NPM569-572_m4_NPM572_191027_190847_046_SlNo does not exist, processing
 NPM569-572_m1_NPM569_191028_070857_047_SlNo does not exist, processing
 NPM569-572_m2_NPM570_191028_070857_047_SlNo does not exist, processing
 NPM569-572_m3_NPM571_191028_070857_047_SlNo does not exist, processing
 NPM569-572_m4_NPM572_191028_070857_047_SlNo does not exist, processing
 NPM569-572_m1_NPM569_191028_190909_048_SlNo does not exist, processing
 NPM569-572_m2_NPM570_191028_190909_048_SlNo does not exist, processing
 NPM569-572_m3_NPM571_191028_190909_048_SlNo does not exist, processing
 NPM569-572_m4_NPM572_191028_190909_048_SlNo does not exist, processing
 NPM569-572_m1_NPM569_191029_070918_049_SlNo does not exist, processing
 NPM569-572_m2_NPM570_191029_070918_049_SlNo does not exist, processing
 NPM569-572_m3_NPM571_191029_070918_049_SlNo does not exist, processing
 NPM569-572_m4_NPM572_191029_070918_049_SlNo does not exist, processing
 NPM569-572_m1_NPM569_191029_190931_050_SlNo does not exist, processing
 NPM569-572_m2_NPM570_191029_190931_050_SlNo does not exist, processing
 NPM569-572_m3_NPM571_191029_190931_050_SlNo does not exist, processing
 NPM569-572_m4_NPM572_191029_190931_050_SlNo does not exist, processing
 NPM569-572_m3_NPM571_191030_070940_051_SlNo does not exist, processing
 NPM569-572_m4_NPM572_191030_070940_051_SlNo does not exist, processing
 NPM569-572_m3_NPM571_191030_190953_052_SlNo does not exist, processing
 NPM569-572_m4_NPM572_191030_190953_052_SlNo does not exist, processing
 NPM569-572_m3_NPM571_191031_071002_053_SlNo does not exist, processing
 NPM573-576_m1_NPM573_191210_190127_008_NoNo does not exist, processing
 NPM573-576_m2_NPM574_191210_190127_008_NoNo does not exist, processing
 NPM573-576_m3_NPM575_191210_190127_008_NoNo does not exist, processing
 NPM573-576_m4_NPM576_191210_190127_008_NoNo does not exist, processing
 NPM573-576_m1_NPM573_191211_190149_010_NoNo does not exist, processing
 NPM573-576_m2_NPM574_191211_190149_010_NoNo does not exist, processing
 NPM573-576_m3_NPM575_191211_190149_010_NoNo does not exist, processing
 NPM573-576_m4_NPM576_191211_190149_010_NoNo does not exist, processing
 NPM573-576_m1_NPM573_191218_070409_023_NoNo does not exist, processing
 NPM573-576_m2_NPM574_191218_070409_023_NoNo does not exist, processing
 NPM564_164733_000_NPM565_566-568_191004_NoSz already exists
 NPM564_190019_002_NPM567_566-568_191005_NoSz already exists
 NPM564_070028_003_NPM565_566-568_191006_NoSz already exists
 NPM564_070028_003_NPM566_566-568_191006_NoSz already exists
 NPM564_070028_003_NPM567_566-568_191006_NoSz already exists
 NPM564_190042_004_NPM565_566-568_191006_NoSz already exists
 NPM564_190042_004_NPM566_566-568_191006_NoSz already exists
 NPM564_070051_005_NPM566_566-568_191007_NoSz already exists
 NPM564_190105_006_NPM566_566-568_191007_NoSz already exists
 NPM564_070115_007_NPM566_566-568_191008_NoSz already exists
 NPM564_190130_008_NPM566_566-568_191008_NoSz already exists
 NPM564_190130_008_NPM567_566-568_191008_NoSz already exists
 NPM564_190154_010_NPM565_566-568_191009_NoSz already exists
 NPM564_070204_011_NPM566_566-568_191010_NoSz already exists
 NPM564_190218_012_NPM565_566-568_191010_NoSz already exists
 NPM564_190218_012_NPM566_566-568_191010_NoSz already exists
 NPM564_070228_013_NPM566_566-568_191011_NoSz already exists
 NPM564_190242_014_NPM566_566-568_191011_NoSz already exists
 NPM564_190305_016_NPM566_566-568_191012_NoSz already exists
 NPM564_190305_016_NPM567_566-568_191012_NoSz already exists
 NPM564_070006_001_NPM564_566-568_191003_SlNo already exists
 NPM564_070024_003_NPM564_566-568_191004_SlNo already exists
 NPM564_070028_003_NPM564_566-568_191006_SlNo already exists
 NPM564_070115_007_NPM565_566-568_191008_SlNo already exists
 NPM564_070315_017_NPM567_566-568_191013_SlNo already exists
 NPM564_070338_019_NPM565_566-568_191014_SlNo already exists
 NPM564_190353_020_NPM565_566-568_191014_SlNo already exists
 NPM564_190353_020_NPM566_566-568_191014_SlNo already exists
 NPM564_070403_021_NPM565_566-568_191015_SlNo already exists
 NPM564_190416_022_NPM565_566-568_191015_SlNo already exists
 NPM564_190416_022_NPM566_566-568_191015_SlNo already exists
 NPM564_070426_023_NPM566_566-568_191016_SlNo already exists
 NPM564_190439_024_NPM565_566-568_191016_SlNo already exists
 NPM564_190439_024_NPM566_566-568_191016_SlNo already exists
 NPM564_190502_026_NPM566_566-568_191017_SlNo already exists
 NPM564_070511_027_NPM565_566-568_191018_SlNo already exists
 NPM564_070511_027_NPM566_566-568_191018_SlNo already exists
 NPM564_190524_028_NPM565_566-568_191018_SlNo already exists
 NPM564_190524_028_NPM566_566-568_191018_SlNo already exists
 NPM564_070534_029_NPM566_566-568_191019_SlNo already exists
 NPM564_190547_030_NPM566_566-568_191019_SlNo already exists
 NPM564_070557_031_NPM566_566-568_191020_SlNo already exists
 NPM564_190610_032_NPM566_566-568_191020_SlNo already exists
 NPM564_070620_033_NPM566_566-568_191021_SlNo already exists
 NPM564_190634_034_NPM565_566-568_191021_SlNo already exists
 NPM564_190634_034_NPM566_566-568_191021_SlNo already exists
 NPM564_070643_035_NPM566_566-568_191022_SlNo already exists
 NPM564_190656_036_NPM565_566-568_191022_SlNo already exists
 NPM564_190656_036_NPM566_566-568_191022_SlNo already exists
 NPM564_190720_038_NPM566_566-568_191023_SlNo already exists
 NPM564_070729_039_NPM566_566-568_191024_SlNo already exists
 NPM564_190015_002_NPM564_566-568_191003_SlSz already exists
 NPM564_164733_000_NPM564_566-568_191004_SlSz already exists
 NPM564_070006_001_NPM564_566-568_191005_SlSz already exists
 NPM564_190019_002_NPM564_566-568_191005_SlSz already exists
 NPM564_190130_008_NPM565_566-568_191008_SlSz already exists
 NPM564_070140_009_NPM566_566-568_191009_SlSz already exists
 NPM564_070140_009_NPM567_566-568_191009_SlSz already exists
 NPM564_190154_010_NPM566_566-568_191009_SlSz already exists
 NPM564_190154_010_NPM567_566-568_191009_SlSz already exists
 NPM564_070204_011_NPM567_566-568_191010_SlSz already exists
 NPM564_190218_012_NPM567_566-568_191010_SlSz already exists
 NPM564_070228_013_NPM567_566-568_191011_SlSz already exists
 NPM564_190242_014_NPM567_566-568_191011_SlSz already exists
 NPM564_070252_015_NPM567_566-568_191012_SlSz already exists
 NPM564_070403_021_NPM566_566-568_191015_SlSz already exists
 NPM564_070426_023_NPM565_566-568_191016_SlSz already exists
 NPM564_070448_025_NPM565_566-568_191017_SlSz already exists
 NPM564_070448_025_NPM566_566-568_191017_SlSz already exists
 NPM564_190502_026_NPM565_566-568_191017_SlSz already exists
 NPM564_070534_029_NPM565_566-568_191019_SlSz already exists
 NPM564_190547_030_NPM565_566-568_191019_SlSz already exists
 NPM564_070557_031_NPM565_566-568_191020_SlSz already exists
 NPM564_190610_032_NPM565_566-568_191020_SlSz already exists
 NPM564_070620_033_NPM565_566-568_191021_SlSz already exists
 NPM564_070643_035_NPM565_566-568_191022_SlSz already exists
 NPM564_070706_037_NPM565_566-568_191023_SlSz already exists
 NPM564_070706_037_NPM566_566-568_191023_SlSz already exists
 NPM569-572_m1_NPM569_191011_070257_013_SlNo already exists
 NPM569-572_m2_NPM570_191011_070257_013_SlNo already exists
 NPM569-572_m1_NPM569_191011_190310_014_SlNo already exists
 NPM569-572_m2_NPM570_191011_190310_014_SlNo already exists
 NPM569-572_m1_NPM569_191012_070319_015_SlNo already exists
 NPM569-572_m2_NPM570_191012_070319_015_SlNo already exists
 NPM569-572_m3_NPM571_191012_070319_015_SlNo already exists
 NPM569-572_m4_NPM572_191012_070319_015_SlNo already exists
 NPM569-572_m1_NPM569_191012_190329_016_SlNo already exists
 NPM569-572_m2_NPM570_191012_190329_016_SlNo already exists
 NPM569-572_m3_NPM571_191012_190329_016_SlNo already exists
 NPM569-572_m4_NPM572_191012_190329_016_SlNo already exists
 NPM569-572_m1_NPM569_191013_070338_017_SlNo already exists
 NPM569-572_m2_NPM570_191013_070338_017_SlNo already exists
 NPM569-572_m3_NPM571_191013_070338_017_SlNo already exists
 NPM569-572_m4_NPM572_191013_070338_017_SlNo already exists
 NPM569-572_m1_NPM569_191013_190349_018_SlNo already exists
 NPM569-572_m2_NPM570_191013_190349_018_SlNo already exists
 NPM569-572_m3_NPM571_191013_190349_018_SlNo already exists
 NPM569-572_m4_NPM572_191013_190349_018_SlNo already exists
 NPM569-572_m1_NPM569_191014_070358_019_SlNo already exists
 NPM569-572_m2_NPM570_191014_070358_019_SlNo already exists
 NPM569-572_m3_NPM571_191014_070358_019_SlNo already exists
 NPM569-572_m4_NPM572_191014_070358_019_SlNo already exists
 NPM569-572_m1_NPM569_191014_190410_020_SlNo already exists
 NPM569-572_m3_NPM571_191014_190410_020_SlNo already exists
 NPM569-572_m4_NPM572_191014_190410_020_SlNo already exists
 NPM569-572_m1_NPM569_191015_070419_021_SlNo already exists
 NPM569-572_m2_NPM570_191015_070419_021_SlNo already exists
 NPM569-572_m3_NPM571_191015_070419_021_SlNo already exists
 NPM569-572_m4_NPM572_191015_070419_021_SlNo already exists
 NPM569-572_m1_NPM569_191015_190430_022_SlNo already exists
 NPM569-572_m2_NPM570_191015_190430_022_SlNo already exists
 NPM569-572_m3_NPM571_191015_190430_022_SlNo already exists
 NPM569-572_m4_NPM572_191015_190430_022_SlNo already exists
 NPM569-572_m1_NPM569_191016_070440_023_SlNo already exists
 NPM569-572_m3_NPM571_191016_070440_023_SlNo already exists
 NPM569-572_m4_NPM572_191016_070440_023_SlNo already exists
 NPM569-572_m1_NPM569_191016_190452_024_SlNo already exists
 NPM569-572_m3_NPM571_191016_190452_024_SlNo already exists
 NPM569-572_m4_NPM572_191016_190452_024_SlNo already exists
 NPM569-572_m1_NPM569_191017_070502_025_SlNo already exists
 NPM569-572_m3_NPM571_191017_070502_025_SlNo already exists
 NPM569-572_m4_NPM572_191017_070502_025_SlNo already exists
 NPM569-572_m1_NPM569_191017_190514_026_SlNo already exists
 NPM569-572_m3_NPM571_191017_190514_026_SlNo already exists
 NPM569-572_m4_NPM572_191017_190514_026_SlNo already exists
 NPM569-572_m1_NPM569_191018_070524_027_SlNo already exists
 NPM569-572_m3_NPM571_191018_070524_027_SlNo already exists
 NPM569-572_m4_NPM572_191018_070524_027_SlNo already exists
 NPM569-572_m1_NPM569_191018_190534_028_SlNo already exists
 NPM569-572_m3_NPM571_191018_190534_028_SlNo already exists
 NPM569-572_m4_NPM572_191018_190534_028_SlNo already exists
 NPM569-572_m1_NPM569_191019_070544_029_SlNo already exists
 NPM569-572_m3_NPM571_191019_070544_029_SlNo already exists
 NPM569-572_m4_NPM572_191019_070544_029_SlNo already exists
 NPM569-572_m1_NPM569_191019_190556_030_SlNo already exists
 NPM569-572_m3_NPM571_191019_190556_030_SlNo already exists
 NPM569-572_m4_NPM572_191019_190556_030_SlNo already exists
 NPM569-572_m1_NPM569_191020_070605_031_SlNo already exists
 NPM569-572_m3_NPM571_191020_070605_031_SlNo already exists
 NPM569-572_m4_NPM572_191020_070605_031_SlNo already exists
 NPM569-572_m1_NPM569_191020_190617_032_SlNo already exists
 NPM569-572_m3_NPM571_191020_190617_032_SlNo already exists
 NPM569-572_m4_NPM572_191020_190617_032_SlNo already exists
 NPM569-572_m1_NPM569_191021_070626_033_SlNo already exists
 NPM569-572_m3_NPM571_191021_070626_033_SlNo already exists
 NPM569-572_m4_NPM572_191021_070626_033_SlNo already exists
 NPM569-572_m1_NPM569_191021_190638_034_SlNo already exists
 NPM569-572_m3_NPM571_191021_190638_034_SlNo already exists
 NPM569-572_m4_NPM572_191021_190638_034_SlNo already exists
 NPM569-572_m1_NPM569_191022_070648_035_SlNo already exists
 NPM569-572_m2_NPM570_191022_070648_035_SlNo already exists
 NPM569-572_m3_NPM571_191022_070648_035_SlNo already exists
 NPM569-572_m4_NPM572_191022_070648_035_SlNo already exists
 NPM569-572_m1_NPM569_191022_190659_036_SlNo already exists
 NPM569-572_m2_NPM570_191022_190659_036_SlNo already exists
 NPM569-572_m3_NPM571_191022_190659_036_SlNo already exists
 NPM569-572_m4_NPM572_191022_190659_036_SlNo already exists
 NPM569-572_m3_NPM571_191023_070709_037_SlNo already exists
 NPM569-572_m4_NPM572_191023_070709_037_SlNo already exists
 NPM569-572_m3_NPM571_191023_190721_038_SlNo already exists
 NPM569-572_m4_NPM572_191023_190721_038_SlNo already exists
 NPM569-572_m3_NPM571_191024_070731_039_SlNo already exists
 NPM569-572_m4_NPM572_191024_070731_039_SlNo already exists
 NPM569-572_m3_NPM571_191024_190743_040_SlNo already exists
 NPM569-572_m4_NPM572_191024_190743_040_SlNo already exists
 NPM569-572_m3_NPM571_191025_070753_041_SlNo already exists
 NPM569-572_m4_NPM572_191025_070753_041_SlNo already exists
 NPM569-572_m3_NPM571_191025_190804_042_SlNo already exists
 NPM569-572_m4_NPM572_191025_190804_042_SlNo already exists
 NPM569-572_m3_NPM571_191026_070813_043_SlNo already exists
 NPM569-572_m4_NPM572_191026_070813_043_SlNo already exists
 NPM569-572_m3_NPM571_191026_190825_044_SlNo already exists
 NPM569-572_m4_NPM572_191026_190825_044_SlNo already exists
 NPM569-572_m1_NPM569_191027_070834_045_SlNo already exists
 NPM569-572_m2_NPM570_191027_070834_045_SlNo already exists
 NPM569-572_m3_NPM571_191027_070834_045_SlNo already exists
 NPM569-572_m4_NPM572_191027_070834_045_SlNo already exists
 NPM569-572_m1_NPM569_191027_190847_046_SlNo already exists
 NPM569-572_m2_NPM570_191027_190847_046_SlNo already exists
 NPM569-572_m3_NPM571_191027_190847_046_SlNo already exists
 NPM569-572_m4_NPM572_191027_190847_046_SlNo already exists
 NPM569-572_m1_NPM569_191028_070857_047_SlNo already exists
 NPM569-572_m2_NPM570_191028_070857_047_SlNo already exists
 NPM569-572_m3_NPM571_191028_070857_047_SlNo already exists
 NPM569-572_m4_NPM572_191028_070857_047_SlNo already exists
 NPM569-572_m1_NPM569_191028_190909_048_SlNo already exists
 NPM569-572_m2_NPM570_191028_190909_048_SlNo already exists
 NPM569-572_m3_NPM571_191028_190909_048_SlNo already exists
 NPM569-572_m4_NPM572_191028_190909_048_SlNo already exists
 NPM569-572_m1_NPM569_191029_070918_049_SlNo already exists
 NPM569-572_m2_NPM570_191029_070918_049_SlNo already exists
 NPM569-572_m3_NPM571_191029_070918_049_SlNo already exists
 NPM569-572_m4_NPM572_191029_070918_049_SlNo already exists
 NPM569-572_m1_NPM569_191029_190931_050_SlNo already exists
 NPM569-572_m2_NPM570_191029_190931_050_SlNo already exists
 NPM569-572_m3_NPM571_191029_190931_050_SlNo already exists
 NPM569-572_m4_NPM572_191029_190931_050_SlNo already exists
 NPM569-572_m3_NPM571_191030_070940_051_SlNo already exists
 NPM569-572_m4_NPM572_191030_070940_051_SlNo already exists
 NPM569-572_m3_NPM571_191030_190953_052_SlNo already exists
 NPM569-572_m4_NPM572_191030_190953_052_SlNo already exists
 NPM569-572_m3_NPM571_191031_071002_053_SlNo already exists
 NPM573-576_m1_NPM573_191210_190127_008_NoNo already exists
 NPM573-576_m2_NPM574_191210_190127_008_NoNo already exists
 NPM573-576_m3_NPM575_191210_190127_008_NoNo already exists
 NPM573-576_m4_NPM576_191210_190127_008_NoNo already exists
 NPM573-576_m1_NPM573_191211_190149_010_NoNo already exists
 NPM573-576_m2_NPM574_191211_190149_010_NoNo already exists
 NPM573-576_m3_NPM575_191211_190149_010_NoNo already exists
 NPM573-576_m4_NPM576_191211_190149_010_NoNo already exists
 NPM573-576_m1_NPM573_191218_070409_023_NoNo already exists
 NPM573-576_m2_NPM574_191218_070409_023_NoNo does not exist, processing
 NPM573-576_m3_NPM575_191218_070409_023_NoNo does not exist, processing
 NPM573-576_m4_NPM576_191218_070409_023_NoNo does not exist, processing
 NPM573-576_m1_NPM573_191221_070008_001_NoNo does not exist, processing
 NPM573-576_m2_NPM574_191221_070008_001_NoNo does not exist, processing
 NPM573-576_m3_NPM575_191221_070008_001_NoNo does not exist, processing
 NPM573-576_m4_NPM576_191221_070008_001_NoNo does not exist, processing
 NPM573-576_m1_NPM573_191225_190145_010_NoNo does not exist, processing
 NPM573-576_m2_NPM574_191225_190145_010_NoNo does not exist, processing
 NPM573-576_m3_NPM575_191225_190145_010_NoNo does not exist, processing
 NPM573-576_m4_NPM576_191225_190145_010_NoNo does not exist, processing
 NPM573-576_m1_NPM573_191230_070319_019_NoNo does not exist, processing
 NPM573-576_m2_NPM574_191230_070319_019_NoNo does not exist, processing
 NPM573-576_m3_NPM575_191230_070319_019_NoNo does not exist, processing
 NPM573-576_m4_NPM576_191230_070319_019_NoNo does not exist, processing
 NPM573-576_m1_NPM573_191231_070341_021_NoNo does not exist, processing
 NPM573-576_m2_NPM574_191231_070341_021_NoNo does not exist, processing
 NPM573-576_m3_NPM575_191231_070341_021_NoNo does not exist, processing
 NPM573-576_m4_NPM576_191231_070341_021_NoNo does not exist, processing
 NPM573-576_m1_NPM573_200104_070506_029_NoNo does not exist, processing
 NPM573-576_m3_NPM575_200104_070506_029_NoNo does not exist, processing
 NPM573-576_m4_NPM576_200104_070506_029_NoNo does not exist, processing
 NPM573-576_m1_NPM573_200104_190519_030_NoNo does not exist, processing
 NPM573-576_m3_NPM575_200104_190519_030_NoNo does not exist, processing
 NPM573-576_m4_NPM576_200104_190519_030_NoNo does not exist, processing
 NPM573-576_m1_NPM573_200105_190540_032_NoNo does not exist, processing
 NPM573-576_m3_NPM575_200105_190540_032_NoNo does not exist, processing
 NPM573-576_m4_NPM576_200105_190540_032_NoNo does not exist, processing
 NPM573-576_m1_NPM573_200111_070741_043_NoNo does not exist, processing
 NPM573-576_m1_NPM573_200112_070802_045_NoNo does not exist, processing
 NPM573-576_m1_NPM573_200118_071015_057_NoNo does not exist, processing
 NPM573-576_m1_NPM573_200124_071234_069_NoNo does not exist, processing
 NPM573-576_m1_NPM573_200127_191354_076_NoNo does not exist, processing
 NPM573-576_m1_NPM573_200130_071451_081_NoNo does not exist, processing
 NPM573-576_m4_NPM576_200131_071514_083_NoSz does not exist, processing
 NPM573-576_m2_NPM574_200103_070445_027_SlNo does not exist, processing
 NPM573-576_m2_NPM574_200103_190457_028_SlNo does not exist, processing
 NPM573-576_m2_NPM574_200104_070506_029_SlNo does not exist, processing
 NPM573-576_m2_NPM574_200104_190519_030_SlNo does not exist, processing
 NPM573-576_m2_NPM574_200105_070528_031_SlNo does not exist, processing
 NPM573-576_m2_NPM574_200105_190540_032_SlNo does not exist, processing
 NPM573-576_m2_NPM574_200106_070550_033_SlNo does not exist, processing
 NPM573-576_m2_NPM574_200106_190602_034_SlNo does not exist, processing
 NPM573-576_m2_NPM574_200107_070611_035_SlNo does not exist, processing
 NPM573-576_m3_NPM575_200107_070611_035_SlNo does not exist, processing
 NPM573-576_m4_NPM576_200107_070611_035_SlNo does not exist, processing
 NPM573-576_m2_NPM574_200107_190623_036_SlNo does not exist, processing
 NPM573-576_m3_NPM575_200107_190623_036_SlNo does not exist, processing
 NPM573-576_m4_NPM576_200107_190623_036_SlNo does not exist, processing
 NPM573-576_m2_NPM574_200108_070632_037_SlNo does not exist, processing
 NPM573-576_m3_NPM575_200108_070632_037_SlNo does not exist, processing
 NPM573-576_m4_NPM576_200108_070632_037_SlNo does not exist, processing
 NPM573-576_m2_NPM574_200108_190644_038_SlNo does not exist, processing
 NPM573-576_m3_NPM575_200108_190644_038_SlNo does not exist, processing
 NPM573-576_m4_NPM576_200108_190644_038_SlNo does not exist, processing
 NPM573-576_m2_NPM574_200109_070654_039_SlNo does not exist, processing
 NPM573-576_m3_NPM575_200109_070654_039_SlNo does not exist, processing
 NPM573-576_m4_NPM576_200109_070654_039_SlNo does not exist, processing
 NPM573-576_m2_NPM574_200109_190706_040_SlNo does not exist, processing
 NPM573-576_m3_NPM575_200109_190706_040_SlNo does not exist, processing
 NPM573-576_m4_NPM576_200109_190706_040_SlNo does not exist, processing
 NPM573-576_m2_NPM574_200110_070719_041_SlNo does not exist, processing
 NPM573-576_m2_NPM574_200110_190731_042_SlNo does not exist, processing
 NPM573-576_m3_NPM575_200110_190731_042_SlNo does not exist, processing
 NPM573-576_m4_NPM576_200110_190731_042_SlNo does not exist, processing
 NPM573-576_m2_NPM574_200111_070741_043_SlNo does not exist, processing
 NPM573-576_m3_NPM575_200111_070741_043_SlNo does not exist, processing
 NPM573-576_m4_NPM576_200111_070741_043_SlNo does not exist, processing
 NPM573-576_m2_NPM574_200111_190752_044_SlNo does not exist, processing
 NPM573-576_m3_NPM575_200111_190752_044_SlNo does not exist, processing
 NPM573-576_m2_NPM574_200112_070802_045_SlNo does not exist, processing
 NPM573-576_m3_NPM575_200112_070802_045_SlNo does not exist, processing
 NPM573-576_m4_NPM576_200112_070802_045_SlNo does not exist, processing
 NPM573-576_m2_NPM574_200112_190814_046_SlNo does not exist, processing
 NPM573-576_m3_NPM575_200112_190814_046_SlNo does not exist, processing
 NPM573-576_m4_NPM576_200112_190814_046_SlNo does not exist, processing
 NPM573-576_m2_NPM574_200113_070823_047_SlNo does not exist, processing
 NPM573-576_m3_NPM575_200113_070823_047_SlNo does not exist, processing
 NPM573-576_m4_NPM576_200113_070823_047_SlNo does not exist, processing
 NPM573-576_m2_NPM574_200113_190835_048_SlNo does not exist, processing
 NPM573-576_m3_NPM575_200113_190835_048_SlNo does not exist, processing
 NPM573-576_m4_NPM576_200113_190835_048_SlNo does not exist, processing
 NPM573-576_m2_NPM574_200114_070846_049_SlNo does not exist, processing
 NPM573-576_m3_NPM575_200114_070846_049_SlNo does not exist, processing
 NPM573-576_m4_NPM576_200114_070846_049_SlNo does not exist, processing
 NPM573-576_m2_NPM574_200114_190858_050_SlNo does not exist, processing
 NPM573-576_m3_NPM575_200114_190858_050_SlNo does not exist, processing
 NPM573-576_m4_NPM576_200114_190858_050_SlNo does not exist, processing
 NPM573-576_m2_NPM574_200115_070908_051_SlNo does not exist, processing
 NPM573-576_m3_NPM575_200115_070908_051_SlNo does not exist, processing
 NPM573-576_m4_NPM576_200115_070908_051_SlNo does not exist, processing
 NPM573-576_m2_NPM574_200115_190920_052_SlNo does not exist, processing
 NPM573-576_m3_NPM575_200115_190920_052_SlNo does not exist, processing
 NPM573-576_m4_NPM576_200115_190920_052_SlNo does not exist, processing
 NPM573-576_m2_NPM574_200116_070930_053_SlNo does not exist, processing
 NPM573-576_m3_NPM575_200116_070930_053_SlNo does not exist, processing
 NPM573-576_m4_NPM576_200116_070930_053_SlNo does not exist, processing
 NPM573-576_m2_NPM574_200116_190943_054_SlNo does not exist, processing
 NPM573-576_m3_NPM575_200116_190943_054_SlNo does not exist, processing
 NPM573-576_m4_NPM576_200116_190943_054_SlNo does not exist, processing
 NPM573-576_m2_NPM574_200117_070953_055_SlNo does not exist, processing
 NPM573-576_m3_NPM575_200117_070953_055_SlNo does not exist, processing
 NPM573-576_m4_NPM576_200117_070953_055_SlNo does not exist, processing
 NPM573-576_m2_NPM574_200117_191005_056_SlNo does not exist, processing
 NPM573-576_m3_NPM575_200117_191005_056_SlNo does not exist, processing
 NPM573-576_m4_NPM576_200117_191005_056_SlNo does not exist, processing
 NPM573-576_m2_NPM574_200118_071015_057_SlNo does not exist, processing
 NPM573-576_m3_NPM575_200118_071015_057_SlNo does not exist, processing
 NPM573-576_m4_NPM576_200118_071015_057_SlNo does not exist, processing
 NPM573-576_m2_NPM574_200118_191028_058_SlNo does not exist, processing
 NPM573-576_m3_NPM575_200118_191028_058_SlNo does not exist, processing
 NPM573-576_m2_NPM574_200119_071038_059_SlNo does not exist, processing
 NPM573-576_m3_NPM575_200119_071038_059_SlNo does not exist, processing
 NPM573-576_m4_NPM576_200119_071038_059_SlNo does not exist, processing
 NPM573-576_m2_NPM574_200119_191050_060_SlNo does not exist, processing
 NPM573-576_m3_NPM575_200119_191050_060_SlNo does not exist, processing
 NPM573-576_m4_NPM576_200119_191050_060_SlNo does not exist, processing
 NPM573-576_m2_NPM574_200120_071100_061_SlNo does not exist, processing
 NPM573-576_m3_NPM575_200120_071100_061_SlNo does not exist, processing
 NPM573-576_m4_NPM576_200120_071100_061_SlNo does not exist, processing
 NPM573-576_m2_NPM574_200120_191113_062_SlNo does not exist, processing
 NPM573-576_m3_NPM575_200120_191113_062_SlNo does not exist, processing
 NPM573-576_m4_NPM576_200120_191113_062_SlNo does not exist, processing
 NPM573-576_m2_NPM574_200121_071123_063_SlNo does not exist, processing
 NPM573-576_m3_NPM575_200121_071123_063_SlNo does not exist, processing
 NPM573-576_m4_NPM576_200121_071123_063_SlNo does not exist, processing
 NPM573-576_m2_NPM574_200121_191135_064_SlNo does not exist, processing
 NPM573-576_m3_NPM575_200121_191135_064_SlNo does not exist, processing
 NPM573-576_m4_NPM576_200121_191135_064_SlNo does not exist, processing
 NPM573-576_m2_NPM574_200122_071146_065_SlNo does not exist, processing
 NPM573-576_m3_NPM575_200122_071146_065_SlNo does not exist, processing
 NPM573-576_m2_NPM574_200122_191159_066_SlNo does not exist, processing
 NPM573-576_m3_NPM575_200122_191159_066_SlNo does not exist, processing
 NPM573-576_m2_NPM574_200123_071210_067_SlNo does not exist, processing
 NPM573-576_m3_NPM575_200123_071210_067_SlNo does not exist, processing
 NPM573-576_m4_NPM576_200123_071210_067_SlNo does not exist, processing
 NPM573-576_m2_NPM574_200123_191223_068_SlNo does not exist, processing
 NPM573-576_m3_NPM575_200123_191223_068_SlNo does not exist, processing
 NPM573-576_m2_NPM574_200124_071234_069_SlNo does not exist, processing
 NPM573-576_m3_NPM575_200124_071234_069_SlNo does not exist, processing
 NPM573-576_m2_NPM574_200124_191247_070_SlNo does not exist, processing
 NPM573-576_m3_NPM575_200124_191247_070_SlNo does not exist, processing
 NPM573-576_m2_NPM574_200125_071257_071_SlNo does not exist, processing
 NPM573-576_m3_NPM575_200125_071257_071_SlNo does not exist, processing
 NPM573-576_m2_NPM574_200125_191309_072_SlNo does not exist, processing
 NPM573-576_m3_NPM575_200125_191309_072_SlNo does not exist, processing
 NPM573-576_m2_NPM574_200126_071319_073_SlNo does not exist, processing
 NPM573-576_m3_NPM575_200126_071319_073_SlNo does not exist, processing
 NPM573-576_m2_NPM574_200126_191331_074_SlNo does not exist, processing
 NPM573-576_m3_NPM575_200126_191331_074_SlNo does not exist, processing
 NPM573-576_m2_NPM574_200127_071341_075_SlNo does not exist, processing
 NPM573-576_m3_NPM575_200127_071341_075_SlNo does not exist, processing
 NPM573-576_m2_NPM574_200127_191354_076_SlNo does not exist, processing
 NPM573-576_m3_NPM575_200127_191354_076_SlNo does not exist, processing
 NPM573-576_m2_NPM574_200128_071404_077_SlNo does not exist, processing
 NPM573-576_m3_NPM575_200128_071404_077_SlNo does not exist, processing
 NPM573-576_m2_NPM574_200128_191416_078_SlNo does not exist, processing
 NPM573-576_m3_NPM575_200128_191416_078_SlNo does not exist, processing
 NPM573-576_m2_NPM574_200129_071427_079_SlNo does not exist, processing
 NPM573-576_m3_NPM575_200129_071427_079_SlNo does not exist, processing
 NPM573-576_m2_NPM574_200129_191440_080_SlNo does not exist, processing
 NPM573-576_m3_NPM575_200129_191440_080_SlNo does not exist, processing
 NPM573-576_m2_NPM574_200130_071451_081_SlNo does not exist, processing
 NPM573-576_m3_NPM575_200130_071451_081_SlNo does not exist, processing
 NPM573-576_m2_NPM574_200130_191503_082_SlNo does not exist, processing
 NPM573-576_m3_NPM575_200130_191503_082_SlNo does not exist, processing
 NPM573-576_m4_NPM576_200111_190752_044_SlSz does not exist, processing
 NPM573-576_m4_NPM576_200118_191028_058_SlSz does not exist, processing
 NPM573-576_m4_NPM576_200122_071146_065_SlSz does not exist, processing
 NPM573-576_m4_NPM576_200122_191159_066_SlSz does not exist, processing
 NPM573-576_m4_NPM576_200123_191223_068_SlSz does not exist, processing
 NPM573-576_m4_NPM576_200124_071234_069_SlSz does not exist, processing
 NPM573-576_m4_NPM576_200124_191247_070_SlSz does not exist, processing
 NPM573-576_m4_NPM576_200125_071257_071_SlSz does not exist, processing
 NPM573-576_m4_NPM576_200125_191309_072_SlSz does not exist, processing
 NPM573-576_m4_NPM576_200126_071319_073_SlSz does not exist, processing
 NPM573-576_m4_NPM576_200126_191331_074_SlSz does not exist, processing
 NPM573-576_m4_NPM576_200127_071341_075_SlSz does not exist, processing
 NPM573-576_m4_NPM576_200127_191354_076_SlSz does not exist, processing
 NPM573-576_m4_NPM576_200128_071404_077_SlSz does not exist, processing
 NPM573-576_m4_NPM576_200128_191416_078_SlSz does not exist, processing
 NPM573-576_m4_NPM576_200129_071427_079_SlSz does not exist, processing
 NPM573-576_m4_NPM576_200129_191440_080_SlSz does not exist, processing
 NPM573-576_m4_NPM576_200130_071451_081_SlSz does not exist, processing
 NPM573-576_m4_NPM576_200130_191503_082_SlSz does not exist, processing
 NPM577-580_m4_NPM580_200112_190256_046_NoSz does not exist, processing
 NPM577-580_m1_NPM577_200113_070300_047_NoSz does not exist, processing
 NPM577-580_m1_NPM577_200113_190303_048_NoSz does not exist, processing
 NPM577-580_m1_NPM577_200114_070307_049_NoSz does not exist, processing
 NPM577-580_m4_NPM580_200115_070315_051_NoSz does not exist, processing
 NPM577-580_m4_NPM580_200124_070422_069_NoSz does not exist, processing
 NPM577-580_m1_NPM577_200124_190426_070_NoSz does not exist, processing
 NPM577-580_m3_NPM579_200103_070139_027_SlNo does not exist, processing
 NPM577-580_m3_NPM579_200103_190143_028_SlNo does not exist, processing
 NPM577-580_m3_NPM579_200104_070146_029_SlNo does not exist, processing
 NPM577-580_m3_NPM579_200104_190150_030_SlNo does not exist, processing
 NPM577-580_m3_NPM579_200105_070154_031_SlNo does not exist, processing
 NPM577-580_m3_NPM579_200105_190158_032_SlNo does not exist, processing
 NPM577-580_m3_NPM579_200106_070201_033_SlNo does not exist, processing
 NPM577-580_m3_NPM579_200106_190205_034_SlNo does not exist, processing
 NPM577-580_m3_NPM579_200107_070208_035_SlNo does not exist, processing
 NPM577-580_m4_NPM580_200107_070208_035_SlNo does not exist, processing
 NPM577-580_m3_NPM579_200107_190212_036_SlNo does not exist, processing
 NPM577-580_m4_NPM580_200107_190212_036_SlNo does not exist, processing
 NPM577-580_m3_NPM579_200108_070216_037_SlNo does not exist, processing
 NPM577-580_m4_NPM580_200108_070216_037_SlNo does not exist, processing
 NPM577-580_m3_NPM579_200108_190220_038_SlNo does not exist, processing
 NPM577-580_m4_NPM580_200108_190220_038_SlNo does not exist, processing
 NPM577-580_m1_NPM577_200109_070223_039_SlNo does not exist, processing
 NPM577-580_m3_NPM579_200109_070223_039_SlNo does not exist, processing
 NPM577-580_m4_NPM580_200109_070223_039_SlNo does not exist, processing
 NPM577-580_m1_NPM577_200109_190227_040_SlNo does not exist, processing
 NPM577-580_m3_NPM579_200109_190227_040_SlNo does not exist, processing
 NPM577-580_m4_NPM580_200109_190227_040_SlNo does not exist, processing
 NPM577-580_m3_NPM579_200110_070238_041_SlNo does not exist, processing
 NPM577-580_m3_NPM579_200110_190241_042_SlNo does not exist, processing
 NPM577-580_m3_NPM579_200111_070245_043_SlNo does not exist, processing
 NPM577-580_m3_NPM579_200111_190249_044_SlNo does not exist, processing
 NPM577-580_m3_NPM579_200112_070252_045_SlNo does not exist, processing
 NPM577-580_m3_NPM579_200112_190256_046_SlNo does not exist, processing
 NPM577-580_m3_NPM579_200113_070300_047_SlNo does not exist, processing
 NPM577-580_m3_NPM579_200113_190303_048_SlNo does not exist, processing
 NPM577-580_m3_NPM579_200114_070307_049_SlNo does not exist, processing
 NPM577-580_m3_NPM579_200114_190311_050_SlNo does not exist, processing
 NPM577-580_m3_NPM579_200115_070315_051_SlNo does not exist, processing
 NPM577-580_m3_NPM579_200115_190319_052_SlNo does not exist, processing
 NPM577-580_m1_NPM577_200116_070322_053_SlNo does not exist, processing
 NPM577-580_m3_NPM579_200116_070322_053_SlNo does not exist, processing
 NPM577-580_m4_NPM580_200116_070322_053_SlNo does not exist, processing
 NPM577-580_m1_NPM577_200116_190326_054_SlNo does not exist, processing
 NPM577-580_m3_NPM579_200116_190326_054_SlNo does not exist, processing
 NPM577-580_m4_NPM580_200116_190326_054_SlNo does not exist, processing
 NPM577-580_m3_NPM579_200117_070330_055_SlNo does not exist, processing
 NPM577-580_m3_NPM579_200117_190334_056_SlNo does not exist, processing
 NPM577-580_m3_NPM579_200118_070337_057_SlNo does not exist, processing
 NPM577-580_m3_NPM579_200118_190341_058_SlNo does not exist, processing
 NPM577-580_m3_NPM579_200119_070345_059_SlNo does not exist, processing
 NPM577-580_m3_NPM579_200119_190348_060_SlNo does not exist, processing
 NPM577-580_m3_NPM579_200120_070352_061_SlNo does not exist, processing
 NPM577-580_m3_NPM579_200120_190356_062_SlNo does not exist, processing
 NPM577-580_m1_NPM577_200121_070359_063_SlNo does not exist, processing
 NPM577-580_m3_NPM579_200121_070359_063_SlNo does not exist, processing
 NPM577-580_m1_NPM577_200121_190403_064_SlNo does not exist, processing
 NPM577-580_m3_NPM579_200121_190403_064_SlNo does not exist, processing
 NPM577-580_m1_NPM577_200122_070407_065_SlNo does not exist, processing
 NPM577-580_m3_NPM579_200122_070407_065_SlNo does not exist, processing
 NPM577-580_m1_NPM577_200122_190410_066_SlNo does not exist, processing
 NPM577-580_m3_NPM579_200122_190410_066_SlNo does not exist, processing
 NPM577-580_m1_NPM577_200123_070414_067_SlNo does not exist, processing
 NPM577-580_m3_NPM579_200123_070414_067_SlNo does not exist, processing
 NPM577-580_m4_NPM580_200123_070414_067_SlNo does not exist, processing
 NPM577-580_m1_NPM577_200123_190418_068_SlNo does not exist, processing
 NPM577-580_m3_NPM579_200123_190418_068_SlNo does not exist, processing
 NPM577-580_m4_NPM580_200123_190418_068_SlNo does not exist, processing
 NPM577-580_m1_NPM577_200124_070422_069_SlNo does not exist, processing
 NPM577-580_m3_NPM579_200124_070422_069_SlNo does not exist, processing
 NPM577-580_m3_NPM579_200124_190426_070_SlNo does not exist, processing
 NPM577-580_m3_NPM579_200125_070429_071_SlNo does not exist, processing
 NPM577-580_m3_NPM579_200125_190433_072_SlNo does not exist, processing
 NPM577-580_m3_NPM579_200126_070437_073_SlNo does not exist, processing
 NPM577-580_m3_NPM579_200126_190441_074_SlNo does not exist, processing
 NPM577-580_m3_NPM579_200127_070444_075_SlNo does not exist, processing
 NPM577-580_m3_NPM579_200127_190448_076_SlNo does not exist, processing
 NPM577-580_m3_NPM579_200128_070452_077_SlNo does not exist, processing
 NPM577-580_m4_NPM580_200128_070452_077_SlNo does not exist, processing
 NPM577-580_m3_NPM579_200128_190456_078_SlNo does not exist, processing
 NPM577-580_m4_NPM580_200128_190456_078_SlNo does not exist, processing
 NPM577-580_m3_NPM579_200129_070459_079_SlNo does not exist, processing
 NPM577-580_m4_NPM580_200129_070459_079_SlNo does not exist, processing
 NPM577-580_m3_NPM579_200129_190503_080_SlNo does not exist, processing
 NPM577-580_m4_NPM580_200129_190503_080_SlNo does not exist, processing
 NPM577-580_m3_NPM579_200130_070507_081_SlNo does not exist, processing
 NPM577-580_m4_NPM580_200130_070507_081_SlNo does not exist, processing
 NPM577-580_m3_NPM579_200130_190510_082_SlNo does not exist, processing
 NPM577-580_m4_NPM580_200130_190510_082_SlNo does not exist, processing
 NPM589-592_m2_NPM590_200226_070340_017_SlNo does not exist, processing
 NPM589-592_m4_NPM592_200226_070340_017_SlNo does not exist, processing
 NPM589-592_m2_NPM590_200226_190356_018_SlNo does not exist, processing
 NPM589-592_m4_NPM592_200226_190356_018_SlNo does not exist, processing
 NPM589-592_m2_NPM590_200227_070406_019_SlNo does not exist, processing
 NPM589-592_m4_NPM592_200227_070406_019_SlNo does not exist, processing
 NPM589-592_m2_NPM590_200227_190422_020_SlNo does not exist, processing
 NPM589-592_m4_NPM592_200227_190422_020_SlNo does not exist, processing
 NPM589-592_m2_NPM590_200228_070433_021_SlNo does not exist, processing
 NPM589-592_m4_NPM592_200228_070433_021_SlNo does not exist, processing
 NPM589-592_m2_NPM590_200228_190450_022_SlNo does not exist, processing
 NPM589-592_m4_NPM592_200228_190450_022_SlNo does not exist, processing
 NPM589-592_m2_NPM590_200229_070500_023_SlNo does not exist, processing
 NPM589-592_m4_NPM592_200229_070500_023_SlNo does not exist, processing
 NPM589-592_m2_NPM590_200229_190517_024_SlNo does not exist, processing
 NPM589-592_m4_NPM592_200229_190517_024_SlNo does not exist, processing
 NPM589-592_m1_NPM589_200301_070527_025_SlNo does not exist, processing
 NPM589-592_m2_NPM590_200301_070527_025_SlNo does not exist, processing
 NPM589-592_m4_NPM592_200301_070527_025_SlNo does not exist, processing
 NPM589-592_m1_NPM589_200301_190544_026_SlNo does not exist, processing
 NPM589-592_m2_NPM590_200301_190544_026_SlNo does not exist, processing
 NPM589-592_m4_NPM592_200301_190544_026_SlNo does not exist, processing
 NPM589-592_m1_NPM589_200302_070554_027_SlNo does not exist, processing
 NPM589-592_m2_NPM590_200302_070554_027_SlNo does not exist, processing
 NPM589-592_m4_NPM592_200302_070554_027_SlNo does not exist, processing
 NPM589-592_m1_NPM589_200302_190611_028_SlNo does not exist, processing
 NPM589-592_m2_NPM590_200302_190611_028_SlNo does not exist, processing
 NPM589-592_m4_NPM592_200302_190611_028_SlNo does not exist, processing
 NPM589-592_m1_NPM589_200303_070621_029_SlNo does not exist, processing
 NPM589-592_m2_NPM590_200303_070621_029_SlNo does not exist, processing
 NPM589-592_m4_NPM592_200303_070621_029_SlNo does not exist, processing
 NPM589-592_m1_NPM589_200303_190638_030_SlNo does not exist, processing
 NPM589-592_m2_NPM590_200303_190638_030_SlNo does not exist, processing
 NPM589-592_m4_NPM592_200303_190638_030_SlNo does not exist, processing
 NPM589-592_m1_NPM589_200304_070647_031_SlNo does not exist, processing
 NPM589-592_m2_NPM590_200304_070647_031_SlNo does not exist, processing
 NPM589-592_m4_NPM592_200304_070647_031_SlNo does not exist, processing
 NPM589-592_m1_NPM589_200304_190703_032_SlNo does not exist, processing
 NPM589-592_m2_NPM590_200304_190703_032_SlNo does not exist, processing
 NPM589-592_m4_NPM592_200304_190703_032_SlNo does not exist, processing
 NPM589-592_m1_NPM589_200305_070714_033_SlNo does not exist, processing
 NPM589-592_m2_NPM590_200305_070714_033_SlNo does not exist, processing
 NPM589-592_m4_NPM592_200305_070714_033_SlNo does not exist, processing
 NPM589-592_m1_NPM589_200305_190728_034_SlNo does not exist, processing
 NPM589-592_m2_NPM590_200305_190728_034_SlNo does not exist, processing
 NPM589-592_m4_NPM592_200305_190728_034_SlNo does not exist, processing
 NPM589-592_m1_NPM589_200306_070738_035_SlNo does not exist, processing
 NPM589-592_m2_NPM590_200306_070738_035_SlNo does not exist, processing
 NPM589-592_m4_NPM592_200306_070738_035_SlNo does not exist, processing
 NPM589-592_m1_NPM589_200306_190755_036_SlNo does not exist, processing
 NPM589-592_m2_NPM590_200306_190755_036_SlNo does not exist, processing
 NPM589-592_m4_NPM592_200306_190755_036_SlNo does not exist, processing
 NPM589-592_m1_NPM589_200307_070806_037_SlNo does not exist, processing
 NPM589-592_m2_NPM590_200307_070806_037_SlNo does not exist, processing
 NPM589-592_m4_NPM592_200307_070806_037_SlNo does not exist, processing
 NPM589-592_m1_NPM589_200307_190822_038_SlNo does not exist, processing
 NPM589-592_m2_NPM590_200307_190822_038_SlNo does not exist, processing
 NPM589-592_m4_NPM592_200307_190822_038_SlNo does not exist, processing
 NPM589-592_m1_NPM589_200308_070833_039_SlNo does not exist, processing
 NPM589-592_m2_NPM590_200308_070833_039_SlNo does not exist, processing
 NPM589-592_m4_NPM592_200308_070833_039_SlNo does not exist, processing
 NPM589-592_m1_NPM589_200308_190850_040_SlNo does not exist, processing
 NPM589-592_m2_NPM590_200308_190850_040_SlNo does not exist, processing
 NPM589-592_m4_NPM592_200308_190850_040_SlNo does not exist, processing
 NPM589-592_m1_NPM589_200309_070900_041_SlNo does not exist, processing
 NPM589-592_m2_NPM590_200309_070900_041_SlNo does not exist, processing
 NPM589-592_m4_NPM592_200309_070900_041_SlNo does not exist, processing
 NPM589-592_m1_NPM589_200309_190917_042_SlNo does not exist, processing
 NPM589-592_m2_NPM590_200309_190917_042_SlNo does not exist, processing
 NPM589-592_m4_NPM592_200309_190917_042_SlNo does not exist, processing
 NPM589-592_m1_NPM589_200310_070928_043_SlNo does not exist, processing
 NPM589-592_m2_NPM590_200310_070928_043_SlNo does not exist, processing
 NPM589-592_m4_NPM592_200310_070928_043_SlNo does not exist, processing
 NPM589-592_m1_NPM589_200310_190944_044_SlNo does not exist, processing
 NPM589-592_m2_NPM590_200310_190944_044_SlNo does not exist, processing
 NPM589-592_m4_NPM592_200310_190944_044_SlNo does not exist, processing
 NPM589-592_m1_NPM589_200311_070954_045_SlNo does not exist, processing
 NPM589-592_m2_NPM590_200311_070954_045_SlNo does not exist, processing
 NPM589-592_m4_NPM592_200311_070954_045_SlNo does not exist, processing
 NPM589-592_m1_NPM589_200311_191011_046_SlNo does not exist, processing
 NPM589-592_m2_NPM590_200311_191011_046_SlNo does not exist, processing
 NPM589-592_m4_NPM592_200311_191011_046_SlNo does not exist, processing
 NPM589-592_m1_NPM589_200312_071021_047_SlNo does not exist, processing
 NPM589-592_m2_NPM590_200312_071021_047_SlNo does not exist, processing
 NPM589-592_m4_NPM592_200312_071021_047_SlNo does not exist, processing
 NPM589-592_m1_NPM589_200312_191036_048_SlNo does not exist, processing
 NPM589-592_m2_NPM590_200312_191036_048_SlNo does not exist, processing
 NPM589-592_m4_NPM592_200312_191036_048_SlNo does not exist, processing
 NPM589-592_m1_NPM589_200313_071044_049_SlNo does not exist, processing
 NPM589-592_m2_NPM590_200313_071044_049_SlNo does not exist, processing
 NPM589-592_m4_NPM592_200313_071044_049_SlNo does not exist, processing
 NPM589-592_m1_NPM589_200313_191058_050_SlNo does not exist, processing
 NPM589-592_m2_NPM590_200313_191058_050_SlNo does not exist, processing
 NPM589-592_m4_NPM592_200313_191058_050_SlNo does not exist, processing
 NPM589-592_m1_NPM589_200314_071107_051_SlNo does not exist, processing
 NPM589-592_m2_NPM590_200314_071107_051_SlNo does not exist, processing
 NPM589-592_m4_NPM592_200314_071107_051_SlNo does not exist, processing
 NPM589-592_m1_NPM589_200314_191120_052_SlNo does not exist, processing
 NPM589-592_m2_NPM590_200314_191120_052_SlNo does not exist, processing
 NPM589-592_m4_NPM592_200314_191120_052_SlNo does not exist, processing
 NPM589-592_m1_NPM589_200315_071129_053_SlNo does not exist, processing
 NPM589-592_m2_NPM590_200315_071129_053_SlNo does not exist, processing
 NPM589-592_m4_NPM592_200315_071129_053_SlNo does not exist, processing
 NPM589-592_m1_NPM589_200315_191142_054_SlNo does not exist, processing
 NPM589-592_m2_NPM590_200315_191142_054_SlNo does not exist, processing
 NPM589-592_m4_NPM592_200315_191142_054_SlNo does not exist, processing
 NPM589-592_m1_NPM589_200316_071151_055_SlNo does not exist, processing
 NPM589-592_m2_NPM590_200316_071151_055_SlNo does not exist, processing
 NPM589-592_m4_NPM592_200316_071151_055_SlNo does not exist, processing
 NPM589-592_m1_NPM589_200316_191204_056_SlNo does not exist, processing
 NPM589-592_m2_NPM590_200316_191204_056_SlNo does not exist, processing
 NPM589-592_m4_NPM592_200316_191204_056_SlNo does not exist, processing
 NPM589-592_m1_NPM589_200317_071212_057_SlNo does not exist, processing
 NPM589-592_m2_NPM590_200317_071212_057_SlNo does not exist, processing
 NPM589-592_m4_NPM592_200317_071212_057_SlNo does not exist, processing
 NPM589-592_m1_NPM589_200317_191224_058_SlNo does not exist, processing
 NPM589-592_m2_NPM590_200317_191224_058_SlNo does not exist, processing
 NPM589-592_m4_NPM592_200317_191224_058_SlNo does not exist, processing
 NPM589-592_m1_NPM589_200318_071233_059_SlNo does not exist, processing
 NPM589-592_m2_NPM590_200318_071233_059_SlNo does not exist, processing
 NPM589-592_m4_NPM592_200318_071233_059_SlNo does not exist, processing
 NPM589-592_m1_NPM589_200318_191245_060_SlNo does not exist, processing
 NPM589-592_m2_NPM590_200318_191245_060_SlNo does not exist, processing
 NPM589-592_m4_NPM592_200318_191245_060_SlNo does not exist, processing
 NPM589-592_m1_NPM589_200319_071253_061_SlNo does not exist, processing
 NPM589-592_m2_NPM590_200319_071253_061_SlNo does not exist, processing
 NPM589-592_m4_NPM592_200319_071253_061_SlNo does not exist, processing
 NPM589-592_m1_NPM589_200319_191305_062_SlNo does not exist, processing
 NPM589-592_m2_NPM590_200319_191305_062_SlNo does not exist, processing
 NPM589-592_m4_NPM592_200319_191305_062_SlNo does not exist, processing
 NPM589-592_m1_NPM589_200320_071313_063_SlNo does not exist, processing
 NPM589-592_m2_NPM590_200320_071313_063_SlNo does not exist, processing
 NPM589-592_m4_NPM592_200320_071313_063_SlNo does not exist, processing
 NPM589-592_m1_NPM589_200320_191325_064_SlNo does not exist, processing
 NPM589-592_m2_NPM590_200320_191325_064_SlNo does not exist, processing
 NPM589-592_m4_NPM592_200320_191325_064_SlNo does not exist, processing
 NPM589-592_m1_NPM589_200321_071334_065_SlNo does not exist, processing
 NPM589-592_m2_NPM590_200321_071334_065_SlNo does not exist, processing
 NPM589-592_m4_NPM592_200321_071334_065_SlNo does not exist, processing
 NPM589-592_m1_NPM589_200321_191345_066_SlNo does not exist, processing
 NPM589-592_m2_NPM590_200321_191345_066_SlNo does not exist, processing
 NPM589-592_m4_NPM592_200321_191345_066_SlNo does not exist, processing
 NPM589-592_m1_NPM589_200322_071353_067_SlNo does not exist, processing
 NPM589-592_m2_NPM590_200322_071353_067_SlNo does not exist, processing
 NPM589-592_m4_NPM592_200322_071353_067_SlNo does not exist, processing
 NPM589-592_m1_NPM589_200322_191406_068_SlNo does not exist, processing
 NPM589-592_m2_NPM590_200322_191406_068_SlNo does not exist, processing
 NPM589-592_m4_NPM592_200322_191406_068_SlNo does not exist, processing
 NPM589-592_m1_NPM589_200323_071414_069_SlNo does not exist, processing
 NPM589-592_m2_NPM590_200323_071414_069_SlNo does not exist, processing
 NPM589-592_m4_NPM592_200323_071414_069_SlNo does not exist, processing
 NPM589-592_m1_NPM589_200323_191426_070_SlNo does not exist, processing
 NPM589-592_m2_NPM590_200323_191426_070_SlNo does not exist, processing
 NPM589-592_m4_NPM592_200323_191426_070_SlNo does not exist, processing
 NPM589-592_m1_NPM589_200324_071434_071_SlNo does not exist, processing
 NPM589-592_m2_NPM590_200324_071434_071_SlNo does not exist, processing
 NPM589-592_m4_NPM592_200324_071434_071_SlNo does not exist, processing
 NPM589-592_m1_NPM589_200324_191447_072_SlNo does not exist, processing
 NPM589-592_m2_NPM590_200324_191447_072_SlNo does not exist, processing
 NPM564_164733_000_NPM565_566-568_191004_NoSz already exists
 NPM564_190019_002_NPM567_566-568_191005_NoSz already exists
 NPM564_070028_003_NPM565_566-568_191006_NoSz already exists
 NPM564_070028_003_NPM566_566-568_191006_NoSz already exists
 NPM564_070028_003_NPM567_566-568_191006_NoSz already exists
 NPM564_190042_004_NPM565_566-568_191006_NoSz already exists
 NPM564_190042_004_NPM566_566-568_191006_NoSz already exists
 NPM564_070051_005_NPM566_566-568_191007_NoSz already exists
 NPM564_190105_006_NPM566_566-568_191007_NoSz already exists
 NPM564_070115_007_NPM566_566-568_191008_NoSz already exists
 NPM564_190130_008_NPM566_566-568_191008_NoSz already exists
 NPM564_190130_008_NPM567_566-568_191008_NoSz already exists
 NPM564_190154_010_NPM565_566-568_191009_NoSz already exists
 NPM564_070204_011_NPM566_566-568_191010_NoSz already exists
 NPM564_190218_012_NPM565_566-568_191010_NoSz already exists
 NPM564_190218_012_NPM566_566-568_191010_NoSz already exists
 NPM564_070228_013_NPM566_566-568_191011_NoSz already exists
 NPM564_190242_014_NPM566_566-568_191011_NoSz already exists
 NPM564_190305_016_NPM566_566-568_191012_NoSz already exists
 NPM564_190305_016_NPM567_566-568_191012_NoSz already exists
 NPM564_070006_001_NPM564_566-568_191003_SlNo already exists
 NPM564_070024_003_NPM564_566-568_191004_SlNo already exists
 NPM564_070028_003_NPM564_566-568_191006_SlNo already exists
 NPM564_070115_007_NPM565_566-568_191008_SlNo already exists
 NPM564_070315_017_NPM567_566-568_191013_SlNo already exists
 NPM564_070338_019_NPM565_566-568_191014_SlNo already exists
 NPM564_190353_020_NPM565_566-568_191014_SlNo already exists
 NPM564_190353_020_NPM566_566-568_191014_SlNo already exists
 NPM564_070403_021_NPM565_566-568_191015_SlNo already exists
 NPM564_190416_022_NPM565_566-568_191015_SlNo already exists
 NPM564_190416_022_NPM566_566-568_191015_SlNo already exists
 NPM564_070426_023_NPM566_566-568_191016_SlNo already exists
 NPM564_190439_024_NPM565_566-568_191016_SlNo already exists
 NPM564_190439_024_NPM566_566-568_191016_SlNo already exists
 NPM564_190502_026_NPM566_566-568_191017_SlNo already exists
 NPM564_070511_027_NPM565_566-568_191018_SlNo already exists
 NPM564_070511_027_NPM566_566-568_191018_SlNo already exists
 NPM564_190524_028_NPM565_566-568_191018_SlNo already exists
 NPM564_190524_028_NPM566_566-568_191018_SlNo already exists
 NPM564_070534_029_NPM566_566-568_191019_SlNo already exists
 NPM564_190547_030_NPM566_566-568_191019_SlNo already exists
 NPM564_070557_031_NPM566_566-568_191020_SlNo already exists
 NPM564_190610_032_NPM566_566-568_191020_SlNo already exists
 NPM564_070620_033_NPM566_566-568_191021_SlNo already exists
 NPM564_190634_034_NPM565_566-568_191021_SlNo already exists
 NPM564_190634_034_NPM566_566-568_191021_SlNo already exists
 NPM564_070643_035_NPM566_566-568_191022_SlNo already exists
 NPM564_190656_036_NPM565_566-568_191022_SlNo already exists
 NPM564_190656_036_NPM566_566-568_191022_SlNo already exists
 NPM564_190720_038_NPM566_566-568_191023_SlNo already exists
 NPM564_070729_039_NPM566_566-568_191024_SlNo already exists
 NPM564_190015_002_NPM564_566-568_191003_SlSz already exists
 NPM564_164733_000_NPM564_566-568_191004_SlSz already exists
 NPM564_070006_001_NPM564_566-568_191005_SlSz already exists
 NPM564_190019_002_NPM564_566-568_191005_SlSz already exists
 NPM564_190130_008_NPM565_566-568_191008_SlSz already exists
 NPM564_070140_009_NPM566_566-568_191009_SlSz already exists
 NPM564_070140_009_NPM567_566-568_191009_SlSz already exists
 NPM564_190154_010_NPM566_566-568_191009_SlSz already exists
 NPM564_190154_010_NPM567_566-568_191009_SlSz already exists
 NPM564_070204_011_NPM567_566-568_191010_SlSz already exists
 NPM564_190218_012_NPM567_566-568_191010_SlSz already exists
 NPM564_070228_013_NPM567_566-568_191011_SlSz already exists
 NPM564_190242_014_NPM567_566-568_191011_SlSz already exists
 NPM564_070252_015_NPM567_566-568_191012_SlSz already exists
 NPM564_070403_021_NPM566_566-568_191015_SlSz already exists
 NPM564_070426_023_NPM565_566-568_191016_SlSz already exists
 NPM564_070448_025_NPM565_566-568_191017_SlSz already exists
 NPM564_070448_025_NPM566_566-568_191017_SlSz already exists
 NPM564_190502_026_NPM565_566-568_191017_SlSz already exists
 NPM564_070534_029_NPM565_566-568_191019_SlSz already exists
 NPM564_190547_030_NPM565_566-568_191019_SlSz already exists
 NPM564_070557_031_NPM565_566-568_191020_SlSz already exists
 NPM564_190610_032_NPM565_566-568_191020_SlSz already exists
 NPM564_070620_033_NPM565_566-568_191021_SlSz already exists
 NPM564_070643_035_NPM565_566-568_191022_SlSz already exists
 NPM564_070706_037_NPM565_566-568_191023_SlSz already exists
 NPM564_070706_037_NPM566_566-568_191023_SlSz already exists
 NPM569-572_m1_NPM569_191011_070257_013_SlNo already exists
 NPM569-572_m2_NPM570_191011_070257_013_SlNo already exists
 NPM569-572_m1_NPM569_191011_190310_014_SlNo already exists
 NPM569-572_m2_NPM570_191011_190310_014_SlNo already exists
 NPM569-572_m1_NPM569_191012_070319_015_SlNo already exists
 NPM569-572_m2_NPM570_191012_070319_015_SlNo already exists
 NPM569-572_m3_NPM571_191012_070319_015_SlNo already exists
 NPM569-572_m4_NPM572_191012_070319_015_SlNo already exists
 NPM569-572_m1_NPM569_191012_190329_016_SlNo already exists
 NPM569-572_m2_NPM570_191012_190329_016_SlNo already exists
 NPM569-572_m3_NPM571_191012_190329_016_SlNo already exists
 NPM569-572_m4_NPM572_191012_190329_016_SlNo already exists
 NPM569-572_m1_NPM569_191013_070338_017_SlNo already exists
 NPM569-572_m2_NPM570_191013_070338_017_SlNo already exists
 NPM569-572_m3_NPM571_191013_070338_017_SlNo already exists
 NPM569-572_m4_NPM572_191013_070338_017_SlNo already exists
 NPM569-572_m1_NPM569_191013_190349_018_SlNo already exists
 NPM569-572_m2_NPM570_191013_190349_018_SlNo already exists
 NPM569-572_m3_NPM571_191013_190349_018_SlNo already exists
 NPM569-572_m4_NPM572_191013_190349_018_SlNo already exists
 NPM569-572_m1_NPM569_191014_070358_019_SlNo already exists
 NPM569-572_m2_NPM570_191014_070358_019_SlNo already exists
 NPM569-572_m3_NPM571_191014_070358_019_SlNo already exists
 NPM569-572_m4_NPM572_191014_070358_019_SlNo already exists
 NPM569-572_m1_NPM569_191014_190410_020_SlNo already exists
 NPM569-572_m3_NPM571_191014_190410_020_SlNo already exists
 NPM569-572_m4_NPM572_191014_190410_020_SlNo already exists
 NPM569-572_m1_NPM569_191015_070419_021_SlNo already exists
 NPM569-572_m2_NPM570_191015_070419_021_SlNo already exists
 NPM569-572_m3_NPM571_191015_070419_021_SlNo already exists
 NPM569-572_m4_NPM572_191015_070419_021_SlNo already exists
 NPM569-572_m1_NPM569_191015_190430_022_SlNo already exists
 NPM569-572_m2_NPM570_191015_190430_022_SlNo already exists
 NPM569-572_m3_NPM571_191015_190430_022_SlNo already exists
 NPM569-572_m4_NPM572_191015_190430_022_SlNo already exists
 NPM569-572_m1_NPM569_191016_070440_023_SlNo already exists
 NPM569-572_m3_NPM571_191016_070440_023_SlNo already exists
 NPM569-572_m4_NPM572_191016_070440_023_SlNo already exists
 NPM569-572_m1_NPM569_191016_190452_024_SlNo already exists
 NPM569-572_m3_NPM571_191016_190452_024_SlNo already exists
 NPM569-572_m4_NPM572_191016_190452_024_SlNo already exists
 NPM569-572_m1_NPM569_191017_070502_025_SlNo already exists
 NPM569-572_m3_NPM571_191017_070502_025_SlNo already exists
 NPM569-572_m4_NPM572_191017_070502_025_SlNo already exists
 NPM569-572_m1_NPM569_191017_190514_026_SlNo already exists
 NPM569-572_m3_NPM571_191017_190514_026_SlNo already exists
 NPM569-572_m4_NPM572_191017_190514_026_SlNo already exists
 NPM569-572_m1_NPM569_191018_070524_027_SlNo already exists
 NPM569-572_m3_NPM571_191018_070524_027_SlNo already exists
 NPM569-572_m4_NPM572_191018_070524_027_SlNo already exists
 NPM569-572_m1_NPM569_191018_190534_028_SlNo already exists
 NPM569-572_m3_NPM571_191018_190534_028_SlNo already exists
 NPM569-572_m4_NPM572_191018_190534_028_SlNo already exists
 NPM569-572_m1_NPM569_191019_070544_029_SlNo already exists
 NPM569-572_m3_NPM571_191019_070544_029_SlNo already exists
 NPM569-572_m4_NPM572_191019_070544_029_SlNo already exists
 NPM569-572_m1_NPM569_191019_190556_030_SlNo already exists
 NPM569-572_m3_NPM571_191019_190556_030_SlNo already exists
 NPM569-572_m4_NPM572_191019_190556_030_SlNo already exists
 NPM569-572_m1_NPM569_191020_070605_031_SlNo already exists
 NPM569-572_m3_NPM571_191020_070605_031_SlNo already exists
 NPM569-572_m4_NPM572_191020_070605_031_SlNo already exists
 NPM569-572_m1_NPM569_191020_190617_032_SlNo already exists
 NPM569-572_m3_NPM571_191020_190617_032_SlNo already exists
 NPM569-572_m4_NPM572_191020_190617_032_SlNo already exists
 NPM569-572_m1_NPM569_191021_070626_033_SlNo already exists
 NPM569-572_m3_NPM571_191021_070626_033_SlNo already exists
 NPM569-572_m4_NPM572_191021_070626_033_SlNo already exists
 NPM569-572_m1_NPM569_191021_190638_034_SlNo already exists
 NPM569-572_m3_NPM571_191021_190638_034_SlNo already exists
 NPM569-572_m4_NPM572_191021_190638_034_SlNo already exists
 NPM569-572_m1_NPM569_191022_070648_035_SlNo already exists
 NPM569-572_m2_NPM570_191022_070648_035_SlNo already exists
 NPM569-572_m3_NPM571_191022_070648_035_SlNo already exists
 NPM569-572_m4_NPM572_191022_070648_035_SlNo already exists
 NPM569-572_m1_NPM569_191022_190659_036_SlNo already exists
 NPM569-572_m2_NPM570_191022_190659_036_SlNo already exists
 NPM569-572_m3_NPM571_191022_190659_036_SlNo already exists
 NPM569-572_m4_NPM572_191022_190659_036_SlNo already exists
 NPM569-572_m3_NPM571_191023_070709_037_SlNo already exists
 NPM569-572_m4_NPM572_191023_070709_037_SlNo already exists
 NPM569-572_m3_NPM571_191023_190721_038_SlNo already exists
 NPM569-572_m4_NPM572_191023_190721_038_SlNo already exists
 NPM569-572_m3_NPM571_191024_070731_039_SlNo already exists
 NPM569-572_m4_NPM572_191024_070731_039_SlNo already exists
 NPM569-572_m3_NPM571_191024_190743_040_SlNo already exists
 NPM569-572_m4_NPM572_191024_190743_040_SlNo already exists
 NPM569-572_m3_NPM571_191025_070753_041_SlNo already exists
 NPM569-572_m4_NPM572_191025_070753_041_SlNo already exists
 NPM569-572_m3_NPM571_191025_190804_042_SlNo already exists
 NPM569-572_m4_NPM572_191025_190804_042_SlNo already exists
 NPM569-572_m3_NPM571_191026_070813_043_SlNo already exists
 NPM569-572_m4_NPM572_191026_070813_043_SlNo already exists
 NPM569-572_m3_NPM571_191026_190825_044_SlNo already exists
 NPM569-572_m4_NPM572_191026_190825_044_SlNo already exists
 NPM569-572_m1_NPM569_191027_070834_045_SlNo already exists
 NPM569-572_m2_NPM570_191027_070834_045_SlNo already exists
 NPM569-572_m3_NPM571_191027_070834_045_SlNo already exists
 NPM569-572_m4_NPM572_191027_070834_045_SlNo already exists
 NPM569-572_m1_NPM569_191027_190847_046_SlNo already exists
 NPM569-572_m2_NPM570_191027_190847_046_SlNo already exists
 NPM569-572_m3_NPM571_191027_190847_046_SlNo already exists
 NPM569-572_m4_NPM572_191027_190847_046_SlNo already exists
 NPM569-572_m1_NPM569_191028_070857_047_SlNo already exists
 NPM569-572_m2_NPM570_191028_070857_047_SlNo already exists
 NPM569-572_m3_NPM571_191028_070857_047_SlNo already exists
 NPM569-572_m4_NPM572_191028_070857_047_SlNo already exists
 NPM569-572_m1_NPM569_191028_190909_048_SlNo already exists
 NPM569-572_m2_NPM570_191028_190909_048_SlNo already exists
 NPM569-572_m3_NPM571_191028_190909_048_SlNo already exists
 NPM569-572_m4_NPM572_191028_190909_048_SlNo already exists
 NPM569-572_m1_NPM569_191029_070918_049_SlNo already exists
 NPM569-572_m2_NPM570_191029_070918_049_SlNo already exists
 NPM569-572_m3_NPM571_191029_070918_049_SlNo already exists
 NPM569-572_m4_NPM572_191029_070918_049_SlNo already exists
 NPM569-572_m1_NPM569_191029_190931_050_SlNo already exists
 NPM569-572_m2_NPM570_191029_190931_050_SlNo already exists
 NPM569-572_m3_NPM571_191029_190931_050_SlNo already exists
 NPM569-572_m4_NPM572_191029_190931_050_SlNo already exists
 NPM569-572_m3_NPM571_191030_070940_051_SlNo already exists
 NPM569-572_m4_NPM572_191030_070940_051_SlNo already exists
 NPM569-572_m3_NPM571_191030_190953_052_SlNo already exists
 NPM569-572_m4_NPM572_191030_190953_052_SlNo already exists
 NPM569-572_m3_NPM571_191031_071002_053_SlNo already exists
 NPM573-576_m1_NPM573_191210_190127_008_NoNo already exists
 NPM573-576_m2_NPM574_191210_190127_008_NoNo already exists
 NPM573-576_m3_NPM575_191210_190127_008_NoNo already exists
 NPM573-576_m4_NPM576_191210_190127_008_NoNo already exists
 NPM573-576_m1_NPM573_191211_190149_010_NoNo already exists
 NPM573-576_m2_NPM574_191211_190149_010_NoNo already exists
 NPM573-576_m3_NPM575_191211_190149_010_NoNo already exists
 NPM573-576_m4_NPM576_191211_190149_010_NoNo already exists
 NPM573-576_m1_NPM573_191218_070409_023_NoNo already exists
 NPM573-576_m2_NPM574_191218_070409_023_NoNo does not exist, processing
 NPM573-576_m3_NPM575_191218_070409_023_NoNo already exists
 NPM573-576_m4_NPM576_191218_070409_023_NoNo does not exist, processing
 NPM573-576_m1_NPM573_191221_070008_001_NoNo already exists
 NPM573-576_m2_NPM574_191221_070008_001_NoNo already exists
 NPM573-576_m3_NPM575_191221_070008_001_NoNo already exists
 NPM573-576_m4_NPM576_191221_070008_001_NoNo already exists
 NPM573-576_m1_NPM573_191225_190145_010_NoNo already exists
 NPM573-576_m2_NPM574_191225_190145_010_NoNo already exists
 NPM573-576_m3_NPM575_191225_190145_010_NoNo already exists
 NPM573-576_m4_NPM576_191225_190145_010_NoNo already exists
 NPM573-576_m1_NPM573_191230_070319_019_NoNo already exists
 NPM573-576_m2_NPM574_191230_070319_019_NoNo already exists
 NPM573-576_m3_NPM575_191230_070319_019_NoNo already exists
 NPM573-576_m4_NPM576_191230_070319_019_NoNo already exists
 NPM573-576_m1_NPM573_191231_070341_021_NoNo already exists
 NPM573-576_m2_NPM574_191231_070341_021_NoNo already exists
 NPM573-576_m3_NPM575_191231_070341_021_NoNo already exists
 NPM573-576_m4_NPM576_191231_070341_021_NoNo already exists
 NPM573-576_m1_NPM573_200104_070506_029_NoNo already exists
 NPM573-576_m3_NPM575_200104_070506_029_NoNo already exists
 NPM573-576_m4_NPM576_200104_070506_029_NoNo already exists
 NPM573-576_m1_NPM573_200104_190519_030_NoNo already exists
 NPM573-576_m3_NPM575_200104_190519_030_NoNo already exists
 NPM573-576_m4_NPM576_200104_190519_030_NoNo already exists
 NPM573-576_m1_NPM573_200105_190540_032_NoNo already exists
 NPM573-576_m3_NPM575_200105_190540_032_NoNo already exists
 NPM573-576_m4_NPM576_200105_190540_032_NoNo already exists
 NPM573-576_m1_NPM573_200111_070741_043_NoNo already exists
 NPM573-576_m1_NPM573_200112_070802_045_NoNo already exists
 NPM573-576_m1_NPM573_200118_071015_057_NoNo already exists
 NPM573-576_m1_NPM573_200124_071234_069_NoNo already exists
 NPM573-576_m1_NPM573_200127_191354_076_NoNo already exists
 NPM573-576_m1_NPM573_200130_071451_081_NoNo already exists
 NPM573-576_m4_NPM576_200131_071514_083_NoSz already exists
 NPM573-576_m2_NPM574_200103_070445_027_SlNo already exists
 NPM573-576_m2_NPM574_200103_190457_028_SlNo already exists
 NPM573-576_m2_NPM574_200104_070506_029_SlNo already exists
 NPM573-576_m2_NPM574_200104_190519_030_SlNo already exists
 NPM573-576_m2_NPM574_200105_070528_031_SlNo already exists
 NPM573-576_m2_NPM574_200105_190540_032_SlNo already exists
 NPM573-576_m2_NPM574_200106_070550_033_SlNo already exists
 NPM573-576_m2_NPM574_200106_190602_034_SlNo already exists
 NPM573-576_m2_NPM574_200107_070611_035_SlNo already exists
 NPM573-576_m3_NPM575_200107_070611_035_SlNo already exists
 NPM573-576_m4_NPM576_200107_070611_035_SlNo already exists
 NPM573-576_m2_NPM574_200107_190623_036_SlNo already exists
 NPM573-576_m3_NPM575_200107_190623_036_SlNo already exists
 NPM573-576_m4_NPM576_200107_190623_036_SlNo already exists
 NPM573-576_m2_NPM574_200108_070632_037_SlNo already exists
 NPM573-576_m3_NPM575_200108_070632_037_SlNo already exists
 NPM573-576_m4_NPM576_200108_070632_037_SlNo already exists
 NPM573-576_m2_NPM574_200108_190644_038_SlNo already exists
 NPM573-576_m3_NPM575_200108_190644_038_SlNo already exists
 NPM573-576_m4_NPM576_200108_190644_038_SlNo already exists
 NPM573-576_m2_NPM574_200109_070654_039_SlNo already exists
 NPM573-576_m3_NPM575_200109_070654_039_SlNo already exists
 NPM573-576_m4_NPM576_200109_070654_039_SlNo already exists
 NPM573-576_m2_NPM574_200109_190706_040_SlNo already exists
 NPM573-576_m3_NPM575_200109_190706_040_SlNo already exists
 NPM573-576_m4_NPM576_200109_190706_040_SlNo already exists
 NPM573-576_m2_NPM574_200110_070719_041_SlNo already exists
 NPM573-576_m2_NPM574_200110_190731_042_SlNo already exists
 NPM573-576_m3_NPM575_200110_190731_042_SlNo already exists
 NPM573-576_m4_NPM576_200110_190731_042_SlNo already exists
 NPM573-576_m2_NPM574_200111_070741_043_SlNo already exists
 NPM573-576_m3_NPM575_200111_070741_043_SlNo already exists
 NPM573-576_m4_NPM576_200111_070741_043_SlNo already exists
 NPM573-576_m2_NPM574_200111_190752_044_SlNo already exists
 NPM573-576_m3_NPM575_200111_190752_044_SlNo already exists
 NPM573-576_m2_NPM574_200112_070802_045_SlNo already exists
 NPM573-576_m3_NPM575_200112_070802_045_SlNo already exists
 NPM573-576_m4_NPM576_200112_070802_045_SlNo already exists
 NPM573-576_m2_NPM574_200112_190814_046_SlNo already exists
 NPM573-576_m3_NPM575_200112_190814_046_SlNo already exists
 NPM573-576_m4_NPM576_200112_190814_046_SlNo already exists
 NPM573-576_m2_NPM574_200113_070823_047_SlNo already exists
 NPM573-576_m3_NPM575_200113_070823_047_SlNo already exists
 NPM573-576_m4_NPM576_200113_070823_047_SlNo already exists
 NPM573-576_m2_NPM574_200113_190835_048_SlNo already exists
 NPM573-576_m3_NPM575_200113_190835_048_SlNo already exists
 NPM573-576_m4_NPM576_200113_190835_048_SlNo already exists
 NPM573-576_m2_NPM574_200114_070846_049_SlNo already exists
 NPM573-576_m3_NPM575_200114_070846_049_SlNo already exists
 NPM573-576_m4_NPM576_200114_070846_049_SlNo already exists
 NPM573-576_m2_NPM574_200114_190858_050_SlNo already exists
 NPM573-576_m3_NPM575_200114_190858_050_SlNo already exists
 NPM573-576_m4_NPM576_200114_190858_050_SlNo already exists
 NPM573-576_m2_NPM574_200115_070908_051_SlNo already exists
 NPM573-576_m3_NPM575_200115_070908_051_SlNo already exists
 NPM573-576_m4_NPM576_200115_070908_051_SlNo already exists
 NPM573-576_m2_NPM574_200115_190920_052_SlNo already exists
 NPM573-576_m3_NPM575_200115_190920_052_SlNo already exists
 NPM573-576_m4_NPM576_200115_190920_052_SlNo already exists
 NPM573-576_m2_NPM574_200116_070930_053_SlNo already exists
 NPM573-576_m3_NPM575_200116_070930_053_SlNo already exists
 NPM573-576_m4_NPM576_200116_070930_053_SlNo already exists
 NPM573-576_m2_NPM574_200116_190943_054_SlNo already exists
 NPM573-576_m3_NPM575_200116_190943_054_SlNo already exists
 NPM573-576_m4_NPM576_200116_190943_054_SlNo already exists
 NPM573-576_m2_NPM574_200117_070953_055_SlNo already exists
 NPM573-576_m3_NPM575_200117_070953_055_SlNo already exists
 NPM573-576_m4_NPM576_200117_070953_055_SlNo already exists
 NPM573-576_m2_NPM574_200117_191005_056_SlNo already exists
 NPM573-576_m3_NPM575_200117_191005_056_SlNo already exists
 NPM573-576_m4_NPM576_200117_191005_056_SlNo already exists
 NPM573-576_m2_NPM574_200118_071015_057_SlNo already exists
 NPM573-576_m3_NPM575_200118_071015_057_SlNo already exists
 NPM573-576_m4_NPM576_200118_071015_057_SlNo already exists
 NPM573-576_m2_NPM574_200118_191028_058_SlNo already exists
 NPM573-576_m3_NPM575_200118_191028_058_SlNo already exists
 NPM573-576_m2_NPM574_200119_071038_059_SlNo already exists
 NPM573-576_m3_NPM575_200119_071038_059_SlNo already exists
 NPM573-576_m4_NPM576_200119_071038_059_SlNo already exists
 NPM573-576_m2_NPM574_200119_191050_060_SlNo already exists
 NPM573-576_m3_NPM575_200119_191050_060_SlNo already exists
 NPM573-576_m4_NPM576_200119_191050_060_SlNo already exists
 NPM573-576_m2_NPM574_200120_071100_061_SlNo already exists
 NPM573-576_m3_NPM575_200120_071100_061_SlNo already exists
 NPM573-576_m4_NPM576_200120_071100_061_SlNo already exists
 NPM573-576_m2_NPM574_200120_191113_062_SlNo already exists
 NPM573-576_m3_NPM575_200120_191113_062_SlNo already exists
 NPM573-576_m4_NPM576_200120_191113_062_SlNo already exists
 NPM573-576_m2_NPM574_200121_071123_063_SlNo already exists
 NPM573-576_m3_NPM575_200121_071123_063_SlNo already exists
 NPM573-576_m4_NPM576_200121_071123_063_SlNo already exists
 NPM573-576_m2_NPM574_200121_191135_064_SlNo already exists
 NPM573-576_m3_NPM575_200121_191135_064_SlNo already exists
 NPM573-576_m4_NPM576_200121_191135_064_SlNo already exists
 NPM573-576_m2_NPM574_200122_071146_065_SlNo already exists
 NPM573-576_m3_NPM575_200122_071146_065_SlNo already exists
 NPM573-576_m2_NPM574_200122_191159_066_SlNo already exists
 NPM573-576_m3_NPM575_200122_191159_066_SlNo already exists
 NPM573-576_m2_NPM574_200123_071210_067_SlNo already exists
 NPM573-576_m3_NPM575_200123_071210_067_SlNo already exists
 NPM573-576_m4_NPM576_200123_071210_067_SlNo already exists
 NPM573-576_m2_NPM574_200123_191223_068_SlNo already exists
 NPM573-576_m3_NPM575_200123_191223_068_SlNo already exists
 NPM573-576_m2_NPM574_200124_071234_069_SlNo already exists
 NPM573-576_m3_NPM575_200124_071234_069_SlNo already exists
 NPM573-576_m2_NPM574_200124_191247_070_SlNo already exists
 NPM573-576_m3_NPM575_200124_191247_070_SlNo already exists
 NPM573-576_m2_NPM574_200125_071257_071_SlNo already exists
 NPM573-576_m3_NPM575_200125_071257_071_SlNo already exists
 NPM573-576_m2_NPM574_200125_191309_072_SlNo already exists
 NPM573-576_m3_NPM575_200125_191309_072_SlNo already exists
 NPM573-576_m2_NPM574_200126_071319_073_SlNo already exists
 NPM573-576_m3_NPM575_200126_071319_073_SlNo already exists
 NPM573-576_m2_NPM574_200126_191331_074_SlNo already exists
 NPM573-576_m3_NPM575_200126_191331_074_SlNo already exists
 NPM573-576_m2_NPM574_200127_071341_075_SlNo already exists
 NPM573-576_m3_NPM575_200127_071341_075_SlNo already exists
 NPM573-576_m2_NPM574_200127_191354_076_SlNo already exists
 NPM573-576_m3_NPM575_200127_191354_076_SlNo already exists
 NPM573-576_m2_NPM574_200128_071404_077_SlNo already exists
 NPM573-576_m3_NPM575_200128_071404_077_SlNo already exists
 NPM573-576_m2_NPM574_200128_191416_078_SlNo already exists
 NPM573-576_m3_NPM575_200128_191416_078_SlNo already exists
 NPM573-576_m2_NPM574_200129_071427_079_SlNo already exists
 NPM573-576_m3_NPM575_200129_071427_079_SlNo already exists
 NPM573-576_m2_NPM574_200129_191440_080_SlNo already exists
 NPM573-576_m3_NPM575_200129_191440_080_SlNo already exists
 NPM573-576_m2_NPM574_200130_071451_081_SlNo already exists
 NPM573-576_m3_NPM575_200130_071451_081_SlNo already exists
 NPM573-576_m2_NPM574_200130_191503_082_SlNo already exists
 NPM573-576_m3_NPM575_200130_191503_082_SlNo already exists
 NPM573-576_m4_NPM576_200111_190752_044_SlSz already exists
 NPM573-576_m4_NPM576_200118_191028_058_SlSz already exists
 NPM573-576_m4_NPM576_200122_071146_065_SlSz already exists
 NPM573-576_m4_NPM576_200122_191159_066_SlSz already exists
 NPM573-576_m4_NPM576_200123_191223_068_SlSz already exists
 NPM573-576_m4_NPM576_200124_071234_069_SlSz already exists
 NPM573-576_m4_NPM576_200124_191247_070_SlSz already exists
 NPM573-576_m4_NPM576_200125_071257_071_SlSz already exists
 NPM573-576_m4_NPM576_200125_191309_072_SlSz already exists
 NPM573-576_m4_NPM576_200126_071319_073_SlSz already exists
 NPM573-576_m4_NPM576_200126_191331_074_SlSz already exists
 NPM573-576_m4_NPM576_200127_071341_075_SlSz already exists
 NPM573-576_m4_NPM576_200127_191354_076_SlSz already exists
 NPM573-576_m4_NPM576_200128_071404_077_SlSz already exists
 NPM573-576_m4_NPM576_200128_191416_078_SlSz already exists
 NPM573-576_m4_NPM576_200129_071427_079_SlSz already exists
 NPM573-576_m4_NPM576_200129_191440_080_SlSz already exists
 NPM573-576_m4_NPM576_200130_071451_081_SlSz already exists
 NPM573-576_m4_NPM576_200130_191503_082_SlSz already exists
 NPM577-580_m4_NPM580_200112_190256_046_NoSz already exists
 NPM577-580_m1_NPM577_200113_070300_047_NoSz already exists
 NPM577-580_m1_NPM577_200113_190303_048_NoSz already exists
 NPM577-580_m1_NPM577_200114_070307_049_NoSz already exists
 NPM577-580_m4_NPM580_200115_070315_051_NoSz already exists
 NPM577-580_m4_NPM580_200124_070422_069_NoSz already exists
 NPM577-580_m1_NPM577_200124_190426_070_NoSz already exists
 NPM577-580_m3_NPM579_200103_070139_027_SlNo already exists
 NPM577-580_m3_NPM579_200103_190143_028_SlNo already exists
 NPM577-580_m3_NPM579_200104_070146_029_SlNo already exists
 NPM577-580_m3_NPM579_200104_190150_030_SlNo already exists
 NPM577-580_m3_NPM579_200105_070154_031_SlNo already exists
 NPM577-580_m3_NPM579_200105_190158_032_SlNo already exists
 NPM577-580_m3_NPM579_200106_070201_033_SlNo already exists
 NPM577-580_m3_NPM579_200106_190205_034_SlNo already exists
 NPM577-580_m3_NPM579_200107_070208_035_SlNo already exists
 NPM577-580_m4_NPM580_200107_070208_035_SlNo already exists
 NPM577-580_m3_NPM579_200107_190212_036_SlNo already exists
 NPM577-580_m4_NPM580_200107_190212_036_SlNo already exists
 NPM577-580_m3_NPM579_200108_070216_037_SlNo already exists
 NPM577-580_m4_NPM580_200108_070216_037_SlNo already exists
 NPM577-580_m3_NPM579_200108_190220_038_SlNo already exists
 NPM577-580_m4_NPM580_200108_190220_038_SlNo already exists
 NPM577-580_m1_NPM577_200109_070223_039_SlNo already exists
 NPM577-580_m3_NPM579_200109_070223_039_SlNo already exists
 NPM577-580_m4_NPM580_200109_070223_039_SlNo already exists
 NPM577-580_m1_NPM577_200109_190227_040_SlNo already exists
 NPM577-580_m3_NPM579_200109_190227_040_SlNo already exists
 NPM577-580_m4_NPM580_200109_190227_040_SlNo already exists
 NPM577-580_m3_NPM579_200110_070238_041_SlNo already exists
 NPM577-580_m3_NPM579_200110_190241_042_SlNo already exists
 NPM577-580_m3_NPM579_200111_070245_043_SlNo already exists
 NPM577-580_m3_NPM579_200111_190249_044_SlNo already exists
 NPM577-580_m3_NPM579_200112_070252_045_SlNo already exists
 NPM577-580_m3_NPM579_200112_190256_046_SlNo already exists
 NPM577-580_m3_NPM579_200113_070300_047_SlNo already exists
 NPM577-580_m3_NPM579_200113_190303_048_SlNo already exists
 NPM577-580_m3_NPM579_200114_070307_049_SlNo already exists
 NPM577-580_m3_NPM579_200114_190311_050_SlNo already exists
 NPM577-580_m3_NPM579_200115_070315_051_SlNo already exists
 NPM577-580_m3_NPM579_200115_190319_052_SlNo already exists
 NPM577-580_m1_NPM577_200116_070322_053_SlNo already exists
 NPM577-580_m3_NPM579_200116_070322_053_SlNo already exists
 NPM577-580_m4_NPM580_200116_070322_053_SlNo already exists
 NPM577-580_m1_NPM577_200116_190326_054_SlNo already exists
 NPM577-580_m3_NPM579_200116_190326_054_SlNo already exists
 NPM577-580_m4_NPM580_200116_190326_054_SlNo already exists
 NPM577-580_m3_NPM579_200117_070330_055_SlNo already exists
 NPM577-580_m3_NPM579_200117_190334_056_SlNo already exists
 NPM577-580_m3_NPM579_200118_070337_057_SlNo already exists
 NPM577-580_m3_NPM579_200118_190341_058_SlNo already exists
 NPM577-580_m3_NPM579_200119_070345_059_SlNo already exists
 NPM577-580_m3_NPM579_200119_190348_060_SlNo already exists
 NPM577-580_m3_NPM579_200120_070352_061_SlNo already exists
 NPM577-580_m3_NPM579_200120_190356_062_SlNo already exists
 NPM577-580_m1_NPM577_200121_070359_063_SlNo already exists
 NPM577-580_m3_NPM579_200121_070359_063_SlNo already exists
 NPM577-580_m1_NPM577_200121_190403_064_SlNo already exists
 NPM577-580_m3_NPM579_200121_190403_064_SlNo already exists
 NPM577-580_m1_NPM577_200122_070407_065_SlNo already exists
 NPM577-580_m3_NPM579_200122_070407_065_SlNo already exists
 NPM577-580_m1_NPM577_200122_190410_066_SlNo already exists
 NPM577-580_m3_NPM579_200122_190410_066_SlNo already exists
 NPM577-580_m1_NPM577_200123_070414_067_SlNo already exists
 NPM577-580_m3_NPM579_200123_070414_067_SlNo already exists
 NPM577-580_m4_NPM580_200123_070414_067_SlNo already exists
 NPM577-580_m1_NPM577_200123_190418_068_SlNo already exists
 NPM577-580_m3_NPM579_200123_190418_068_SlNo already exists
 NPM577-580_m4_NPM580_200123_190418_068_SlNo already exists
 NPM577-580_m1_NPM577_200124_070422_069_SlNo already exists
 NPM577-580_m3_NPM579_200124_070422_069_SlNo already exists
 NPM577-580_m3_NPM579_200124_190426_070_SlNo already exists
 NPM577-580_m3_NPM579_200125_070429_071_SlNo already exists
 NPM577-580_m3_NPM579_200125_190433_072_SlNo already exists
 NPM577-580_m3_NPM579_200126_070437_073_SlNo already exists
 NPM577-580_m3_NPM579_200126_190441_074_SlNo already exists
 NPM577-580_m3_NPM579_200127_070444_075_SlNo already exists
 NPM577-580_m3_NPM579_200127_190448_076_SlNo already exists
 NPM577-580_m3_NPM579_200128_070452_077_SlNo already exists
 NPM577-580_m4_NPM580_200128_070452_077_SlNo already exists
 NPM577-580_m3_NPM579_200128_190456_078_SlNo already exists
 NPM577-580_m4_NPM580_200128_190456_078_SlNo already exists
 NPM577-580_m3_NPM579_200129_070459_079_SlNo already exists
 NPM577-580_m4_NPM580_200129_070459_079_SlNo already exists
 NPM577-580_m3_NPM579_200129_190503_080_SlNo already exists
 NPM577-580_m4_NPM580_200129_190503_080_SlNo already exists
 NPM577-580_m3_NPM579_200130_070507_081_SlNo already exists
 NPM577-580_m4_NPM580_200130_070507_081_SlNo already exists
 NPM577-580_m3_NPM579_200130_190510_082_SlNo already exists
 NPM577-580_m4_NPM580_200130_190510_082_SlNo already exists
 NPM589-592_m2_NPM590_200226_070340_017_SlNo already exists
 NPM589-592_m4_NPM592_200226_070340_017_SlNo already exists
 NPM589-592_m2_NPM590_200226_190356_018_SlNo already exists
 NPM589-592_m4_NPM592_200226_190356_018_SlNo already exists
 NPM589-592_m2_NPM590_200227_070406_019_SlNo already exists
 NPM589-592_m4_NPM592_200227_070406_019_SlNo already exists
 NPM589-592_m2_NPM590_200227_190422_020_SlNo already exists
 NPM589-592_m4_NPM592_200227_190422_020_SlNo already exists
 NPM589-592_m2_NPM590_200228_070433_021_SlNo already exists
 NPM589-592_m4_NPM592_200228_070433_021_SlNo already exists
 NPM589-592_m2_NPM590_200228_190450_022_SlNo already exists
 NPM589-592_m4_NPM592_200228_190450_022_SlNo already exists
 NPM589-592_m2_NPM590_200229_070500_023_SlNo already exists
 NPM589-592_m4_NPM592_200229_070500_023_SlNo already exists
 NPM589-592_m2_NPM590_200229_190517_024_SlNo already exists
 NPM589-592_m4_NPM592_200229_190517_024_SlNo already exists
 NPM589-592_m1_NPM589_200301_070527_025_SlNo already exists
 NPM589-592_m2_NPM590_200301_070527_025_SlNo already exists
 NPM589-592_m4_NPM592_200301_070527_025_SlNo already exists
 NPM589-592_m1_NPM589_200301_190544_026_SlNo already exists
 NPM589-592_m2_NPM590_200301_190544_026_SlNo already exists
 NPM589-592_m4_NPM592_200301_190544_026_SlNo already exists
 NPM589-592_m1_NPM589_200302_070554_027_SlNo already exists
 NPM589-592_m2_NPM590_200302_070554_027_SlNo already exists
 NPM589-592_m4_NPM592_200302_070554_027_SlNo already exists
 NPM589-592_m1_NPM589_200302_190611_028_SlNo already exists
 NPM589-592_m2_NPM590_200302_190611_028_SlNo already exists
 NPM589-592_m4_NPM592_200302_190611_028_SlNo already exists
 NPM589-592_m1_NPM589_200303_070621_029_SlNo already exists
 NPM589-592_m2_NPM590_200303_070621_029_SlNo already exists
 NPM589-592_m4_NPM592_200303_070621_029_SlNo already exists
 NPM589-592_m1_NPM589_200303_190638_030_SlNo already exists
 NPM589-592_m2_NPM590_200303_190638_030_SlNo already exists
 NPM589-592_m4_NPM592_200303_190638_030_SlNo already exists
 NPM589-592_m1_NPM589_200304_070647_031_SlNo already exists
 NPM589-592_m2_NPM590_200304_070647_031_SlNo already exists
 NPM589-592_m4_NPM592_200304_070647_031_SlNo already exists
 NPM589-592_m1_NPM589_200304_190703_032_SlNo already exists
 NPM589-592_m2_NPM590_200304_190703_032_SlNo already exists
 NPM589-592_m4_NPM592_200304_190703_032_SlNo already exists
 NPM589-592_m1_NPM589_200305_070714_033_SlNo already exists
 NPM589-592_m2_NPM590_200305_070714_033_SlNo already exists
 NPM589-592_m4_NPM592_200305_070714_033_SlNo already exists
 NPM589-592_m1_NPM589_200305_190728_034_SlNo already exists
 NPM589-592_m2_NPM590_200305_190728_034_SlNo already exists
 NPM589-592_m4_NPM592_200305_190728_034_SlNo already exists
 NPM589-592_m1_NPM589_200306_070738_035_SlNo already exists
 NPM589-592_m2_NPM590_200306_070738_035_SlNo already exists
 NPM589-592_m4_NPM592_200306_070738_035_SlNo already exists
 NPM589-592_m1_NPM589_200306_190755_036_SlNo already exists
 NPM589-592_m2_NPM590_200306_190755_036_SlNo already exists
 NPM589-592_m4_NPM592_200306_190755_036_SlNo already exists
 NPM589-592_m1_NPM589_200307_070806_037_SlNo already exists
 NPM589-592_m2_NPM590_200307_070806_037_SlNo already exists
 NPM589-592_m4_NPM592_200307_070806_037_SlNo already exists
 NPM589-592_m1_NPM589_200307_190822_038_SlNo already exists
 NPM589-592_m2_NPM590_200307_190822_038_SlNo already exists
 NPM589-592_m4_NPM592_200307_190822_038_SlNo already exists
 NPM589-592_m1_NPM589_200308_070833_039_SlNo already exists
 NPM589-592_m2_NPM590_200308_070833_039_SlNo already exists
 NPM589-592_m4_NPM592_200308_070833_039_SlNo already exists
 NPM589-592_m1_NPM589_200308_190850_040_SlNo already exists
 NPM589-592_m2_NPM590_200308_190850_040_SlNo already exists
 NPM589-592_m4_NPM592_200308_190850_040_SlNo already exists
 NPM589-592_m1_NPM589_200309_070900_041_SlNo already exists
 NPM589-592_m2_NPM590_200309_070900_041_SlNo already exists
 NPM589-592_m4_NPM592_200309_070900_041_SlNo already exists
 NPM589-592_m1_NPM589_200309_190917_042_SlNo already exists
 NPM589-592_m2_NPM590_200309_190917_042_SlNo already exists
 NPM589-592_m4_NPM592_200309_190917_042_SlNo already exists
 NPM589-592_m1_NPM589_200310_070928_043_SlNo already exists
 NPM589-592_m2_NPM590_200310_070928_043_SlNo already exists
 NPM589-592_m4_NPM592_200310_070928_043_SlNo already exists
 NPM589-592_m1_NPM589_200310_190944_044_SlNo already exists
 NPM589-592_m2_NPM590_200310_190944_044_SlNo already exists
 NPM589-592_m4_NPM592_200310_190944_044_SlNo already exists
 NPM589-592_m1_NPM589_200311_070954_045_SlNo already exists
 NPM589-592_m2_NPM590_200311_070954_045_SlNo already exists
 NPM589-592_m4_NPM592_200311_070954_045_SlNo already exists
 NPM589-592_m1_NPM589_200311_191011_046_SlNo already exists
 NPM589-592_m2_NPM590_200311_191011_046_SlNo already exists
 NPM589-592_m4_NPM592_200311_191011_046_SlNo already exists
 NPM589-592_m1_NPM589_200312_071021_047_SlNo already exists
 NPM589-592_m2_NPM590_200312_071021_047_SlNo already exists
 NPM589-592_m4_NPM592_200312_071021_047_SlNo already exists
 NPM589-592_m1_NPM589_200312_191036_048_SlNo already exists
 NPM589-592_m2_NPM590_200312_191036_048_SlNo already exists
 NPM589-592_m4_NPM592_200312_191036_048_SlNo already exists
 NPM589-592_m1_NPM589_200313_071044_049_SlNo already exists
 NPM589-592_m2_NPM590_200313_071044_049_SlNo already exists
 NPM589-592_m4_NPM592_200313_071044_049_SlNo already exists
 NPM589-592_m1_NPM589_200313_191058_050_SlNo already exists
 NPM589-592_m2_NPM590_200313_191058_050_SlNo already exists
 NPM589-592_m4_NPM592_200313_191058_050_SlNo already exists
 NPM589-592_m1_NPM589_200314_071107_051_SlNo already exists
 NPM589-592_m2_NPM590_200314_071107_051_SlNo already exists
 NPM589-592_m4_NPM592_200314_071107_051_SlNo already exists
 NPM589-592_m1_NPM589_200314_191120_052_SlNo already exists
 NPM589-592_m2_NPM590_200314_191120_052_SlNo already exists
 NPM589-592_m4_NPM592_200314_191120_052_SlNo already exists
 NPM589-592_m1_NPM589_200315_071129_053_SlNo already exists
 NPM589-592_m2_NPM590_200315_071129_053_SlNo already exists
 NPM589-592_m4_NPM592_200315_071129_053_SlNo already exists
 NPM589-592_m1_NPM589_200315_191142_054_SlNo already exists
 NPM589-592_m2_NPM590_200315_191142_054_SlNo already exists
 NPM589-592_m4_NPM592_200315_191142_054_SlNo already exists
 NPM589-592_m1_NPM589_200316_071151_055_SlNo already exists
 NPM589-592_m2_NPM590_200316_071151_055_SlNo already exists
 NPM589-592_m4_NPM592_200316_071151_055_SlNo already exists
 NPM589-592_m1_NPM589_200316_191204_056_SlNo already exists
 NPM589-592_m2_NPM590_200316_191204_056_SlNo already exists
 NPM589-592_m4_NPM592_200316_191204_056_SlNo already exists
 NPM589-592_m1_NPM589_200317_071212_057_SlNo already exists
 NPM589-592_m2_NPM590_200317_071212_057_SlNo already exists
 NPM589-592_m4_NPM592_200317_071212_057_SlNo already exists
 NPM589-592_m1_NPM589_200317_191224_058_SlNo already exists
 NPM589-592_m2_NPM590_200317_191224_058_SlNo already exists
 NPM589-592_m4_NPM592_200317_191224_058_SlNo already exists
 NPM589-592_m1_NPM589_200318_071233_059_SlNo already exists
 NPM589-592_m2_NPM590_200318_071233_059_SlNo already exists
 NPM589-592_m4_NPM592_200318_071233_059_SlNo already exists
 NPM589-592_m1_NPM589_200318_191245_060_SlNo already exists
 NPM589-592_m2_NPM590_200318_191245_060_SlNo already exists
 NPM589-592_m4_NPM592_200318_191245_060_SlNo already exists
 NPM589-592_m1_NPM589_200319_071253_061_SlNo already exists
 NPM589-592_m2_NPM590_200319_071253_061_SlNo already exists
 NPM589-592_m4_NPM592_200319_071253_061_SlNo already exists
 NPM589-592_m1_NPM589_200319_191305_062_SlNo already exists
 NPM589-592_m2_NPM590_200319_191305_062_SlNo already exists
 NPM589-592_m4_NPM592_200319_191305_062_SlNo already exists
 NPM589-592_m1_NPM589_200320_071313_063_SlNo already exists
 NPM589-592_m2_NPM590_200320_071313_063_SlNo already exists
 NPM589-592_m4_NPM592_200320_071313_063_SlNo already exists
 NPM589-592_m1_NPM589_200320_191325_064_SlNo already exists
 NPM589-592_m2_NPM590_200320_191325_064_SlNo already exists
 NPM589-592_m4_NPM592_200320_191325_064_SlNo already exists
 NPM589-592_m1_NPM589_200321_071334_065_SlNo already exists
 NPM589-592_m2_NPM590_200321_071334_065_SlNo already exists
 NPM589-592_m4_NPM592_200321_071334_065_SlNo already exists
 NPM589-592_m1_NPM589_200321_191345_066_SlNo already exists
 NPM589-592_m2_NPM590_200321_191345_066_SlNo already exists
 NPM589-592_m4_NPM592_200321_191345_066_SlNo already exists
 NPM589-592_m1_NPM589_200322_071353_067_SlNo already exists
 NPM589-592_m2_NPM590_200322_071353_067_SlNo already exists
 NPM589-592_m4_NPM592_200322_071353_067_SlNo already exists
 NPM589-592_m1_NPM589_200322_191406_068_SlNo already exists
 NPM589-592_m2_NPM590_200322_191406_068_SlNo already exists
[truncated: 315,841 more chars]
