# Supplementary material for: Automated Classification of Sleep–Wake States and Seizures in Mice
Source: eNeuro. 2025 Oct 23;12(10):ENEURO.0226-25.2025. doi: 10.1523/ENEURO.0226-25.2025 (PMC12562536; doi:10.1523/ENEURO.0226-25.2025)
Supplement: Data 3 — Classifier Code. The root directory includes the SWISC_1.5.yml file for importing the classifier via Anaconda, and the folders “SWISC v1.5” and “Replication Code”. The files inside the SWISC v1.5 folder are identical to the files found on https://github.com/epilepsylab/SWISC. The Replication Code folder contains the exact script files and Jupyter Notebook used to train the models described herein, with all training history logged. Download Data 3, ZIP file. [file eneuro-12-ENEURO.0226-25.2025-s003.zip › Replication Code/Training Run/Manual Dates.xlsx]

## Sheet: Sheet1
NPM566	NPM567	NPM568	NPM569	NPM570	NPM571	NPM572	NPM574	NPM575	NPM576	NPM577	NPM579	NPM580	NPM589	NPM590	NPM592	NPM593	NPM595	NPM596	NPM604	NPM605	NPM606	NPM607	NPM608	NPM609	NPM610	NPM611	NPM612	NPM613	NPM614	NPM615	NPM617	NPM619	NPM620	NPM621	NPM622	NPM623	NPM624	NPM625	NPM626	NPM627	NPM628	NPM629	NPM630	NPM632	NPM633	NPM634	NPM635	NPM636	NPM637
191008	191009		191015	191015	191016	191016	200107	200107	200107		200107	200107	200301	200301	200301	200301	200301	200301	200614	200614	200614	200614	200614	200614	200614	200614	200719	200719	200719	200809	200807		201101	201101	201101		201101	201101	201101		201213	201213		201213	201213	201213	210131	210131	210131
191015	191016		191022	191022	191023	191023	200108	200108	200108		200108	200108	200302	200302	200302	200302	200302	200302	200615	200615	200615	200615	200615	200615	200615	200615	200720	200720	200720	200810	200808		201102	201102	201102		201102	201102	201102		201214	201214		201214	201214	201214	210201	210201	210201
191020	191021		191027	191027	191028	191028	200109	200109	200109		200109	200109	200303	200303	200303	200303	200303	200303	200616	200616	200616	200616	200616	200616	200616	200616	200721	200721	200721	200811	200811		201103	201103	201103		201103	201103	201103		201215	201215		201215	201215	201215	210202	210202	210202
191021	191022		191018	191018	191029	191029	200116	200116	200116		200116	200116	200310	200310	200310	200310	200310	200310	200623	200623	200623	200623	200623	200623	200623	200623	200728	200728	200728	200818	200818		201110	201110	201110		201110	201110	201110		201222	201222		201222	201222	201222	210209	210209	210209
191022	191023		191029	191029	191030	191030	200123	200123	200123		200123	200123	200317	200317	200317	200317	200317	200317	200629	200629	200629	200629	200629	200629	200629	200629	200804	200804	200804	200825	200825		201117	201117	201117		201117	201117	201117		201229	201229		201229	201229	201229	210216	210216	210216
							200128	200128	200128		200128	200128	200322	200322	200322	200322	200322	200322	200705	200705	200705	200705	200705	200705	200705	200705	200809	200809	200809	200829	200829		201122	201122	201122		201122	201122	201122		210103	210103		210103	210103	210103	210221	210221	210221
							200129	200129	200129		200129	200129	200323	200323	200323	200323	200323	200323	200706	200706	200706	200706	200706	200706	200706	200706	200810	200810	200810	200830	200830		201123	201123	201123		201123	201123	201123		210104	210104		210104	210104	210104	210222	210222	210222
							200130	200130	200130		200130	200130	200324	200324	200324	200324	200324	200324	200707	200707	200707	200707	200707	200707	200707	200707	200811	200811	200811	200831	200831		201124	201124	201124		201124	201124	201124		210105	210105		210105	210105	210105	210223	210223	210223
[truncated: 25 more columns]
