# Supplementary material for: Automated Classification of Sleep–Wake States and Seizures in Mice
Source: eNeuro. 2025 Oct 23;12(10):ENEURO.0226-25.2025. doi: 10.1523/ENEURO.0226-25.2025 (PMC12562536; doi:10.1523/ENEURO.0226-25.2025)
Supplement: Data 3 — Classifier Code. The root directory includes the SWISC_1.5.yml file for importing the classifier via Anaconda, and the folders “SWISC v1.5” and “Replication Code”. The files inside the SWISC v1.5 folder are identical to the files found on https://github.com/epilepsylab/SWISC. The Replication Code folder contains the exact script files and Jupyter Notebook used to train the models described herein, with all training history logged. Download Data 3, ZIP file. [file eneuro-12-ENEURO.0226-25.2025-s003.zip › Replication Code/Training Run/Sleep Scoring Comparison Excel.xlsx]

## Sheet: NPM576 200107 070611_035
Brandon				Nigel																															Diff
Time	C1	Text		Seconds	C0	Text		SWISC Score		BH	NPP	BH/NPP	4SMBH/4SC	4SMNPP/4SC	4SMBH/4SMNPP		Expanded 20s Score		4SM/20SM	4SC/20SM	4SM/20SM	4SC/20SM												514	Time	C1	Text		W	N	R	S	P
0	2	N		0	2	N							0.952381	0.957291	0.976746	0	1	N	1	0	0.956481	0.946296													0	0	D		144	305	65	0	0
4	2	N		4	2	N										4	1	N	1	0															4	0	D
8	2	N		8	2	N										8	1	N	1	0															8	0	D
12	2	N		12	2	N		1	N	1	1	1				12	1	N	1	1															12	0	D
16	2	N		16	2	N		1	N	1	1	1				16	1	N	1	1															16	0	D
20	2	N		20	2	N		1	N	1	1	1				20	1	N	1	1															20	0	D
24	2	N		24	2	N		1	N	1	1	1				24	1	N	1	1															24	0	D
28	2	N		28	2	N		1	N	1	1	1				28	1	N	1	1															28	0	D
32	2	N		32	2	N		1	N	1	1	1				32	1	N	1	1															32	0	D
36	2	N		36	2	N		1	N	1	1	1				36	1	N	1	1															36	0	D
40	2	N		40	2	N		1	N	1	1	1				40	1	N	1	1															40	0	D
44	2	N		44	2	N		1	N	1	1	1				44	1	N	1	1															44	0	D
48	2	N		48	2	N		1	N	1	1	1				48	1	N	1	1															48	0	D
52	2	N		52	2	N		1	N	1	1	1				52	1	N	1	1															52	0	D
56	2	N		56	2	N		1	N	1	1	1				56	1	N	1	1															56	0	D
60	2	N		60	2	N		1	N	1	1	1				60	1	N	1	1															60	0	D
64	2	N		64	2	N		1	N	1	1	1				64	1	N	1	1															64	0	D
68	2	N		68	2	N		1	N	1	1	1				68	1	N	1	1															68	0	D
72	2	N		72	2	N		1	N	1	1	1				72	1	N	1	1															72	0	D
76	2	N		76	2	N		1	N	1	1	1				76	1	N	1	1															76	0	D
80	2	N		80	2	N		1	N	1	1	1				80	1	N	1	1															80	0	D
84	2	N		84	2	N		1	N	1	1	1				84	1	N	1	1															84	0	D
88	2	N		88	2	N		1	N	1	1	1				88	1	N	1	1															88	0	D
92	2	N		92	2	N		1	N	1	1	1				92	1	N	1	1															92	0	D
96	2	N		96	2	N		1	N	1	1	1				96	1	N	1	1															96	0	D
100	2	N		100	2	N		1	N	1	1	1				100	1	N	1	1															100	0	D
104	2	N		104	2	N		1	N	1	1	1				104	1	N	1	1															104	0	D
108	2	N		108	2	N		1	N	1	1	1				108	1	N	1	1															108	0	D
112	2	N		112	2	N		1	N	1	1	1				112	1	N	1	1															112	0	D
116	2	N		116	2	N		1	N	1	1	1				116	1	N	1	1															116	0	D
120	2	N		120	2	N		1	N	1	1	1				120	1	N	1	1															120	0	D
124	2	N		124	2	N		1	N	1	1	1				124	1	N	1	1															124	0	D
128	2	N		128	2	N		1	N	1	1	1				128	1	N	1	1															128	0	D
132	2	N		132	2	N		2	R	0	0	1				132	1	N	1	0															132	3	R
136	3	R		136	3	R		2	R	1	1	1				136	1	N	0	0															136	0	D
140	3	R		140	3	R		2	R	1	1	1				140	2	R	1	1															140	0	D
144	3	R		144	3	R		2	R	1	1	1				144	2	R	1	1															144	0	D
148	3	R		148	3	R		2	R	1	1	1				148	2	R	1	1															148	0	D
152	3	R		152	3	R		2	R	1	1	1				152	2	R	1	1															152	0	D
156	3	R		156	3	R		2	R	1	1	1				156	2	R	1	1															156	0	D
160	3	R		160	3	R		2	R	1	1	1				160	2	R	1	1															160	0	D
164	3	R		164	3	R		2	R	1	1	1				164	2	R	1	1															164	0	D
168	3	R		168	3	R		2	R	1	1	1				168	2	R	1	1															168	0	D
172	3	R		172	3	R		2	R	1	1	1				172	2	R	1	1															172	0	D
176	3	R		176	3	R		2	R	1	1	1				176	2	R	1	1															176	0	D
180	3	R		180	3	R		2	R	1	1	1				180	2	R	1	1															180	0	D
184	3	R		184	3	R		2	R	1	1	1				184	2	R	1	1															184	0	D
188	3	R		188	3	R		2	R	1	1	1				188	2	R	1	1															188	0	D
192	3	R		192	3	R		2	R	1	1	1				192	2	R	1	1															192	0	D
196	3	R		196	3	R		2	R	1	1	1				196	2	R	1	1															196	0	D
200	3	R		200	3	R		2	R	1	1	1				200	2	R	1	1															200	0	D
204	3	R		204	3	R		2	R	1	1	1				204	2	R	1	1															204	0	D
208	3	R		208	3	R		2	R	1	1	1				208	2	R	1	1															208	0	D
212	3	R		212	3	R		2	R	1	1	1				212	2	R	1	1															212	0	D
216	3	R		216	1	W		2	R	1	0	0				216	2	R	1	1															216	0	D
220	2	N		220	2	N		0	W	0	0	1				220	1	N	1	0															220	1	W
224	2	N		224	2	N		0	W	0	0	1				224	1	N	1	0															224	1	W
228	2	N		228	2	N		0	W	0	0	1				228	1	N	1	0															228	1	W
232	2	N		232	2	N		0	W	0	0	1				232	1	N	1	0															232	1	W
236	2	N		236	2	N		1	N	1	1	1				236	1	N	1	1															236	0	D
240	2	N		240	2	N		1	N	1	1	1				240	1	N	1	1															240	0	D
244	2	N		244	2	N		1	N	1	1	1				244	1	N	1	1															244	0	D
248	2	N		248	2	N		1	N	1	1	1				248	1	N	1	1															248	0	D
252	2	N		252	2	N		1	N	1	1	1				252	1	N	1	1															252	0	D
256	2	N		256	2	N		1	N	1	1	1				256	1	N	1	1															256	0	D
260	2	N		260	2	N		1	N	1	1	1				260	1	N	1	1															260	0	D
264	2	N		264	2	N		1	N	1	1	1				264	1	N	1	1															264	0	D
268	2	N		268	2	N		1	N	1	1	1				268	1	N	1	1															268	0	D
272	2	N		272	2	N		1	N	1	1	1				272	1	N	1	1															272	0	D
276	2	N		276	2	N		1	N	1	1	1				276	1	N	1	1															276	0	D
280	2	N		280	2	N		1	N	1	1	1				280	1	N	1	1															280	0	D
284	2	N		284	2	N		1	N	1	1	1				284	1	N	1	1															284	0	D
288	2	N		288	2	N		1	N	1	1	1				288	1	N	1	1															288	0	D
292	2	N		292	2	N		1	N	1	1	1				292	1	N	1	1															292	0	D
296	2	N		296	2	N		1	N	1	1	1				296	1	N	1	1															296	0	D
300	2	N		300	2	N		1	N	1	1	1				300	1	N	1	1															300	0	D
304	2	N		304	2	N		1	N	1	1	1				304	1	N	1	1															304	0	D
308	2	N		308	2	N		1	N	1	1	1				308	1	N	1	1															308	0	D
312	2	N		312	2	N		1	N	1	1	1				312	1	N	1	1															312	0	D
316	2	N		316	2	N		1	N	1	1	1				316	1	N	1	1															316	0	D
320	2	N		320	1	W		0	W	0	1	0				320	1	N	1	0															320	1	W
324	2	N		324	2	N		1	N	1	1	1				324	1	N	1	1															324	0	D
328	2	N		328	2	N		1	N	1	1	1				328	1	N	1	1															328	0	D
332	2	N		332	2	N		1	N	1	1	1				332	1	N	1	1															332	0	D
336	2	N		336	2	N		1	N	1	1	1				336	1	N	1	1															336	0	D
340	2	N		340	2	N		1	N	1	1	1				340	1	N	1	1															340	0	D
344	2	N		344	2	N		1	N	1	1	1				344	1	N	1	1															344	0	D
348	2	N		348	2	N		1	N	1	1	1				348	1	N	1	1															348	0	D
352	2	N		352	2	N		1	N	1	1	1				352	1	N	1	1															352	0	D
356	2	N		356	2	N		1	N	1	1	1				356	1	N	1	1															356	0	D
360	2	N		360	2	N		1	N	1	1	1				360	1	N	1	1															360	0	D
364	2	N		364	2	N		1	N	1	1	1				364	1	N	1	1															364	0	D
368	2	N		368	2	N		1	N	1	1	1				368	1	N	1	1															368	0	D
372	2	N		372	2	N		1	N	1	1	1				372	1	N	1	1															372	0	D
376	2	N		376	2	N		1	N	1	1	1				376	1	N	1	1															376	0	D
380	2	N		380	2	N		1	N	1	1	1				380	1	N	1	1															380	0	D
384	2	N		384	2	N		1	N	1	1	1				384	1	N	1	1															384	0	D
388	2	N		388	2	N		1	N	1	1	1				388	1	N	1	1															388	0	D
392	2	N		392	2	N		1	N	1	1	1				392	1	N	1	1															392	0	D
396	2	N		396	2	N		1	N	1	1	1				396	1	N	1	1															396	0	D
400	2	N		400	2	N		1	N	1	1	1				400	1	N	1	1															400	0	D
404	2	N		404	2	N		1	N	1	1	1				404	1	N	1	1															404	0	D
408	2	N		408	2	N		1	N	1	1	1				408	1	N	1	1															408	0	D
412	2	N		412	2	N		1	N	1	1	1				412	1	N	1	1															412	0	D
416	2	N		416	2	N		1	N	1	1	1				416	1	N	1	1															416	0	D
420	2	N		420	2	N		1	N	1	1	1				420	1	N	1	1															420	0	D
424	2	N		424	2	N		1	N	1	1	1				424	1	N	1	1															424	0	D
428	2	N		428	2	N		1	N	1	1	1				428	1	N	1	1															428	0	D
432	2	N		432	2	N		1	N	1	1	1				432	1	N	1	1															432	0	D
436	2	N		436	2	N		1	N	1	1	1				436	1	N	1	1															436	0	D
440	2	N		440	2	N		1	N	1	1	1				440	1	N	1	1															440	0	D
444	2	N		444	2	N		1	N	1	1	1				444	1	N	1	1															444	0	D
448	2	N		448	2	N		1	N	1	1	1				448	1	N	1	1															448	0	D
452	2	N		452	2	N		1	N	1	1	1				452	1	N	1	1															452	0	D
456	2	N		456	2	N		1	N	1	1	1				456	1	N	1	1															456	0	D
460	2	N		460	2	N		1	N	1	1	1				460	1	N	1	1															460	0	D
464	3	R		464	1	W		1	N	0	0	0				464	1	N	0	1															464	2	N
468	3	R		468	1	W		0	W	0	1	0				468	1	N	0	0															468	1	W
472	3	R		472	1	W		0	W	0	1	0				472	1	N	0	0															472	1	W
476	3	R		476	1	W		0	W	0	1	0				476	1	N	0	0															476	1	W
480	3	R		480	1	W		0	W	0	1	0				480	1	N	0	0															480	1	W
484	2	N		484	1	W		1	N	1	0	0				484	1	N	1	1															484	0	D
488	2	N		488	2	N		1	N	1	1	1				488	1	N	1	1															488	0	D
492	2	N		492	2	N		1	N	1	1	1				492	1	N	1	1															492	0	D
496	2	N		496	2	N		1	N	1	1	1				496	1	N	1	1															496	0	D
500	2	N		500	2	N		1	N	1	1	1				500	1	N	1	1															500	0	D
504	2	N		504	2	N		1	N	1	1	1				504	1	N	1	1															504	0	D
508	2	N		508	2	N		1	N	1	1	1				508	1	N	1	1															508	0	D
512	2	N		512	2	N		1	N	1	1	1				512	1	N	1	1															512	0	D
516	2	N		516	2	N		1	N	1	1	1				516	1	N	1	1															516	0	D
520	2	N		520	2	N		1	N	1	1	1				520	1	N	1	1															520	0	D
524	2	N		524	2	N		1	N	1	1	1				524	1	N	1	1															524	0	D
528	2	N		528	2	N		1	N	1	1	1				528	1	N	1	1															528	0	D
532	2	N		532	2	N		1	N	1	1	1				532	1	N	1	1															532	0	D
536	2	N		536	2	N		1	N	1	1	1				536	1	N	1	1															536	0	D
540	2	N		540	2	N		1	N	1	1	1				540	1	N	1	1															540	0	D
544	2	N		544	2	N		1	N	1	1	1				544	1	N	1	1															544	0	D
548	2	N		548	2	N		1	N	1	1	1				548	1	N	1	1															548	0	D
552	2	N		552	2	N		1	N	1	1	1				552	1	N	1	1															552	0	D
556	2	N		556	2	N		1	N	1	1	1				556	1	N	1	1															556	0	D
560	2	N		560	2	N		1	N	1	1	1				560	1	N	1	1															560	0	D
564	2	N		564	2	N		1	N	1	1	1				564	1	N	1	1															564	0	D
568	2	N		568	2	N		1	N	1	1	1				568	1	N	1	1															568	0	D
572	2	N		572	2	N		1	N	1	1	1				572	1	N	1	1															572	0	D
576	2	N		576	2	N		1	N	1	1	1				576	1	N	1	1															576	0	D
580	2	N		580	2	N		1	N	1	1	1				580	1	N	1	1															580	0	D
584	2	N		584	2	N		1	N	1	1	1				584	1	N	1	1															584	0	D
588	2	N		588	2	N		1	N	1	1	1				588	1	N	1	1															588	0	D
592	2	N		592	2	N		1	N	1	1	1				592	1	N	1	1															592	0	D
596	2	N		596	2	N		1	N	1	1	1				596	1	N	1	1															596	0	D
600	2	N		600	2	N		1	N	1	1	1				600	1	N	1	1															600	0	D
604	2	N		604	2	N		1	N	1	1	1				604	1	N	1	1															604	0	D
608	2	N		608	2	N		1	N	1	1	1				608	1	N	1	1															608	0	D
612	2	N		612	2	N		1	N	1	1	1				612	1	N	1	1															612	0	D
616	2	N		616	2	N		1	N	1	1	1				616	1	N	1	1															616	0	D
620	2	N		620	2	N		1	N	1	1	1				620	1	N	1	1															620	0	D
624	2	N		624	2	N		1	N	1	1	1				624	1	N	1	1															624	0	D
628	2	N		628	2	N		1	N	1	1	1				628	1	N	1	1															628	0	D
632	2	N		632	2	N		1	N	1	1	1				632	1	N	1	1															632	0	D
636	2	N		636	2	N		1	N	1	1	1				636	1	N	1	1															636	0	D
640	2	N		640	2	N		1	N	1	1	1				640	1	N	1	1															640	0	D
644	2	N		644	2	N		1	N	1	1	1				644	1	N	1	1															644	0	D
648	2	N		648	2	N		1	N	1	1	1				648	1	N	1	1															648	0	D
652	2	N		652	2	N		1	N	1	1	1				652	1	N	1	1															652	0	D
656	2	N		656	2	N		1	N	1	1	1				656	1	N	1	1															656	0	D
660	2	N		660	2	N		1	N	1	1	1				660	1	N	1	1															660	0	D
664	2	N		664	2	N		1	N	1	1	1				664	1	N	1	1															664	0	D
668	2	N		668	2	N		1	N	1	1	1				668	1	N	1	1															668	0	D
672	2	N		672	2	N		1	N	1	1	1				672	1	N	1	1															672	0	D
676	2	N		676	2	N		1	N	1	1	1				676	1	N	1	1															676	0	D
680	2	N		680	2	N		1	N	1	1	1				680	1	N	1	1															680	0	D
684	2	N		684	2	N		1	N	1	1	1				684	1	N	1	1															684	0	D
688	2	N		688	2	N		1	N	1	1	1				688	1	N	1	1															688	0	D
692	2	N		692	2	N		1	N	1	1	1				692	1	N	1	1															692	0	D
696	2	N		696	2	N		1	N	1	1	1				696	1	N	1	1															696	0	D
700	2	N		700	2	N		1	N	1	1	1				700	1	N	1	1															700	0	D
704	2	N		704	2	N		1	N	1	1	1				704	1	N	1	1															704	0	D
708	2	N		708	2	N		1	N	1	1	1				708	1	N	1	1															708	0	D
712	2	N		712	3	R		1	N	1	0	0				712	1	N	1	1															712	0	D
716	3	R		716	3	R		2	R	1	1	1				716	1	N	0	0															716	0	D
720	3	R		720	3	R		2	R	1	1	1				720	2	R	1	1															720	0	D
724	3	R		724	3	R		2	R	1	1	1				724	2	R	1	1															724	0	D
728	3	R		728	3	R		2	R	1	1	1				728	2	R	1	1															728	0	D
732	3	R		732	3	R		2	R	1	1	1				732	2	R	1	1															732	0	D
736	3	R		736	3	R		2	R	1	1	1				736	2	R	1	1															736	0	D
740	3	R		740	3	R		2	R	1	1	1				740	2	R	1	1															740	0	D
744	3	R		744	3	R		2	R	1	1	1				744	2	R	1	1															744	0	D
748	3	R		748	3	R		2	R	1	1	1				748	2	R	1	1															748	0	D
752	3	R		752	1	W		2	R	1	0	0				752	2	R	1	1															752	0	D
756	3	R		756	1	W		2	R	1	0	0				756	2	R	1	1															756	0	D
760	2	N		760	1	W		0	W	0	1	0				760	1	N	1	0															760	1	W
764	2	N		764	1	W		1	N	1	0	0				764	1	N	1	1															764	0	D
768	2	N		768	1	W		1	N	1	0	0				768	1	N	1	1															768	0	D
772	2	N		772	1	W		1	N	1	0	0				772	1	N	1	1															772	0	D
776	2	N		776	2	N		1	N	1	1	1				776	1	N	1	1															776	0	D
780	2	N		780	2	N		1	N	1	1	1				780	1	N	1	1															780	0	D
784	2	N		784	2	N		1	N	1	1	1				784	1	N	1	1															784	0	D
788	2	N		788	2	N		1	N	1	1	1				788	1	N	1	1															788	0	D
792	2	N		792	2	N		1	N	1	1	1				792	1	N	1	1															792	0	D
796	2	N		796	2	N		1	N	1	1	1				796	1	N	1	1															796	0	D
800	2	N		800	2	N		1	N	1	1	1				800	1	N	1	1															800	0	D
804	2	N		804	2	N		1	N	1	1	1				804	1	N	1	1															804	0	D
808	2	N		808	2	N		1	N	1	1	1				808	1	N	1	1															808	0	D
812	2	N		812	2	N		1	N	1	1	1				812	1	N	1	1															812	0	D
816	2	N		816	2	N		1	N	1	1	1				816	1	N	1	1															816	0	D
820	2	N		820	2	N		1	N	1	1	1				820	1	N	1	1															820	0	D
824	2	N		824	2	N		1	N	1	1	1				824	1	N	1	1															824	0	D
828	2	N		828	2	N		1	N	1	1	1				828	1	N	1	1															828	0	D
832	2	N		832	2	N		1	N	1	1	1				832	1	N	1	1															832	0	D
836	2	N		836	2	N		1	N	1	1	1				836	1	N	1	1															836	0	D
840	2	N		840	2	N		1	N	1	1	1				840	1	N	1	1															840	0	D
844	2	N		844	2	N		1	N	1	1	1				844	1	N	1	1															844	0	D
848	2	N		848	2	N		1	N	1	1	1				848	1	N	1	1															848	0	D
852	2	N		852	2	N		1	N	1	1	1				852	1	N	1	1															852	0	D
856	2	N		856	2	N		1	N	1	1	1				856	1	N	1	1															856	0	D
860	2	N		860	2	N		1	N	1	1	1				860	1	N	1	1															860	0	D
864	2	N		864	2	N		1	N	1	1	1				864	1	N	1	1															864	0	D
868	2	N		868	2	N		1	N	1	1	1				868	1	N	1	1															868	0	D
872	2	N		872	2	N		1	N	1	1	1				872	1	N	1	1															872	0	D
876	2	N		876	2	N		1	N	1	1	1				876	1	N	1	1															876	0	D
880	2	N		880	2	N		1	N	1	1	1				880	1	N	1	1															880	0	D
884	2	N		884	2	N		1	N	1	1	1				884	1	N	1	1															884	0	D
888	2	N		888	2	N		1	N	1	1	1				888	1	N	1	1															888	0	D
892	2	N		892	2	N		1	N	1	1	1				892	1	N	1	1															892	0	D
896	2	N		896	2	N		1	N	1	1	1				896	1	N	1	1															896	0	D
900	2	N		900	2	N		1	N	1	1	1				900	1	N	1	1															900	0	D
904	2	N		904	2	N		1	N	1	1	1				904	1	N	1	1															904	0	D
908	2	N		908	2	N		1	N	1	1	1				908	1	N	1	1															908	0	D
912	2	N		912	2	N		1	N	1	1	1				912	1	N	1	1															912	0	D
916	2	N		916	2	N		1	N	1	1	1				916	1	N	1	1															916	0	D
920	2	N		920	2	N		1	N	1	1	1				920	1	N	1	1															920	0	D
924	2	N		924	2	N		1	N	1	1	1				924	1	N	1	1															924	0	D
928	2	N		928	2	N		1	N	1	1	1				928	1	N	1	1															928	0	D
932	2	N		932	2	N		1	N	1	1	1				932	1	N	1	1															932	0	D
936	2	N		936	2	N		1	N	1	1	1				936	1	N	1	1															936	0	D
940	2	N		940	2	N		1	N	1	1	1				940	1	N	1	1															940	0	D
944	2	N		944	2	N		1	N	1	1	1				944	1	N	1	1															944	0	D
948	2	N		948	2	N		1	N	1	1	1				948	1	N	1	1															948	0	D
952	2	N		952	2	N		1	N	1	1	1				952	1	N	1	1															952	0	D
956	2	N		956	2	N		1	N	1	1	1				956	1	N	1	1															956	0	D
960	2	N		960	2	N		1	N	1	1	1				960	1	N	1	1															960	0	D
964	2	N		964	2	N		1	N	1	1	1				964	1	N	1	1															964	0	D
968	2	N		968	2	N		1	N	1	1	1				968	1	N	1	1															968	0	D
972	2	N		972	2	N		1	N	1	1	1				972	1	N	1	1															972	0	D
976	2	N		976	2	N		1	N	1	1	1				976	1	N	1	1															976	0	D
980	2	N		980	2	N		1	N	1	1	1				980	1	N	1	1															980	0	D
984	2	N		984	2	N		1	N	1	1	1				984	1	N	1	1															984	0	D
988	2	N		988	2	N		1	N	1	1	1				988	1	N	1	1															988	0	D
992	2	N		992	2	N		1	N	1	1	1				992	1	N	1	1															992	0	D
996	2	N		996	2	N		1	N	1	1	1				996	1	N	1	1															996	0	D
1000	2	N		1000	2	N		1	N	1	1	1				1000	1	N	1	1															1000	0	D
1004	2	N		1004	2	N		1	N	1	1	1				1004	1	N	1	1															1004	0	D
1008	3	R		1008	3	R		1	N	0	0	1				1008	1	N	0	1															1008	2	N
1012	3	R		1012	3	R		2	R	1	1	1				1012	1	N	0	0															1012	0	D
1016	3	R		1016	3	R		2	R	1	1	1				1016	1	N	0	0															1016	0	D
1020	3	R		1020	3	R		2	R	1	1	1				1020	2	R	1	1															1020	0	D
1024	3	R		1024	3	R		2	R	1	1	1				1024	2	R	1	1															1024	0	D
1028	3	R		1028	1	W		1	N	0	0	0				1028	2	R	1	0															1028	2	N
1032	2	N		1032	1	W		0	W	0	1	0				1032	2	R	0	0															1032	1	W
1036	2	N		1036	1	W		1	N	1	0	0				1036	2	R	0	0															1036	0	D
1040	2	N		1040	1	W		1	N	1	0	0				1040	1	N	1	1															1040	0	D
1044	2	N		1044	1	W		1	N	1	0	0				1044	1	N	1	1															1044	0	D
1048	2	N		1048	2	N		1	N	1	1	1				1048	1	N	1	1															1048	0	D
1052	2	N		1052	2	N		1	N	1	1	1				1052	1	N	1	1															1052	0	D
1056	2	N		1056	2	N		1	N	1	1	1				1056	1	N	1	1															1056	0	D
1060	2	N		1060	2	N		1	N	1	1	1				1060	1	N	1	1															1060	0	D
1064	2	N		1064	2	N		1	N	1	1	1				1064	1	N	1	1															1064	0	D
1068	2	N		1068	2	N		1	N	1	1	1				1068	1	N	1	1															1068	0	D
1072	2	N		1072	2	N		1	N	1	1	1				1072	1	N	1	1															1072	0	D
1076	2	N		1076	2	N		1	N	1	1	1				1076	1	N	1	1															1076	0	D
1080	2	N		1080	2	N		1	N	1	1	1				1080	1	N	1	1															1080	0	D
1084	2	N		1084	2	N		1	N	1	1	1				1084	1	N	1	1															1084	0	D
1088	2	N		1088	2	N		1	N	1	1	1				1088	1	N	1	1															1088	0	D
1092	2	N		1092	2	N		1	N	1	1	1				1092	1	N	1	1															1092	0	D
1096	2	N		1096	2	N		1	N	1	1	1				1096	1	N	1	1															1096	0	D
1100	2	N		1100	2	N		1	N	1	1	1				1100	1	N	1	1															1100	0	D
1104	2	N		1104	2	N		1	N	1	1	1				1104	1	N	1	1															1104	0	D
1108	2	N		1108	2	N		1	N	1	1	1				1108	1	N	1	1															1108	0	D
1112	2	N		1112	2	N		1	N	1	1	1				1112	1	N	1	1															1112	0	D
1116	2	N		1116	2	N		1	N	1	1	1				1116	1	N	1	1															1116	0	D
1120	2	N		1120	2	N		1	N	1	1	1				1120	1	N	1	1															1120	0	D
1124	2	N		1124	2	N		1	N	1	1	1				1124	1	N	1	1															1124	0	D
1128	2	N		1128	2	N		1	N	1	1	1				1128	1	N	1	1															1128	0	D
1132	2	N		1132	2	N		1	N	1	1	1				1132	1	N	1	1															1132	0	D
1136	2	N		1136	2	N		1	N	1	1	1				1136	1	N	1	1															1136	0	D
1140	2	N		1140	2	N		1	N	1	1	1				1140	1	N	1	1															1140	0	D
1144	2	N		1144	2	N		1	N	1	1	1				1144	1	N	1	1															1144	0	D
1148	2	N		1148	2	N		1	N	1	1	1				1148	1	N	1	1															1148	0	D
1152	2	N		1152	2	N		1	N	1	1	1				1152	1	N	1	1															1152	0	D
1156	2	N		1156	2	N		1	N	1	1	1				1156	1	N	1	1															1156	0	D
1160	2	N		1160	2	N		1	N	1	1	1				1160	1	N	1	1															1160	0	D
1164	2	N		1164	1	W		1	N	1	0	0				1164	1	N	1	1															1164	0	D
1168	2	N		1168	1	W		0	W	0	1	0				1168	1	N	1	0															1168	1	W
1172	2	N		1172	2	N		1	N	1	1	1				1172	1	N	1	1															1172	0	D
1176	2	N		1176	2	N		1	N	1	1	1				1176	1	N	1	1															1176	0	D
1180	2	N		1180	2	N		1	N	1	1	1				1180	1	N	1	1															1180	0	D
1184	2	N		1184	2	N		1	N	1	1	1				1184	1	N	1	1															1184	0	D
1188	2	N		1188	2	N		1	N	1	1	1				1188	1	N	1	1															1188	0	D
1192	2	N		1192	2	N		1	N	1	1	1				1192	1	N	1	1															1192	0	D
1196	2	N		1196	2	N		1	N	1	1	1				1196	1	N	1	1															1196	0	D
1200	2	N		1200	2	N		1	N	1	1	1				1200	1	N	1	1															1200	0	D
1204	2	N		1204	2	N		1	N	1	1	1				1204	1	N	1	1															1204	0	D
1208	2	N		1208	2	N		1	N	1	1	1				1208	1	N	1	1															1208	0	D
1212	2	N		1212	2	N		1	N	1	1	1				1212	1	N	1	1															1212	0	D
1216	2	N		1216	2	N		1	N	1	1	1				1216	1	N	1	1															1216	0	D
1220	2	N		1220	2	N		1	N	1	1	1				1220	1	N	1	1															1220	0	D
1224	2	N		1224	2	N		1	N	1	1	1				1224	1	N	1	1															1224	0	D
1228	2	N		1228	2	N		1	N	1	1	1				1228	1	N	1	1															1228	0	D
1232	2	N		1232	2	N		1	N	1	1	1				1232	1	N	1	1															1232	0	D
1236	2	N		1236	2	N		1	N	1	1	1				1236	1	N	1	1															1236	0	D
1240	2	N		1240	2	N		1	N	1	1	1				1240	1	N	1	1															1240	0	D
1244	2	N		1244	2	N		1	N	1	1	1				1244	1	N	1	1															1244	0	D
1248	2	N		1248	2	N		1	N	1	1	1				1248	1	N	1	1															1248	0	D
1252	2	N		1252	2	N		1	N	1	1	1				1252	1	N	1	1															1252	0	D
1256	2	N		1256	2	N		1	N	1	1	1				1256	1	N	1	1															1256	0	D
1260	2	N		1260	2	N		1	N	1	1	1				1260	1	N	1	1															1260	0	D
1264	2	N		1264	2	N		1	N	1	1	1				1264	1	N	1	1															1264	0	D
1268	2	N		1268	2	N		1	N	1	1	1				1268	1	N	1	1															1268	0	D
1272	2	N		1272	2	N		1	N	1	1	1				1272	1	N	1	1															1272	0	D
1276	2	N		1276	2	N		1	N	1	1	1				1276	1	N	1	1															1276	0	D
1280	1	W		1280	1	W		0	W	1	1	1				1280	0	W	1	1															1280	0	D
1284	1	W		1284	1	W		0	W	1	1	1				1284	0	W	1	1															1284	0	D
1288	1	W		1288	1	W		0	W	1	1	1				1288	0	W	1	1															1288	0	D
1292	1	W		1292	1	W		0	W	1	1	1				1292	0	W	1	1															1292	0	D
1296	1	W		1296	1	W		0	W	1	1	1				1296	0	W	1	1															1296	0	D
1300	1	W		1300	1	W		0	W	1	1	1				1300	0	W	1	1															1300	0	D
1304	1	W		1304	2	N		0	W	1	0	0				1304	0	W	1	1															1304	0	D
1308	1	W		1308	2	N		0	W	1	0	0				1308	0	W	1	1															1308	0	D
1312	1	W		1312	2	N		0	W	1	0	0				1312	0	W	1	1															1312	0	D
1316	1	W		1316	2	N		0	W	1	0	0				1316	0	W	1	1															1316	0	D
1320	1	W		1320	2	N		1	N	0	1	0				1320	1	N	0	1															1320	2	N
1324	2	N		1324	2	N		1	N	1	1	1				1324	1	N	1	1															1324	0	D
1328	2	N		1328	2	N		1	N	1	1	1				1328	1	N	1	1															1328	0	D
1332	2	N		1332	2	N		1	N	1	1	1				1332	1	N	1	1															1332	0	D
1336	2	N		1336	2	N		1	N	1	1	1				1336	1	N	1	1															1336	0	D
1340	2	N		1340	2	N		1	N	1	1	1				1340	1	N	1	1															1340	0	D
1344	2	N		1344	2	N		1	N	1	1	1				1344	1	N	1	1															1344	0	D
1348	2	N		1348	2	N		1	N	1	1	1				1348	1	N	1	1															1348	0	D
1352	2	N		1352	2	N		1	N	1	1	1				1352	1	N	1	1															1352	0	D
1356	2	N		1356	2	N		1	N	1	1	1				1356	1	N	1	1															1356	0	D
1360	2	N		1360	2	N		1	N	1	1	1				1360	1	N	1	1															1360	0	D
1364	2	N		1364	2	N		1	N	1	1	1				1364	1	N	1	1															1364	0	D
1368	2	N		1368	2	N		1	N	1	1	1				1368	1	N	1	1															1368	0	D
1372	2	N		1372	2	N		1	N	1	1	1				1372	1	N	1	1															1372	0	D
1376	2	N		1376	2	N		1	N	1	1	1				1376	1	N	1	1															1376	0	D
1380	2	N		1380	2	N		1	N	1	1	1				1380	1	N	1	1															1380	0	D
1384	2	N		1384	2	N		1	N	1	1	1				1384	1	N	1	1															1384	0	D
1388	2	N		1388	2	N		1	N	1	1	1				1388	1	N	1	1															1388	0	D
1392	2	N		1392	2	N		1	N	1	1	1				1392	1	N	1	1															1392	0	D
1396	2	N		1396	2	N		1	N	1	1	1				1396	1	N	1	1															1396	0	D
1400	2	N		1400	2	N		1	N	1	1	1				1400	1	N	1	1															1400	0	D
1404	2	N		1404	2	N		1	N	1	1	1				1404	1	N	1	1															1404	0	D
1408	2	N		1408	2	N		1	N	1	1	1				1408	1	N	1	1															1408	0	D
1412	2	N		1412	2	N		1	N	1	1	1				1412	1	N	1	1															1412	0	D
1416	2	N		1416	2	N		1	N	1	1	1				1416	1	N	1	1															1416	0	D
1420	2	N		1420	2	N		1	N	1	1	1				1420	1	N	1	1															1420	0	D
1424	2	N		1424	2	N		1	N	1	1	1				1424	1	N	1	1															1424	0	D
1428	2	N		1428	2	N		1	N	1	1	1				1428	1	N	1	1															1428	0	D
1432	2	N		1432	2	N		1	N	1	1	1				1432	1	N	1	1															1432	0	D
1436	2	N		1436	2	N		1	N	1	1	1				1436	1	N	1	1															1436	0	D
1440	2	N		1440	2	N		1	N	1	1	1				1440	2	R	0	0															1440	0	D
1444	3	R		1444	3	R		2	R	1	1	1				1444	2	R	1	1															1444	0	D
1448	3	R		1448	3	R		2	R	1	1	1				1448	2	R	1	1															1448	0	D
1452	3	R		1452	3	R		2	R	1	1	1				1452	2	R	1	1															1452	0	D
1456	3	R		1456	3	R		2	R	1	1	1				1456	2	R	1	1															1456	0	D
1460	3	R		1460	3	R		2	R	1	1	1				1460	2	R	1	1															1460	0	D
1464	3	R		1464	3	R		2	R	1	1	1				1464	2	R	1	1															1464	0	D
1468	3	R		1468	3	R		2	R	1	1	1				1468	2	R	1	1															1468	0	D
1472	3	R		1472	3	R		2	R	1	1	1				1472	2	R	1	1															1472	0	D
1476	3	R		1476	3	R		2	R	1	1	1				1476	2	R	1	1															1476	0	D
1480	3	R		1480	3	R		2	R	1	1	1				1480	2	R	1	1															1480	0	D
1484	3	R		1484	3	R		2	R	1	1	1				1484	2	R	1	1															1484	0	D
1488	3	R		1488	3	R		2	R	1	1	1				1488	2	R	1	1															1488	0	D
1492	3	R		1492	3	R		2	R	1	1	1				1492	2	R	1	1															1492	0	D
1496	3	R		1496	3	R		2	R	1	1	1				1496	2	R	1	1															1496	0	D
1500	3	R		1500	3	R		2	R	1	1	1				1500	2	R	1	1															1500	0	D
1504	3	R		1504	3	R		2	R	1	1	1				1504	2	R	1	1															1504	0	D
1508	3	R		1508	3	R		2	R	1	1	1				1508	2	R	1	1															1508	0	D
1512	2	N		1512	1	W		2	R	0	0	0				1512	2	R	0	1															1512	3	R
1516	2	N		1516	2	N		1	N	1	1	1				1516	2	R	0	0															1516	0	D
1520	2	N		1520	2	N		1	N	1	1	1				1520	1	N	1	1															1520	0	D
1524	2	N		1524	2	N		1	N	1	1	1				1524	1	N	1	1															1524	0	D
1528	2	N		1528	1	W		0	W	0	1	0				1528	1	N	1	0															1528	1	W
1532	2	N		1532	2	N		1	N	1	1	1				1532	1	N	1	1															1532	0	D
1536	2	N		1536	2	N		1	N	1	1	1				1536	1	N	1	1															1536	0	D
1540	2	N		1540	2	N		1	N	1	1	1				1540	1	N	1	1															1540	0	D
1544	2	N		1544	2	N		1	N	1	1	1				1544	1	N	1	1															1544	0	D
1548	2	N		1548	2	N		1	N	1	1	1				1548	1	N	1	1															1548	0	D
1552	2	N		1552	2	N		1	N	1	1	1				1552	1	N	1	1															1552	0	D
1556	2	N		1556	2	N		1	N	1	1	1				1556	1	N	1	1															1556	0	D
1560	2	N		1560	2	N		1	N	1	1	1				1560	1	N	1	1															1560	0	D
1564	2	N		1564	2	N		1	N	1	1	1				1564	1	N	1	1															1564	0	D
1568	2	N		1568	2	N		1	N	1	1	1				1568	1	N	1	1															1568	0	D
1572	2	N		1572	2	N		1	N	1	1	1				1572	1	N	1	1															1572	0	D
1576	2	N		1576	2	N		1	N	1	1	1				1576	1	N	1	1															1576	0	D
1580	2	N		1580	2	N		1	N	1	1	1				1580	1	N	1	1															1580	0	D
1584	2	N		1584	2	N		1	N	1	1	1				1584	1	N	1	1															1584	0	D
1588	2	N		1588	2	N		1	N	1	1	1				1588	1	N	1	1															1588	0	D
1592	2	N		1592	2	N		1	N	1	1	1				1592	1	N	1	1															1592	0	D
1596	2	N		1596	2	N		1	N	1	1	1				1596	1	N	1	1															1596	0	D
1600	2	N		1600	2	N		1	N	1	1	1				1600	1	N	1	1															1600	0	D
1604	2	N		1604	2	N		1	N	1	1	1				1604	1	N	1	1															1604	0	D
1608	2	N		1608	2	N		1	N	1	1	1				1608	1	N	1	1															1608	0	D
1612	2	N		1612	2	N		1	N	1	1	1				1612	1	N	1	1															1612	0	D
1616	2	N		1616	2	N		1	N	1	1	1				1616	1	N	1	1															1616	0	D
1620	2	N		1620	2	N		1	N	1	1	1				1620	1	N	1	1															1620	0	D
1624	2	N		1624	2	N		2	R	0	0	1				1624	1	N	1	0															1624	3	R
1628	2	N		1628	1	W		0	W	0	1	0				1628	1	N	1	0															1628	1	W
1632	2	N		1632	2	N		1	N	1	1	1				1632	1	N	1	1															1632	0	D
1636	2	N		1636	2	N		1	N	1	1	1				1636	1	N	1	1															1636	0	D
1640	2	N		1640	2	N		1	N	1	1	1				1640	1	N	1	1															1640	0	D
1644	2	N		1644	2	N		1	N	1	1	1				1644	1	N	1	1															1644	0	D
1648	2	N		1648	2	N		1	N	1	1	1				1648	1	N	1	1															1648	0	D
1652	2	N		1652	2	N		1	N	1	1	1				1652	1	N	1	1															1652	0	D
1656	2	N		1656	2	N		1	N	1	1	1				1656	1	N	1	1															1656	0	D
1660	2	N		1660	2	N		1	N	1	1	1				1660	1	N	1	1															1660	0	D
1664	2	N		1664	2	N		1	N	1	1	1				1664	1	N	1	1															1664	0	D
1668	2	N		1668	2	N		1	N	1	1	1				1668	1	N	1	1															1668	0	D
1672	2	N		1672	2	N		1	N	1	1	1				1672	1	N	1	1															1672	0	D
1676	2	N		1676	2	N		1	N	1	1	1				1676	1	N	1	1															1676	0	D
1680	2	N		1680	2	N		1	N	1	1	1				1680	1	N	1	1															1680	0	D
1684	2	N		1684	2	N		1	N	1	1	1				1684	1	N	1	1															1684	0	D
1688	2	N		1688	2	N		1	N	1	1	1				1688	1	N	1	1															1688	0	D
1692	2	N		1692	2	N		1	N	1	1	1				1692	1	N	1	1															1692	0	D
1696	3	R		1696	2	N		1	N	0	1	0				1696	1	N	0	1															1696	2	N
1700	3	R		1700	2	N		1	N	0	1	0				1700	2	R	1	0															1700	2	N
1704	3	R		1704	3	R		2	R	1	1	1				1704	2	R	1	1															1704	0	D
1708	3	R		1708	3	R		2	R	1	1	1				1708	2	R	1	1															1708	0	D
1712	3	R		1712	3	R		2	R	1	1	1				1712	2	R	1	1															1712	0	D
1716	3	R		1716	3	R		2	R	1	1	1				1716	2	R	1	1															1716	0	D
1720	3	R		1720	3	R		2	R	1	1	1				1720	2	R	1	1															1720	0	D
1724	3	R		1724	1	W		2	R	1	0	0				1724	2	R	1	1															1724	0	D
1728	3	R		1728	1	W		2	R	1	0	0				1728	2	R	1	1															1728	0	D
1732	2	N		1732	1	W		1	N	1	0	0				1732	2	R	0	0															1732	0	D
1736	2	N		1736	2	N		1	N	1	1	1				1736	2	R	0	0															1736	0	D
1740	2	N		1740	2	N		1	N	1	1	1				1740	1	N	1	1															1740	0	D
1744	2	N		1744	2	N		1	N	1	1	1				1744	1	N	1	1															1744	0	D
1748	2	N		1748	2	N		1	N	1	1	1				1748	1	N	1	1															1748	0	D
1752	2	N		1752	2	N		1	N	1	1	1				1752	1	N	1	1															1752	0	D
1756	2	N		1756	2	N		1	N	1	1	1				1756	1	N	1	1															1756	0	D
1760	2	N		1760	2	N		1	N	1	1	1				1760	1	N	1	1															1760	0	D
1764	2	N		1764	2	N		1	N	1	1	1				1764	1	N	1	1															1764	0	D
1768	2	N		1768	2	N		1	N	1	1	1				1768	1	N	1	1															1768	0	D
1772	2	N		1772	2	N		1	N	1	1	1				1772	1	N	1	1															1772	0	D
1776	2	N		1776	2	N		1	N	1	1	1				1776	1	N	1	1															1776	0	D
1780	2	N		1780	2	N		1	N	1	1	1				1780	2	R	0	0															1780	0	D
1784	3	R		1784	3	R		2	R	1	1	1				1784	2	R	1	1															1784	0	D
1788	3	R		1788	3	R		2	R	1	1	1				1788	2	R	1	1															1788	0	D
1792	3	R		1792	3	R		2	R	1	1	1				1792	2	R	1	1															1792	0	D
1796	3	R		1796	3	R		2	R	1	1	1				1796	2	R	1	1															1796	0	D
1800	3	R		1800	3	R		2	R	1	1	1				1800	2	R	1	1															1800	0	D
1804	3	R		1804	3	R		2	R	1	1	1				1804	2	R	1	1															1804	0	D
1808	3	R		1808	1	W		2	R	1	0	0				1808	2	R	1	1															1808	0	D
1812	2	N		1812	1	W		0	W	0	1	0				1812	2	R	0	0															1812	1	W
1816	2	N		1816	1	W		0	W	0	1	0				1816	2	R	0	0															1816	1	W
1820	2	N		1820	2	N		1	N	1	1	1				1820	1	N	1	1															1820	0	D
1824	2	N		1824	2	N		1	N	1	1	1				1824	1	N	1	1															1824	0	D
1828	2	N		1828	2	N		1	N	1	1	1				1828	1	N	1	1															1828	0	D
1832	2	N		1832	2	N		1	N	1	1	1				1832	1	N	1	1															1832	0	D
1836	2	N		1836	2	N		1	N	1	1	1				1836	1	N	1	1															1836	0	D
1840	2	N		1840	2	N		1	N	1	1	1				1840	1	N	1	1															1840	0	D
1844	2	N		1844	2	N		1	N	1	1	1				1844	1	N	1	1															1844	0	D
1848	2	N		1848	2	N		1	N	1	1	1				1848	1	N	1	1															1848	0	D
1852	2	N		1852	2	N		1	N	1	1	1				1852	1	N	1	1															1852	0	D
1856	2	N		1856	2	N		1	N	1	1	1				1856	1	N	1	1															1856	0	D
1860	2	N		1860	2	N		1	N	1	1	1				1860	1	N	1	1															1860	0	D
1864	2	N		1864	2	N		1	N	1	1	1				1864	1	N	1	1															1864	0	D
1868	2	N		1868	2	N		1	N	1	1	1				1868	1	N	1	1															1868	0	D
1872	2	N		1872	2	N		1	N	1	1	1				1872	1	N	1	1															1872	0	D
1876	2	N		1876	2	N		1	N	1	1	1				1876	1	N	1	1															1876	0	D
1880	2	N		1880	2	N		1	N	1	1	1				1880	1	N	1	1															1880	0	D
1884	2	N		1884	2	N		1	N	1	1	1				1884	1	N	1	1															1884	0	D
1888	2	N		1888	2	N		1	N	1	1	1				1888	1	N	1	1															1888	0	D
1892	2	N		1892	2	N		1	N	1	1	1				1892	1	N	1	1															1892	0	D
1896	2	N		1896	2	N		1	N	1	1	1				1896	1	N	1	1															1896	0	D
1900	2	N		1900	2	N		1	N	1	1	1				1900	1	N	1	1															1900	0	D
1904	2	N		1904	2	N		1	N	1	1	1				1904	1	N	1	1															1904	0	D
1908	2	N		1908	2	N		1	N	1	1	1				1908	1	N	1	1															1908	0	D
1912	2	N		1912	2	N		1	N	1	1	1				1912	1	N	1	1															1912	0	D
1916	2	N		1916	2	N		1	N	1	1	1				1916	1	N	1	1															1916	0	D
1920	2	N		1920	2	N		1	N	1	1	1				1920	1	N	1	1															1920	0	D
1924	2	N		1924	2	N		1	N	1	1	1				1924	1	N	1	1															1924	0	D
1928	2	N		1928	2	N		1	N	1	1	1				1928	1	N	1	1															1928	0	D
1932	2	N		1932	2	N		1	N	1	1	1				1932	1	N	1	1															1932	0	D
1936	2	N		1936	2	N		1	N	1	1	1				1936	1	N	1	1															1936	0	D
1940	3	R		1940	3	R		1	N	0	0	1				1940	2	R	1	0															1940	2	N
1944	3	R		1944	3	R		1	N	0	0	1				1944	2	R	1	0															1944	2	N
1948	3	R		1948	3	R		2	R	1	1	1				1948	2	R	1	1															1948	0	D
1952	3	R		1952	3	R		2	R	1	1	1				1952	2	R	1	1															1952	0	D
1956	3	R		1956	3	R		2	R	1	1	1				1956	2	R	1	1															1956	0	D
1960	3	R		1960	3	R		2	R	1	1	1				1960	2	R	1	1															1960	0	D
1964	3	R		1964	3	R		2	R	1	1	1				1964	2	R	1	1															1964	0	D
1968	3	R		1968	3	R		2	R	1	1	1				1968	2	R	1	1															1968	0	D
1972	3	R		1972	3	R		2	R	1	1	1				1972	2	R	1	1															1972	0	D
1976	3	R		1976	3	R		2	R	1	1	1				1976	2	R	1	1															1976	0	D
1980	3	R		1980	3	R		2	R	1	1	1				1980	2	R	1	1															1980	0	D
1984	3	R		1984	3	R		2	R	1	1	1				1984	2	R	1	1															1984	0	D
1988	3	R		1988	3	R		2	R	1	1	1				1988	2	R	1	1															1988	0	D
1992	3	R		1992	3	R		2	R	1	1	1				1992	2	R	1	1															1992	0	D
1996	3	R		1996	3	R		2	R	1	1	1				1996	2	R	1	1															1996	0	D
2000	3	R		2000	3	R		2	R	1	1	1				2000	2	R	1	1															2000	0	D
2004	3	R		2004	3	R		2	R	1	1	1				2004	2	R	1	1															2004	0	D
2008	3	R		2008	3	R		2	R	1	1	1				2008	2	R	1	1															2008	0	D
2012	3	R		2012	3	R		2	R	1	1	1				2012	2	R	1	1															2012	0	D
2016	3	R		2016	3	R		2	R	1	1	1				2016	2	R	1	1															2016	0	D
2020	3	R		2020	3	R		2	R	1	1	1				2020	2	R	1	1															2020	0	D
2024	3	R		2024	3	R		2	R	1	1	1				2024	2	R	1	1															2024	0	D
2028	3	R		2028	3	R		2	R	1	1	1				2028	2	R	1	1															2028	0	D
2032	3	R		2032	3	R		2	R	1	1	1				2032	2	R	1	1															2032	0	D
2036	3	R		2036	3	R		2	R	1	1	1				2036	2	R	1	1															2036	0	D
2040	3	R		2040	3	R		2	R	1	1	1				2040	2	R	1	1															2040	0	D
2044	3	R		2044	3	R		2	R	1	1	1				2044	2	R	1	1															2044	0	D
2048	3	R		2048	3	R		2	R	1	1	1				2048	2	R	1	1															2048	0	D
2052	3	R		2052	3	R		2	R	1	1	1				2052	2	R	1	1															2052	0	D
2056	3	R		2056	3	R		2	R	1	1	1				2056	2	R	1	1															2056	0	D
2060	3	R		2060	3	R		2	R	1	1	1				2060	2	R	1	1															2060	0	D
2064	3	R		2064	3	R		2	R	1	1	1				2064	2	R	1	1															2064	0	D
2068	3	R		2068	3	R		2	R	1	1	1				2068	2	R	1	1															2068	0	D
2072	3	R		2072	3	R		2	R	1	1	1				2072	2	R	1	1															2072	0	D
2076	3	R		2076	3	R		2	R	1	1	1				2076	2	R	1	1															2076	0	D
2080	2	N		2080	1	W		0	W	0	1	0				2080	1	N	1	0															2080	1	W
2084	2	N		2084	2	N		0	W	0	0	1				2084	1	N	1	0															2084	1	W
2088	2	N		2088	2	N		1	N	1	1	1				2088	1	N	1	1															2088	0	D
2092	2	N		2092	2	N		1	N	1	1	1				2092	1	N	1	1															2092	0	D
2096	2	N		2096	2	N		1	N	1	1	1				2096	1	N	1	1															2096	0	D
2100	2	N		2100	2	N		1	N	1	1	1				2100	1	N	1	1															2100	0	D
2104	2	N		2104	2	N		1	N	1	1	1				2104	1	N	1	1															2104	0	D
2108	2	N		2108	2	N		1	N	1	1	1				2108	1	N	1	1															2108	0	D
2112	2	N		2112	2	N		1	N	1	1	1				2112	1	N	1	1															2112	0	D
2116	2	N		2116	2	N		1	N	1	1	1				2116	1	N	1	1															2116	0	D
2120	2	N		2120	2	N		1	N	1	1	1				2120	1	N	1	1															2120	0	D
2124	1	W		2124	1	W		1	N	0	0	1				2124	1	N	0	1															2124	2	N
2128	1	W		2128	1	W		0	W	1	1	1				2128	1	N	0	0															2128	0	D
2132	2	N		2132	2	N		1	N	1	1	1				2132	1	N	1	1															2132	0	D
2136	2	N		2136	2	N		1	N	1	1	1				2136	1	N	1	1															2136	0	D
2140	2	N		2140	2	N		1	N	1	1	1				2140	1	N	1	1															2140	0	D
2144	2	N		2144	2	N		1	N	1	1	1				2144	1	N	1	1															2144	0	D
2148	2	N		2148	2	N		1	N	1	1	1				2148	1	N	1	1															2148	0	D
2152	2	N		2152	2	N		1	N	1	1	1				2152	1	N	1	1															2152	0	D
2156	2	N		2156	2	N		1	N	1	1	1				2156	1	N	1	1															2156	0	D
2160	2	N		2160	2	N		1	N	1	1	1				2160	1	N	1	1															2160	0	D
2164	2	N		2164	2	N		1	N	1	1	1				2164	1	N	1	1															2164	0	D
2168	2	N		2168	2	N		1	N	1	1	1				2168	1	N	1	1															2168	0	D
2172	2	N		2172	2	N		1	N	1	1	1				2172	1	N	1	1															2172	0	D
2176	2	N		2176	2	N		1	N	1	1	1				2176	1	N	1	1															2176	0	D
2180	2	N		2180	2	N		1	N	1	1	1				2180	1	N	1	1															2180	0	D
2184	2	N		2184	2	N		1	N	1	1	1				2184	1	N	1	1															2184	0	D
2188	2	N		2188	2	N		1	N	1	1	1				2188	1	N	1	1															2188	0	D
2192	2	N		2192	2	N		1	N	1	1	1				2192	1	N	1	1															2192	0	D
2196	2	N		2196	2	N		1	N	1	1	1				2196	1	N	1	1															2196	0	D
2200	2	N		2200	2	N		1	N	1	1	1				2200	1	N	1	1															2200	0	D
2204	2	N		2204	2	N		1	N	1	1	1				2204	1	N	1	1															2204	0	D
2208	2	N		2208	2	N		1	N	1	1	1				2208	1	N	1	1															2208	0	D
2212	2	N		2212	2	N		1	N	1	1	1				2212	1	N	1	1															2212	0	D
2216	2	N		2216	2	N		1	N	1	1	1				2216	1	N	1	1															2216	0	D
2220	2	N		2220	2	N		1	N	1	1	1				2220	1	N	1	1															2220	0	D
2224	2	N		2224	2	N		1	N	1	1	1				2224	1	N	1	1															2224	0	D
2228	2	N		2228	2	N		1	N	1	1	1				2228	1	N	1	1															2228	0	D
2232	2	N		2232	2	N		1	N	1	1	1				2232	1	N	1	1															2232	0	D
2236	2	N		2236	2	N		1	N	1	1	1				2236	1	N	1	1															2236	0	D
2240	2	N		2240	2	N		1	N	1	1	1				2240	1	N	1	1															2240	0	D
2244	2	N		2244	2	N		1	N	1	1	1				2244	1	N	1	1															2244	0	D
2248	2	N		2248	2	N		1	N	1	1	1				2248	1	N	1	1															2248	0	D
2252	2	N		2252	2	N		1	N	1	1	1				2252	1	N	1	1															2252	0	D
2256	2	N		2256	2	N		1	N	1	1	1				2256	1	N	1	1															2256	0	D
2260	2	N		2260	2	N		1	N	1	1	1				2260	1	N	1	1															2260	0	D
2264	2	N		2264	2	N		1	N	1	1	1				2264	1	N	1	1															2264	0	D
2268	2	N		2268	2	N		1	N	1	1	1				2268	1	N	1	1															2268	0	D
2272	2	N		2272	2	N		1	N	1	1	1				2272	1	N	1	1															2272	0	D
2276	2	N		2276	2	N		1	N	1	1	1				2276	1	N	1	1															2276	0	D
2280	2	N		2280	2	N		1	N	1	1	1				2280	1	N	1	1															2280	0	D
2284	2	N		2284	2	N		1	N	1	1	1				2284	1	N	1	1															2284	0	D
2288	2	N		2288	2	N		1	N	1	1	1				2288	1	N	1	1															2288	0	D
2292	2	N		2292	2	N		1	N	1	1	1				2292	1	N	1	1															2292	0	D
2296	2	N		2296	2	N		1	N	1	1	1				2296	1	N	1	1															2296	0	D
2300	2	N		2300	2	N		1	N	1	1	1				2300	1	N	1	1															2300	0	D
2304	2	N		2304	2	N		1	N	1	1	1				2304	1	N	1	1															2304	0	D
2308	2	N		2308	2	N		1	N	1	1	1				2308	1	N	1	1															2308	0	D
2312	2	N		2312	2	N		1	N	1	1	1				2312	1	N	1	1															2312	0	D
2316	2	N		2316	2	N		1	N	1	1	1				2316	1	N	1	1															2316	0	D
2320	2	N		2320	2	N		1	N	1	1	1				2320	1	N	1	1															2320	0	D
2324	2	N		2324	2	N		1	N	1	1	1				2324	1	N	1	1															2324	0	D
2328	2	N		2328	2	N		1	N	1	1	1				2328	1	N	1	1															2328	0	D
2332	2	N		2332	2	N		1	N	1	1	1				2332	1	N	1	1															2332	0	D
2336	2	N		2336	2	N		1	N	1	1	1				2336	1	N	1	1															2336	0	D
2340	2	N		2340	2	N		1	N	1	1	1				2340	1	N	1	1															2340	0	D
2344	2	N		2344	2	N		1	N	1	1	1				2344	1	N	1	1															2344	0	D
2348	2	N		2348	2	N		1	N	1	1	1				2348	1	N	1	1															2348	0	D
2352	2	N		2352	2	N		1	N	1	1	1				2352	1	N	1	1															2352	0	D
2356	2	N		2356	2	N		1	N	1	1	1				2356	1	N	1	1															2356	0	D
2360	2	N		2360	2	N		1	N	1	1	1				2360	1	N	1	1															2360	0	D
2364	2	N		2364	2	N		1	N	1	1	1				2364	1	N	1	1															2364	0	D
2368	2	N		2368	2	N		1	N	1	1	1				2368	1	N	1	1															2368	0	D
2372	2	N		2372	2	N		1	N	1	1	1				2372	1	N	1	1															2372	0	D
2376	2	N		2376	2	N		1	N	1	1	1				2376	1	N	1	1															2376	0	D
2380	2	N		2380	3	R		2	R	0	1	0				2380	0	W	0	0															2380	3	R
2384	2	N		2384	2	N		1	N	1	1	1				2384	0	W	0	0															2384	0	D
2388	1	W		2388	1	W		1	N	0	0	1				2388	0	W	1	0															2388	2	N
2392	1	W		2392	2	N		1	N	0	1	0				2392	0	W	1	0															2392	2	N
2396	1	W		2396	1	W		0	W	1	1	1				2396	0	W	1	1															2396	0	D
2400	1	W		2400	1	W		0	W	1	1	1				2400	0	W	1	1															2400	0	D
2404	1	W		2404	1	W		0	W	1	1	1				2404	0	W	1	1															2404	0	D
2408	1	W		2408	1	W		0	W	1	1	1				2408	0	W	1	1															2408	0	D
2412	1	W		2412	1	W		0	W	1	1	1				2412	0	W	1	1															2412	0	D
2416	1	W		2416	1	W		0	W	1	1	1				2416	0	W	1	1															2416	0	D
2420	1	W		2420	1	W		0	W	1	1	1				2420	0	W	1	1															2420	0	D
2424	1	W		2424	1	W		0	W	1	1	1				2424	0	W	1	1															2424	0	D
2428	1	W		2428	1	W		0	W	1	1	1				2428	0	W	1	1															2428	0	D
2432	1	W		2432	1	W		0	W	1	1	1				2432	0	W	1	1															2432	0	D
2436	1	W		2436	1	W		0	W	1	1	1				2436	0	W	1	1															2436	0	D
2440	1	W		2440	1	W		0	W	1	1	1				2440	0	W	1	1															2440	0	D
2444	1	W		2444	1	W		0	W	1	1	1				2444	0	W	1	1															2444	0	D
2448	1	W		2448	1	W		0	W	1	1	1				2448	0	W	1	1															2448	0	D
2452	1	W		2452	1	W		0	W	1	1	1				2452	0	W	1	1															2452	0	D
2456	1	W		2456	1	W		0	W	1	1	1				2456	0	W	1	1															2456	0	D
2460	1	W		2460	1	W		0	W	1	1	1				2460	0	W	1	1															2460	0	D
2464	1	W		2464	1	W		0	W	1	1	1				2464	0	W	1	1															2464	0	D
2468	1	W		2468	1	W		0	W	1	1	1				2468	0	W	1	1															2468	0	D
2472	1	W		2472	1	W		0	W	1	1	1				2472	0	W	1	1															2472	0	D
2476	1	W		2476	1	W		0	W	1	1	1				2476	0	W	1	1															2476	0	D
2480	1	W		2480	1	W		0	W	1	1	1				2480	0	W	1	1															2480	0	D
2484	1	W		2484	1	W		0	W	1	1	1				2484	0	W	1	1															2484	0	D
2488	1	W		2488	1	W		0	W	1	1	1				2488	0	W	1	1															2488	0	D
2492	1	W		2492	1	W		0	W	1	1	1				2492	0	W	1	1															2492	0	D
2496	1	W		2496	1	W		0	W	1	1	1				2496	0	W	1	1															2496	0	D
2500	1	W		2500	1	W		0	W	1	1	1				2500	0	W	1	1															2500	0	D
2504	1	W		2504	1	W		0	W	1	1	1				2504	0	W	1	1															2504	0	D
2508	1	W		2508	1	W		0	W	1	1	1				2508	0	W	1	1															2508	0	D
2512	1	W		2512	1	W		0	W	1	1	1				2512	0	W	1	1															2512	0	D
2516	1	W		2516	1	W		0	W	1	1	1				2516	0	W	1	1															2516	0	D
2520	1	W		2520	1	W		0	W	1	1	1				2520	0	W	1	1															2520	0	D
2524	1	W		2524	1	W		0	W	1	1	1				2524	0	W	1	1															2524	0	D
2528	1	W		2528	1	W		0	W	1	1	1				2528	0	W	1	1															2528	0	D
2532	1	W		2532	1	W		0	W	1	1	1				2532	0	W	1	1															2532	0	D
2536	1	W		2536	1	W		0	W	1	1	1				2536	0	W	1	1															2536	0	D
2540	1	W		2540	1	W		0	W	1	1	1				2540	0	W	1	1															2540	0	D
2544	1	W		2544	1	W		0	W	1	1	1				2544	0	W	1	1															2544	0	D
2548	1	W		2548	1	W		0	W	1	1	1				2548	0	W	1	1															2548	0	D
2552	1	W		2552	1	W		0	W	1	1	1				2552	0	W	1	1															2552	0	D
2556	1	W		2556	1	W		0	W	1	1	1				2556	0	W	1	1															2556	0	D
2560	1	W		2560	1	W		0	W	1	1	1				2560	0	W	1	1															2560	0	D
2564	1	W		2564	1	W		0	W	1	1	1				2564	0	W	1	1															2564	0	D
2568	1	W		2568	1	W		0	W	1	1	1				2568	0	W	1	1															2568	0	D
2572	1	W		2572	1	W		0	W	1	1	1				2572	0	W	1	1															2572	0	D
2576	1	W		2576	1	W		0	W	1	1	1				2576	0	W	1	1															2576	0	D
2580	1	W		2580	1	W		0	W	1	1	1				2580	0	W	1	1															2580	0	D
2584	1	W		2584	1	W		0	W	1	1	1				2584	0	W	1	1															2584	0	D
2588	1	W		2588	1	W		0	W	1	1	1				2588	0	W	1	1															2588	0	D
2592	1	W		2592	1	W		0	W	1	1	1				2592	0	W	1	1															2592	0	D
2596	1	W		2596	1	W		0	W	1	1	1				2596	0	W	1	1															2596	0	D
2600	1	W		2600	1	W		0	W	1	1	1				2600	0	W	1	1															2600	0	D
2604	1	W		2604	1	W		0	W	1	1	1				2604	0	W	1	1															2604	0	D
2608	1	W		2608	1	W		0	W	1	1	1				2608	0	W	1	1															2608	0	D
2612	1	W		2612	1	W		0	W	1	1	1				2612	0	W	1	1															2612	0	D
2616	1	W		2616	1	W		0	W	1	1	1				2616	0	W	1	1															2616	0	D
2620	1	W		2620	1	W		0	W	1	1	1				2620	0	W	1	1															2620	0	D
2624	1	W		2624	1	W		0	W	1	1	1				2624	0	W	1	1															2624	0	D
2628	1	W		2628	1	W		0	W	1	1	1				2628	0	W	1	1															2628	0	D
2632	1	W		2632	1	W		0	W	1	1	1				2632	0	W	1	1															2632	0	D
2636	1	W		2636	1	W		0	W	1	1	1				2636	0	W	1	1															2636	0	D
2640	1	W		2640	1	W		0	W	1	1	1				2640	0	W	1	1															2640	0	D
2644	1	W		2644	1	W		0	W	1	1	1				2644	0	W	1	1															2644	0	D
2648	1	W		2648	1	W		0	W	1	1	1				2648	0	W	1	1															2648	0	D
2652	1	W		2652	1	W		0	W	1	1	1				2652	0	W	1	1															2652	0	D
2656	1	W		2656	1	W		0	W	1	1	1				2656	0	W	1	1															2656	0	D
2660	1	W		2660	1	W		0	W	1	1	1				2660	0	W	1	1															2660	0	D
2664	1	W		2664	1	W		0	W	1	1	1				2664	0	W	1	1															2664	0	D
2668	1	W		2668	1	W		0	W	1	1	1				2668	0	W	1	1															2668	0	D
2672	1	W		2672	1	W		0	W	1	1	1				2672	0	W	1	1															2672	0	D
2676	1	W		2676	1	W		0	W	1	1	1				2676	0	W	1	1															2676	0	D
2680	1	W		2680	1	W		0	W	1	1	1				2680	0	W	1	1															2680	0	D
2684	1	W		2684	1	W		0	W	1	1	1				2684	0	W	1	1															2684	0	D
2688	1	W		2688	1	W		0	W	1	1	1				2688	0	W	1	1															2688	0	D
2692	1	W		2692	1	W		0	W	1	1	1				2692	0	W	1	1															2692	0	D
2696	1	W		2696	1	W		0	W	1	1	1				2696	0	W	1	1															2696	0	D
2700	1	W		2700	1	W		0	W	1	1	1				2700	0	W	1	1															2700	0	D
2704	1	W		2704	1	W		0	W	1	1	1				2704	0	W	1	1															2704	0	D
2708	1	W		2708	1	W		0	W	1	1	1				2708	0	W	1	1															2708	0	D
2712	1	W		2712	1	W		0	W	1	1	1				2712	0	W	1	1															2712	0	D
2716	1	W		2716	1	W		0	W	1	1	1				2716	0	W	1	1															2716	0	D
2720	1	W		2720	1	W		0	W	1	1	1				2720	0	W	1	1															2720	0	D
2724	1	W		2724	1	W		0	W	1	1	1				2724	0	W	1	1															2724	0	D
2728	1	W		2728	1	W		0	W	1	1	1				2728	0	W	1	1															2728	0	D
2732	1	W		2732	1	W		0	W	1	1	1				2732	0	W	1	1															2732	0	D
2736	1	W		2736	1	W		0	W	1	1	1				2736	0	W	1	1															2736	0	D
2740	1	W		2740	1	W		0	W	1	1	1				2740	0	W	1	1															2740	0	D
2744	1	W		2744	1	W		0	W	1	1	1				2744	0	W	1	1															2744	0	D
2748	1	W		2748	1	W		0	W	1	1	1				2748	0	W	1	1															2748	0	D
2752	1	W		2752	1	W		0	W	1	1	1				2752	0	W	1	1															2752	0	D
2756	1	W		2756	1	W		0	W	1	1	1				2756	0	W	1	1															2756	0	D
2760	1	W		2760	1	W		0	W	1	1	1				2760	0	W	1	1															2760	0	D
2764	1	W		2764	1	W		0	W	1	1	1				2764	0	W	1	1															2764	0	D
2768	1	W		2768	1	W		0	W	1	1	1				2768	0	W	1	1															2768	0	D
2772	1	W		2772	1	W		0	W	1	1	1				2772	0	W	1	1															2772	0	D
2776	1	W		2776	1	W		0	W	1	1	1				2776	0	W	1	1															2776	0	D
2780	1	W		2780	1	W		0	W	1	1	1				2780	0	W	1	1															2780	0	D
2784	1	W		2784	1	W		0	W	1	1	1				2784	0	W	1	1															2784	0	D
2788	1	W		2788	1	W		0	W	1	1	1				2788	0	W	1	1															2788	0	D
2792	1	W		2792	1	W		0	W	1	1	1				2792	0	W	1	1															2792	0	D
2796	1	W		2796	1	W		0	W	1	1	1				2796	0	W	1	1															2796	0	D
2800	1	W		2800	1	W		0	W	1	1	1				2800	0	W	1	1															2800	0	D
2804	1	W		2804	1	W		0	W	1	1	1				2804	0	W	1	1															2804	0	D
2808	1	W		2808	1	W		0	W	1	1	1				2808	0	W	1	1															2808	0	D
2812	1	W		2812	1	W		0	W	1	1	1				2812	0	W	1	1															2812	0	D
2816	1	W		2816	1	W		0	W	1	1	1				2816	0	W	1	1															2816	0	D
2820	1	W		2820	1	W		0	W	1	1	1				2820	0	W	1	1															2820	0	D
2824	1	W		2824	1	W		0	W	1	1	1				2824	0	W	1	1															2824	0	D
2828	1	W		2828	1	W		0	W	1	1	1				2828	0	W	1	1															2828	0	D
2832	1	W		2832	1	W		0	W	1	1	1				2832	0	W	1	1															2832	0	D
2836	1	W		2836	1	W		0	W	1	1	1				2836	0	W	1	1															2836	0	D
2840	1	W		2840	1	W		0	W	1	1	1				2840	0	W	1	1															2840	0	D
2844	1	W		2844	1	W		0	W	1	1	1				2844	0	W	1	1															2844	0	D
2848	1	W		2848	1	W		0	W	1	1	1				2848	0	W	1	1															2848	0	D
2852	1	W		2852	1	W		0	W	1	1	1				2852	0	W	1	1															2852	0	D
2856	1	W		2856	1	W		0	W	1	1	1				2856	0	W	1	1															2856	0	D
2860	1	W		2860	1	W		0	W	1	1	1				2860	0	W	1	1															2860	0	D
2864	1	W		2864	1	W		0	W	1	1	1				2864	0	W	1	1															2864	0	D
2868	1	W		2868	1	W		0	W	1	1	1				2868	0	W	1	1															2868	0	D
2872	1	W		2872	1	W		0	W	1	1	1				2872	0	W	1	1															2872	0	D
2876	1	W		2876	1	W		0	W	1	1	1				2876	0	W	1	1															2876	0	D
2880	1	W		2880	1	W		0	W	1	1	1				2880	0	W	1	1															2880	0	D
2884	1	W		2884	1	W		0	W	1	1	1				2884	0	W	1	1															2884	0	D
2888	1	W		2888	1	W		0	W	1	1	1				2888	0	W	1	1															2888	0	D
2892	1	W		2892	1	W		0	W	1	1	1				2892	0	W	1	1															2892	0	D
2896	1	W		2896	1	W		0	W	1	1	1				2896	0	W	1	1															2896	0	D
2900	1	W		2900	1	W		0	W	1	1	1				2900	0	W	1	1															2900	0	D
2904	1	W		2904	1	W		0	W	1	1	1				2904	0	W	1	1															2904	0	D
2908	1	W		2908	1	W		0	W	1	1	1				2908	0	W	1	1															2908	0	D
2912	1	W		2912	1	W		0	W	1	1	1				2912	0	W	1	1															2912	0	D
2916	1	W		2916	1	W		0	W	1	1	1				2916	0	W	1	1															2916	0	D
2920	1	W		2920	1	W		0	W	1	1	1				2920	0	W	1	1															2920	0	D
2924	1	W		2924	1	W		0	W	1	1	1				2924	0	W	1	1															2924	0	D
2928	1	W		2928	1	W		0	W	1	1	1				2928	0	W	1	1															2928	0	D
2932	1	W		2932	1	W		0	W	1	1	1				2932	0	W	1	1															2932	0	D
2936	1	W		2936	1	W		0	W	1	1	1				2936	0	W	1	1															2936	0	D
2940	1	W		2940	1	W		0	W	1	1	1				2940	0	W	1	1															2940	0	D
2944	1	W		2944	1	W		0	W	1	1	1				2944	0	W	1	1															2944	0	D
2948	1	W		2948	1	W		0	W	1	1	1				2948	0	W	1	1															2948	0	D
2952	1	W		2952	1	W		0	W	1	1	1				2952	0	W	1	1															2952	0	D
2956	1	W		2956	1	W		0	W	1	1	1				2956	0	W	1	1															2956	0	D
2960	1	W		2960	1	W		0	W	1	1	1				2960	0	W	1	1															2960	0	D
2964	1	W		2964	1	W		0	W	1	1	1				2964	0	W	1	1															2964	0	D
2968	1	W		2968	1	W		0	W	1	1	1				2968	0	W	1	1															2968	0	D
2972	1	W		2972	1	W		0	W	1	1	1				2972	0	W	1	1															2972	0	D
2976	1	W		2976	1	W		0	W	1	1	1				2976	0	W	1	1															2976	0	D
2980	1	W		2980	1	W		0	W	1	1	1				2980	0	W	1	1															2980	0	D
2984	1	W		2984	1	W		0	W	1	1	1				2984	0	W	1	1															2984	0	D
2988	1	W		2988	1	W		0	W	1	1	1				2988	0	W	1	1															2988	0	D
2992	1	W		2992	1	W		0	W	1	1	1				2992	0	W	1	1															2992	0	D
2996	1	W		2996	1	W		0	W	1	1	1				2996	0	W	1	1															2996	0	D
3000	1	W		3000	1	W		0	W	1	1	1				3000	0	W	1	1															3000	0	D
3004	1	W		3004	1	W		0	W	1	1	1				3004	0	W	1	1															3004	0	D
3008	1	W		3008	1	W		0	W	1	1	1				3008	0	W	1	1															3008	0	D
3012	1	W		3012	1	W		0	W	1	1	1				3012	0	W	1	1															3012	0	D
3016	1	W		3016	1	W		0	W	1	1	1				3016	0	W	1	1															3016	0	D
3020	1	W		3020	1	W		0	W	1	1	1				3020	0	W	1	1															3020	0	D
3024	1	W		3024	1	W		0	W	1	1	1				3024	0	W	1	1															3024	0	D
3028	1	W		3028	1	W		0	W	1	1	1				3028	0	W	1	1															3028	0	D
3032	1	W		3032	1	W		0	W	1	1	1				3032	0	W	1	1															3032	0	D
3036	1	W		3036	1	W		0	W	1	1	1				3036	0	W	1	1															3036	0	D
3040	1	W		3040	1	W		0	W	1	1	1				3040	0	W	1	1															3040	0	D
3044	1	W		3044	1	W		0	W	1	1	1				3044	0	W	1	1															3044	0	D
3048	1	W		3048	1	W		0	W	1	1	1				3048	0	W	1	1															3048	0	D
3052	1	W		3052	1	W		0	W	1	1	1				3052	0	W	1	1															3052	0	D
3056	1	W		3056	1	W		0	W	1	1	1				3056	0	W	1	1															3056	0	D
3060	1	W		3060	1	W		0	W	1	1	1				3060	0	W	1	1															3060	0	D
3064	1	W		3064	1	W		0	W	1	1	1				3064	0	W	1	1															3064	0	D
3068	1	W		3068	1	W		0	W	1	1	1				3068	0	W	1	1															3068	0	D
3072	1	W		3072	1	W		0	W	1	1	1				3072	0	W	1	1															3072	0	D
3076	1	W		3076	1	W		0	W	1	1	1				3076	0	W	1	1															3076	0	D
3080	1	W		3080	1	W		0	W	1	1	1				3080	0	W	1	1															3080	0	D
3084	1	W		3084	1	W		0	W	1	1	1				3084	0	W	1	1															3084	0	D
3088	1	W		3088	1	W		0	W	1	1	1				3088	0	W	1	1															3088	0	D
3092	1	W		3092	1	W		0	W	1	1	1				3092	0	W	1	1															3092	0	D
3096	1	W		3096	1	W		0	W	1	1	1				3096	0	W	1	1															3096	0	D
3100	1	W		3100	1	W		0	W	1	1	1				3100	0	W	1	1															3100	0	D
3104	1	W		3104	1	W		0	W	1	1	1				3104	0	W	1	1															3104	0	D
3108	1	W		3108	1	W		0	W	1	1	1				3108	0	W	1	1															3108	0	D
3112	1	W		3112	1	W		0	W	1	1	1				3112	0	W	1	1															3112	0	D
3116	1	W		3116	1	W		0	W	1	1	1				3116	0	W	1	1															3116	0	D
3120	1	W		3120	1	W		0	W	1	1	1				3120	0	W	1	1															3120	0	D
3124	1	W		3124	1	W		0	W	1	1	1				3124	0	W	1	1															3124	0	D
3128	1	W		3128	1	W		0	W	1	1	1				3128	0	W	1	1															3128	0	D
3132	1	W		3132	1	W		0	W	1	1	1				3132	0	W	1	1															3132	0	D
3136	1	W		3136	1	W		0	W	1	1	1				3136	0	W	1	1															3136	0	D
3140	1	W		3140	1	W		0	W	1	1	1				3140	0	W	1	1															3140	0	D
3144	1	W		3144	1	W		0	W	1	1	1				3144	0	W	1	1															3144	0	D
3148	1	W		3148	1	W		0	W	1	1	1				3148	0	W	1	1															3148	0	D
3152	1	W		3152	1	W		0	W	1	1	1				3152	0	W	1	1															3152	0	D
3156	1	W		3156	1	W		0	W	1	1	1				3156	0	W	1	1															3156	0	D
3160	1	W		3160	1	W		0	W	1	1	1				3160	0	W	1	1															3160	0	D
3164	1	W		3164	1	W		0	W	1	1	1				3164	0	W	1	1															3164	0	D
3168	1	W		3168	1	W		0	W	1	1	1				3168	0	W	1	1															3168	0	D
3172	1	W		3172	1	W		0	W	1	1	1				3172	0	W	1	1															3172	0	D
3176	1	W		3176	1	W		0	W	1	1	1				3176	0	W	1	1															3176	0	D
3180	1	W		3180	1	W		0	W	1	1	1				3180	0	W	1	1															3180	0	D
3184	1	W		3184	1	W		0	W	1	1	1				3184	0	W	1	1															3184	0	D
3188	1	W		3188	1	W		0	W	1	1	1				3188	0	W	1	1															3188	0	D
3192	1	W		3192	1	W		0	W	1	1	1				3192	0	W	1	1															3192	0	D
3196	1	W		3196	1	W		0	W	1	1	1				3196	0	W	1	1															3196	0	D
3200	1	W		3200	1	W		0	W	1	1	1				3200	0	W	1	1															3200	0	D
3204	1	W		3204	1	W		0	W	1	1	1				3204	0	W	1	1															3204	0	D
3208	1	W		3208	1	W		0	W	1	1	1				3208	0	W	1	1															3208	0	D
3212	1	W		3212	1	W		0	W	1	1	1				3212	0	W	1	1															3212	0	D
3216	1	W		3216	1	W		0	W	1	1	1				3216	0	W	1	1															3216	0	D
3220	1	W		3220	1	W		0	W	1	1	1				3220	0	W	1	1															3220	0	D
3224	1	W		3224	1	W		0	W	1	1	1				3224	0	W	1	1															3224	0	D
3228	1	W		3228	1	W		0	W	1	1	1				3228	0	W	1	1															3228	0	D
3232	1	W		3232	1	W		0	W	1	1	1				3232	0	W	1	1															3232	0	D
3236	1	W		3236	1	W		0	W	1	1	1				3236	0	W	1	1															3236	0	D
3240	1	W		3240	1	W		0	W	1	1	1				3240	0	W	1	1															3240	0	D
3244	1	W		3244	1	W		0	W	1	1	1				3244	0	W	1	1															3244	0	D
3248	1	W		3248	1	W		0	W	1	1	1				3248	0	W	1	1															3248	0	D
3252	1	W		3252	1	W		0	W	1	1	1				3252	0	W	1	1															3252	0	D
3256	1	W		3256	1	W		0	W	1	1	1				3256	0	W	1	1															3256	0	D
3260	1	W		3260	1	W		0	W	1	1	1				3260	0	W	1	1															3260	0	D
3264	1	W		3264	1	W		0	W	1	1	1				3264	0	W	1	1															3264	0	D
3268	1	W		3268	1	W		0	W	1	1	1				3268	0	W	1	1															3268	0	D
3272	2	N		3272	2	N		1	N	1	1	1				3272	0	W	0	0															3272	0	D
3276	2	N		3276	2	N		1	N	1	1	1				3276	0	W	0	0															3276	0	D
3280	2	N		3280	2	N		1	N	1	1	1				3280	1	N	1	1															3280	0	D
3284	2	N		3284	2	N		1	N	1	1	1				3284	1	N	1	1															3284	0	D
3288	2	N		3288	2	N		1	N	1	1	1				3288	1	N	1	1															3288	0	D
3292	2	N		3292	2	N		1	N	1	1	1				3292	1	N	1	1															3292	0	D
3296	2	N		3296	2	N		1	N	1	1	1				3296	1	N	1	1															3296	0	D
3300	2	N		3300	2	N		1	N	1	1	1				3300	1	N	1	1															3300	0	D
3304	2	N		3304	2	N		1	N	1	1	1				3304	1	N	1	1															3304	0	D
3308	2	N		3308	2	N		1	N	1	1	1				3308	1	N	1	1															3308	0	D
3312	2	N		3312	2	N		1	N	1	1	1				3312	1	N	1	1															3312	0	D
3316	2	N		3316	2	N		1	N	1	1	1				3316	1	N	1	1															3316	0	D
3320	2	N		3320	2	N		1	N	1	1	1				3320	1	N	1	1															3320	0	D
3324	2	N		3324	2	N		1	N	1	1	1				3324	1	N	1	1															3324	0	D
3328	2	N		3328	2	N		1	N	1	1	1				3328	1	N	1	1															3328	0	D
3332	2	N		3332	2	N		1	N	1	1	1				3332	1	N	1	1															3332	0	D
3336	2	N		3336	2	N		1	N	1	1	1				3336	1	N	1	1															3336	0	D
3340	2	N		3340	2	N		1	N	1	1	1				3340	1	N	1	1															3340	0	D
3344	2	N		3344	1	W		1	N	1	0	0				3344	1	N	1	1															3344	0	D
3348	2	N		3348	2	N		1	N	1	1	1				3348	1	N	1	1															3348	0	D
3352	2	N		3352	2	N		1	N	1	1	1				3352	1	N	1	1															3352	0	D
3356	2	N		3356	2	N		1	N	1	1	1				3356	1	N	1	1															3356	0	D
3360	2	N		3360	2	N		1	N	1	1	1				3360	1	N	1	1															3360	0	D
3364	2	N		3364	2	N		1	N	1	1	1				3364	1	N	1	1															3364	0	D
3368	2	N		3368	2	N		1	N	1	1	1				3368	1	N	1	1															3368	0	D
3372	2	N		3372	2	N		1	N	1	1	1				3372	1	N	1	1															3372	0	D
3376	2	N		3376	2	N		1	N	1	1	1				3376	1	N	1	1															3376	0	D
3380	2	N		3380	2	N		1	N	1	1	1				3380	1	N	1	1															3380	0	D
3384	2	N		3384	2	N		1	N	1	1	1				3384	1	N	1	1															3384	0	D
3388	2	N		3388	2	N		1	N	1	1	1				3388	1	N	1	1															3388	0	D
3392	2	N		3392	2	N		1	N	1	1	1				3392	1	N	1	1															3392	0	D
3396	2	N		3396	2	N		1	N	1	1	1				3396	1	N	1	1															3396	0	D
3400	2	N		3400	2	N		1	N	1	1	1				3400	1	N	1	1															3400	0	D
3404	2	N		3404	2	N		1	N	1	1	1				3404	1	N	1	1															3404	0	D
3408	2	N		3408	2	N		1	N	1	1	1				3408	1	N	1	1															3408	0	D
3412	2	N		3412	2	N		1	N	1	1	1				3412	1	N	1	1															3412	0	D
3416	2	N		3416	2	N		1	N	1	1	1				3416	1	N	1	1															3416	0	D
3420	2	N		3420	2	N		1	N	1	1	1				3420	1	N	1	1															3420	0	D
3424	2	N		3424	2	N		1	N	1	1	1				3424	1	N	1	1															3424	0	D
3428	2	N		3428	2	N		1	N	1	1	1				3428	1	N	1	1															3428	0	D
3432	2	N		3432	2	N		1	N	1	1	1				3432	1	N	1	1															3432	0	D
3436	2	N		3436	2	N		1	N	1	1	1				3436	1	N	1	1															3436	0	D
3440	2	N		3440	2	N		1	N	1	1	1				3440	1	N	1	1															3440	0	D
3444	2	N		3444	2	N		1	N	1	1	1				3444	1	N	1	1															3444	0	D
3448	2	N		3448	2	N		1	N	1	1	1				3448	1	N	1	1															3448	0	D
3452	2	N		3452	2	N		1	N	1	1	1				3452	1	N	1	1															3452	0	D
3456	2	N		3456	2	N		1	N	1	1	1				3456	1	N	1	1															3456	0	D
3460	2	N		3460	2	N		1	N	1	1	1				3460	1	N	1	1															3460	0	D
3464	2	N		3464	2	N		1	N	1	1	1				3464	1	N	1	1															3464	0	D
3468	2	N		3468	2	N		1	N	1	1	1				3468	1	N	1	1															3468	0	D
3472	2	N		3472	2	N		1	N	1	1	1				3472	1	N	1	1															3472	0	D
3476	2	N		3476	2	N		1	N	1	1	1				3476	1	N	1	1															3476	0	D
3480	2	N		3480	1	W		1	N	1	0	0				3480	1	N	1	1															3480	0	D
3484	2	N		3484	1	W		1	N	1	0	0				3484	1	N	1	1															3484	0	D
3488	2	N		3488	1	W		1	N	1	0	0				3488	1	N	1	1															3488	0	D
3492	2	N		3492	1	W		0	W	0	1	0				3492	1	N	1	0															3492	1	W
3496	2	N		3496	1	W		0	W	0	1	0				3496	1	N	1	0															3496	1	W
3500	2	N		3500	2	N		1	N	1	1	1				3500	1	N	1	1															3500	0	D
3504	2	N		3504	2	N		1	N	1	1	1				3504	1	N	1	1															3504	0	D
3508	2	N		3508	2	N		1	N	1	1	1				3508	1	N	1	1															3508	0	D
3512	2	N		3512	2	N		1	N	1	1	1				3512	1	N	1	1															3512	0	D
3516	2	N		3516	2	N		1	N	1	1	1				3516	1	N	1	1															3516	0	D
3520	2	N		3520	2	N		1	N	1	1	1				3520	1	N	1	1															3520	0	D
3524	2	N		3524	2	N		1	N	1	1	1				3524	1	N	1	1															3524	0	D
3528	2	N		3528	2	N		1	N	1	1	1				3528	1	N	1	1															3528	0	D
3532	2	N		3532	2	N		1	N	1	1	1				3532	1	N	1	1															3532	0	D
3536	2	N		3536	2	N		1	N	1	1	1				3536	1	N	1	1															3536	0	D
3540	2	N		3540	2	N		1	N	1	1	1				3540	1	N	1	1															3540	0	D
3544	2	N		3544	2	N		1	N	1	1	1				3544	1	N	1	1															3544	0	D
3548	2	N		3548	2	N		1	N	1	1	1				3548	1	N	1	1															3548	0	D
3552	2	N		3552	2	N		1	N	1	1	1				3552	1	N	1	1															3552	0	D
3556	2	N		3556	2	N		1	N	1	1	1				3556	1	N	1	1															3556	0	D
3560	2	N		3560	2	N		1	N	1	1	1				3560	1	N	1	1															3560	0	D
3564	2	N		3564	2	N		1	N	1	1	1				3564	1	N	1	1															3564	0	D
3568	2	N		3568	2	N		1	N	1	1	1				3568	1	N	1	1															3568	0	D
3572	2	N		3572	2	N		1	N	1	1	1				3572	1	N	1	1															3572	0	D
3576	2	N		3576	2	N		1	N	1	1	1				3576	1	N	1	1															3576	0	D
3580	2	N		3580	2	N		1	N	1	1	1				3580	1	N	1	1															3580	0	D
3584	2	N		3584	2	N		1	N	1	1	1				3584	1	N	1	1															3584	0	D
3588	2	N		3588	2	N		1	N	1	1	1				3588	1	N	1	1															3588	0	D
3592	2	N		3592	2	N		1	N	1	1	1				3592	1	N	1	1															3592	0	D
3596	2	N		3596	2	N		1	N	1	1	1				3596	1	N	1	1															3596	0	D
3600	2	N		3600	2	N		1	N	1	1	1				3600	1	N	1	1															3600	0	D
3604	2	N		3604	2	N		1	N	1	1	1				3604	1	N	1	1															3604	0	D
3608	2	N		3608	2	N		1	N	1	1	1				3608	1	N	1	1															3608	0	D
3612	2	N		3612	2	N		1	N	1	1	1				3612	1	N	1	1															3612	0	D
3616	2	N		3616	2	N		1	N	1	1	1				3616	1	N	1	1															3616	0	D
3620	2	N		3620	2	N		1	N	1	1	1				3620	1	N	1	1															3620	0	D
3624	2	N		3624	2	N		1	N	1	1	1				3624	1	N	1	1															3624	0	D
3628	2	N		3628	2	N		1	N	1	1	1				3628	1	N	1	1															3628	0	D
3632	2	N		3632	2	N		1	N	1	1	1				3632	1	N	1	1															3632	0	D
3636	2	N		3636	2	N		1	N	1	1	1				3636	1	N	1	1															3636	0	D
3640	2	N		3640	2	N		1	N	1	1	1				3640	1	N	1	1															3640	0	D
3644	2	N		3644	2	N		1	N	1	1	1				3644	1	N	1	1															3644	0	D
3648	2	N		3648	2	N		1	N	1	1	1				3648	1	N	1	1															3648	0	D
3652	2	N		3652	2	N		1	N	1	1	1				3652	1	N	1	1															3652	0	D
3656	2	N		3656	2	N		1	N	1	1	1				3656	1	N	1	1															3656	0	D
3660	2	N		3660	2	N		1	N	1	1	1				3660	1	N	1	1															3660	0	D
3664	2	N		3664	2	N		1	N	1	1	1				3664	1	N	1	1															3664	0	D
3668	2	N		3668	2	N		1	N	1	1	1				3668	1	N	1	1															3668	0	D
3672	2	N		3672	2	N		1	N	1	1	1				3672	1	N	1	1															3672	0	D
3676	2	N		3676	2	N		1	N	1	1	1				3676	1	N	1	1															3676	0	D
3680	2	N		3680	2	N		1	N	1	1	1				3680	1	N	1	1															3680	0	D
3684	2	N		3684	2	N		1	N	1	1	1				3684	1	N	1	1															3684	0	D
3688	2	N		3688	2	N		1	N	1	1	1				3688	1	N	1	1															3688	0	D
3692	2	N		3692	2	N		1	N	1	1	1				3692	1	N	1	1															3692	0	D
3696	2	N		3696	2	N		1	N	1	1	1				3696	1	N	1	1															3696	0	D
3700	2	N		3700	2	N		1	N	1	1	1				3700	1	N	1	1															3700	0	D
3704	2	N		3704	2	N		1	N	1	1	1				3704	1	N	1	1															3704	0	D
3708	2	N		3708	2	N		1	N	1	1	1				3708	1	N	1	1															3708	0	D
3712	2	N		3712	2	N		1	N	1	1	1				3712	1	N	1	1															3712	0	D
3716	2	N		3716	2	N		1	N	1	1	1				3716	1	N	1	1															3716	0	D
3720	2	N		3720	2	N		1	N	1	1	1				3720	2	R	0	0															3720	0	D
3724	3	R		3724	3	R		1	N	0	0	1				3724	2	R	1	0															3724	2	N
3728	3	R		3728	3	R		2	R	1	1	1				3728	2	R	1	1															3728	0	D
3732	3	R		3732	3	R		2	R	1	1	1				3732	2	R	1	1															3732	0	D
3736	3	R		3736	3	R		2	R	1	1	1				3736	2	R	1	1															3736	0	D
3740	3	R		3740	3	R		2	R	1	1	1				3740	2	R	1	1															3740	0	D
3744	3	R		3744	3	R		2	R	1	1	1				3744	2	R	1	1															3744	0	D
3748	3	R		3748	3	R		2	R	1	1	1				3748	2	R	1	1															3748	0	D
3752	3	R		3752	3	R		2	R	1	1	1				3752	2	R	1	1															3752	0	D
3756	2	N		3756	1	W		1	N	1	0	0				3756	2	R	0	0															3756	0	D
3760	2	N		3760	2	N		1	N	1	1	1				3760	1	N	1	1															3760	0	D
3764	2	N		3764	2	N		1	N	1	1	1				3764	1	N	1	1															3764	0	D
3768	2	N		3768	2	N		1	N	1	1	1				3768	1	N	1	1															3768	0	D
3772	2	N		3772	2	N		1	N	1	1	1				3772	1	N	1	1															3772	0	D
3776	2	N		3776	2	N		1	N	1	1	1				3776	1	N	1	1															3776	0	D
3780	2	N		3780	2	N		1	N	1	1	1				3780	1	N	1	1															3780	0	D
3784	2	N		3784	2	N		1	N	1	1	1				3784	1	N	1	1															3784	0	D
3788	2	N		3788	2	N		1	N	1	1	1				3788	1	N	1	1															3788	0	D
3792	2	N		3792	2	N		1	N	1	1	1				3792	1	N	1	1															3792	0	D
3796	2	N		3796	2	N		1	N	1	1	1				3796	1	N	1	1															3796	0	D
3800	2	N		3800	2	N		1	N	1	1	1				3800	1	N	1	1															3800	0	D
3804	2	N		3804	2	N		1	N	1	1	1				3804	1	N	1	1															3804	0	D
3808	2	N		3808	2	N		1	N	1	1	1				3808	1	N	1	1															3808	0	D
3812	2	N		3812	2	N		1	N	1	1	1				3812	1	N	1	1															3812	0	D
3816	2	N		3816	2	N		1	N	1	1	1				3816	1	N	1	1															3816	0	D
3820	2	N		3820	2	N		1	N	1	1	1				3820	1	N	1	1															3820	0	D
3824	2	N		3824	2	N		1	N	1	1	1				3824	1	N	1	1															3824	0	D
3828	2	N		3828	2	N		1	N	1	1	1				3828	1	N	1	1															3828	0	D
3832	2	N		3832	2	N		1	N	1	1	1				3832	1	N	1	1															3832	0	D
3836	2	N		3836	2	N		1	N	1	1	1				3836	1	N	1	1															3836	0	D
3840	2	N		3840	2	N		1	N	1	1	1				3840	1	N	1	1															3840	0	D
3844	2	N		3844	2	N		1	N	1	1	1				3844	1	N	1	1															3844	0	D
3848	2	N		3848	2	N		1	N	1	1	1				3848	1	N	1	1															3848	0	D
3852	2	N		3852	2	N		1	N	1	1	1				3852	1	N	1	1															3852	0	D
3856	2	N		3856	2	N		1	N	1	1	1				3856	1	N	1	1															3856	0	D
3860	2	N		3860	2	N		1	N	1	1	1				3860	1	N	1	1															3860	0	D
3864	2	N		3864	2	N		1	N	1	1	1				3864	1	N	1	1															3864	0	D
3868	2	N		3868	2	N		1	N	1	1	1				3868	1	N	1	1															3868	0	D
3872	2	N		3872	2	N		1	N	1	1	1				3872	1	N	1	1															3872	0	D
3876	2	N		3876	2	N		1	N	1	1	1				3876	1	N	1	1															3876	0	D
3880	2	N		3880	2	N		1	N	1	1	1				3880	1	N	1	1															3880	0	D
3884	2	N		3884	2	N		1	N	1	1	1				3884	1	N	1	1															3884	0	D
3888	2	N		3888	2	N		1	N	1	1	1				3888	1	N	1	1															3888	0	D
3892	2	N		3892	2	N		1	N	1	1	1				3892	1	N	1	1															3892	0	D
3896	2	N		3896	2	N		1	N	1	1	1				3896	1	N	1	1															3896	0	D
3900	2	N		3900	2	N		1	N	1	1	1				3900	1	N	1	1															3900	0	D
3904	2	N		3904	2	N		1	N	1	1	1				3904	1	N	1	1															3904	0	D
3908	2	N		3908	2	N		1	N	1	1	1				3908	1	N	1	1															3908	0	D
3912	2	N		3912	2	N		1	N	1	1	1				3912	1	N	1	1															3912	0	D
3916	2	N		3916	2	N		1	N	1	1	1				3916	1	N	1	1															3916	0	D
3920	2	N		3920	2	N		1	N	1	1	1				3920	2	R	0	0															3920	0	D
3924	2	N		3924	3	R		2	R	0	1	0				3924	2	R	0	1															3924	3	R
3928	3	R		3928	3	R		2	R	1	1	1				3928	2	R	1	1															3928	0	D
3932	3	R		3932	3	R		2	R	1	1	1				3932	2	R	1	1															3932	0	D
3936	3	R		3936	3	R		2	R	1	1	1				3936	2	R	1	1															3936	0	D
3940	3	R		3940	3	R		2	R	1	1	1				3940	2	R	1	1															3940	0	D
3944	3	R		3944	3	R		2	R	1	1	1				3944	2	R	1	1															3944	0	D
3948	3	R		3948	3	R		2	R	1	1	1				3948	2	R	1	1															3948	0	D
3952	3	R		3952	3	R		2	R	1	1	1				3952	2	R	1	1															3952	0	D
3956	3	R		3956	3	R		2	R	1	1	1				3956	2	R	1	1															3956	0	D
3960	3	R		3960	3	R		2	R	1	1	1				3960	2	R	1	1															3960	0	D
3964	3	R		3964	3	R		2	R	1	1	1				3964	2	R	1	1															3964	0	D
3968	3	R		3968	3	R		2	R	1	1	1				3968	2	R	1	1															3968	0	D
3972	3	R		3972	3	R		2	R	1	1	1				3972	2	R	1	1															3972	0	D
3976	3	R		3976	3	R		2	R	1	1	1				3976	2	R	1	1															3976	0	D
3980	3	R		3980	3	R		2	R	1	1	1				3980	1	N	0	0															3980	0	D
3984	2	N		3984	1	W		2	R	0	0	0				3984	1	N	1	0															3984	3	R
3988	2	N		3988	1	W		0	W	0	1	0				3988	1	N	1	0															3988	1	W
3992	2	N		3992	2	N		1	N	1	1	1				3992	1	N	1	1															3992	0	D
3996	2	N		3996	2	N		1	N	1	1	1				3996	1	N	1	1															3996	0	D
4000	2	N		4000	2	N		1	N	1	1	1				4000	1	N	1	1															4000	0	D
4004	2	N		4004	2	N		1	N	1	1	1				4004	1	N	1	1															4004	0	D
4008	2	N		4008	2	N		1	N	1	1	1				4008	1	N	1	1															4008	0	D
4012	2	N		4012	2	N		1	N	1	1	1				4012	1	N	1	1															4012	0	D
4016	2	N		4016	2	N		1	N	1	1	1				4016	1	N	1	1															4016	0	D
4020	2	N		4020	2	N		1	N	1	1	1				4020	1	N	1	1															4020	0	D
4024	2	N		4024	2	N		1	N	1	1	1				4024	1	N	1	1															4024	0	D
4028	2	N		4028	2	N		1	N	1	1	1				4028	1	N	1	1															4028	0	D
4032	2	N		4032	2	N		1	N	1	1	1				4032	1	N	1	1															4032	0	D
4036	2	N		4036	2	N		1	N	1	1	1				4036	1	N	1	1															4036	0	D
4040	2	N		4040	1	W		1	N	1	0	0				4040	1	N	1	1															4040	0	D
4044	2	N		4044	2	N		1	N	1	1	1				4044	1	N	1	1															4044	0	D
4048	2	N		4048	3	R		0	W	0	0	0				4048	1	N	1	0															4048	1	W
4052	1	W		4052	1	W		0	W	1	1	1				4052	1	N	0	0															4052	0	D
4056	1	W		4056	1	W		0	W	1	1	1				4056	1	N	0	0															4056	0	D
4060	2	N		4060	2	N		1	N	1	1	1				4060	1	N	1	1															4060	0	D
4064	2	N		4064	2	N		1	N	1	1	1				4064	1	N	1	1															4064	0	D
4068	2	N		4068	2	N		1	N	1	1	1				4068	1	N	1	1															4068	0	D
4072	2	N		4072	2	N		1	N	1	1	1				4072	1	N	1	1															4072	0	D
4076	2	N		4076	2	N		1	N	1	1	1				4076	1	N	1	1															4076	0	D
4080	2	N		4080	2	N		1	N	1	1	1				4080	1	N	1	1															4080	0	D
4084	2	N		4084	2	N		1	N	1	1	1				4084	1	N	1	1															4084	0	D
4088	2	N		4088	2	N		1	N	1	1	1				4088	1	N	1	1															4088	0	D
4092	2	N		4092	2	N		1	N	1	1	1				4092	1	N	1	1															4092	0	D
4096	2	N		4096	2	N		1	N	1	1	1				4096	1	N	1	1															4096	0	D
4100	2	N		4100	2	N		1	N	1	1	1				4100	1	N	1	1															4100	0	D
4104	2	N		4104	2	N		1	N	1	1	1				4104	1	N	1	1															4104	0	D
4108	2	N		4108	2	N		1	N	1	1	1				4108	1	N	1	1															4108	0	D
4112	2	N		4112	2	N		1	N	1	1	1				4112	1	N	1	1															4112	0	D
4116	2	N		4116	2	N		1	N	1	1	1				4116	1	N	1	1															4116	0	D
4120	2	N		4120	2	N		1	N	1	1	1				4120	1	N	1	1															4120	0	D
4124	2	N		4124	2	N		1	N	1	1	1				4124	1	N	1	1															4124	0	D
4128	2	N		4128	2	N		1	N	1	1	1				4128	1	N	1	1															4128	0	D
4132	2	N		4132	2	N		1	N	1	1	1				4132	1	N	1	1															4132	0	D
4136	2	N		4136	2	N		1	N	1	1	1				4136	1	N	1	1															4136	0	D
4140	2	N		4140	2	N		1	N	1	1	1				4140	1	N	1	1															4140	0	D
4144	2	N		4144	2	N		1	N	1	1	1				4144	1	N	1	1															4144	0	D
4148	2	N		4148	2	N		1	N	1	1	1				4148	1	N	1	1															4148	0	D
4152	2	N		4152	2	N		1	N	1	1	1				4152	1	N	1	1															4152	0	D
4156	2	N		4156	2	N		1	N	1	1	1				4156	1	N	1	1															4156	0	D
4160	2	N		4160	2	N		1	N	1	1	1				4160	1	N	1	1															4160	0	D
4164	2	N		4164	2	N		1	N	1	1	1				4164	1	N	1	1															4164	0	D
4168	2	N		4168	2	N		1	N	1	1	1				4168	1	N	1	1															4168	0	D
4172	2	N		4172	2	N		1	N	1	1	1				4172	1	N	1	1															4172	0	D
4176	2	N		4176	2	N		1	N	1	1	1				4176	1	N	1	1															4176	0	D
4180	2	N		4180	2	N		1	N	1	1	1				4180	1	N	1	1															4180	0	D
4184	2	N		4184	2	N		1	N	1	1	1				4184	1	N	1	1															4184	0	D
4188	2	N		4188	2	N		1	N	1	1	1				4188	1	N	1	1															4188	0	D
4192	2	N		4192	2	N		1	N	1	1	1				4192	1	N	1	1															4192	0	D
4196	2	N		4196	2	N		1	N	1	1	1				4196	1	N	1	1															4196	0	D
4200	2	N		4200	2	N		1	N	1	1	1				4200	1	N	1	1															4200	0	D
4204	2	N		4204	2	N		1	N	1	1	1				4204	1	N	1	1															4204	0	D
4208	2	N		4208	2	N		1	N	1	1	1				4208	1	N	1	1															4208	0	D
4212	2	N		4212	2	N		1	N	1	1	1				4212	1	N	1	1															4212	0	D
4216	2	N		4216	2	N		1	N	1	1	1				4216	1	N	1	1															4216	0	D
4220	2	N		4220	2	N		1	N	1	1	1				4220	1	N	1	1															4220	0	D
4224	2	N		4224	2	N		1	N	1	1	1				4224	1	N	1	1															4224	0	D
4228	2	N		4228	2	N		1	N	1	1	1				4228	1	N	1	1															4228	0	D
4232	2	N		4232	2	N		1	N	1	1	1				4232	1	N	1	1															4232	0	D
4236	3	R		4236	3	R		1	N	0	0	1				4236	1	N	0	1															4236	2	N
4240	3	R		4240	3	R		1	N	0	0	1				4240	2	R	1	0															4240	2	N
4244	3	R		4244	3	R		1	N	0	0	1				4244	2	R	1	0															4244	2	N
4248	3	R		4248	3	R		1	N	0	0	1				4248	2	R	1	0															4248	2	N
4252	3	R		4252	3	R		2	R	1	1	1				4252	2	R	1	1															4252	0	D
4256	3	R		4256	3	R		2	R	1	1	1				4256	2	R	1	1															4256	0	D
4260	3	R		4260	3	R		2	R	1	1	1				4260	2	R	1	1															4260	0	D
4264	3	R		4264	3	R		2	R	1	1	1				4264	2	R	1	1															4264	0	D
4268	3	R		4268	3	R		2	R	1	1	1				4268	2	R	1	1															4268	0	D
4272	3	R		4272	3	R		2	R	1	1	1				4272	2	R	1	1															4272	0	D
4276	3	R		4276	3	R		2	R	1	1	1				4276	2	R	1	1															4276	0	D
4280	3	R		4280	3	R		2	R	1	1	1				4280	2	R	1	1															4280	0	D
4284	3	R		4284	3	R		2	R	1	1	1				4284	2	R	1	1															4284	0	D
4288	3	R		4288	3	R		2	R	1	1	1				4288	2	R	1	1															4288	0	D
4292	3	R		4292	3	R		2	R	1	1	1				4292	2	R	1	1															4292	0	D
4296	3	R		4296	3	R		2	R	1	1	1				4296	2	R	1	1															4296	0	D
4300	3	R		4300	3	R		2	R	1	1	1				4300	2	R	1	1															4300	0	D
4304	3	R		4304	3	R		2	R	1	1	1				4304	2	R	1	1															4304	0	D
4308	3	R		4308	3	R		2	R	1	1	1				4308	2	R	1	1															4308	0	D
4312	3	R		4312	3	R		2	R	1	1	1				4312	2	R	1	1															4312	0	D
4316	3	R		4316	3	R		2	R	1	1	1				4316	2	R	1	1															4316	0	D
4320	3	R		4320	3	R		2	R	1	1	1				4320	2	R	1	1															4320	0	D
4324	3	R		4324	3	R		2	R	1	1	1				4324	2	R	1	1															4324	0	D
4328	3	R		4328	3	R		2	R	1	1	1				4328	2	R	1	1															4328	0	D
4332	3	R		4332	3	R		2	R	1	1	1				4332	2	R	1	1															4332	0	D
4336	3	R		4336	3	R		2	R	1	1	1				4336	2	R	1	1															4336	0	D
4340	3	R		4340	3	R		2	R	1	1	1				4340	0	W	0	0															4340	0	D
4344	3	R		4344	3	R		2	R	1	1	1				4344	0	W	0	0															4344	0	D
4348	1	W		4348	1	W		0	W	1	1	1				4348	0	W	1	1															4348	0	D
4352	1	W		4352	1	W		1	N	0	0	1				4352	0	W	1	0															4352	2	N
4356	1	W		4356	1	W		0	W	1	1	1				4356	0	W	1	1															4356	0	D
4360	1	W		4360	1	W		1	N	0	0	1				4360	1	N	0	1															4360	2	N
4364	1	W		4364	1	W		1	N	0	0	1				4364	1	N	0	1															4364	2	N
4368	1	W		4368	1	W		1	N	0	0	1				4368	1	N	0	1															4368	2	N
4372	2	N		4372	2	N		1	N	1	1	1				4372	1	N	1	1															4372	0	D
4376	2	N		4376	2	N		1	N	1	1	1				4376	1	N	1	1															4376	0	D
4380	2	N		4380	2	N		1	N	1	1	1				4380	1	N	1	1															4380	0	D
4384	2	N		4384	2	N		1	N	1	1	1				4384	1	N	1	1															4384	0	D
4388	2	N		4388	2	N		1	N	1	1	1				4388	1	N	1	1															4388	0	D
4392	2	N		4392	2	N		1	N	1	1	1				4392	1	N	1	1															4392	0	D
4396	2	N		4396	2	N		1	N	1	1	1				4396	1	N	1	1															4396	0	D
4400	2	N		4400	2	N		1	N	1	1	1				4400	1	N	1	1															4400	0	D
4404	2	N		4404	2	N		1	N	1	1	1				4404	1	N	1	1															4404	0	D
4408	2	N		4408	2	N		1	N	1	1	1				4408	1	N	1	1															4408	0	D
4412	2	N		4412	2	N		1	N	1	1	1				4412	1	N	1	1															4412	0	D
4416	2	N		4416	2	N		1	N	1	1	1				4416	1	N	1	1															4416	0	D
4420	2	N		4420	2	N		1	N	1	1	1				4420	1	N	1	1															4420	0	D
4424	2	N		4424	2	N		1	N	1	1	1				4424	1	N	1	1															4424	0	D
4428	2	N		4428	2	N		1	N	1	1	1				4428	1	N	1	1															4428	0	D
4432	2	N		4432	2	N		1	N	1	1	1				4432	1	N	1	1															4432	0	D
4436	2	N		4436	2	N		1	N	1	1	1				4436	1	N	1	1															4436	0	D
4440	2	N		4440	2	N		1	N	1	1	1				4440	1	N	1	1															4440	0	D
4444	2	N		4444	2	N		1	N	1	1	1				4444	1	N	1	1															4444	0	D
4448	2	N		4448	2	N		1	N	1	1	1				4448	1	N	1	1															4448	0	D
4452	2	N		4452	2	N		1	N	1	1	1				4452	1	N	1	1															4452	0	D
4456	2	N		4456	2	N		1	N	1	1	1				4456	1	N	1	1															4456	0	D
4460	2	N		4460	2	N		1	N	1	1	1				4460	1	N	1	1															4460	0	D
4464	2	N		4464	2	N		1	N	1	1	1				4464	1	N	1	1															4464	0	D
4468	2	N		4468	2	N		1	N	1	1	1				4468	1	N	1	1															4468	0	D
4472	2	N		4472	2	N		1	N	1	1	1				4472	1	N	1	1															4472	0	D
4476	2	N		4476	2	N		1	N	1	1	1				4476	1	N	1	1															4476	0	D
4480	2	N		4480	2	N		1	N	1	1	1				4480	1	N	1	1															4480	0	D
4484	2	N		4484	2	N		1	N	1	1	1				4484	1	N	1	1															4484	0	D
4488	2	N		4488	2	N		1	N	1	1	1				4488	1	N	1	1															4488	0	D
4492	2	N		4492	2	N		1	N	1	1	1				4492	1	N	1	1															4492	0	D
4496	1	W		4496	2	N		1	N	0	1	0				4496	1	N	0	1															4496	2	N
4500	1	W		4500	2	N		1	N	0	1	0				4500	1	N	0	1															4500	2	N
4504	2	N		4504	2	N		1	N	1	1	1				4504	1	N	1	1															4504	0	D
4508	2	N		4508	2	N		1	N	1	1	1				4508	1	N	1	1															4508	0	D
4512	2	N		4512	2	N		1	N	1	1	1				4512	1	N	1	1															4512	0	D
4516	2	N		4516	2	N		1	N	1	1	1				4516	1	N	1	1															4516	0	D
4520	2	N		4520	2	N		1	N	1	1	1				4520	1	N	1	1															4520	0	D
4524	2	N		4524	2	N		1	N	1	1	1				4524	1	N	1	1															4524	0	D
4528	2	N		4528	2	N		1	N	1	1	1				4528	1	N	1	1															4528	0	D
4532	2	N		4532	2	N		1	N	1	1	1				4532	1	N	1	1															4532	0	D
4536	2	N		4536	2	N		1	N	1	1	1				4536	1	N	1	1															4536	0	D
4540	2	N		4540	2	N		1	N	1	1	1				4540	1	N	1	1															4540	0	D
4544	2	N		4544	2	N		1	N	1	1	1				4544	1	N	1	1															4544	0	D
4548	2	N		4548	2	N		1	N	1	1	1				4548	1	N	1	1															4548	0	D
4552	2	N		4552	2	N		1	N	1	1	1				4552	1	N	1	1															4552	0	D
4556	2	N		4556	2	N		1	N	1	1	1				4556	1	N	1	1															4556	0	D
4560	2	N		4560	2	N		1	N	1	1	1				4560	1	N	1	1															4560	0	D
4564	2	N		4564	2	N		1	N	1	1	1				4564	1	N	1	1															4564	0	D
4568	2	N		4568	2	N		1	N	1	1	1				4568	1	N	1	1															4568	0	D
4572	2	N		4572	2	N		1	N	1	1	1				4572	1	N	1	1															4572	0	D
4576	2	N		4576	2	N		1	N	1	1	1				4576	1	N	1	1															4576	0	D
4580	2	N		4580	2	N		1	N	1	1	1				4580	1	N	1	1															4580	0	D
4584	2	N		4584	2	N		1	N	1	1	1				4584	1	N	1	1															4584	0	D
4588	2	N		4588	2	N		1	N	1	1	1				4588	1	N	1	1															4588	0	D
4592	2	N		4592	2	N		1	N	1	1	1				4592	1	N	1	1															4592	0	D
4596	2	N		4596	2	N		1	N	1	1	1				4596	1	N	1	1															4596	0	D
4600	1	W		4600	2	N		1	N	0	1	0				4600	1	N	0	1															4600	2	N
4604	1	W		4604	1	W		1	N	0	0	1				4604	1	N	0	1															4604	2	N
4608	2	N		4608	2	N		1	N	1	1	1				4608	1	N	1	1															4608	0	D
4612	2	N		4612	2	N		1	N	1	1	1				4612	1	N	1	1															4612	0	D
4616	2	N		4616	2	N		1	N	1	1	1				4616	1	N	1	1															4616	0	D
4620	2	N		4620	2	N		1	N	1	1	1				4620	1	N	1	1															4620	0	D
4624	2	N		4624	2	N		1	N	1	1	1				4624	1	N	1	1															4624	0	D
4628	2	N		4628	2	N		1	N	1	1	1				4628	1	N	1	1															4628	0	D
4632	2	N		4632	2	N		1	N	1	1	1				4632	1	N	1	1															4632	0	D
4636	2	N		4636	2	N		1	N	1	1	1				4636	1	N	1	1															4636	0	D
4640	2	N		4640	2	N		1	N	1	1	1				4640	1	N	1	1															4640	0	D
4644	2	N		4644	2	N		1	N	1	1	1				4644	1	N	1	1															4644	0	D
4648	2	N		4648	2	N		1	N	1	1	1				4648	1	N	1	1															4648	0	D
4652	2	N		4652	2	N		1	N	1	1	1				4652	1	N	1	1															4652	0	D
4656	2	N		4656	2	N		1	N	1	1	1				4656	1	N	1	1															4656	0	D
4660	2	N		4660	2	N		1	N	1	1	1				4660	1	N	1	1															4660	0	D
4664	2	N		4664	2	N		1	N	1	1	1				4664	1	N	1	1															4664	0	D
4668	2	N		4668	2	N		1	N	1	1	1				4668	1	N	1	1															4668	0	D
4672	2	N		4672	2	N		1	N	1	1	1				4672	1	N	1	1															4672	0	D
4676	2	N		4676	2	N		1	N	1	1	1				4676	1	N	1	1															4676	0	D
4680	1	W		4680	2	N		1	N	0	1	0				4680	0	W	1	0															4680	2	N
4684	1	W		4684	1	W		1	N	0	0	1				4684	0	W	1	0															4684	2	N
4688	1	W		4688	1	W		0	W	1	1	1				4688	0	W	1	1															4688	0	D
4692	1	W		4692	1	W		0	W	1	1	1				4692	0	W	1	1															4692	0	D
4696	1	W		4696	1	W		0	W	1	1	1				4696	0	W	1	1															4696	0	D
4700	2	N		4700	2	N		1	N	1	1	1				4700	1	N	1	1															4700	0	D
4704	2	N		4704	2	N		1	N	1	1	1				4704	1	N	1	1															4704	0	D
4708	2	N		4708	2	N		1	N	1	1	1				4708	1	N	1	1															4708	0	D
4712	2	N		4712	2	N		1	N	1	1	1				4712	1	N	1	1															4712	0	D
4716	2	N		4716	2	N		1	N	1	1	1				4716	1	N	1	1															4716	0	D
4720	2	N		4720	2	N		1	N	1	1	1				4720	1	N	1	1															4720	0	D
4724	2	N		4724	2	N		1	N	1	1	1				4724	1	N	1	1															4724	0	D
4728	2	N		4728	2	N		1	N	1	1	1				4728	1	N	1	1															4728	0	D
4732	2	N		4732	2	N		1	N	1	1	1				4732	1	N	1	1															4732	0	D
4736	2	N		4736	2	N		1	N	1	1	1				4736	1	N	1	1															4736	0	D
4740	2	N		4740	2	N		1	N	1	1	1				4740	1	N	1	1															4740	0	D
4744	2	N		4744	2	N		1	N	1	1	1				4744	1	N	1	1															4744	0	D
4748	2	N		4748	2	N		1	N	1	1	1				4748	1	N	1	1															4748	0	D
4752	2	N		4752	2	N		1	N	1	1	1				4752	1	N	1	1															4752	0	D
4756	2	N		4756	2	N		1	N	1	1	1				4756	1	N	1	1															4756	0	D
4760	2	N		4760	2	N		1	N	1	1	1				4760	1	N	1	1															4760	0	D
4764	2	N		4764	2	N		1	N	1	1	1				4764	1	N	1	1															4764	0	D
4768	2	N		4768	2	N		1	N	1	1	1				4768	1	N	1	1															4768	0	D
4772	2	N		4772	2	N		1	N	1	1	1				4772	1	N	1	1															4772	0	D
4776	2	N		4776	2	N		1	N	1	1	1				4776	1	N	1	1															4776	0	D
4780	2	N		4780	2	N		1	N	1	1	1				4780	1	N	1	1															4780	0	D
4784	2	N		4784	2	N		1	N	1	1	1				4784	1	N	1	1															4784	0	D
4788	2	N		4788	2	N		1	N	1	1	1				4788	1	N	1	1															4788	0	D
4792	2	N		4792	2	N		1	N	1	1	1				4792	1	N	1	1															4792	0	D
4796	2	N		4796	2	N		1	N	1	1	1				4796	1	N	1	1															4796	0	D
4800	2	N		4800	2	N		1	N	1	1	1				4800	1	N	1	1															4800	0	D
4804	2	N		4804	2	N		1	N	1	1	1				4804	1	N	1	1															4804	0	D
4808	3	R		4808	3	R		2	R	1	1	1				4808	1	N	0	0															4808	0	D
4812	3	R		4812	3	R		2	R	1	1	1				4812	1	N	0	0															4812	0	D
4816	2	N		4816	2	N		1	N	1	1	1				4816	1	N	1	1															4816	0	D
4820	2	N		4820	2	N		1	N	1	1	1				4820	1	N	1	1															4820	0	D
4824	2	N		4824	2	N		1	N	1	1	1				4824	1	N	1	1															4824	0	D
4828	2	N		4828	2	N		1	N	1	1	1				4828	1	N	1	1															4828	0	D
4832	2	N		4832	2	N		1	N	1	1	1				4832	1	N	1	1															4832	0	D
4836	2	N		4836	2	N		1	N	1	1	1				4836	1	N	1	1															4836	0	D
4840	2	N		4840	2	N		1	N	1	1	1				4840	1	N	1	1															4840	0	D
4844	2	N		4844	2	N		1	N	1	1	1				4844	1	N	1	1															4844	0	D
4848	2	N		4848	2	N		1	N	1	1	1				4848	1	N	1	1															4848	0	D
4852	2	N		4852	2	N		1	N	1	1	1				4852	1	N	1	1															4852	0	D
4856	2	N		4856	2	N		1	N	1	1	1				4856	1	N	1	1															4856	0	D
4860	2	N		4860	2	N		1	N	1	1	1				4860	0	W	0	0															4860	0	D
4864	1	W		4864	1	W		0	W	1	1	1				4864	0	W	1	1															4864	0	D
4868	1	W		4868	1	W		0	W	1	1	1				4868	0	W	1	1															4868	0	D
4872	1	W		4872	1	W		0	W	1	1	1				4872	0	W	1	1															4872	0	D
4876	1	W		4876	1	W		0	W	1	1	1				4876	0	W	1	1															4876	0	D
4880	1	W		4880	1	W		0	W	1	1	1				4880	0	W	1	1															4880	0	D
4884	1	W		4884	1	W		0	W	1	1	1				4884	0	W	1	1															4884	0	D
4888	1	W		4888	1	W		0	W	1	1	1				4888	0	W	1	1															4888	0	D
4892	1	W		4892	1	W		0	W	1	1	1				4892	0	W	1	1															4892	0	D
4896	1	W		4896	1	W		0	W	1	1	1				4896	0	W	1	1															4896	0	D
4900	1	W		4900	1	W		0	W	1	1	1				4900	0	W	1	1															4900	0	D
4904	1	W		4904	1	W		0	W	1	1	1				4904	0	W	1	1															4904	0	D
4908	1	W		4908	1	W		0	W	1	1	1				4908	0	W	1	1															4908	0	D
4912	1	W		4912	1	W		0	W	1	1	1				4912	0	W	1	1															4912	0	D
4916	1	W		4916	1	W		0	W	1	1	1				4916	0	W	1	1															4916	0	D
4920	1	W		4920	1	W		0	W	1	1	1				4920	0	W	1	1															4920	0	D
4924	1	W		4924	1	W		0	W	1	1	1				4924	0	W	1	1															4924	0	D
4928	1	W		4928	1	W		0	W	1	1	1				4928	0	W	1	1															4928	0	D
4932	1	W		4932	1	W		0	W	1	1	1				4932	0	W	1	1															4932	0	D
4936	1	W		4936	1	W		0	W	1	1	1				4936	0	W	1	1															4936	0	D
4940	1	W		4940	1	W		0	W	1	1	1				4940	0	W	1	1															4940	0	D
4944	1	W		4944	1	W		0	W	1	1	1				4944	0	W	1	1															4944	0	D
4948	1	W		4948	1	W		0	W	1	1	1				4948	0	W	1	1															4948	0	D
4952	1	W		4952	1	W		0	W	1	1	1				4952	0	W	1	1															4952	0	D
4956	1	W		4956	1	W		0	W	1	1	1				4956	0	W	1	1															4956	0	D
4960	1	W		4960	1	W		0	W	1	1	1				4960	0	W	1	1															4960	0	D
4964	1	W		4964	1	W		0	W	1	1	1				4964	0	W	1	1															4964	0	D
4968	1	W		4968	1	W		0	W	1	1	1				4968	0	W	1	1															4968	0	D
4972	1	W		4972	1	W		0	W	1	1	1				4972	0	W	1	1															4972	0	D
4976	1	W		4976	1	W		1	N	0	0	1				4976	0	W	1	0															4976	2	N
4980	1	W		4980	1	W		1	N	0	0	1				4980	1	N	0	1															4980	2	N
4984	2	N		4984	2	N		1	N	1	1	1				4984	1	N	1	1															4984	0	D
4988	2	N		4988	2	N		1	N	1	1	1				4988	1	N	1	1															4988	0	D
4992	2	N		4992	2	N		1	N	1	1	1				4992	1	N	1	1															4992	0	D
4996	2	N		4996	2	N		1	N	1	1	1				4996	1	N	1	1															4996	0	D
5000	2	N		5000	2	N		1	N	1	1	1				5000	1	N	1	1															5000	0	D
5004	2	N		5004	2	N		1	N	1	1	1				5004	1	N	1	1															5004	0	D
5008	2	N		5008	2	N		1	N	1	1	1				5008	1	N	1	1															5008	0	D
5012	2	N		5012	2	N		1	N	1	1	1				5012	1	N	1	1															5012	0	D
5016	2	N		5016	2	N		1	N	1	1	1				5016	1	N	1	1															5016	0	D
5020	2	N		5020	2	N		1	N	1	1	1				5020	1	N	1	1															5020	0	D
5024	2	N		5024	2	N		1	N	1	1	1				5024	1	N	1	1															5024	0	D
5028	2	N		5028	2	N		1	N	1	1	1				5028	1	N	1	1															5028	0	D
5032	2	N		5032	2	N		1	N	1	1	1				5032	1	N	1	1															5032	0	D
5036	2	N		5036	2	N		1	N	1	1	1				5036	1	N	1	1															5036	0	D
5040	2	N		5040	2	N		1	N	1	1	1				5040	1	N	1	1															5040	0	D
5044	2	N		5044	2	N		1	N	1	1	1				5044	1	N	1	1															5044	0	D
5048	2	N		5048	2	N		1	N	1	1	1				5048	1	N	1	1															5048	0	D
5052	2	N		5052	2	N		1	N	1	1	1				5052	1	N	1	1															5052	0	D
5056	2	N		5056	2	N		1	N	1	1	1				5056	1	N	1	1															5056	0	D
5060	2	N		5060	2	N		1	N	1	1	1				5060	1	N	1	1															5060	0	D
5064	2	N		5064	2	N		1	N	1	1	1				5064	1	N	1	1															5064	0	D
5068	2	N		5068	2	N		1	N	1	1	1				5068	1	N	1	1															5068	0	D
5072	2	N		5072	2	N		1	N	1	1	1				5072	1	N	1	1															5072	0	D
5076	2	N		5076	2	N		1	N	1	1	1				5076	1	N	1	1															5076	0	D
5080	2	N		5080	2	N		1	N	1	1	1				5080	1	N	1	1															5080	0	D
5084	2	N		5084	2	N		1	N	1	1	1				5084	1	N	1	1															5084	0	D
5088	2	N		5088	2	N		1	N	1	1	1				5088	1	N	1	1															5088	0	D
5092	2	N		5092	2	N		1	N	1	1	1				5092	1	N	1	1															5092	0	D
5096	2	N		5096	2	N		1	N	1	1	1				5096	1	N	1	1															5096	0	D
5100	2	N		5100	2	N		1	N	1	1	1				5100	1	N	1	1															5100	0	D
5104	2	N		5104	2	N		1	N	1	1	1				5104	1	N	1	1															5104	0	D
5108	2	N		5108	2	N		1	N	1	1	1				5108	1	N	1	1															5108	0	D
5112	2	N		5112	2	N		1	N	1	1	1				5112	1	N	1	1															5112	0	D
5116	2	N		5116	2	N		1	N	1	1	1				5116	1	N	1	1															5116	0	D
5120	2	N		5120	2	N		1	N	1	1	1				5120	1	N	1	1															5120	0	D
5124	2	N		5124	2	N		1	N	1	1	1				5124	1	N	1	1															5124	0	D
5128	2	N		5128	2	N		1	N	1	1	1				5128	1	N	1	1															5128	0	D
5132	2	N		5132	2	N		1	N	1	1	1				5132	1	N	1	1															5132	0	D
5136	2	N		5136	2	N		1	N	1	1	1				5136	1	N	1	1															5136	0	D
5140	2	N		5140	2	N		1	N	1	1	1				5140	1	N	1	1															5140	0	D
5144	2	N		5144	1	W		1	N	1	0	0				5144	1	N	1	1															5144	0	D
5148	2	N		5148	2	N		1	N	1	1	1				5148	1	N	1	1															5148	0	D
5152	2	N		5152	2	N		1	N	1	1	1				5152	1	N	1	1															5152	0	D
5156	2	N		5156	2	N		1	N	1	1	1				5156	1	N	1	1															5156	0	D
5160	2	N		5160	2	N		1	N	1	1	1				5160	1	N	1	1															5160	0	D
5164	2	N		5164	2	N		1	N	1	1	1				5164	1	N	1	1															5164	0	D
5168	2	N		5168	2	N		1	N	1	1	1				5168	1	N	1	1															5168	0	D
5172	2	N		5172	2	N		1	N	1	1	1				5172	1	N	1	1															5172	0	D
5176	2	N		5176	2	N		1	N	1	1	1				5176	1	N	1	1															5176	0	D
5180	2	N		5180	2	N		1	N	1	1	1				5180	1	N	1	1															5180	0	D
5184	2	N		5184	2	N		1	N	1	1	1				5184	1	N	1	1															5184	0	D
5188	2	N		5188	2	N		1	N	1	1	1				5188	1	N	1	1															5188	0	D
5192	2	N		5192	2	N		1	N	1	1	1				5192	1	N	1	1															5192	0	D
5196	2	N		5196	2	N		1	N	1	1	1				5196	1	N	1	1															5196	0	D
5200	2	N		5200	2	N		1	N	1	1	1				5200	1	N	1	1															5200	0	D
5204	2	N		5204	2	N		1	N	1	1	1				5204	1	N	1	1															5204	0	D
5208	2	N		5208	2	N		1	N	1	1	1				5208	1	N	1	1															5208	0	D
5212	1	W		5212	1	W		0	W	1	1	1				5212	1	N	0	0															5212	0	D
5216	1	W		5216	1	W		0	W	1	1	1				5216	1	N	0	0															5216	0	D
5220	1	W		5220	1	W		0	W	1	1	1				5220	0	W	1	1															5220	0	D
5224	1	W		5224	1	W		0	W	1	1	1				5224	0	W	1	1															5224	0	D
5228	1	W		5228	1	W		0	W	1	1	1				5228	0	W	1	1															5228	0	D
5232	1	W		5232	1	W		0	W	1	1	1				5232	0	W	1	1															5232	0	D
5236	1	W		5236	1	W		0	W	1	1	1				5236	0	W	1	1															5236	0	D
5240	1	W		5240	1	W		0	W	1	1	1				5240	0	W	1	1															5240	0	D
5244	1	W		5244	1	W		0	W	1	1	1				5244	0	W	1	1															5244	0	D
5248	1	W		5248	1	W		0	W	1	1	1				5248	0	W	1	1															5248	0	D
5252	1	W		5252	1	W		0	W	1	1	1				5252	0	W	1	1															5252	0	D
5256	1	W		5256	1	W		0	W	1	1	1				5256	0	W	1	1															5256	0	D
5260	1	W		5260	1	W		0	W	1	1	1				5260	0	W	1	1															5260	0	D
5264	1	W		5264	1	W		0	W	1	1	1				5264	0	W	1	1															5264	0	D
5268	1	W		5268	1	W		0	W	1	1	1				5268	0	W	1	1															5268	0	D
5272	1	W		5272	1	W		0	W	1	1	1				5272	0	W	1	1															5272	0	D
5276	1	W		5276	1	W		0	W	1	1	1				5276	0	W	1	1															5276	0	D
5280	1	W		5280	1	W		0	W	1	1	1				5280	0	W	1	1															5280	0	D
5284	1	W		5284	1	W		0	W	1	1	1				5284	0	W	1	1															5284	0	D
5288	1	W		5288	1	W		0	W	1	1	1				5288	0	W	1	1															5288	0	D
5292	1	W		5292	1	W		0	W	1	1	1				5292	0	W	1	1															5292	0	D
5296	1	W		5296	1	W		0	W	1	1	1				5296	0	W	1	1															5296	0	D
5300	1	W		5300	1	W		0	W	1	1	1				5300	0	W	1	1															5300	0	D
5304	1	W		5304	1	W		0	W	1	1	1				5304	0	W	1	1															5304	0	D
5308	1	W		5308	1	W		0	W	1	1	1				5308	0	W	1	1															5308	0	D
5312	1	W		5312	1	W		0	W	1	1	1				5312	0	W	1	1															5312	0	D
5316	1	W		5316	1	W		0	W	1	1	1				5316	0	W	1	1															5316	0	D
5320	1	W		5320	1	W		0	W	1	1	1				5320	0	W	1	1															5320	0	D
5324	1	W		5324	1	W		0	W	1	1	1				5324	0	W	1	1															5324	0	D
5328	1	W		5328	1	W		0	W	1	1	1				5328	0	W	1	1															5328	0	D
5332	1	W		5332	1	W		0	W	1	1	1				5332	0	W	1	1															5332	0	D
5336	1	W		5336	1	W		0	W	1	1	1				5336	0	W	1	1															5336	0	D
5340	1	W		5340	1	W		0	W	1	1	1				5340	0	W	1	1															5340	0	D
5344	1	W		5344	1	W		0	W	1	1	1				5344	0	W	1	1															5344	0	D
5348	1	W		5348	1	W		0	W	1	1	1				5348	0	W	1	1															5348	0	D
5352	1	W		5352	1	W		0	W	1	1	1				5352	0	W	1	1															5352	0	D
5356	1	W		5356	1	W		0	W	1	1	1				5356	0	W	1	1															5356	0	D
5360	1	W		5360	1	W		0	W	1	1	1				5360	0	W	1	1															5360	0	D
5364	1	W		5364	1	W		0	W	1	1	1				5364	0	W	1	1															5364	0	D
5368	1	W		5368	1	W		0	W	1	1	1				5368	0	W	1	1															5368	0	D
5372	1	W		5372	1	W		0	W	1	1	1				5372	0	W	1	1															5372	0	D
5376	1	W		5376	1	W		0	W	1	1	1				5376	0	W	1	1															5376	0	D
5380	1	W		5380	1	W		0	W	1	1	1				5380	0	W	1	1															5380	0	D
5384	1	W		5384	1	W		0	W	1	1	1				5384	0	W	1	1															5384	0	D
5388	1	W		5388	1	W		0	W	1	1	1				5388	0	W	1	1															5388	0	D
5392	1	W		5392	1	W		0	W	1	1	1				5392	0	W	1	1															5392	0	D
5396	1	W		5396	1	W		0	W	1	1	1				5396	0	W	1	1															5396	0	D
5400	1	W		5400	1	W		0	W	1	1	1				5400	0	W	1	1															5400	0	D
5404	1	W		5404	1	W		0	W	1	1	1				5404	0	W	1	1															5404	0	D
5408	1	W		5408	1	W		0	W	1	1	1				5408	0	W	1	1															5408	0	D
5412	1	W		5412	1	W		0	W	1	1	1				5412	0	W	1	1															5412	0	D
5416	1	W		5416	1	W		0	W	1	1	1				5416	0	W	1	1															5416	0	D
5420	1	W		5420	1	W		0	W	1	1	1				5420	0	W	1	1															5420	0	D
5424	1	W		5424	1	W		0	W	1	1	1				5424	0	W	1	1															5424	0	D
5428	1	W		5428	1	W		0	W	1	1	1				5428	0	W	1	1															5428	0	D
5432	1	W		5432	1	W		0	W	1	1	1				5432	0	W	1	1															5432	0	D
5436	1	W		5436	1	W		0	W	1	1	1				5436	0	W	1	1															5436	0	D
5440	1	W		5440	1	W		0	W	1	1	1				5440	0	W	1	1															5440	0	D
5444	1	W		5444	1	W		0	W	1	1	1				5444	0	W	1	1															5444	0	D
5448	1	W		5448	1	W		0	W	1	1	1				5448	0	W	1	1															5448	0	D
5452	1	W		5452	1	W		0	W	1	1	1				5452	0	W	1	1															5452	0	D
5456	1	W		5456	1	W		0	W	1	1	1				5456	0	W	1	1															5456	0	D
5460	1	W		5460	1	W		0	W	1	1	1				5460	0	W	1	1															5460	0	D
5464	1	W		5464	1	W		0	W	1	1	1				5464	0	W	1	1															5464	0	D
5468	1	W		5468	1	W		0	W	1	1	1				5468	0	W	1	1															5468	0	D
5472	1	W		5472	1	W		0	W	1	1	1				5472	0	W	1	1															5472	0	D
5476	1	W		5476	1	W		0	W	1	1	1				5476	0	W	1	1															5476	0	D
5480	1	W		5480	1	W		0	W	1	1	1				5480	0	W	1	1															5480	0	D
5484	1	W		5484	1	W		0	W	1	1	1				5484	0	W	1	1															5484	0	D
5488	1	W		5488	1	W		0	W	1	1	1				5488	0	W	1	1															5488	0	D
5492	1	W		5492	1	W		0	W	1	1	1				5492	0	W	1	1															5492	0	D
5496	1	W		5496	1	W		0	W	1	1	1				5496	0	W	1	1															5496	0	D
5500	1	W		5500	1	W		0	W	1	1	1				5500	0	W	1	1															5500	0	D
5504	1	W		5504	1	W		0	W	1	1	1				5504	0	W	1	1															5504	0	D
5508	1	W		5508	1	W		0	W	1	1	1				5508	0	W	1	1															5508	0	D
5512	1	W		5512	1	W		0	W	1	1	1				5512	0	W	1	1															5512	0	D
5516	1	W		5516	1	W		0	W	1	1	1				5516	0	W	1	1															5516	0	D
5520	1	W		5520	1	W		0	W	1	1	1				5520	0	W	1	1															5520	0	D
5524	1	W		5524	1	W		0	W	1	1	1				5524	0	W	1	1															5524	0	D
5528	1	W		5528	1	W		0	W	1	1	1				5528	0	W	1	1															5528	0	D
5532	1	W		5532	1	W		0	W	1	1	1				5532	0	W	1	1															5532	0	D
5536	1	W		5536	1	W		0	W	1	1	1				5536	0	W	1	1															5536	0	D
5540	1	W		5540	1	W		0	W	1	1	1				5540	0	W	1	1															5540	0	D
5544	1	W		5544	1	W		0	W	1	1	1				5544	0	W	1	1															5544	0	D
5548	1	W		5548	1	W		0	W	1	1	1				5548	0	W	1	1															5548	0	D
5552	1	W		5552	1	W		0	W	1	1	1				5552	0	W	1	1															5552	0	D
5556	1	W		5556	1	W		0	W	1	1	1				5556	0	W	1	1															5556	0	D
5560	1	W		5560	1	W		0	W	1	1	1				5560	0	W	1	1															5560	0	D
5564	1	W		5564	1	W		0	W	1	1	1				5564	0	W	1	1															5564	0	D
5568	1	W		5568	1	W		0	W	1	1	1				5568	0	W	1	1															5568	0	D
5572	1	W		5572	1	W		0	W	1	1	1				5572	0	W	1	1															5572	0	D
5576	1	W		5576	1	W		0	W	1	1	1				5576	0	W	1	1															5576	0	D
5580	1	W		5580	1	W		0	W	1	1	1				5580	0	W	1	1															5580	0	D
5584	1	W		5584	1	W		0	W	1	1	1				5584	0	W	1	1															5584	0	D
5588	1	W		5588	1	W		0	W	1	1	1				5588	0	W	1	1															5588	0	D
5592	1	W		5592	1	W		0	W	1	1	1				5592	0	W	1	1															5592	0	D
5596	1	W		5596	1	W		0	W	1	1	1				5596	0	W	1	1															5596	0	D
5600	1	W		5600	1	W		0	W	1	1	1				5600	0	W	1	1															5600	0	D
5604	1	W		5604	1	W		0	W	1	1	1				5604	0	W	1	1															5604	0	D
5608	1	W		5608	1	W		0	W	1	1	1				5608	0	W	1	1															5608	0	D
5612	1	W		5612	1	W		0	W	1	1	1				5612	0	W	1	1															5612	0	D
5616	1	W		5616	1	W		0	W	1	1	1				5616	0	W	1	1															5616	0	D
5620	1	W		5620	1	W		0	W	1	1	1				5620	0	W	1	1															5620	0	D
5624	1	W		5624	1	W		0	W	1	1	1				5624	0	W	1	1															5624	0	D
5628	1	W		5628	1	W		0	W	1	1	1				5628	0	W	1	1															5628	0	D
5632	1	W		5632	1	W		0	W	1	1	1				5632	0	W	1	1															5632	0	D
5636	1	W		5636	1	W		0	W	1	1	1				5636	0	W	1	1															5636	0	D
5640	1	W		5640	1	W		0	W	1	1	1				5640	0	W	1	1															5640	0	D
5644	1	W		5644	1	W		0	W	1	1	1				5644	0	W	1	1															5644	0	D
5648	1	W		5648	1	W		0	W	1	1	1				5648	0	W	1	1															5648	0	D
5652	1	W		5652	1	W		0	W	1	1	1				5652	0	W	1	1															5652	0	D
5656	1	W		5656	1	W		0	W	1	1	1				5656	0	W	1	1															5656	0	D
5660	1	W		5660	1	W		0	W	1	1	1				5660	0	W	1	1															5660	0	D
5664	1	W		5664	1	W		0	W	1	1	1				5664	0	W	1	1															5664	0	D
5668	1	W		5668	1	W		0	W	1	1	1				5668	0	W	1	1															5668	0	D
5672	1	W		5672	1	W		0	W	1	1	1				5672	0	W	1	1															5672	0	D
5676	1	W		5676	1	W		0	W	1	1	1				5676	0	W	1	1															5676	0	D
5680	1	W		5680	1	W		0	W	1	1	1				5680	0	W	1	1															5680	0	D
5684	1	W		5684	1	W		0	W	1	1	1				5684	0	W	1	1															5684	0	D
5688	1	W		5688	1	W		0	W	1	1	1				5688	0	W	1	1															5688	0	D
5692	1	W		5692	1	W		0	W	1	1	1				5692	0	W	1	1															5692	0	D
5696	1	W		5696	1	W		0	W	1	1	1				5696	0	W	1	1															5696	0	D
5700	1	W		5700	1	W		0	W	1	1	1				5700	0	W	1	1															5700	0	D
5704	1	W		5704	1	W		0	W	1	1	1				5704	0	W	1	1															5704	0	D
5708	1	W		5708	1	W		0	W	1	1	1				5708	0	W	1	1															5708	0	D
5712	1	W		5712	1	W		0	W	1	1	1				5712	0	W	1	1															5712	0	D
5716	1	W		5716	1	W		0	W	1	1	1				5716	0	W	1	1															5716	0	D
5720	1	W		5720	1	W		0	W	1	1	1				5720	0	W	1	1															5720	0	D
5724	1	W		5724	1	W		0	W	1	1	1				5724	0	W	1	1															5724	0	D
5728	1	W		5728	1	W		0	W	1	1	1				5728	0	W	1	1															5728	0	D
5732	1	W		5732	1	W		0	W	1	1	1				5732	0	W	1	1															5732	0	D
5736	1	W		5736	1	W		0	W	1	1	1				5736	0	W	1	1															5736	0	D
5740	1	W		5740	1	W		0	W	1	1	1				5740	0	W	1	1															5740	0	D
5744	1	W		5744	1	W		0	W	1	1	1				5744	0	W	1	1															5744	0	D
5748	1	W		5748	1	W		0	W	1	1	1				5748	0	W	1	1															5748	0	D
5752	1	W		5752	1	W		0	W	1	1	1				5752	0	W	1	1															5752	0	D
5756	1	W		5756	1	W		0	W	1	1	1				5756	0	W	1	1															5756	0	D
5760	1	W		5760	1	W		0	W	1	1	1				5760	0	W	1	1															5760	0	D
5764	1	W		5764	1	W		0	W	1	1	1				5764	0	W	1	1															5764	0	D
5768	1	W		5768	1	W		0	W	1	1	1				5768	0	W	1	1															5768	0	D
5772	1	W		5772	1	W		0	W	1	1	1				5772	0	W	1	1															5772	0	D
5776	1	W		5776	1	W		0	W	1	1	1				5776	0	W	1	1															5776	0	D
5780	1	W		5780	1	W		0	W	1	1	1				5780	0	W	1	1															5780	0	D
5784	1	W		5784	1	W		0	W	1	1	1				5784	0	W	1	1															5784	0	D
5788	1	W		5788	1	W		0	W	1	1	1				5788	0	W	1	1															5788	0	D
5792	1	W		5792	1	W		0	W	1	1	1				5792	0	W	1	1															5792	0	D
5796	1	W		5796	1	W		0	W	1	1	1				5796	0	W	1	1															5796	0	D
5800	1	W		5800	1	W		0	W	1	1	1				5800	0	W	1	1															5800	0	D
5804	1	W		5804	1	W		0	W	1	1	1				5804	0	W	1	1															5804	0	D
5808	1	W		5808	1	W		0	W	1	1	1				5808	0	W	1	1															5808	0	D
5812	1	W		5812	1	W		0	W	1	1	1				5812	0	W	1	1															5812	0	D
5816	1	W		5816	1	W		0	W	1	1	1				5816	0	W	1	1															5816	0	D
5820	1	W		5820	1	W		0	W	1	1	1				5820	0	W	1	1															5820	0	D
5824	1	W		5824	1	W		0	W	1	1	1				5824	0	W	1	1															5824	0	D
5828	1	W		5828	1	W		0	W	1	1	1				5828	0	W	1	1															5828	0	D
5832	1	W		5832	1	W		0	W	1	1	1				5832	0	W	1	1															5832	0	D
5836	1	W		5836	1	W		0	W	1	1	1				5836	0	W	1	1															5836	0	D
5840	1	W		5840	1	W		0	W	1	1	1				5840	0	W	1	1															5840	0	D
5844	1	W		5844	1	W		0	W	1	1	1				5844	0	W	1	1															5844	0	D
5848	1	W		5848	1	W		0	W	1	1	1				5848	0	W	1	1															5848	0	D
5852	1	W		5852	1	W		0	W	1	1	1				5852	0	W	1	1															5852	0	D
5856	1	W		5856	1	W		0	W	1	1	1				5856	0	W	1	1															5856	0	D
5860	1	W		5860	1	W		0	W	1	1	1				5860	0	W	1	1															5860	0	D
5864	1	W		5864	1	W		0	W	1	1	1				5864	0	W	1	1															5864	0	D
5868	1	W		5868	1	W		0	W	1	1	1				5868	0	W	1	1															5868	0	D
5872	1	W		5872	1	W		0	W	1	1	1				5872	0	W	1	1															5872	0	D
5876	1	W		5876	1	W		0	W	1	1	1				5876	0	W	1	1															5876	0	D
5880	1	W		5880	1	W		0	W	1	1	1				5880	0	W	1	1															5880	0	D
5884	1	W		5884	1	W		0	W	1	1	1				5884	0	W	1	1															5884	0	D
5888	1	W		5888	1	W		0	W	1	1	1				5888	0	W	1	1															5888	0	D
5892	1	W		5892	1	W		0	W	1	1	1				5892	0	W	1	1															5892	0	D
5896	1	W		5896	1	W		0	W	1	1	1				5896	0	W	1	1															5896	0	D
5900	1	W		5900	1	W		0	W	1	1	1				5900	0	W	1	1															5900	0	D
5904	1	W		5904	1	W		0	W	1	1	1				5904	0	W	1	1															5904	0	D
5908	1	W		5908	1	W		0	W	1	1	1				5908	0	W	1	1															5908	0	D
5912	1	W		5912	1	W		0	W	1	1	1				5912	0	W	1	1															5912	0	D
5916	1	W		5916	1	W		0	W	1	1	1				5916	0	W	1	1															5916	0	D
5920	1	W		5920	1	W		0	W	1	1	1				5920	0	W	1	1															5920	0	D
5924	1	W		5924	1	W		0	W	1	1	1				5924	0	W	1	1															5924	0	D
5928	1	W		5928	1	W		0	W	1	1	1				5928	0	W	1	1															5928	0	D
5932	1	W		5932	1	W		0	W	1	1	1				5932	0	W	1	1															5932	0	D
5936	1	W		5936	1	W		0	W	1	1	1				5936	0	W	1	1															5936	0	D
5940	1	W		5940	1	W		0	W	1	1	1				5940	0	W	1	1															5940	0	D
5944	1	W		5944	1	W		0	W	1	1	1				5944	0	W	1	1															5944	0	D
5948	1	W		5948	1	W		0	W	1	1	1				5948	0	W	1	1															5948	0	D
5952	1	W		5952	1	W		0	W	1	1	1				5952	0	W	1	1															5952	0	D
5956	1	W		5956	1	W		0	W	1	1	1				5956	0	W	1	1															5956	0	D
5960	1	W		5960	1	W		0	W	1	1	1				5960	0	W	1	1															5960	0	D
5964	1	W		5964	1	W		0	W	1	1	1				5964	0	W	1	1															5964	0	D
5968	1	W		5968	1	W		0	W	1	1	1				5968	0	W	1	1															5968	0	D
5972	1	W		5972	1	W		0	W	1	1	1				5972	0	W	1	1															5972	0	D
5976	1	W		5976	1	W		0	W	1	1	1				5976	0	W	1	1															5976	0	D
5980	1	W		5980	1	W		0	W	1	1	1				5980	0	W	1	1															5980	0	D
5984	1	W		5984	1	W		0	W	1	1	1				5984	0	W	1	1															5984	0	D
5988	1	W		5988	1	W		0	W	1	1	1				5988	0	W	1	1															5988	0	D
5992	1	W		5992	1	W		0	W	1	1	1				5992	0	W	1	1															5992	0	D
5996	1	W		5996	1	W		0	W	1	1	1				5996	0	W	1	1															5996	0	D
6000	1	W		6000	1	W		0	W	1	1	1				6000	0	W	1	1															6000	0	D
6004	1	W		6004	1	W		0	W	1	1	1				6004	0	W	1	1															6004	0	D
6008	1	W		6008	1	W		0	W	1	1	1				6008	0	W	1	1															6008	0	D
6012	1	W		6012	1	W		0	W	1	1	1				6012	0	W	1	1															6012	0	D
6016	1	W		6016	1	W		0	W	1	1	1				6016	0	W	1	1															6016	0	D
6020	1	W		6020	1	W		0	W	1	1	1				6020	0	W	1	1															6020	0	D
6024	1	W		6024	1	W		0	W	1	1	1				6024	0	W	1	1															6024	0	D
6028	1	W		6028	1	W		0	W	1	1	1				6028	0	W	1	1															6028	0	D
6032	1	W		6032	1	W		0	W	1	1	1				6032	0	W	1	1															6032	0	D
6036	1	W		6036	1	W		0	W	1	1	1				6036	0	W	1	1															6036	0	D
6040	1	W		6040	1	W		0	W	1	1	1				6040	0	W	1	1															6040	0	D
6044	1	W		6044	1	W		0	W	1	1	1				6044	0	W	1	1															6044	0	D
6048	1	W		6048	1	W		0	W	1	1	1				6048	0	W	1	1															6048	0	D
6052	1	W		6052	2	N		0	W	1	0	0				6052	0	W	1	1															6052	0	D
6056	1	W		6056	2	N		1	N	0	1	0				6056	0	W	1	0															6056	2	N
6060	1	W		6060	2	N		1	N	0	1	0				6060	1	N	0	1															6060	2	N
6064	2	N		6064	2	N		1	N	1	1	1				6064	1	N	1	1															6064	0	D
6068	2	N		6068	2	N		1	N	1	1	1				6068	1	N	1	1															6068	0	D
6072	2	N		6072	2	N		1	N	1	1	1				6072	1	N	1	1															6072	0	D
6076	2	N		6076	2	N		1	N	1	1	1				6076	1	N	1	1															6076	0	D
6080	2	N		6080	2	N		1	N	1	1	1				6080	1	N	1	1															6080	0	D
6084	2	N		6084	2	N		1	N	1	1	1				6084	1	N	1	1															6084	0	D
6088	2	N		6088	1	W		0	W	0	1	0				6088	1	N	1	0															6088	1	W
6092	2	N		6092	2	N		1	N	1	1	1				6092	1	N	1	1															6092	0	D
6096	2	N		6096	2	N		1	N	1	1	1				6096	1	N	1	1															6096	0	D
6100	2	N		6100	2	N		1	N	1	1	1				6100	1	N	1	1															6100	0	D
6104	2	N		6104	2	N		1	N	1	1	1				6104	1	N	1	1															6104	0	D
6108	2	N		6108	2	N		1	N	1	1	1				6108	1	N	1	1															6108	0	D
6112	2	N		6112	2	N		1	N	1	1	1				6112	1	N	1	1															6112	0	D
6116	2	N		6116	2	N		1	N	1	1	1				6116	1	N	1	1															6116	0	D
6120	2	N		6120	2	N		1	N	1	1	1				6120	1	N	1	1															6120	0	D
6124	2	N		6124	2	N		1	N	1	1	1				6124	1	N	1	1															6124	0	D
6128	2	N		6128	2	N		1	N	1	1	1				6128	1	N	1	1															6128	0	D
6132	2	N		6132	2	N		1	N	1	1	1				6132	1	N	1	1															6132	0	D
6136	2	N		6136	2	N		1	N	1	1	1				6136	1	N	1	1															6136	0	D
6140	2	N		6140	2	N		1	N	1	1	1				6140	1	N	1	1															6140	0	D
6144	2	N		6144	2	N		1	N	1	1	1				6144	1	N	1	1															6144	0	D
6148	2	N		6148	2	N		1	N	1	1	1				6148	1	N	1	1															6148	0	D
6152	2	N		6152	2	N		1	N	1	1	1				6152	1	N	1	1															6152	0	D
6156	2	N		6156	2	N		1	N	1	1	1				6156	1	N	1	1															6156	0	D
6160	2	N		6160	2	N		1	N	1	1	1				6160	1	N	1	1															6160	0	D
6164	2	N		6164	2	N		1	N	1	1	1				6164	1	N	1	1															6164	0	D
6168	2	N		6168	2	N		1	N	1	1	1				6168	1	N	1	1															6168	0	D
6172	2	N		6172	2	N		1	N	1	1	1				6172	1	N	1	1															6172	0	D
6176	2	N		6176	2	N		1	N	1	1	1				6176	1	N	1	1															6176	0	D
6180	2	N		6180	2	N		1	N	1	1	1				6180	1	N	1	1															6180	0	D
6184	2	N		6184	2	N		1	N	1	1	1				6184	1	N	1	1															6184	0	D
6188	2	N		6188	2	N		1	N	1	1	1				6188	1	N	1	1															6188	0	D
6192	2	N		6192	1	W		0	W	0	1	0				6192	1	N	1	0															6192	1	W
6196	2	N		6196	1	W		0	W	0	1	0				6196	1	N	1	0															6196	1	W
6200	2	N		6200	2	N		1	N	1	1	1				6200	1	N	1	1															6200	0	D
6204	2	N		6204	2	N		1	N	1	1	1				6204	1	N	1	1															6204	0	D
6208	2	N		6208	2	N		1	N	1	1	1				6208	1	N	1	1															6208	0	D
6212	2	N		6212	2	N		1	N	1	1	1				6212	1	N	1	1															6212	0	D
6216	2	N		6216	2	N		1	N	1	1	1				6216	1	N	1	1															6216	0	D
6220	2	N		6220	2	N		1	N	1	1	1				6220	1	N	1	1															6220	0	D
6224	2	N		6224	2	N		1	N	1	1	1				6224	1	N	1	1															6224	0	D
6228	2	N		6228	2	N		1	N	1	1	1				6228	1	N	1	1															6228	0	D
6232	2	N		6232	2	N		1	N	1	1	1				6232	1	N	1	1															6232	0	D
6236	2	N		6236	2	N		1	N	1	1	1				6236	1	N	1	1															6236	0	D
6240	2	N		6240	2	N		1	N	1	1	1				6240	1	N	1	1															6240	0	D
6244	2	N		6244	2	N		1	N	1	1	1				6244	1	N	1	1															6244	0	D
6248	2	N		6248	2	N		1	N	1	1	1				6248	1	N	1	1															6248	0	D
6252	2	N		6252	2	N		1	N	1	1	1				6252	1	N	1	1															6252	0	D
6256	2	N		6256	2	N		1	N	1	1	1				6256	1	N	1	1															6256	0	D
6260	2	N		6260	2	N		1	N	1	1	1				6260	2	R	0	0															6260	0	D
6264	2	N		6264	2	N		1	N	1	1	1				6264	2	R	0	0															6264	0	D
6268	2	N		6268	2	N		1	N	1	1	1				6268	2	R	0	0															6268	0	D
6272	3	R		6272	3	R		2	R	1	1	1				6272	2	R	1	1															6272	0	D
6276	3	R		6276	3	R		1	N	0	0	1				6276	2	R	1	0															6276	2	N
6280	3	R		6280	3	R		1	N	0	0	1				6280	2	R	1	0															6280	2	N
6284	3	R		6284	3	R		1	N	0	0	1				6284	2	R	1	0															6284	2	N
6288	3	R		6288	3	R		1	N	0	0	1				6288	2	R	1	0															6288	2	N
6292	3	R		6292	3	R		2	R	1	1	1				6292	2	R	1	1															6292	0	D
6296	3	R		6296	3	R		2	R	1	1	1				6296	2	R	1	1															6296	0	D
6300	3	R		6300	3	R		2	R	1	1	1				6300	2	R	1	1															6300	0	D
6304	3	R		6304	3	R		2	R	1	1	1				6304	2	R	1	1															6304	0	D
6308	3	R		6308	3	R		2	R	1	1	1				6308	2	R	1	1															6308	0	D
6312	3	R		6312	3	R		2	R	1	1	1				6312	2	R	1	1															6312	0	D
6316	3	R		6316	3	R		2	R	1	1	1				6316	2	R	1	1															6316	0	D
6320	3	R		6320	3	R		2	R	1	1	1				6320	2	R	1	1															6320	0	D
6324	3	R		6324	3	R		2	R	1	1	1				6324	2	R	1	1															6324	0	D
6328	3	R		6328	3	R		2	R	1	1	1				6328	2	R	1	1															6328	0	D
6332	3	R		6332	3	R		2	R	1	1	1				6332	2	R	1	1															6332	0	D
6336	3	R		6336	3	R		2	R	1	1	1				6336	2	R	1	1															6336	0	D
6340	3	R		6340	3	R		2	R	1	1	1				6340	2	R	1	1															6340	0	D
6344	3	R		6344	3	R		2	R	1	1	1				6344	2	R	1	1															6344	0	D
6348	3	R		6348	3	R		2	R	1	1	1				6348	2	R	1	1															6348	0	D
6352	2	N		6352	1	W		0	W	0	1	0				6352	2	R	0	0															6352	1	W
6356	2	N		6356	2	N		0	W	0	0	1				6356	2	R	0	0															6356	1	W
6360	2	N		6360	2	N		0	W	0	0	1				6360	1	N	1	0															6360	1	W
6364	2	N		6364	2	N		0	W	0	0	1				6364	1	N	1	0															6364	1	W
6368	2	N		6368	2	N		1	N	1	1	1				6368	1	N	1	1															6368	0	D
6372	2	N		6372	2	N		1	N	1	1	1				6372	1	N	1	1															6372	0	D
6376	2	N		6376	2	N		1	N	1	1	1				6376	1	N	1	1															6376	0	D
6380	2	N		6380	2	N		1	N	1	1	1				6380	1	N	1	1															6380	0	D
6384	2	N		6384	2	N		1	N	1	1	1				6384	1	N	1	1															6384	0	D
6388	2	N		6388	2	N		1	N	1	1	1				6388	1	N	1	1															6388	0	D
6392	2	N		6392	2	N		1	N	1	1	1				6392	1	N	1	1															6392	0	D
6396	2	N		6396	2	N		1	N	1	1	1				6396	1	N	1	1															6396	0	D
6400	2	N		6400	2	N		1	N	1	1	1				6400	1	N	1	1															6400	0	D
6404	2	N		6404	2	N		1	N	1	1	1				6404	1	N	1	1															6404	0	D
6408	2	N		6408	2	N		1	N	1	1	1				6408	1	N	1	1															6408	0	D
6412	2	N		6412	2	N		1	N	1	1	1				6412	1	N	1	1															6412	0	D
6416	2	N		6416	2	N		1	N	1	1	1				6416	1	N	1	1															6416	0	D
6420	2	N		6420	2	N		1	N	1	1	1				6420	1	N	1	1															6420	0	D
6424	2	N		6424	2	N		1	N	1	1	1				6424	1	N	1	1															6424	0	D
6428	2	N		6428	2	N		1	N	1	1	1				6428	1	N	1	1															6428	0	D
6432	2	N		6432	2	N		1	N	1	1	1				6432	1	N	1	1															6432	0	D
6436	2	N		6436	2	N		1	N	1	1	1				6436	1	N	1	1															6436	0	D
6440	2	N		6440	2	N		1	N	1	1	1				6440	1	N	1	1															6440	0	D
6444	2	N		6444	2	N		1	N	1	1	1				6444	1	N	1	1															6444	0	D
6448	2	N		6448	2	N		1	N	1	1	1				6448	1	N	1	1															6448	0	D
6452	2	N		6452	2	N		1	N	1	1	1				6452	1	N	1	1															6452	0	D
6456	2	N		6456	2	N		1	N	1	1	1				6456	1	N	1	1															6456	0	D
6460	2	N		6460	2	N		1	N	1	1	1				6460	1	N	1	1															6460	0	D
6464	2	N		6464	2	N		1	N	1	1	1				6464	1	N	1	1															6464	0	D
6468	2	N		6468	2	N		1	N	1	1	1				6468	1	N	1	1															6468	0	D
6472	2	N		6472	2	N		1	N	1	1	1				6472	1	N	1	1															6472	0	D
6476	2	N		6476	2	N		1	N	1	1	1				6476	1	N	1	1															6476	0	D
6480	2	N		6480	1	W		0	W	0	1	0				6480	1	N	1	0															6480	1	W
6484	2	N		6484	1	W		0	W	0	1	0				6484	1	N	1	0															6484	1	W
6488	2	N		6488	2	N		0	W	0	0	1				6488	1	N	1	0															6488	1	W
6492	2	N		6492	2	N		1	N	1	1	1				6492	1	N	1	1															6492	0	D
6496	2	N		6496	2	N		1	N	1	1	1				6496	1	N	1	1															6496	0	D
6500	2	N		6500	2	N		1	N	1	1	1				6500	1	N	1	1															6500	0	D
6504	2	N		6504	2	N		1	N	1	1	1				6504	1	N	1	1															6504	0	D
6508	2	N		6508	2	N		1	N	1	1	1				6508	1	N	1	1															6508	0	D
6512	2	N		6512	2	N		1	N	1	1	1				6512	1	N	1	1															6512	0	D
6516	2	N		6516	2	N		1	N	1	1	1				6516	1	N	1	1															6516	0	D
6520	2	N		6520	2	N		1	N	1	1	1				6520	1	N	1	1															6520	0	D
6524	2	N		6524	2	N		1	N	1	1	1				6524	1	N	1	1															6524	0	D
6528	2	N		6528	2	N		1	N	1	1	1				6528	1	N	1	1															6528	0	D
6532	2	N		6532	2	N		1	N	1	1	1				6532	1	N	1	1															6532	0	D
6536	2	N		6536	2	N		1	N	1	1	1				6536	1	N	1	1															6536	0	D
6540	2	N		6540	2	N		1	N	1	1	1				6540	1	N	1	1															6540	0	D
6544	2	N		6544	2	N		1	N	1	1	1				6544	1	N	1	1															6544	0	D
6548	2	N		6548	2	N		1	N	1	1	1				6548	1	N	1	1															6548	0	D
6552	2	N		6552	2	N		1	N	1	1	1				6552	1	N	1	1															6552	0	D
6556	2	N		6556	2	N		1	N	1	1	1				6556	1	N	1	1															6556	0	D
6560	2	N		6560	2	N		1	N	1	1	1				6560	1	N	1	1															6560	0	D
6564	2	N		6564	2	N		1	N	1	1	1				6564	1	N	1	1															6564	0	D
6568	2	N		6568	2	N		1	N	1	1	1				6568	1	N	1	1															6568	0	D
6572	2	N		6572	2	N		1	N	1	1	1				6572	1	N	1	1															6572	0	D
6576	2	N		6576	2	N		1	N	1	1	1				6576	1	N	1	1															6576	0	D
6580	2	N		6580	2	N		1	N	1	1	1				6580	1	N	1	1															6580	0	D
6584	2	N		6584	2	N		1	N	1	1	1				6584	1	N	1	1															6584	0	D
6588	2	N		6588	2	N		1	N	1	1	1				6588	1	N	1	1															6588	0	D
6592	2	N		6592	2	N		1	N	1	1	1				6592	1	N	1	1															6592	0	D
6596	2	N		6596	2	N		1	N	1	1	1				6596	1	N	1	1															6596	0	D
6600	2	N		6600	2	N		1	N	1	1	1				6600	1	N	1	1															6600	0	D
6604	2	N		6604	2	N		1	N	1	1	1				6604	1	N	1	1															6604	0	D
6608	2	N		6608	2	N		1	N	1	1	1				6608	1	N	1	1															6608	0	D
6612	2	N		6612	2	N		1	N	1	1	1				6612	1	N	1	1															6612	0	D
6616	2	N		6616	2	N		1	N	1	1	1				6616	1	N	1	1															6616	0	D
6620	2	N		6620	2	N		1	N	1	1	1				6620	1	N	1	1															6620	0	D
6624	2	N		6624	2	N		1	N	1	1	1				6624	1	N	1	1															6624	0	D
6628	2	N		6628	2	N		1	N	1	1	1				6628	1	N	1	1															6628	0	D
6632	2	N		6632	2	N		1	N	1	1	1				6632	1	N	1	1															6632	0	D
6636	2	N		6636	2	N		1	N	1	1	1				6636	1	N	1	1															6636	0	D
6640	2	N		6640	2	N		1	N	1	1	1				6640	1	N	1	1															6640	0	D
6644	2	N		6644	2	N		1	N	1	1	1				6644	1	N	1	1															6644	0	D
6648	2	N		6648	2	N		1	N	1	1	1				6648	1	N	1	1															6648	0	D
6652	2	N		6652	2	N		1	N	1	1	1				6652	1	N	1	1															6652	0	D
6656	2	N		6656	2	N		1	N	1	1	1				6656	1	N	1	1															6656	0	D
6660	2	N		6660	2	N		1	N	1	1	1				6660	1	N	1	1															6660	0	D
6664	2	N		6664	2	N		1	N	1	1	1				6664	1	N	1	1															6664	0	D
6668	2	N		6668	2	N		1	N	1	1	1				6668	1	N	1	1															6668	0	D
6672	3	R		6672	3	R		1	N	0	0	1				6672	1	N	0	1															6672	2	N
6676	3	R		6676	3	R		2	R	1	1	1				6676	1	N	0	0															6676	0	D
6680	3	R		6680	3	R		2	R	1	1	1				6680	2	R	1	1															6680	0	D
6684	3	R		6684	3	R		2	R	1	1	1				6684	2	R	1	1															6684	0	D
6688	3	R		6688	3	R		2	R	1	1	1				6688	2	R	1	1															6688	0	D
6692	3	R		6692	3	R		2	R	1	1	1				6692	2	R	1	1															6692	0	D
6696	3	R		6696	3	R		2	R	1	1	1				6696	2	R	1	1															6696	0	D
6700	3	R		6700	3	R		2	R	1	1	1				6700	1	N	0	0															6700	0	D
6704	2	N		6704	1	W		2	R	0	0	0				6704	1	N	1	0															6704	3	R
6708	2	N		6708	1	W		2	R	0	0	0				6708	1	N	1	0															6708	3	R
6712	2	N		6712	2	N		1	N	1	1	1				6712	1	N	1	1															6712	0	D
6716	2	N		6716	2	N		1	N	1	1	1				6716	1	N	1	1															6716	0	D
6720	2	N		6720	2	N		1	N	1	1	1				6720	1	N	1	1															6720	0	D
6724	2	N		6724	2	N		1	N	1	1	1				6724	1	N	1	1															6724	0	D
6728	2	N		6728	2	N		1	N	1	1	1				6728	1	N	1	1															6728	0	D
6732	2	N		6732	2	N		1	N	1	1	1				6732	1	N	1	1															6732	0	D
6736	2	N		6736	2	N		1	N	1	1	1				6736	1	N	1	1															6736	0	D
6740	2	N		6740	2	N		1	N	1	1	1				6740	1	N	1	1															6740	0	D
6744	2	N		6744	2	N		1	N	1	1	1				6744	1	N	1	1															6744	0	D
6748	2	N		6748	2	N		1	N	1	1	1				6748	1	N	1	1															6748	0	D
6752	2	N		6752	2	N		1	N	1	1	1				6752	1	N	1	1															6752	0	D
6756	2	N		6756	2	N		1	N	1	1	1				6756	1	N	1	1															6756	0	D
6760	2	N		6760	2	N		1	N	1	1	1				6760	1	N	1	1															6760	0	D
6764	2	N		6764	2	N		1	N	1	1	1				6764	1	N	1	1															6764	0	D
6768	2	N		6768	2	N		1	N	1	1	1				6768	1	N	1	1															6768	0	D
6772	2	N		6772	2	N		1	N	1	1	1				6772	1	N	1	1															6772	0	D
6776	2	N		6776	2	N		1	N	1	1	1				6776	1	N	1	1															6776	0	D
6780	2	N		6780	2	N		1	N	1	1	1				6780	1	N	1	1															6780	0	D
6784	2	N		6784	2	N		1	N	1	1	1				6784	1	N	1	1															6784	0	D
6788	2	N		6788	2	N		1	N	1	1	1				6788	1	N	1	1															6788	0	D
6792	2	N		6792	2	N		1	N	1	1	1				6792	1	N	1	1															6792	0	D
6796	2	N		6796	2	N		1	N	1	1	1				6796	1	N	1	1															6796	0	D
6800	2	N		6800	2	N		1	N	1	1	1				6800	1	N	1	1															6800	0	D
6804	2	N		6804	2	N		1	N	1	1	1				6804	1	N	1	1															6804	0	D
6808	2	N		6808	2	N		1	N	1	1	1				6808	1	N	1	1															6808	0	D
6812	2	N		6812	2	N		1	N	1	1	1				6812	1	N	1	1															6812	0	D
6816	2	N		6816	2	N		1	N	1	1	1				6816	1	N	1	1															6816	0	D
6820	2	N		6820	2	N		1	N	1	1	1				6820	1	N	1	1															6820	0	D
6824	2	N		6824	2	N		1	N	1	1	1				6824	1	N	1	1															6824	0	D
6828	2	N		6828	2	N		1	N	1	1	1				6828	1	N	1	1															6828	0	D
6832	2	N		6832	2	N		1	N	1	1	1				6832	1	N	1	1															6832	0	D
6836	2	N		6836	2	N		1	N	1	1	1				6836	1	N	1	1															6836	0	D
6840	2	N		6840	2	N		1	N	1	1	1				6840	1	N	1	1															6840	0	D
6844	2	N		6844	2	N		1	N	1	1	1				6844	1	N	1	1															6844	0	D
6848	2	N		6848	2	N		1	N	1	1	1				6848	1	N	1	1															6848	0	D
6852	2	N		6852	2	N		1	N	1	1	1				6852	1	N	1	1															6852	0	D
6856	2	N		6856	2	N		1	N	1	1	1				6856	1	N	1	1															6856	0	D
6860	2	N		6860	2	N		1	N	1	1	1				6860	1	N	1	1															6860	0	D
6864	2	N		6864	2	N		1	N	1	1	1				6864	1	N	1	1															6864	0	D
6868	2	N		6868	2	N		1	N	1	1	1				6868	1	N	1	1															6868	0	D
6872	2	N		6872	2	N		1	N	1	1	1				6872	1	N	1	1															6872	0	D
6876	2	N		6876	2	N		2	R	0	0	1				6876	1	N	1	0															6876	3	R
6880	3	R		6880	3	R		1	N	0	0	1				6880	2	R	1	0															6880	2	N
6884	3	R		6884	3	R		2	R	1	1	1				6884	2	R	1	1															6884	0	D
6888	3	R		6888	3	R		2	R	1	1	1				6888	2	R	1	1															6888	0	D
6892	3	R		6892	3	R		2	R	1	1	1				6892	2	R	1	1															6892	0	D
6896	3	R		6896	3	R		2	R	1	1	1				6896	2	R	1	1															6896	0	D
6900	3	R		6900	3	R		2	R	1	1	1				6900	2	R	1	1															6900	0	D
6904	3	R		6904	3	R		2	R	1	1	1				6904	2	R	1	1															6904	0	D
6908	3	R		6908	3	R		2	R	1	1	1				6908	2	R	1	1															6908	0	D
6912	3	R		6912	3	R		2	R	1	1	1				6912	2	R	1	1															6912	0	D
6916	3	R		6916	3	R		2	R	1	1	1				6916	2	R	1	1															6916	0	D
6920	3	R		6920	3	R		2	R	1	1	1				6920	2	R	1	1															6920	0	D
6924	3	R		6924	3	R		2	R	1	1	1				6924	2	R	1	1															6924	0	D
6928	3	R		6928	3	R		2	R	1	1	1				6928	2	R	1	1															6928	0	D
6932	3	R		6932	3	R		2	R	1	1	1				6932	2	R	1	1															6932	0	D
6936	3	R		6936	3	R		2	R	1	1	1				6936	2	R	1	1															6936	0	D
6940	3	R		6940	3	R		2	R	1	1	1				6940	2	R	1	1															6940	0	D
6944	3	R		6944	3	R		2	R	1	1	1				6944	2	R	1	1															6944	0	D
6948	3	R		6948	3	R		2	R	1	1	1				6948	2	R	1	1															6948	0	D
6952	3	R		6952	3	R		2	R	1	1	1				6952	2	R	1	1															6952	0	D
6956	3	R		6956	3	R		2	R	1	1	1				6956	2	R	1	1															6956	0	D
6960	3	R		6960	3	R		2	R	1	1	1				6960	2	R	1	1															6960	0	D
6964	3	R		6964	3	R		1	N	0	0	1				6964	2	R	1	0															6964	2	N
6968	3	R		6968	3	R		2	R	1	1	1				6968	2	R	1	1															6968	0	D
6972	3	R		6972	3	R		2	R	1	1	1				6972	2	R	1	1															6972	0	D
6976	3	R		6976	3	R		2	R	1	1	1				6976	2	R	1	1															6976	0	D
6980	3	R		6980	3	R		2	R	1	1	1				6980	2	R	1	1															6980	0	D
6984	3	R		6984	3	R		2	R	1	1	1				6984	2	R	1	1															6984	0	D
6988	3	R		6988	3	R		2	R	1	1	1				6988	2	R	1	1															6988	0	D
6992	3	R		6992	3	R		2	R	1	1	1				6992	2	R	1	1															6992	0	D
6996	3	R		6996	3	R		2	R	1	1	1				6996	2	R	1	1															6996	0	D
7000	3	R		7000	3	R		2	R	1	1	1				7000	2	R	1	1															7000	0	D
7004	3	R		7004	3	R		2	R	1	1	1				7004	2	R	1	1															7004	0	D
7008	3	R		7008	3	R		2	R	1	1	1				7008	2	R	1	1															7008	0	D
7012	2	N		7012	1	W		2	R	0	0	0				7012	2	R	0	1															7012	3	R
7016	2	N		7016	1	W		0	W	0	1	0				7016	2	R	0	0															7016	1	W
7020	2	N		7020	2	N		1	N	1	1	1				7020	1	N	1	1															7020	0	D
7024	2	N		7024	2	N		0	W	0	0	1				7024	1	N	1	0															7024	1	W
7028	2	N		7028	2	N		1	N	1	1	1				7028	1	N	1	1															7028	0	D
7032	2	N		7032	2	N		0	W	0	0	1				7032	1	N	1	0															7032	1	W
7036	2	N		7036	2	N		1	N	1	1	1				7036	1	N	1	1															7036	0	D
7040	2	N		7040	2	N		1	N	1	1	1				7040	1	N	1	1															7040	0	D
7044	2	N		7044	2	N		1	N	1	1	1				7044	1	N	1	1															7044	0	D
7048	2	N		7048	2	N		1	N	1	1	1				7048	1	N	1	1															7048	0	D
7052	2	N		7052	2	N		1	N	1	1	1				7052	1	N	1	1															7052	0	D
7056	2	N		7056	2	N		1	N	1	1	1				7056	1	N	1	1															7056	0	D
7060	2	N		7060	2	N		1	N	1	1	1				7060	1	N	1	1															7060	0	D
7064	2	N		7064	2	N		1	N	1	1	1				7064	1	N	1	1															7064	0	D
7068	2	N		7068	2	N		1	N	1	1	1				7068	1	N	1	1															7068	0	D
7072	2	N		7072	2	N		1	N	1	1	1				7072	1	N	1	1															7072	0	D
7076	2	N		7076	2	N		1	N	1	1	1				7076	1	N	1	1															7076	0	D
7080	2	N		7080	2	N		1	N	1	1	1				7080	1	N	1	1															7080	0	D
7084	2	N		7084	2	N		1	N	1	1	1				7084	1	N	1	1															7084	0	D
7088	2	N		7088	2	N		1	N	1	1	1				7088	1	N	1	1															7088	0	D
7092	2	N		7092	2	N		1	N	1	1	1				7092	1	N	1	1															7092	0	D
7096	2	N		7096	2	N		1	N	1	1	1				7096	1	N	1	1															7096	0	D
7100	2	N		7100	2	N		1	N	1	1	1				7100	1	N	1	1															7100	0	D
7104	2	N		7104	2	N		1	N	1	1	1				7104	1	N	1	1															7104	0	D
7108	2	N		7108	2	N		1	N	1	1	1				7108	1	N	1	1															7108	0	D
7112	2	N		7112	2	N		1	N	1	1	1				7112	1	N	1	1															7112	0	D
7116	2	N		7116	2	N		1	N	1	1	1				7116	1	N	1	1															7116	0	D
7120	2	N		7120	2	N		1	N	1	1	1				7120	1	N	1	1															7120	0	D
7124	2	N		7124	2	N		1	N	1	1	1				7124	1	N	1	1															7124	0	D
7128	2	N		7128	2	N		1	N	1	1	1				7128	1	N	1	1															7128	0	D
7132	2	N		7132	2	N		1	N	1	1	1				7132	1	N	1	1															7132	0	D
7136	2	N		7136	2	N		1	N	1	1	1				7136	1	N	1	1															7136	0	D
7140	2	N		7140	2	N		1	N	1	1	1				7140	1	N	1	1															7140	0	D
7144	2	N		7144	2	N		1	N	1	1	1				7144	1	N	1	1															7144	0	D
7148	2	N		7148	2	N		1	N	1	1	1				7148	1	N	1	1															7148	0	D
7152	2	N		7152	2	N		1	N	1	1	1				7152	1	N	1	1															7152	0	D
7156	2	N		7156	2	N		1	N	1	1	1				7156	1	N	1	1															7156	0	D
7160	2	N		7160	2	N		1	N	1	1	1				7160	1	N	1	1															7160	0	D
7164	2	N		7164	2	N		1	N	1	1	1				7164	1	N	1	1															7164	0	D
7168	2	N		7168	2	N		1	N	1	1	1				7168	1	N	1	1															7168	0	D
7172	2	N		7172	2	N		1	N	1	1	1				7172	1	N	1	1															7172	0	D
7176	2	N		7176	2	N		1	N	1	1	1				7176	1	N	1	1															7176	0	D
7180	2	N		7180	2	N		1	N	1	1	1				7180	1	N	1	1															7180	0	D
7184	2	N		7184	2	N		1	N	1	1	1				7184	1	N	1	1															7184	0	D
7188	2	N		7188	2	N		1	N	1	1	1				7188	1	N	1	1															7188	0	D
7192	2	N		7192	2	N		1	N	1	1	1				7192	1	N	1	1															7192	0	D
7196	2	N		7196	2	N		1	N	1	1	1				7196	1	N	1	1															7196	0	D
7200	2	N		7200	2	N		1	N	1	1	1				7200	1	N	1	1															7200	0	D
7204	2	N		7204	2	N		1	N	1	1	1				7204	1	N	1	1															7204	0	D
7208	2	N		7208	2	N		1	N	1	1	1				7208	1	N	1	1															7208	0	D
7212	2	N		7212	2	N		1	N	1	1	1				7212	1	N	1	1															7212	0	D
7216	2	N		7216	2	N		1	N	1	1	1				7216	1	N	1	1															7216	0	D
7220	2	N		7220	2	N		1	N	1	1	1				7220	1	N	1	1															7220	0	D
7224	2	N		7224	2	N		1	N	1	1	1				7224	1	N	1	1															7224	0	D
7228	2	N		7228	2	N		1	N	1	1	1				7228	1	N	1	1															7228	0	D
7232	2	N		7232	2	N		1	N	1	1	1				7232	1	N	1	1															7232	0	D
7236	2	N		7236	2	N		1	N	1	1	1				7236	1	N	1	1															7236	0	D
7240	2	N		7240	2	N		1	N	1	1	1				7240	1	N	1	1															7240	0	D
7244	2	N		7244	2	N		1	N	1	1	1				7244	1	N	1	1															7244	0	D
7248	2	N		7248	2	N		1	N	1	1	1				7248	1	N	1	1															7248	0	D
7252	2	N		7252	2	N		1	N	1	1	1				7252	1	N	1	1															7252	0	D
7256	2	N		7256	2	N		1	N	1	1	1				7256	1	N	1	1															7256	0	D
7260	2	N		7260	2	N		1	N	1	1	1				7260	1	N	1	1															7260	0	D
7264	2	N		7264	2	N		1	N	1	1	1				7264	1	N	1	1															7264	0	D
7268	2	N		7268	2	N		1	N	1	1	1				7268	1	N	1	1															7268	0	D
7272	2	N		7272	2	N		1	N	1	1	1				7272	1	N	1	1															7272	0	D
7276	2	N		7276	2	N		1	N	1	1	1				7276	1	N	1	1															7276	0	D
7280	3	R		7280	3	R		1	N	0	0	1				7280	2	R	1	0															7280	2	N
7284	3	R		7284	3	R		1	N	0	0	1				7284	2	R	1	0															7284	2	N
7288	3	R		7288	3	R		1	N	0	0	1				7288	2	R	1	0															7288	2	N
7292	3	R		7292	3	R		2	R	1	1	1				7292	2	R	1	1															7292	0	D
7296	3	R		7296	3	R		1	N	0	0	1				7296	2	R	1	0															7296	2	N
7300	3	R		7300	3	R		1	N	0	0	1				7300	2	R	1	0															7300	2	N
7304	3	R		7304	3	R		2	R	1	1	1				7304	2	R	1	1															7304	0	D
7308	3	R		7308	3	R		2	R	1	1	1				7308	2	R	1	1															7308	0	D
7312	3	R		7312	3	R		2	R	1	1	1				7312	2	R	1	1															7312	0	D
7316	3	R		7316	3	R		2	R	1	1	1				7316	2	R	1	1															7316	0	D
7320	3	R		7320	3	R		2	R	1	1	1				7320	2	R	1	1															7320	0	D
7324	3	R		7324	3	R		2	R	1	1	1				7324	2	R	1	1															7324	0	D
7328	3	R		7328	3	R		2	R	1	1	1				7328	2	R	1	1															7328	0	D
7332	2	N		7332	1	W		2	R	0	0	0				7332	2	R	0	1															7332	3	R
7336	2	N		7336	2	N		1	N	1	1	1				7336	2	R	0	0															7336	0	D
7340	2	N		7340	2	N		1	N	1	1	1				7340	1	N	1	1															7340	0	D
7344	2	N		7344	2	N		1	N	1	1	1				7344	1	N	1	1															7344	0	D
7348	2	N		7348	2	N		1	N	1	1	1				7348	1	N	1	1															7348	0	D
7352	2	N		7352	2	N		1	N	1	1	1				7352	1	N	1	1															7352	0	D
7356	2	N		7356	2	N		1	N	1	1	1				7356	1	N	1	1															7356	0	D
7360	2	N		7360	2	N		1	N	1	1	1				7360	1	N	1	1															7360	0	D
7364	2	N		7364	2	N		1	N	1	1	1				7364	1	N	1	1															7364	0	D
7368	2	N		7368	2	N		1	N	1	1	1				7368	1	N	1	1															7368	0	D
7372	2	N		7372	2	N		1	N	1	1	1				7372	1	N	1	1															7372	0	D
7376	2	N		7376	2	N		1	N	1	1	1				7376	1	N	1	1															7376	0	D
7380	2	N		7380	2	N		1	N	1	1	1				7380	1	N	1	1															7380	0	D
7384	2	N		7384	2	N		1	N	1	1	1				7384	1	N	1	1															7384	0	D
7388	2	N		7388	2	N		1	N	1	1	1				7388	1	N	1	1															7388	0	D
7392	2	N		7392	2	N		1	N	1	1	1				7392	1	N	1	1															7392	0	D
7396	2	N		7396	2	N		1	N	1	1	1				7396	1	N	1	1															7396	0	D
7400	2	N		7400	2	N		1	N	1	1	1				7400	1	N	1	1															7400	0	D
7404	2	N		7404	2	N		1	N	1	1	1				7404	1	N	1	1															7404	0	D
7408	2	N		7408	2	N		1	N	1	1	1				7408	1	N	1	1															7408	0	D
7412	2	N		7412	2	N		1	N	1	1	1				7412	1	N	1	1															7412	0	D
7416	2	N		7416	2	N		1	N	1	1	1				7416	1	N	1	1															7416	0	D
7420	2	N		7420	2	N		1	N	1	1	1				7420	1	N	1	1															7420	0	D
7424	2	N		7424	2	N		1	N	1	1	1				7424	1	N	1	1															7424	0	D
7428	2	N		7428	2	N		1	N	1	1	1				7428	1	N	1	1															7428	0	D
7432	2	N		7432	2	N		1	N	1	1	1				7432	1	N	1	1															7432	0	D
7436	2	N		7436	2	N		1	N	1	1	1				7436	1	N	1	1															7436	0	D
7440	2	N		7440	2	N		1	N	1	1	1				7440	1	N	1	1															7440	0	D
7444	2	N		7444	2	N		1	N	1	1	1				7444	1	N	1	1															7444	0	D
7448	2	N		7448	2	N		1	N	1	1	1				7448	1	N	1	1															7448	0	D
7452	2	N		7452	2	N		1	N	1	1	1				7452	1	N	1	1															7452	0	D
7456	2	N		7456	2	N		1	N	1	1	1				7456	1	N	1	1															7456	0	D
7460	2	N		7460	2	N		1	N	1	1	1				7460	1	N	1	1															7460	0	D
7464	2	N		7464	2	N		1	N	1	1	1				7464	1	N	1	1															7464	0	D
7468	2	N		7468	2	N		1	N	1	1	1				7468	1	N	1	1															7468	0	D
7472	2	N		7472	2	N		1	N	1	1	1				7472	1	N	1	1															7472	0	D
7476	2	N		7476	2	N		1	N	1	1	1				7476	1	N	1	1															7476	0	D
7480	2	N		7480	2	N		1	N	1	1	1				7480	1	N	1	1															7480	0	D
7484	2	N		7484	2	N		1	N	1	1	1				7484	1	N	1	1															7484	0	D
7488	2	N		7488	2	N		1	N	1	1	1				7488	1	N	1	1															7488	0	D
7492	2	N		7492	2	N		1	N	1	1	1				7492	1	N	1	1															7492	0	D
7496	2	N		7496	2	N		1	N	1	1	1				7496	1	N	1	1															7496	0	D
7500	2	N		7500	2	N		1	N	1	1	1				7500	1	N	1	1															7500	0	D
7504	2	N		7504	2	N		1	N	1	1	1				7504	1	N	1	1															7504	0	D
7508	2	N		7508	2	N		1	N	1	1	1				7508	1	N	1	1															7508	0	D
7512	2	N		7512	2	N		1	N	1	1	1				7512	1	N	1	1															7512	0	D
7516	2	N		7516	2	N		1	N	1	1	1				7516	1	N	1	1															7516	0	D
7520	2	N		7520	2	N		1	N	1	1	1				7520	1	N	1	1															7520	0	D
7524	2	N		7524	2	N		1	N	1	1	1				7524	1	N	1	1															7524	0	D
7528	2	N		7528	2	N		1	N	1	1	1				7528	1	N	1	1															7528	0	D
7532	2	N		7532	2	N		1	N	1	1	1				7532	1	N	1	1															7532	0	D
7536	2	N		7536	2	N		1	N	1	1	1				7536	1	N	1	1															7536	0	D
7540	2	N		7540	2	N		1	N	1	1	1				7540	1	N	1	1															7540	0	D
7544	2	N		7544	2	N		1	N	1	1	1				7544	1	N	1	1															7544	0	D
7548	2	N		7548	2	N		1	N	1	1	1				7548	1	N	1	1															7548	0	D
7552	2	N		7552	2	N		1	N	1	1	1				7552	1	N	1	1															7552	0	D
7556	2	N		7556	2	N		1	N	1	1	1				7556	1	N	1	1															7556	0	D
7560	2	N		7560	2	N		1	N	1	1	1				7560	1	N	1	1															7560	0	D
7564	2	N		7564	2	N		1	N	1	1	1				7564	1	N	1	1															7564	0	D
7568	2	N		7568	2	N		1	N	1	1	1				7568	1	N	1	1															7568	0	D
7572	2	N		7572	2	N		1	N	1	1	1				7572	1	N	1	1															7572	0	D
7576	2	N		7576	2	N		1	N	1	1	1				7576	1	N	1	1															7576	0	D
7580	2	N		7580	2	N		1	N	1	1	1				7580	1	N	1	1															7580	0	D
7584	2	N		7584	2	N		1	N	1	1	1				7584	1	N	1	1															7584	0	D
7588	2	N		7588	2	N		1	N	1	1	1				7588	1	N	1	1															7588	0	D
7592	2	N		7592	2	N		1	N	1	1	1				7592	1	N	1	1															7592	0	D
7596	2	N		7596	3	R		1	N	1	0	0				7596	1	N	1	1															7596	0	D
7600	2	N		7600	3	R		1	N	1	0	0				7600	2	R	0	0															7600	0	D
7604	3	R		7604	3	R		2	R	1	1	1				7604	2	R	1	1															7604	0	D
7608	3	R		7608	3	R		2	R	1	1	1				7608	2	R	1	1															7608	0	D
7612	3	R		7612	3	R		1	N	0	0	1				7612	2	R	1	0															7612	2	N
7616	3	R		7616	1	W		1	N	0	0	0				7616	2	R	1	0															7616	2	N
7620	3	R		7620	1	W		1	N	0	0	0				7620	1	N	0	1															7620	2	N
7624	2	N		7624	2	N		1	N	1	1	1				7624	1	N	1	1															7624	0	D
7628	2	N		7628	2	N		1	N	1	1	1				7628	1	N	1	1															7628	0	D
7632	2	N		7632	2	N		1	N	1	1	1				7632	1	N	1	1															7632	0	D
7636	2	N		7636	2	N		1	N	1	1	1				7636	1	N	1	1															7636	0	D
7640	2	N		7640	2	N		1	N	1	1	1				7640	1	N	1	1															7640	0	D
7644	2	N		7644	2	N		1	N	1	1	1				7644	1	N	1	1															7644	0	D
7648	2	N		7648	2	N		1	N	1	1	1				7648	1	N	1	1															7648	0	D
7652	2	N		7652	2	N		1	N	1	1	1				7652	1	N	1	1															7652	0	D
7656	2	N		7656	2	N		1	N	1	1	1				7656	1	N	1	1															7656	0	D
7660	2	N		7660	2	N		1	N	1	1	1				7660	1	N	1	1															7660	0	D
7664	2	N		7664	2	N		1	N	1	1	1				7664	1	N	1	1															7664	0	D
7668	2	N		7668	2	N		1	N	1	1	1				7668	1	N	1	1															7668	0	D
7672	2	N		7672	2	N		1	N	1	1	1				7672	1	N	1	1															7672	0	D
7676	2	N		7676	2	N		1	N	1	1	1				7676	1	N	1	1															7676	0	D
7680	2	N		7680	2	N		1	N	1	1	1				7680	1	N	1	1															7680	0	D
7684	2	N		7684	2	N		1	N	1	1	1				7684	1	N	1	1															7684	0	D
7688	2	N		7688	2	N		1	N	1	1	1				7688	1	N	1	1															7688	0	D
7692	2	N		7692	2	N		1	N	1	1	1				7692	1	N	1	1															7692	0	D
7696	2	N		7696	2	N		1	N	1	1	1				7696	1	N	1	1															7696	0	D
7700	2	N		7700	2	N		1	N	1	1	1				7700	1	N	1	1															7700	0	D
7704	2	N		7704	2	N		1	N	1	1	1				7704	1	N	1	1															7704	0	D
7708	2	N		7708	2	N		1	N	1	1	1				7708	1	N	1	1															7708	0	D
7712	2	N		7712	2	N		1	N	1	1	1				7712	1	N	1	1															7712	0	D
7716	2	N		7716	2	N		1	N	1	1	1				7716	1	N	1	1															7716	0	D
7720	2	N		7720	2	N		1	N	1	1	1				7720	1	N	1	1															7720	0	D
7724	2	N		7724	2	N		1	N	1	1	1				7724	1	N	1	1															7724	0	D
7728	2	N		7728	2	N		1	N	1	1	1				7728	1	N	1	1															7728	0	D
7732	2	N		7732	2	N		1	N	1	1	1				7732	1	N	1	1															7732	0	D
7736	2	N		7736	2	N		1	N	1	1	1				7736	1	N	1	1															7736	0	D
7740	2	N		7740	2	N		1	N	1	1	1				7740	1	N	1	1															7740	0	D
7744	2	N		7744	2	N		1	N	1	1	1				7744	1	N	1	1															7744	0	D
7748	2	N		7748	2	N		1	N	1	1	1				7748	1	N	1	1															7748	0	D
7752	2	N		7752	3	R		1	N	1	0	0				7752	1	N	1	1															7752	0	D
7756	3	R		7756	3	R		1	N	0	0	1				7756	1	N	0	1															7756	2	N
7760	3	R		7760	3	R		1	N	0	0	1				7760	2	R	1	0															7760	2	N
7764	3	R		7764	3	R		1	N	0	0	1				7764	2	R	1	0															7764	2	N
7768	3	R		7768	3	R		2	R	1	1	1				7768	2	R	1	1															7768	0	D
7772	3	R		7772	3	R		2	R	1	1	1				7772	2	R	1	1															7772	0	D
7776	3	R		7776	3	R		2	R	1	1	1				7776	2	R	1	1															7776	0	D
7780	1	W		7780	1	W		1	N	0	0	1				7780	0	W	1	0															7780	2	N
7784	1	W		7784	1	W		1	N	0	0	1				7784	0	W	1	0															7784	2	N
7788	1	W		7788	1	W		1	N	0	0	1				7788	0	W	1	0															7788	2	N
7792	1	W		7792	1	W		1	N	0	0	1				7792	0	W	1	0															7792	2	N
7796	1	W		7796	1	W		1	N	0	0	1				7796	0	W	1	0															7796	2	N
7800	2	N		7800	2	N		1	N	1	1	1				7800	1	N	1	1															7800	0	D
7804	2	N		7804	2	N		1	N	1	1	1				7804	1	N	1	1															7804	0	D
7808	2	N		7808	2	N		1	N	1	1	1				7808	1	N	1	1															7808	0	D
7812	2	N		7812	2	N		1	N	1	1	1				7812	1	N	1	1															7812	0	D
7816	2	N		7816	2	N		1	N	1	1	1				7816	1	N	1	1															7816	0	D
7820	2	N		7820	2	N		1	N	1	1	1				7820	1	N	1	1															7820	0	D
7824	2	N		7824	2	N		1	N	1	1	1				7824	1	N	1	1															7824	0	D
7828	2	N		7828	2	N		1	N	1	1	1				7828	1	N	1	1															7828	0	D
7832	2	N		7832	2	N		1	N	1	1	1				7832	1	N	1	1															7832	0	D
7836	2	N		7836	2	N		1	N	1	1	1				7836	1	N	1	1															7836	0	D
7840	2	N		7840	2	N		1	N	1	1	1				7840	1	N	1	1															7840	0	D
7844	2	N		7844	2	N		1	N	1	1	1				7844	1	N	1	1															7844	0	D
7848	2	N		7848	2	N		1	N	1	1	1				7848	1	N	1	1															7848	0	D
7852	2	N		7852	2	N		1	N	1	1	1				7852	1	N	1	1															7852	0	D
7856	2	N		7856	2	N		1	N	1	1	1				7856	1	N	1	1															7856	0	D
7860	2	N		7860	2	N		1	N	1	1	1				7860	1	N	1	1															7860	0	D
7864	2	N		7864	2	N		1	N	1	1	1				7864	1	N	1	1															7864	0	D
7868	2	N		7868	2	N		1	N	1	1	1				7868	1	N	1	1															7868	0	D
7872	2	N		7872	2	N		1	N	1	1	1				7872	1	N	1	1															7872	0	D
7876	2	N		7876	2	N		1	N	1	1	1				7876	1	N	1	1															7876	0	D
7880	2	N		7880	2	N		1	N	1	1	1				7880	1	N	1	1															7880	0	D
7884	2	N		7884	2	N		1	N	1	1	1				7884	1	N	1	1															7884	0	D
7888	2	N		7888	2	N		1	N	1	1	1				7888	1	N	1	1															7888	0	D
7892	2	N		7892	2	N		1	N	1	1	1				7892	1	N	1	1															7892	0	D
7896	2	N		7896	2	N		1	N	1	1	1				7896	1	N	1	1															7896	0	D
7900	2	N		7900	2	N		1	N	1	1	1				7900	1	N	1	1															7900	0	D
7904	2	N		7904	2	N		1	N	1	1	1				7904	1	N	1	1															7904	0	D
7908	2	N		7908	2	N		1	N	1	1	1				7908	1	N	1	1															7908	0	D
7912	2	N		7912	2	N		1	N	1	1	1				7912	1	N	1	1															7912	0	D
7916	2	N		7916	2	N		1	N	1	1	1				7916	1	N	1	1															7916	0	D
7920	2	N		7920	2	N		1	N	1	1	1				7920	1	N	1	1															7920	0	D
7924	2	N		7924	2	N		1	N	1	1	1				7924	1	N	1	1															7924	0	D
7928	2	N		7928	2	N		1	N	1	1	1				7928	1	N	1	1															7928	0	D
7932	2	N		7932	2	N		1	N	1	1	1				7932	1	N	1	1															7932	0	D
7936	2	N		7936	2	N		1	N	1	1	1				7936	1	N	1	1															7936	0	D
7940	2	N		7940	2	N		1	N	1	1	1				7940	2	R	0	0															7940	0	D
7944	2	N		7944	2	N		1	N	1	1	1				7944	2	R	0	0															7944	0	D
7948	3	R		7948	3	R		2	R	1	1	1				7948	2	R	1	1															7948	0	D
7952	3	R		7952	3	R		2	R	1	1	1				7952	2	R	1	1															7952	0	D
7956	2	N		7956	3	R		2	R	0	1	0				7956	2	R	0	1															7956	3	R
7960	2	N		7960	1	W		0	W	0	1	0				7960	1	N	1	0															7960	1	W
7964	2	N		7964	2	N		1	N	1	1	1				7964	1	N	1	1															7964	0	D
7968	2	N		7968	2	N		1	N	1	1	1				7968	1	N	1	1															7968	0	D
7972	2	N		7972	2	N		1	N	1	1	1				7972	1	N	1	1															7972	0	D
7976	2	N		7976	2	N		1	N	1	1	1				7976	1	N	1	1															7976	0	D
7980	2	N		7980	2	N		1	N	1	1	1				7980	1	N	1	1															7980	0	D
7984	2	N		7984	2	N		1	N	1	1	1				7984	1	N	1	1															7984	0	D
7988	2	N		7988	2	N		1	N	1	1	1				7988	1	N	1	1															7988	0	D
[truncated: 8,802 more rows]

## Sheet: NPM576 200116 070930_053
Brandon				Nigel																					Nigel										Diff
Time	C1	Text		Seconds	C0	Text		SWISC Score		BH	NPP	BH/NPP	4SMBH/4SC	4SMNPP/4SC	4SMBH/4SMNPP		Expanded 20s Score		4SM/20SM	4SC/20SM	4SM/20SM	4SC/20SM			Time	C1	Text							718	Time	C1	Text		W	N	R	S	P
0	1	W		0	1	W							0.933482	0.939411	0.962942	0	0	W	1	1	0.996944	0.932593			0			0	0						0	0	D		246	364	108	0	0
4	1	W		4	1	W										4	0	W	1	1					4			0							4	0	D
8	1	W		8	1	W										8	0	W	1	1					8			0							8	0	D
12	1	W		12	1	W		0	W	1	1	1				12	0	W	1	1					12			0							12	0	D
16	1	W		16	1	W		0	W	1	1	1				16	0	W	1	1					16			0							16	0	D
20	1	W		20	1	W		0	W	1	1	1				20	0	W	1	1					20			0							20	0	D
24	1	W		24	1	W		0	W	1	1	1				24	0	W	1	1					24			0							24	0	D
28	1	W		28	1	W		0	W	1	1	1				28	0	W	1	1					28			0							28	0	D
32	1	W		32	1	W		0	W	1	1	1				32	0	W	1	1					32			0							32	0	D
36	1	W		36	1	W		0	W	1	1	1				36	0	W	1	1					36			0							36	0	D
40	1	W		40	1	W		0	W	1	1	1				40	0	W	1	1					40			0							40	0	D
44	1	W		44	1	W		0	W	1	1	1				44	0	W	1	1					44			0							44	0	D
48	1	W		48	1	W		0	W	1	1	1				48	0	W	1	1					48			0							48	0	D
52	1	W		52	1	W		0	W	1	1	1				52	0	W	1	1					52			0							52	0	D
56	1	W		56	1	W		0	W	1	1	1				56	0	W	1	1					56			0							56	0	D
60	1	W		60	1	W		0	W	1	1	1				60	0	W	1	1					60			0							60	0	D
64	1	W		64	1	W		0	W	1	1	1				64	0	W	1	1					64			0							64	0	D
68	1	W		68	1	W		0	W	1	1	1				68	0	W	1	1					68			0							68	0	D
72	1	W		72	1	W		0	W	1	1	1				72	0	W	1	1					72			0							72	0	D
76	1	W		76	1	W		0	W	1	1	1				76	0	W	1	1					76			0							76	0	D
80	1	W		80	1	W		0	W	1	1	1				80	0	W	1	1					80			0							80	0	D
84	1	W		84	1	W		0	W	1	1	1				84	0	W	1	1					84			0							84	0	D
88	1	W		88	1	W		0	W	1	1	1				88	0	W	1	1					88			0							88	0	D
92	1	W		92	1	W		0	W	1	1	1				92	0	W	1	1					92			0							92	0	D
96	1	W		96	1	W		0	W	1	1	1				96	0	W	1	1					96			0							96	0	D
100	1	W		100	1	W		0	W	1	1	1				100	0	W	1	1					100			0							100	0	D
104	1	W		104	1	W		0	W	1	1	1				104	0	W	1	1					104			0							104	0	D
108	1	W		108	1	W		0	W	1	1	1				108	0	W	1	1					108			0							108	0	D
112	1	W		112	1	W		0	W	1	1	1				112	0	W	1	1					112			0							112	0	D
116	1	W		116	1	W		0	W	1	1	1				116	0	W	1	1					116			0							116	0	D
120	1	W		120	1	W		0	W	1	1	1				120	0	W	1	1					120			0							120	0	D
124	1	W		124	1	W		0	W	1	1	1				124	0	W	1	1					124			0							124	0	D
128	1	W		128	1	W		0	W	1	1	1				128	0	W	1	1					128			0							128	0	D
132	1	W		132	1	W		0	W	1	1	1				132	0	W	1	1					132			0							132	0	D
136	1	W		136	1	W		0	W	1	1	1				136	0	W	1	1					136			0							136	0	D
140	1	W		140	1	W		0	W	1	1	1				140	0	W	1	1					140			0							140	0	D
144	1	W		144	1	W		0	W	1	1	1				144	0	W	1	1					144			0							144	0	D
148	1	W		148	1	W		0	W	1	1	1				148	0	W	1	1					148			0							148	0	D
152	1	W		152	1	W		0	W	1	1	1				152	0	W	1	1					152			0							152	0	D
156	1	W		156	1	W		0	W	1	1	1				156	0	W	1	1					156			0							156	0	D
160	1	W		160	1	W		0	W	1	1	1				160	0	W	1	1					160			0							160	0	D
164	1	W		164	1	W		0	W	1	1	1				164	0	W	1	1					164			0							164	0	D
168	1	W		168	1	W		0	W	1	1	1				168	0	W	1	1					168			0							168	0	D
172	1	W		172	1	W		0	W	1	1	1				172	0	W	1	1					172			0							172	0	D
176	1	W		176	1	W		0	W	1	1	1				176	0	W	1	1					176			0							176	0	D
180	1	W		180	1	W		0	W	1	1	1				180	0	W	1	1					180			0							180	0	D
184	1	W		184	1	W		0	W	1	1	1				184	0	W	1	1					184			0							184	0	D
188	1	W		188	1	W		0	W	1	1	1				188	0	W	1	1					188			0							188	0	D
192	1	W		192	1	W		0	W	1	1	1				192	0	W	1	1					192			0							192	0	D
196	1	W		196	1	W		0	W	1	1	1				196	0	W	1	1					196			0							196	0	D
200	1	W		200	1	W		0	W	1	1	1				200	0	W	1	1					200			0							200	0	D
204	1	W		204	1	W		0	W	1	1	1				204	0	W	1	1					204			0							204	0	D
208	1	W		208	1	W		0	W	1	1	1				208	0	W	1	1					208			0							208	0	D
212	1	W		212	1	W		0	W	1	1	1				212	0	W	1	1					212			0							212	0	D
216	1	W		216	1	W		0	W	1	1	1				216	0	W	1	1					216			0							216	0	D
220	1	W		220	1	W		0	W	1	1	1				220	0	W	1	1					220			0							220	0	D
224	1	W		224	1	W		0	W	1	1	1				224	0	W	1	1					224			0							224	0	D
228	1	W		228	1	W		0	W	1	1	1				228	0	W	1	1					228			0							228	0	D
232	1	W		232	1	W		0	W	1	1	1				232	0	W	1	1					232			0							232	0	D
236	1	W		236	1	W		0	W	1	1	1				236	0	W	1	1					236			0							236	0	D
240	1	W		240	1	W		0	W	1	1	1				240	0	W	1	1					240			0							240	0	D
244	1	W		244	1	W		0	W	1	1	1				244	0	W	1	1					244			0							244	0	D
248	1	W		248	1	W		0	W	1	1	1				248	0	W	1	1					248			0							248	0	D
252	1	W		252	1	W		0	W	1	1	1				252	0	W	1	1					252			0							252	0	D
256	1	W		256	1	W		0	W	1	1	1				256	0	W	1	1					256			0							256	0	D
260	1	W		260	1	W		0	W	1	1	1				260	0	W	1	1					260			0							260	0	D
264	1	W		264	1	W		0	W	1	1	1				264	0	W	1	1					264			0							264	0	D
268	1	W		268	1	W		0	W	1	1	1				268	0	W	1	1					268			0							268	0	D
272	1	W		272	1	W		0	W	1	1	1				272	0	W	1	1					272			0							272	0	D
276	1	W		276	1	W		0	W	1	1	1				276	0	W	1	1					276			0							276	0	D
280	1	W		280	1	W		1	N	0	0	1				280	0	W	1	0					280			0							280	2	N
284	1	W		284	1	W		1	N	0	0	1				284	0	W	1	0					284			0							284	2	N
288	1	W		288	1	W		0	W	1	1	1				288	0	W	1	1					288			0							288	0	D
292	1	W		292	1	W		0	W	1	1	1				292	0	W	1	1					292			0							292	0	D
296	1	W		296	1	W		0	W	1	1	1				296	0	W	1	1					296			0							296	0	D
300	1	W		300	1	W		0	W	1	1	1				300	0	W	1	1					300			0							300	0	D
304	1	W		304	1	W		0	W	1	1	1				304	0	W	1	1					304			0							304	0	D
308	1	W		308	1	W		0	W	1	1	1				308	0	W	1	1					308			0							308	0	D
312	1	W		312	1	W		0	W	1	1	1				312	0	W	1	1					312			0							312	0	D
316	1	W		316	1	W		0	W	1	1	1				316	0	W	1	1					316			0							316	0	D
320	1	W		320	1	W		0	W	1	1	1				320	0	W	1	1					320			0							320	0	D
324	1	W		324	1	W		0	W	1	1	1				324	0	W	1	1					324			0							324	0	D
328	1	W		328	1	W		0	W	1	1	1				328	0	W	1	1					328			0							328	0	D
332	1	W		332	1	W		0	W	1	1	1				332	0	W	1	1					332			0							332	0	D
336	1	W		336	1	W		0	W	1	1	1				336	0	W	1	1					336			0							336	0	D
340	1	W		340	1	W		0	W	1	1	1				340	0	W	1	1					340			0							340	0	D
344	1	W		344	1	W		0	W	1	1	1				344	0	W	1	1					344			0							344	0	D
348	1	W		348	1	W		0	W	1	1	1				348	0	W	1	1					348			0							348	0	D
352	1	W		352	1	W		0	W	1	1	1				352	0	W	1	1					352			0							352	0	D
356	1	W		356	1	W		0	W	1	1	1				356	0	W	1	1					356			0							356	0	D
360	1	W		360	1	W		0	W	1	1	1				360	0	W	1	1					360			0							360	0	D
364	1	W		364	1	W		0	W	1	1	1				364	0	W	1	1					364			0							364	0	D
368	1	W		368	1	W		0	W	1	1	1				368	0	W	1	1					368			0							368	0	D
372	1	W		372	1	W		0	W	1	1	1				372	0	W	1	1					372			0							372	0	D
376	1	W		376	1	W		0	W	1	1	1				376	0	W	1	1					376			0							376	0	D
380	1	W		380	1	W		0	W	1	1	1				380	0	W	1	1					380			0							380	0	D
384	1	W		384	1	W		0	W	1	1	1				384	0	W	1	1					384			0							384	0	D
388	1	W		388	1	W		0	W	1	1	1				388	0	W	1	1					388			0							388	0	D
392	1	W		392	1	W		0	W	1	1	1				392	0	W	1	1					392			0							392	0	D
396	1	W		396	1	W		0	W	1	1	1				396	0	W	1	1					396			0							396	0	D
400	1	W		400	1	W		0	W	1	1	1				400	0	W	1	1					400			0							400	0	D
404	1	W		404	1	W		0	W	1	1	1				404	0	W	1	1					404			0							404	0	D
408	1	W		408	1	W		0	W	1	1	1				408	0	W	1	1					408			0							408	0	D
412	1	W		412	1	W		0	W	1	1	1				412	0	W	1	1					412			0							412	0	D
416	1	W		416	1	W		0	W	1	1	1				416	0	W	1	1					416			0							416	0	D
420	1	W		420	1	W		0	W	1	1	1				420	0	W	1	1					420			0							420	0	D
424	1	W		424	1	W		0	W	1	1	1				424	0	W	1	1					424			0							424	0	D
428	1	W		428	1	W		0	W	1	1	1				428	0	W	1	1					428			0							428	0	D
432	1	W		432	1	W		0	W	1	1	1				432	0	W	1	1					432			0							432	0	D
436	1	W		436	1	W		0	W	1	1	1				436	0	W	1	1					436			0							436	0	D
440	1	W		440	1	W		0	W	1	1	1				440	0	W	1	1					440			0							440	0	D
444	1	W		444	1	W		0	W	1	1	1				444	0	W	1	1					444			0							444	0	D
448	1	W		448	1	W		0	W	1	1	1				448	0	W	1	1					448			0							448	0	D
452	1	W		452	1	W		0	W	1	1	1				452	0	W	1	1					452			0							452	0	D
456	1	W		456	1	W		0	W	1	1	1				456	0	W	1	1					456			0							456	0	D
460	1	W		460	1	W		0	W	1	1	1				460	0	W	1	1					460			0							460	0	D
464	1	W		464	1	W		0	W	1	1	1				464	0	W	1	1					464			0							464	0	D
468	1	W		468	1	W		0	W	1	1	1				468	0	W	1	1					468			0							468	0	D
472	1	W		472	1	W		0	W	1	1	1				472	0	W	1	1					472			0							472	0	D
476	1	W		476	1	W		1	N	0	0	1				476	0	W	1	0					476			0							476	2	N
480	1	W		480	1	W		0	W	1	1	1				480	0	W	1	1					480			0							480	0	D
484	1	W		484	1	W		0	W	1	1	1				484	0	W	1	1					484			0							484	0	D
488	1	W		488	1	W		0	W	1	1	1				488	0	W	1	1					488			0							488	0	D
492	1	W		492	1	W		0	W	1	1	1				492	0	W	1	1					492			0							492	0	D
496	1	W		496	1	W		0	W	1	1	1				496	0	W	1	1					496			0							496	0	D
500	1	W		500	1	W		0	W	1	1	1				500	0	W	1	1					500			0							500	0	D
504	1	W		504	1	W		0	W	1	1	1				504	0	W	1	1					504			0							504	0	D
508	1	W		508	1	W		0	W	1	1	1				508	0	W	1	1					508			0							508	0	D
512	1	W		512	1	W		0	W	1	1	1				512	0	W	1	1					512			0							512	0	D
516	1	W		516	1	W		0	W	1	1	1				516	0	W	1	1					516			0							516	0	D
520	1	W		520	1	W		1	N	0	0	1				520	0	W	1	0					520			0							520	2	N
524	1	W		524	1	W		0	W	1	1	1				524	0	W	1	1					524			0							524	0	D
528	1	W		528	1	W		0	W	1	1	1				528	0	W	1	1					528			0							528	0	D
532	1	W		532	1	W		0	W	1	1	1				532	0	W	1	1					532			0							532	0	D
536	1	W		536	1	W		0	W	1	1	1				536	0	W	1	1					536			0							536	0	D
540	1	W		540	1	W		0	W	1	1	1				540	0	W	1	1					540			0							540	0	D
544	1	W		544	1	W		0	W	1	1	1				544	0	W	1	1					544			0							544	0	D
548	1	W		548	1	W		0	W	1	1	1				548	0	W	1	1					548			0							548	0	D
552	1	W		552	1	W		0	W	1	1	1				552	0	W	1	1					552			0							552	0	D
556	1	W		556	1	W		0	W	1	1	1				556	0	W	1	1					556			0							556	0	D
560	1	W		560	1	W		0	W	1	1	1				560	0	W	1	1					560			0							560	0	D
564	1	W		564	1	W		0	W	1	1	1				564	0	W	1	1					564			0							564	0	D
568	1	W		568	1	W		0	W	1	1	1				568	0	W	1	1					568			0							568	0	D
572	1	W		572	1	W		0	W	1	1	1				572	0	W	1	1					572			0							572	0	D
576	1	W		576	1	W		0	W	1	1	1				576	0	W	1	1					576			0							576	0	D
580	1	W		580	1	W		0	W	1	1	1				580	0	W	1	1					580			0							580	0	D
584	1	W		584	1	W		0	W	1	1	1				584	0	W	1	1					584			0							584	0	D
588	1	W		588	1	W		0	W	1	1	1				588	0	W	1	1					588			0							588	0	D
592	1	W		592	1	W		0	W	1	1	1				592	0	W	1	1					592			0							592	0	D
596	1	W		596	1	W		1	N	0	0	1				596	0	W	1	0					596			0							596	2	N
600	1	W		600	1	W		1	N	0	0	1				600	0	W	1	0					600			0							600	2	N
604	1	W		604	1	W		1	N	0	0	1				604	0	W	1	0					604			0							604	2	N
608	1	W		608	1	W		1	N	0	0	1				608	0	W	1	0					608			0							608	2	N
612	1	W		612	1	W		0	W	1	1	1				612	0	W	1	1					612			0							612	0	D
616	1	W		616	1	W		0	W	1	1	1				616	0	W	1	1					616			0							616	0	D
620	1	W		620	1	W		0	W	1	1	1				620	0	W	1	1					620			0							620	0	D
624	1	W		624	1	W		0	W	1	1	1				624	0	W	1	1					624			0							624	0	D
628	1	W		628	1	W		0	W	1	1	1				628	0	W	1	1					628			0							628	0	D
632	1	W		632	1	W		0	W	1	1	1				632	0	W	1	1					632			0							632	0	D
636	1	W		636	1	W		0	W	1	1	1				636	0	W	1	1					636			0							636	0	D
640	1	W		640	1	W		0	W	1	1	1				640	0	W	1	1					640			0							640	0	D
644	1	W		644	1	W		0	W	1	1	1				644	0	W	1	1					644			0							644	0	D
648	1	W		648	1	W		1	N	0	0	1				648	0	W	1	0					648			0							648	2	N
652	1	W		652	1	W		0	W	1	1	1				652	0	W	1	1					652			0							652	0	D
656	1	W		656	1	W		0	W	1	1	1				656	0	W	1	1					656			0							656	0	D
660	1	W		660	1	W		1	N	0	0	1				660	0	W	1	0					660			0							660	2	N
664	1	W		664	1	W		1	N	0	0	1				664	0	W	1	0					664			0							664	2	N
668	1	W		668	1	W		1	N	0	0	1				668	0	W	1	0					668			0							668	2	N
672	1	W		672	1	W		0	W	1	1	1				672	0	W	1	1					672			0							672	0	D
676	1	W		676	1	W		0	W	1	1	1				676	0	W	1	1					676			0							676	0	D
680	1	W		680	1	W		0	W	1	1	1				680	0	W	1	1					680			0							680	0	D
684	1	W		684	1	W		0	W	1	1	1				684	0	W	1	1					684			0							684	0	D
688	1	W		688	1	W		0	W	1	1	1				688	0	W	1	1					688			0							688	0	D
692	1	W		692	1	W		0	W	1	1	1				692	0	W	1	1					692			0							692	0	D
696	1	W		696	1	W		0	W	1	1	1				696	0	W	1	1					696			0							696	0	D
700	1	W		700	1	W		0	W	1	1	1				700	0	W	1	1					700			0							700	0	D
704	1	W		704	1	W		0	W	1	1	1				704	0	W	1	1					704			0							704	0	D
708	1	W		708	1	W		0	W	1	1	1				708	0	W	1	1					708			0							708	0	D
712	1	W		712	1	W		0	W	1	1	1				712	0	W	1	1					712			0							712	0	D
716	1	W		716	1	W		0	W	1	1	1				716	0	W	1	1					716			0							716	0	D
720	1	W		720	1	W		0	W	1	1	1				720	0	W	1	1					720			0							720	0	D
724	1	W		724	1	W		0	W	1	1	1				724	0	W	1	1					724			0							724	0	D
728	1	W		728	1	W		0	W	1	1	1				728	0	W	1	1					728			0							728	0	D
732	1	W		732	1	W		0	W	1	1	1				732	0	W	1	1					732			0							732	0	D
736	1	W		736	1	W		0	W	1	1	1				736	0	W	1	1					736			0							736	0	D
740	1	W		740	1	W		0	W	1	1	1				740	0	W	1	1					740			0							740	0	D
744	1	W		744	1	W		0	W	1	1	1				744	0	W	1	1					744			0							744	0	D
748	1	W		748	1	W		0	W	1	1	1				748	0	W	1	1					748			0							748	0	D
752	2	N		752	1	W		0	W	0	1	0				752	0	W	0	1					752			0							752	1	W
756	2	N		756	1	W		1	N	1	0	0				756	0	W	0	0					756			0							756	0	D
760	2	N		760	2	N		1	N	1	1	1				760	1	N	1	1					760			0							760	0	D
764	2	N		764	2	N		1	N	1	1	1				764	1	N	1	1					764			0							764	0	D
768	2	N		768	2	N		1	N	1	1	1				768	1	N	1	1					768			0							768	0	D
772	2	N		772	2	N		1	N	1	1	1				772	1	N	1	1					772			0							772	0	D
776	2	N		776	1	W		0	W	0	1	0				776	1	N	1	0					776			0							776	1	W
780	2	N		780	1	W		0	W	0	1	0				780	1	N	1	0					780			0							780	1	W
784	2	N		784	1	W		0	W	0	1	0				784	1	N	1	0					784			0							784	1	W
788	2	N		788	2	N		1	N	1	1	1				788	1	N	1	1					788			0							788	0	D
792	2	N		792	2	N		1	N	1	1	1				792	1	N	1	1					792			0							792	0	D
796	2	N		796	2	N		1	N	1	1	1				796	1	N	1	1					796			0							796	0	D
800	2	N		800	2	N		1	N	1	1	1				800	1	N	1	1					800			0							800	0	D
804	2	N		804	2	N		1	N	1	1	1				804	1	N	1	1					804			0							804	0	D
808	2	N		808	2	N		1	N	1	1	1				808	1	N	1	1					808			0							808	0	D
812	2	N		812	2	N		1	N	1	1	1				812	1	N	1	1					812			0							812	0	D
816	2	N		816	2	N		1	N	1	1	1				816	1	N	1	1					816			0							816	0	D
820	2	N		820	1	W		1	N	1	0	0				820	1	N	1	1					820			0							820	0	D
824	2	N		824	2	N		1	N	1	1	1				824	1	N	1	1					824			0							824	0	D
828	2	N		828	2	N		1	N	1	1	1				828	1	N	1	1					828			0							828	0	D
832	2	N		832	2	N		1	N	1	1	1				832	1	N	1	1					832			0							832	0	D
836	2	N		836	2	N		1	N	1	1	1				836	1	N	1	1					836			0							836	0	D
840	2	N		840	2	N		1	N	1	1	1				840	1	N	1	1					840			0							840	0	D
844	2	N		844	2	N		1	N	1	1	1				844	1	N	1	1					844			0							844	0	D
848	2	N		848	2	N		1	N	1	1	1				848	1	N	1	1					848			0							848	0	D
852	2	N		852	2	N		1	N	1	1	1				852	1	N	1	1					852			0							852	0	D
856	2	N		856	2	N		1	N	1	1	1				856	1	N	1	1					856			0							856	0	D
860	2	N		860	2	N		1	N	1	1	1				860	1	N	1	1					860			0							860	0	D
864	2	N		864	2	N		1	N	1	1	1				864	1	N	1	1					864			0							864	0	D
868	2	N		868	2	N		1	N	1	1	1				868	1	N	1	1					868			0							868	0	D
872	2	N		872	2	N		1	N	1	1	1				872	1	N	1	1					872			0							872	0	D
876	2	N		876	2	N		1	N	1	1	1				876	1	N	1	1					876			0							876	0	D
880	2	N		880	2	N		1	N	1	1	1				880	1	N	1	1					880			0							880	0	D
884	2	N		884	2	N		1	N	1	1	1				884	1	N	1	1					884			0							884	0	D
888	2	N		888	2	N		1	N	1	1	1				888	1	N	1	1					888			0							888	0	D
892	2	N		892	2	N		1	N	1	1	1				892	1	N	1	1					892			0							892	0	D
896	2	N		896	2	N		1	N	1	1	1				896	1	N	1	1					896			0							896	0	D
900	2	N		900	2	N		1	N	1	1	1				900	1	N	1	1					900			0							900	0	D
904	2	N		904	2	N		1	N	1	1	1				904	1	N	1	1					904			0							904	0	D
908	2	N		908	2	N		1	N	1	1	1				908	1	N	1	1					908			0							908	0	D
912	2	N		912	2	N		1	N	1	1	1				912	1	N	1	1					912			0							912	0	D
916	2	N		916	2	N		1	N	1	1	1				916	1	N	1	1					916			0							916	0	D
920	2	N		920	2	N		1	N	1	1	1				920	1	N	1	1					920			0							920	0	D
924	2	N		924	2	N		1	N	1	1	1				924	1	N	1	1					924			0							924	0	D
928	2	N		928	2	N		1	N	1	1	1				928	1	N	1	1					928			0							928	0	D
932	2	N		932	2	N		1	N	1	1	1				932	1	N	1	1					932			0							932	0	D
936	2	N		936	2	N		1	N	1	1	1				936	1	N	1	1					936			0							936	0	D
940	2	N		940	2	N		1	N	1	1	1				940	1	N	1	1					940			0							940	0	D
944	2	N		944	2	N		1	N	1	1	1				944	1	N	1	1					944			0							944	0	D
948	2	N		948	2	N		1	N	1	1	1				948	1	N	1	1					948			0							948	0	D
952	2	N		952	2	N		1	N	1	1	1				952	1	N	1	1					952			0							952	0	D
956	2	N		956	2	N		1	N	1	1	1				956	1	N	1	1					956			0							956	0	D
960	2	N		960	2	N		1	N	1	1	1				960	1	N	1	1					960			0							960	0	D
964	2	N		964	2	N		1	N	1	1	1				964	1	N	1	1					964			0							964	0	D
968	2	N		968	2	N		1	N	1	1	1				968	1	N	1	1					968			0							968	0	D
972	2	N		972	2	N		1	N	1	1	1				972	1	N	1	1					972			0							972	0	D
976	2	N		976	1	W		0	W	0	1	0				976	1	N	1	0					976			0							976	1	W
980	2	N		980	1	W		0	W	0	1	0				980	1	N	1	0					980			0							980	1	W
984	2	N		984	1	W		1	N	1	0	0				984	1	N	1	1					984			0							984	0	D
988	2	N		988	2	N		1	N	1	1	1				988	1	N	1	1					988			0							988	0	D
992	2	N		992	2	N		1	N	1	1	1				992	1	N	1	1					992			0							992	0	D
996	2	N		996	2	N		1	N	1	1	1				996	1	N	1	1					996			0							996	0	D
1000	2	N		1000	2	N		1	N	1	1	1				1000	1	N	1	1					1000			0							1000	0	D
1004	2	N		1004	2	N		1	N	1	1	1				1004	1	N	1	1					1004			0							1004	0	D
1008	2	N		1008	2	N		1	N	1	1	1				1008	1	N	1	1					1008			0							1008	0	D
1012	2	N		1012	2	N		1	N	1	1	1				1012	1	N	1	1					1012			0							1012	0	D
1016	2	N		1016	2	N		1	N	1	1	1				1016	1	N	1	1					1016			0							1016	0	D
1020	2	N		1020	2	N		1	N	1	1	1				1020	1	N	1	1					1020			0							1020	0	D
1024	2	N		1024	2	N		1	N	1	1	1				1024	1	N	1	1					1024			0							1024	0	D
1028	2	N		1028	2	N		1	N	1	1	1				1028	1	N	1	1					1028			0							1028	0	D
1032	2	N		1032	2	N		1	N	1	1	1				1032	1	N	1	1					1032			0							1032	0	D
1036	2	N		1036	2	N		1	N	1	1	1				1036	1	N	1	1					1036			0							1036	0	D
1040	2	N		1040	2	N		1	N	1	1	1				1040	1	N	1	1					1040			0							1040	0	D
1044	2	N		1044	2	N		1	N	1	1	1				1044	1	N	1	1					1044			0							1044	0	D
1048	2	N		1048	2	N		1	N	1	1	1				1048	1	N	1	1					1048			0							1048	0	D
1052	2	N		1052	2	N		1	N	1	1	1				1052	1	N	1	1					1052			0							1052	0	D
1056	2	N		1056	2	N		1	N	1	1	1				1056	1	N	1	1					1056			0							1056	0	D
1060	2	N		1060	2	N		1	N	1	1	1				1060	1	N	1	1					1060			0							1060	0	D
1064	2	N		1064	2	N		1	N	1	1	1				1064	1	N	1	1					1064			0							1064	0	D
1068	2	N		1068	2	N		1	N	1	1	1				1068	1	N	1	1					1068			0							1068	0	D
1072	2	N		1072	2	N		1	N	1	1	1				1072	1	N	1	1					1072			0							1072	0	D
1076	2	N		1076	2	N		1	N	1	1	1				1076	1	N	1	1					1076			0							1076	0	D
1080	2	N		1080	2	N		1	N	1	1	1				1080	1	N	1	1					1080			0							1080	0	D
1084	2	N		1084	2	N		1	N	1	1	1				1084	1	N	1	1					1084			0							1084	0	D
1088	2	N		1088	3	R		1	N	1	0	0				1088	1	N	1	1					1088			0							1088	0	D
1092	3	R		1092	3	R		2	R	1	1	1				1092	1	N	0	0					1092			0							1092	0	D
1096	3	R		1096	3	R		2	R	1	1	1				1096	1	N	0	0					1096			0							1096	0	D
1100	3	R		1100	3	R		2	R	1	1	1				1100	2	R	1	1					1100			0							1100	0	D
1104	3	R		1104	3	R		2	R	1	1	1				1104	2	R	1	1					1104			0							1104	0	D
1108	3	R		1108	3	R		2	R	1	1	1				1108	2	R	1	1					1108			0							1108	0	D
1112	3	R		1112	3	R		2	R	1	1	1				1112	2	R	1	1					1112			0							1112	0	D
1116	3	R		1116	3	R		2	R	1	1	1				1116	2	R	1	1					1116			0							1116	0	D
1120	3	R		1120	3	R		2	R	1	1	1				1120	2	R	1	1					1120			0							1120	0	D
1124	3	R		1124	3	R		2	R	1	1	1				1124	2	R	1	1					1124			0							1124	0	D
1128	3	R		1128	3	R		1	N	0	0	1				1128	2	R	1	0					1128			0							1128	2	N
1132	3	R		1132	3	R		1	N	0	0	1				1132	2	R	1	0					1132			0							1132	2	N
1136	3	R		1136	3	R		2	R	1	1	1				1136	2	R	1	1					1136			0							1136	0	D
1140	3	R		1140	3	R		2	R	1	1	1				1140	2	R	1	1					1140			0							1140	0	D
1144	3	R		1144	1	W		2	R	1	0	0				1144	2	R	1	1					1144			0							1144	0	D
1148	3	R		1148	1	W		2	R	1	0	0				1148	2	R	1	1					1148			0							1148	0	D
1152	3	R		1152	1	W		2	R	1	0	0				1152	2	R	1	1					1152			0							1152	0	D
1156	3	R		1156	1	W		1	N	0	0	0				1156	2	R	1	0					1156			0							1156	2	N
1160	3	R		1160	1	W		1	N	0	0	0				1160	1	N	0	1					1160			0							1160	2	N
1164	2	N		1164	2	N		1	N	1	1	1				1164	1	N	1	1					1164			0							1164	0	D
1168	2	N		1168	2	N		1	N	1	1	1				1168	1	N	1	1					1168			0							1168	0	D
1172	2	N		1172	2	N		1	N	1	1	1				1172	1	N	1	1					1172			0							1172	0	D
1176	2	N		1176	2	N		1	N	1	1	1				1176	1	N	1	1					1176			0							1176	0	D
1180	2	N		1180	2	N		1	N	1	1	1				1180	1	N	1	1					1180			0							1180	0	D
1184	2	N		1184	2	N		1	N	1	1	1				1184	1	N	1	1					1184			0							1184	0	D
1188	2	N		1188	2	N		1	N	1	1	1				1188	1	N	1	1					1188			0							1188	0	D
1192	2	N		1192	2	N		1	N	1	1	1				1192	1	N	1	1					1192			0							1192	0	D
1196	2	N		1196	2	N		1	N	1	1	1				1196	1	N	1	1					1196			0							1196	0	D
1200	2	N		1200	2	N		1	N	1	1	1				1200	1	N	1	1					1200			0							1200	0	D
1204	2	N		1204	2	N		1	N	1	1	1				1204	1	N	1	1					1204			0							1204	0	D
1208	2	N		1208	2	N		1	N	1	1	1				1208	1	N	1	1					1208			0							1208	0	D
1212	2	N		1212	2	N		1	N	1	1	1				1212	1	N	1	1					1212			0							1212	0	D
1216	2	N		1216	2	N		1	N	1	1	1				1216	1	N	1	1					1216			0							1216	0	D
1220	2	N		1220	2	N		1	N	1	1	1				1220	1	N	1	1					1220			0							1220	0	D
1224	2	N		1224	2	N		1	N	1	1	1				1224	1	N	1	1					1224			0							1224	0	D
1228	2	N		1228	2	N		1	N	1	1	1				1228	1	N	1	1					1228			0							1228	0	D
1232	2	N		1232	2	N		1	N	1	1	1				1232	1	N	1	1					1232			0							1232	0	D
1236	2	N		1236	2	N		1	N	1	1	1				1236	1	N	1	1					1236			0							1236	0	D
1240	2	N		1240	2	N		1	N	1	1	1				1240	1	N	1	1					1240			0							1240	0	D
1244	2	N		1244	2	N		1	N	1	1	1				1244	1	N	1	1					1244			0							1244	0	D
1248	2	N		1248	2	N		1	N	1	1	1				1248	1	N	1	1					1248			0							1248	0	D
1252	2	N		1252	2	N		1	N	1	1	1				1252	1	N	1	1					1252			0							1252	0	D
1256	2	N		1256	2	N		1	N	1	1	1				1256	1	N	1	1					1256			0							1256	0	D
1260	2	N		1260	2	N		1	N	1	1	1				1260	1	N	1	1					1260			0							1260	0	D
1264	2	N		1264	2	N		1	N	1	1	1				1264	1	N	1	1					1264			0							1264	0	D
1268	2	N		1268	2	N		1	N	1	1	1				1268	1	N	1	1					1268			0							1268	0	D
1272	2	N		1272	2	N		1	N	1	1	1				1272	1	N	1	1					1272			0							1272	0	D
1276	2	N		1276	2	N		1	N	1	1	1				1276	1	N	1	1					1276			0							1276	0	D
1280	2	N		1280	2	N		1	N	1	1	1				1280	1	N	1	1					1280			0							1280	0	D
1284	2	N		1284	2	N		1	N	1	1	1				1284	1	N	1	1					1284			0							1284	0	D
1288	2	N		1288	2	N		1	N	1	1	1				1288	1	N	1	1					1288			0							1288	0	D
1292	2	N		1292	2	N		1	N	1	1	1				1292	1	N	1	1					1292			0							1292	0	D
1296	2	N		1296	2	N		1	N	1	1	1				1296	1	N	1	1					1296			0							1296	0	D
1300	2	N		1300	2	N		1	N	1	1	1				1300	1	N	1	1					1300			0							1300	0	D
1304	2	N		1304	2	N		1	N	1	1	1				1304	1	N	1	1					1304			0							1304	0	D
1308	2	N		1308	2	N		1	N	1	1	1				1308	1	N	1	1					1308			0							1308	0	D
1312	2	N		1312	2	N		1	N	1	1	1				1312	1	N	1	1					1312			0							1312	0	D
1316	2	N		1316	2	N		1	N	1	1	1				1316	1	N	1	1					1316			0							1316	0	D
1320	2	N		1320	2	N		1	N	1	1	1				1320	1	N	1	1					1320			0							1320	0	D
1324	2	N		1324	2	N		1	N	1	1	1				1324	1	N	1	1					1324			0							1324	0	D
1328	2	N		1328	2	N		1	N	1	1	1				1328	1	N	1	1					1328			0							1328	0	D
1332	2	N		1332	2	N		1	N	1	1	1				1332	1	N	1	1					1332			0							1332	0	D
1336	2	N		1336	2	N		1	N	1	1	1				1336	1	N	1	1					1336			0							1336	0	D
1340	2	N		1340	2	N		1	N	1	1	1				1340	1	N	1	1					1340			0							1340	0	D
1344	2	N		1344	2	N		1	N	1	1	1				1344	1	N	1	1					1344			0							1344	0	D
1348	2	N		1348	2	N		1	N	1	1	1				1348	1	N	1	1					1348			0							1348	0	D
1352	2	N		1352	2	N		1	N	1	1	1				1352	1	N	1	1					1352			0							1352	0	D
1356	2	N		1356	2	N		1	N	1	1	1				1356	1	N	1	1					1356			0							1356	0	D
1360	2	N		1360	2	N		1	N	1	1	1				1360	1	N	1	1					1360			0							1360	0	D
1364	2	N		1364	2	N		1	N	1	1	1				1364	1	N	1	1					1364			0							1364	0	D
1368	2	N		1368	2	N		1	N	1	1	1				1368	1	N	1	1					1368			0							1368	0	D
1372	2	N		1372	2	N		1	N	1	1	1				1372	1	N	1	1					1372			0							1372	0	D
1376	2	N		1376	2	N		1	N	1	1	1				1376	1	N	1	1					1376			0							1376	0	D
1380	2	N		1380	2	N		1	N	1	1	1				1380	1	N	1	1					1380			0							1380	0	D
1384	2	N		1384	2	N		1	N	1	1	1				1384	1	N	1	1					1384			0							1384	0	D
1388	2	N		1388	2	N		1	N	1	1	1				1388	1	N	1	1					1388			0							1388	0	D
1392	2	N		1392	2	N		1	N	1	1	1				1392	1	N	1	1					1392			0							1392	0	D
1396	2	N		1396	2	N		1	N	1	1	1				1396	1	N	1	1					1396			0							1396	0	D
1400	2	N		1400	2	N		1	N	1	1	1				1400	1	N	1	1					1400			0							1400	0	D
1404	2	N		1404	2	N		1	N	1	1	1				1404	1	N	1	1					1404			0							1404	0	D
1408	2	N		1408	2	N		1	N	1	1	1				1408	1	N	1	1					1408			0							1408	0	D
1412	2	N		1412	2	N		1	N	1	1	1				1412	1	N	1	1					1412			0							1412	0	D
1416	2	N		1416	2	N		1	N	1	1	1				1416	1	N	1	1					1416			0							1416	0	D
1420	2	N		1420	2	N		1	N	1	1	1				1420	1	N	1	1					1420			0							1420	0	D
1424	2	N		1424	2	N		1	N	1	1	1				1424	1	N	1	1					1424			0							1424	0	D
1428	2	N		1428	2	N		1	N	1	1	1				1428	1	N	1	1					1428			0							1428	0	D
1432	2	N		1432	2	N		1	N	1	1	1				1432	1	N	1	1					1432			0							1432	0	D
1436	2	N		1436	2	N		1	N	1	1	1				1436	1	N	1	1					1436			0							1436	0	D
1440	2	N		1440	2	N		1	N	1	1	1				1440	1	N	1	1					1440			0							1440	0	D
1444	2	N		1444	2	N		1	N	1	1	1				1444	1	N	1	1					1444			0							1444	0	D
1448	2	N		1448	2	N		1	N	1	1	1				1448	1	N	1	1					1448			0							1448	0	D
1452	2	N		1452	2	N		1	N	1	1	1				1452	1	N	1	1					1452			0							1452	0	D
1456	2	N		1456	2	N		1	N	1	1	1				1456	1	N	1	1					1456			0							1456	0	D
1460	2	N		1460	2	N		1	N	1	1	1				1460	1	N	1	1					1460			0							1460	0	D
1464	2	N		1464	2	N		1	N	1	1	1				1464	1	N	1	1					1464			0							1464	0	D
1468	2	N		1468	2	N		1	N	1	1	1				1468	1	N	1	1					1468			0							1468	0	D
1472	2	N		1472	1	W		1	N	1	0	0				1472	1	N	1	1					1472			0							1472	0	D
1476	2	N		1476	1	W		1	N	1	0	0				1476	1	N	1	1					1476			0							1476	0	D
1480	2	N		1480	2	N		1	N	1	1	1				1480	1	N	1	1					1480			0							1480	0	D
1484	2	N		1484	2	N		1	N	1	1	1				1484	1	N	1	1					1484			0							1484	0	D
1488	2	N		1488	2	N		1	N	1	1	1				1488	1	N	1	1					1488			0							1488	0	D
1492	2	N		1492	2	N		1	N	1	1	1				1492	1	N	1	1					1492			0							1492	0	D
1496	2	N		1496	2	N		1	N	1	1	1				1496	1	N	1	1					1496			0							1496	0	D
1500	2	N		1500	2	N		1	N	1	1	1				1500	1	N	1	1					1500			0							1500	0	D
1504	2	N		1504	2	N		1	N	1	1	1				1504	1	N	1	1					1504			0							1504	0	D
1508	2	N		1508	2	N		1	N	1	1	1				1508	1	N	1	1					1508			0							1508	0	D
1512	2	N		1512	2	N		1	N	1	1	1				1512	1	N	1	1					1512			0							1512	0	D
1516	2	N		1516	2	N		1	N	1	1	1				1516	1	N	1	1					1516			0							1516	0	D
1520	2	N		1520	2	N		1	N	1	1	1				1520	1	N	1	1					1520			0							1520	0	D
1524	2	N		1524	2	N		1	N	1	1	1				1524	1	N	1	1					1524			0							1524	0	D
1528	2	N		1528	2	N		1	N	1	1	1				1528	1	N	1	1					1528			0							1528	0	D
1532	2	N		1532	2	N		1	N	1	1	1				1532	1	N	1	1					1532			0							1532	0	D
1536	2	N		1536	2	N		1	N	1	1	1				1536	1	N	1	1					1536			0							1536	0	D
1540	2	N		1540	2	N		1	N	1	1	1				1540	1	N	1	1					1540			0							1540	0	D
1544	2	N		1544	2	N		1	N	1	1	1				1544	1	N	1	1					1544			0							1544	0	D
1548	2	N		1548	2	N		1	N	1	1	1				1548	1	N	1	1					1548			0							1548	0	D
1552	2	N		1552	2	N		1	N	1	1	1				1552	1	N	1	1					1552			0							1552	0	D
1556	2	N		1556	2	N		1	N	1	1	1				1556	1	N	1	1					1556			0							1556	0	D
1560	3	R		1560	3	R		2	R	1	1	1				1560	2	R	1	1					1560			0							1560	0	D
1564	3	R		1564	3	R		2	R	1	1	1				1564	2	R	1	1					1564			0							1564	0	D
1568	3	R		1568	3	R		1	N	0	0	1				1568	2	R	1	0					1568			0							1568	2	N
1572	3	R		1572	3	R		1	N	0	0	1				1572	2	R	1	0					1572			0							1572	2	N
1576	3	R		1576	3	R		2	R	1	1	1				1576	2	R	1	1					1576			0							1576	0	D
1580	3	R		1580	3	R		2	R	1	1	1				1580	2	R	1	1					1580			0							1580	0	D
1584	3	R		1584	3	R		2	R	1	1	1				1584	2	R	1	1					1584			0							1584	0	D
1588	3	R		1588	3	R		2	R	1	1	1				1588	2	R	1	1					1588			0							1588	0	D
1592	3	R		1592	3	R		2	R	1	1	1				1592	2	R	1	1					1592			0							1592	0	D
1596	3	R		1596	3	R		2	R	1	1	1				1596	2	R	1	1					1596			0							1596	0	D
1600	3	R		1600	3	R		2	R	1	1	1				1600	2	R	1	1					1600			0							1600	0	D
1604	3	R		1604	3	R		2	R	1	1	1				1604	2	R	1	1					1604			0							1604	0	D
1608	3	R		1608	3	R		2	R	1	1	1				1608	2	R	1	1					1608			0							1608	0	D
1612	3	R		1612	1	W		0	W	0	1	0				1612	2	R	1	0					1612			0							1612	1	W
1616	3	R		1616	1	W		0	W	0	1	0				1616	2	R	1	0					1616			0							1616	1	W
1620	2	N		1620	2	N		1	N	1	1	1				1620	1	N	1	1					1620			0							1620	0	D
1624	2	N		1624	2	N		1	N	1	1	1				1624	1	N	1	1					1624			0							1624	0	D
1628	2	N		1628	2	N		1	N	1	1	1				1628	1	N	1	1					1628			0							1628	0	D
1632	2	N		1632	2	N		1	N	1	1	1				1632	1	N	1	1					1632			0							1632	0	D
1636	2	N		1636	2	N		1	N	1	1	1				1636	1	N	1	1					1636			0							1636	0	D
1640	2	N		1640	2	N		1	N	1	1	1				1640	1	N	1	1					1640			0							1640	0	D
1644	2	N		1644	2	N		1	N	1	1	1				1644	1	N	1	1					1644			0							1644	0	D
1648	2	N		1648	2	N		1	N	1	1	1				1648	1	N	1	1					1648			0							1648	0	D
1652	2	N		1652	2	N		1	N	1	1	1				1652	1	N	1	1					1652			0							1652	0	D
1656	2	N		1656	2	N		1	N	1	1	1				1656	1	N	1	1					1656			0							1656	0	D
1660	2	N		1660	2	N		1	N	1	1	1				1660	1	N	1	1					1660			0							1660	0	D
1664	2	N		1664	2	N		1	N	1	1	1				1664	1	N	1	1					1664			0							1664	0	D
1668	2	N		1668	2	N		1	N	1	1	1				1668	1	N	1	1					1668			0							1668	0	D
1672	2	N		1672	2	N		1	N	1	1	1				1672	1	N	1	1					1672			0							1672	0	D
1676	2	N		1676	2	N		1	N	1	1	1				1676	1	N	1	1					1676			0							1676	0	D
1680	2	N		1680	2	N		1	N	1	1	1				1680	1	N	1	1					1680			0							1680	0	D
1684	2	N		1684	2	N		1	N	1	1	1				1684	1	N	1	1					1684			0							1684	0	D
1688	2	N		1688	2	N		1	N	1	1	1				1688	1	N	1	1					1688			0							1688	0	D
1692	2	N		1692	2	N		1	N	1	1	1				1692	1	N	1	1					1692			0							1692	0	D
1696	2	N		1696	2	N		1	N	1	1	1				1696	1	N	1	1					1696			0							1696	0	D
1700	2	N		1700	2	N		1	N	1	1	1				1700	1	N	1	1					1700			0							1700	0	D
1704	2	N		1704	2	N		1	N	1	1	1				1704	1	N	1	1					1704			0							1704	0	D
1708	2	N		1708	2	N		1	N	1	1	1				1708	1	N	1	1					1708			0							1708	0	D
1712	2	N		1712	2	N		1	N	1	1	1				1712	1	N	1	1					1712			0							1712	0	D
1716	2	N		1716	1	W		0	W	0	1	0				1716	1	N	1	0					1716			0							1716	1	W
1720	2	N		1720	1	W		0	W	0	1	0				1720	1	N	1	0					1720			0							1720	1	W
1724	2	N		1724	2	N		1	N	1	1	1				1724	1	N	1	1					1724			0							1724	0	D
1728	2	N		1728	2	N		1	N	1	1	1				1728	1	N	1	1					1728			0							1728	0	D
1732	2	N		1732	2	N		1	N	1	1	1				1732	1	N	1	1					1732			0							1732	0	D
1736	2	N		1736	2	N		1	N	1	1	1				1736	1	N	1	1					1736			0							1736	0	D
1740	2	N		1740	2	N		1	N	1	1	1				1740	1	N	1	1					1740			0							1740	0	D
1744	2	N		1744	2	N		1	N	1	1	1				1744	1	N	1	1					1744			0							1744	0	D
1748	2	N		1748	2	N		1	N	1	1	1				1748	1	N	1	1					1748			0							1748	0	D
1752	2	N		1752	2	N		1	N	1	1	1				1752	1	N	1	1					1752			0							1752	0	D
1756	2	N		1756	2	N		1	N	1	1	1				1756	1	N	1	1					1756			0							1756	0	D
1760	2	N		1760	2	N		1	N	1	1	1				1760	1	N	1	1					1760			0							1760	0	D
1764	2	N		1764	2	N		1	N	1	1	1				1764	1	N	1	1					1764			0							1764	0	D
1768	2	N		1768	2	N		1	N	1	1	1				1768	1	N	1	1					1768			0							1768	0	D
1772	2	N		1772	2	N		1	N	1	1	1				1772	1	N	1	1					1772			0							1772	0	D
1776	2	N		1776	2	N		1	N	1	1	1				1776	1	N	1	1					1776			0							1776	0	D
1780	2	N		1780	2	N		1	N	1	1	1				1780	1	N	1	1					1780			0							1780	0	D
1784	2	N		1784	2	N		1	N	1	1	1				1784	1	N	1	1					1784			0							1784	0	D
1788	2	N		1788	2	N		1	N	1	1	1				1788	1	N	1	1					1788			0							1788	0	D
1792	2	N		1792	2	N		1	N	1	1	1				1792	1	N	1	1					1792			0							1792	0	D
1796	2	N		1796	2	N		1	N	1	1	1				1796	1	N	1	1					1796			0							1796	0	D
1800	2	N		1800	2	N		1	N	1	1	1				1800	1	N	1	1					1800			0							1800	0	D
1804	2	N		1804	2	N		1	N	1	1	1				1804	1	N	1	1					1804			0							1804	0	D
1808	2	N		1808	2	N		1	N	1	1	1				1808	1	N	1	1					1808			0							1808	0	D
1812	2	N		1812	2	N		1	N	1	1	1				1812	1	N	1	1					1812			0							1812	0	D
1816	2	N		1816	2	N		1	N	1	1	1				1816	1	N	1	1					1816			0							1816	0	D
1820	2	N		1820	2	N		1	N	1	1	1				1820	1	N	1	1					1820			0							1820	0	D
1824	2	N		1824	2	N		1	N	1	1	1				1824	1	N	1	1					1824			0							1824	0	D
1828	2	N		1828	2	N		1	N	1	1	1				1828	1	N	1	1					1828			0							1828	0	D
1832	2	N		1832	2	N		1	N	1	1	1				1832	1	N	1	1					1832			0							1832	0	D
1836	2	N		1836	2	N		1	N	1	1	1				1836	1	N	1	1					1836			0							1836	0	D
1840	2	N		1840	2	N		1	N	1	1	1				1840	1	N	1	1					1840			0							1840	0	D
1844	2	N		1844	2	N		1	N	1	1	1				1844	1	N	1	1					1844			0							1844	0	D
1848	2	N		1848	2	N		1	N	1	1	1				1848	1	N	1	1					1848			0							1848	0	D
1852	2	N		1852	2	N		1	N	1	1	1				1852	1	N	1	1					1852			0							1852	0	D
1856	2	N		1856	2	N		1	N	1	1	1				1856	1	N	1	1					1856			0							1856	0	D
1860	2	N		1860	2	N		1	N	1	1	1				1860	1	N	1	1					1860			0							1860	0	D
1864	2	N		1864	2	N		1	N	1	1	1				1864	1	N	1	1					1864			0							1864	0	D
1868	2	N		1868	2	N		1	N	1	1	1				1868	1	N	1	1					1868			0							1868	0	D
1872	2	N		1872	2	N		1	N	1	1	1				1872	1	N	1	1					1872			0							1872	0	D
1876	2	N		1876	2	N		1	N	1	1	1				1876	1	N	1	1					1876			0							1876	0	D
1880	2	N		1880	2	N		1	N	1	1	1				1880	1	N	1	1					1880			0							1880	0	D
1884	2	N		1884	2	N		1	N	1	1	1				1884	1	N	1	1					1884			0							1884	0	D
1888	2	N		1888	2	N		1	N	1	1	1				1888	1	N	1	1					1888			0							1888	0	D
1892	2	N		1892	2	N		1	N	1	1	1				1892	1	N	1	1					1892			0							1892	0	D
1896	2	N		1896	2	N		1	N	1	1	1				1896	1	N	1	1					1896			0							1896	0	D
1900	2	N		1900	2	N		1	N	1	1	1				1900	1	N	1	1					1900			0							1900	0	D
1904	2	N		1904	2	N		1	N	1	1	1				1904	1	N	1	1					1904			0							1904	0	D
1908	2	N		1908	2	N		1	N	1	1	1				1908	1	N	1	1					1908			0							1908	0	D
1912	2	N		1912	2	N		1	N	1	1	1				1912	1	N	1	1					1912			0							1912	0	D
1916	2	N		1916	2	N		1	N	1	1	1				1916	1	N	1	1					1916			0							1916	0	D
1920	2	N		1920	2	N		1	N	1	1	1				1920	1	N	1	1					1920			0							1920	0	D
1924	2	N		1924	2	N		1	N	1	1	1				1924	1	N	1	1					1924			0							1924	0	D
1928	2	N		1928	2	N		1	N	1	1	1				1928	1	N	1	1					1928			0							1928	0	D
1932	2	N		1932	2	N		1	N	1	1	1				1932	1	N	1	1					1932			0							1932	0	D
1936	3	R		1936	3	R		1	N	0	0	1				1936	1	N	0	1					1936			0							1936	2	N
1940	3	R		1940	3	R		1	N	0	0	1				1940	2	R	1	0					1940			0							1940	2	N
1944	3	R		1944	3	R		1	N	0	0	1				1944	2	R	1	0					1944			0							1944	2	N
1948	3	R		1948	3	R		2	R	1	1	1				1948	2	R	1	1					1948			0							1948	0	D
1952	3	R		1952	3	R		2	R	1	1	1				1952	2	R	1	1					1952			0							1952	0	D
1956	3	R		1956	3	R		2	R	1	1	1				1956	2	R	1	1					1956			0							1956	0	D
1960	3	R		1960	3	R		2	R	1	1	1				1960	0	W	0	0					1960			0							1960	0	D
1964	2	N		1964	1	W		2	R	0	0	0				1964	0	W	0	0					1964			0							1964	3	R
1968	2	N		1968	1	W		1	N	1	0	0				1968	0	W	0	0					1968			0							1968	0	D
1972	2	N		1972	1	W		1	N	1	0	0				1972	0	W	0	0					1972			0							1972	0	D
1976	2	N		1976	2	N		1	N	1	1	1				1976	0	W	0	0					1976			0							1976	0	D
1980	2	N		1980	2	N		1	N	1	1	1				1980	1	N	1	1					1980			0							1980	0	D
1984	2	N		1984	2	N		1	N	1	1	1				1984	1	N	1	1					1984			0							1984	0	D
1988	2	N		1988	2	N		1	N	1	1	1				1988	1	N	1	1					1988			0							1988	0	D
1992	2	N		1992	2	N		1	N	1	1	1				1992	1	N	1	1					1992			0							1992	0	D
1996	2	N		1996	2	N		1	N	1	1	1				1996	1	N	1	1					1996			0							1996	0	D
2000	2	N		2000	2	N		1	N	1	1	1				2000	1	N	1	1					2000			0							2000	0	D
2004	2	N		2004	2	N		1	N	1	1	1				2004	1	N	1	1					2004			0							2004	0	D
2008	2	N		2008	2	N		1	N	1	1	1				2008	1	N	1	1					2008			0							2008	0	D
2012	2	N		2012	2	N		1	N	1	1	1				2012	1	N	1	1					2012			0							2012	0	D
2016	2	N		2016	2	N		1	N	1	1	1				2016	1	N	1	1					2016			0							2016	0	D
2020	2	N		2020	2	N		1	N	1	1	1				2020	1	N	1	1					2020			0							2020	0	D
2024	2	N		2024	2	N		1	N	1	1	1				2024	1	N	1	1					2024			0							2024	0	D
2028	2	N		2028	2	N		1	N	1	1	1				2028	1	N	1	1					2028			0							2028	0	D
2032	2	N		2032	2	N		1	N	1	1	1				2032	1	N	1	1					2032			0							2032	0	D
2036	2	N		2036	2	N		1	N	1	1	1				2036	1	N	1	1					2036			0							2036	0	D
2040	2	N		2040	2	N		1	N	1	1	1				2040	1	N	1	1					2040			0							2040	0	D
2044	2	N		2044	2	N		1	N	1	1	1				2044	1	N	1	1					2044			0							2044	0	D
2048	2	N		2048	2	N		1	N	1	1	1				2048	1	N	1	1					2048			0							2048	0	D
2052	2	N		2052	2	N		1	N	1	1	1				2052	1	N	1	1					2052			0							2052	0	D
2056	2	N		2056	2	N		1	N	1	1	1				2056	1	N	1	1					2056			0							2056	0	D
2060	2	N		2060	2	N		1	N	1	1	1				2060	1	N	1	1					2060			0							2060	0	D
2064	2	N		2064	2	N		1	N	1	1	1				2064	1	N	1	1					2064			0							2064	0	D
2068	2	N		2068	2	N		1	N	1	1	1				2068	1	N	1	1					2068			0							2068	0	D
2072	2	N		2072	2	N		1	N	1	1	1				2072	1	N	1	1					2072			0							2072	0	D
2076	2	N		2076	2	N		1	N	1	1	1				2076	1	N	1	1					2076			0							2076	0	D
2080	2	N		2080	2	N		1	N	1	1	1				2080	1	N	1	1					2080			0							2080	0	D
2084	2	N		2084	2	N		1	N	1	1	1				2084	1	N	1	1					2084			0							2084	0	D
2088	2	N		2088	2	N		1	N	1	1	1				2088	1	N	1	1					2088			0							2088	0	D
2092	2	N		2092	2	N		1	N	1	1	1				2092	1	N	1	1					2092			0							2092	0	D
2096	2	N		2096	2	N		1	N	1	1	1				2096	1	N	1	1					2096			0							2096	0	D
2100	2	N		2100	2	N		1	N	1	1	1				2100	1	N	1	1					2100			0							2100	0	D
2104	2	N		2104	2	N		1	N	1	1	1				2104	1	N	1	1					2104			0							2104	0	D
2108	2	N		2108	2	N		1	N	1	1	1				2108	1	N	1	1					2108			0							2108	0	D
2112	2	N		2112	2	N		1	N	1	1	1				2112	1	N	1	1					2112			0							2112	0	D
2116	2	N		2116	2	N		1	N	1	1	1				2116	1	N	1	1					2116			0							2116	0	D
2120	2	N		2120	2	N		1	N	1	1	1				2120	1	N	1	1					2120			0							2120	0	D
2124	2	N		2124	2	N		1	N	1	1	1				2124	1	N	1	1					2124			0							2124	0	D
2128	2	N		2128	2	N		1	N	1	1	1				2128	1	N	1	1					2128			0							2128	0	D
2132	2	N		2132	2	N		1	N	1	1	1				2132	1	N	1	1					2132			0							2132	0	D
2136	3	R		2136	3	R		2	R	1	1	1				2136	1	N	0	0					2136			0							2136	0	D
2140	3	R		2140	3	R		1	N	0	0	1				2140	2	R	1	0					2140			0							2140	2	N
2144	3	R		2144	3	R		1	N	0	0	1				2144	2	R	1	0					2144			0							2144	2	N
2148	3	R		2148	3	R		1	N	0	0	1				2148	2	R	1	0					2148			0							2148	2	N
2152	3	R		2152	3	R		1	N	0	0	1				2152	2	R	1	0					2152			0							2152	2	N
2156	3	R		2156	3	R		1	N	0	0	1				2156	2	R	1	0					2156			0							2156	2	N
2160	3	R		2160	3	R		1	N	0	0	1				2160	1	N	0	1					2160			0							2160	2	N
2164	3	R		2164	3	R		1	N	0	0	1				2164	1	N	0	1					2164			0							2164	2	N
2168	2	N		2168	2	N		1	N	1	1	1				2168	1	N	1	1					2168			0							2168	0	D
2172	2	N		2172	2	N		1	N	1	1	1				2172	1	N	1	1					2172			0							2172	0	D
2176	2	N		2176	2	N		1	N	1	1	1				2176	1	N	1	1					2176			0							2176	0	D
2180	2	N		2180	2	N		1	N	1	1	1				2180	1	N	1	1					2180			0							2180	0	D
2184	2	N		2184	2	N		1	N	1	1	1				2184	1	N	1	1					2184			0							2184	0	D
2188	2	N		2188	2	N		1	N	1	1	1				2188	1	N	1	1					2188			0							2188	0	D
2192	2	N		2192	2	N		1	N	1	1	1				2192	1	N	1	1					2192			0							2192	0	D
2196	2	N		2196	2	N		1	N	1	1	1				2196	1	N	1	1					2196			0							2196	0	D
2200	2	N		2200	2	N		1	N	1	1	1				2200	1	N	1	1					2200			0							2200	0	D
2204	2	N		2204	2	N		1	N	1	1	1				2204	1	N	1	1					2204			0							2204	0	D
2208	2	N		2208	2	N		1	N	1	1	1				2208	1	N	1	1					2208			0							2208	0	D
2212	2	N		2212	2	N		1	N	1	1	1				2212	1	N	1	1					2212			0							2212	0	D
2216	2	N		2216	2	N		1	N	1	1	1				2216	1	N	1	1					2216			0							2216	0	D
2220	2	N		2220	2	N		1	N	1	1	1				2220	1	N	1	1					2220			0							2220	0	D
2224	2	N		2224	2	N		1	N	1	1	1				2224	1	N	1	1					2224			0							2224	0	D
2228	2	N		2228	2	N		1	N	1	1	1				2228	1	N	1	1					2228			0							2228	0	D
2232	2	N		2232	2	N		1	N	1	1	1				2232	1	N	1	1					2232			0							2232	0	D
2236	2	N		2236	2	N		1	N	1	1	1				2236	1	N	1	1					2236			0							2236	0	D
2240	2	N		2240	2	N		1	N	1	1	1				2240	1	N	1	1					2240			0							2240	0	D
2244	2	N		2244	2	N		1	N	1	1	1				2244	1	N	1	1					2244			0							2244	0	D
2248	2	N		2248	2	N		1	N	1	1	1				2248	1	N	1	1					2248			0							2248	0	D
2252	2	N		2252	2	N		1	N	1	1	1				2252	1	N	1	1					2252			0							2252	0	D
2256	2	N		2256	2	N		1	N	1	1	1				2256	1	N	1	1					2256			0							2256	0	D
2260	2	N		2260	2	N		1	N	1	1	1				2260	1	N	1	1					2260			0							2260	0	D
2264	2	N		2264	1	W		1	N	1	0	0				2264	1	N	1	1					2264			0							2264	0	D
2268	2	N		2268	2	N		1	N	1	1	1				2268	1	N	1	1					2268			0							2268	0	D
2272	2	N		2272	2	N		1	N	1	1	1				2272	1	N	1	1					2272			0							2272	0	D
2276	2	N		2276	2	N		1	N	1	1	1				2276	1	N	1	1					2276			0							2276	0	D
2280	2	N		2280	2	N		1	N	1	1	1				2280	1	N	1	1					2280			0							2280	0	D
2284	2	N		2284	2	N		1	N	1	1	1				2284	1	N	1	1					2284			0							2284	0	D
2288	2	N		2288	2	N		1	N	1	1	1				2288	1	N	1	1					2288			0							2288	0	D
2292	2	N		2292	2	N		1	N	1	1	1				2292	1	N	1	1					2292			0							2292	0	D
2296	2	N		2296	2	N		1	N	1	1	1				2296	1	N	1	1					2296			0							2296	0	D
2300	2	N		2300	2	N		1	N	1	1	1				2300	1	N	1	1					2300			0							2300	0	D
2304	2	N		2304	2	N		1	N	1	1	1				2304	1	N	1	1					2304			0							2304	0	D
2308	2	N		2308	2	N		1	N	1	1	1				2308	1	N	1	1					2308			0							2308	0	D
2312	2	N		2312	2	N		1	N	1	1	1				2312	1	N	1	1					2312			0							2312	0	D
2316	2	N		2316	2	N		1	N	1	1	1				2316	1	N	1	1					2316			0							2316	0	D
2320	2	N		2320	2	N		1	N	1	1	1				2320	2	R	0	0					2320			0							2320	0	D
2324	2	N		2324	2	N		1	N	1	1	1				2324	2	R	0	0					2324			0							2324	0	D
2328	3	R		2328	3	R		2	R	1	1	1				2328	2	R	1	1					2328			0							2328	0	D
2332	3	R		2332	3	R		2	R	1	1	1				2332	2	R	1	1					2332			0							2332	0	D
2336	3	R		2336	3	R		2	R	1	1	1				2336	2	R	1	1					2336			0							2336	0	D
2340	3	R		2340	3	R		2	R	1	1	1				2340	2	R	1	1					2340			0							2340	0	D
2344	3	R		2344	3	R		2	R	1	1	1				2344	2	R	1	1					2344			0							2344	0	D
2348	3	R		2348	3	R		2	R	1	1	1				2348	2	R	1	1					2348			0							2348	0	D
2352	3	R		2352	1	W		2	R	1	0	0				2352	2	R	1	1					2352			0							2352	0	D
2356	3	R		2356	1	W		1	N	0	0	0				2356	2	R	1	0					2356			0							2356	2	N
2360	2	N		2360	2	N		1	N	1	1	1				2360	1	N	1	1					2360			0							2360	0	D
2364	2	N		2364	2	N		1	N	1	1	1				2364	1	N	1	1					2364			0							2364	0	D
2368	2	N		2368	2	N		1	N	1	1	1				2368	1	N	1	1					2368			0							2368	0	D
2372	2	N		2372	2	N		1	N	1	1	1				2372	1	N	1	1					2372			0							2372	0	D
2376	2	N		2376	2	N		1	N	1	1	1				2376	1	N	1	1					2376			0							2376	0	D
2380	2	N		2380	2	N		2	R	0	0	1				2380	1	N	1	0					2380			0							2380	3	R
2384	2	N		2384	1	W		2	R	0	0	0				2384	1	N	1	0					2384			0							2384	3	R
2388	3	R		2388	1	W		2	R	1	0	0				2388	1	N	0	0					2388			0							2388	0	D
2392	3	R		2392	1	W		1	N	0	0	0				2392	1	N	0	1					2392			0							2392	2	N
2396	3	R		2396	1	W		1	N	0	0	0				2396	1	N	0	1					2396			0							2396	2	N
2400	3	R		2400	1	W		1	N	0	0	0				2400	1	N	0	1					2400			0							2400	2	N
2404	2	N		2404	2	N		1	N	1	1	1				2404	1	N	1	1					2404			0							2404	0	D
2408	2	N		2408	2	N		1	N	1	1	1				2408	1	N	1	1					2408			0							2408	0	D
2412	2	N		2412	2	N		1	N	1	1	1				2412	1	N	1	1					2412			0							2412	0	D
2416	2	N		2416	2	N		1	N	1	1	1				2416	1	N	1	1					2416			0							2416	0	D
2420	2	N		2420	2	N		1	N	1	1	1				2420	1	N	1	1					2420			0							2420	0	D
2424	2	N		2424	2	N		1	N	1	1	1				2424	1	N	1	1					2424			0							2424	0	D
2428	2	N		2428	2	N		1	N	1	1	1				2428	1	N	1	1					2428			0							2428	0	D
2432	2	N		2432	2	N		1	N	1	1	1				2432	1	N	1	1					2432			0							2432	0	D
2436	2	N		2436	2	N		1	N	1	1	1				2436	1	N	1	1					2436			0							2436	0	D
2440	2	N		2440	2	N		1	N	1	1	1				2440	1	N	1	1					2440			0							2440	0	D
2444	2	N		2444	2	N		1	N	1	1	1				2444	1	N	1	1					2444			0							2444	0	D
2448	2	N		2448	2	N		1	N	1	1	1				2448	1	N	1	1					2448			0							2448	0	D
2452	2	N		2452	2	N		1	N	1	1	1				2452	1	N	1	1					2452			0							2452	0	D
2456	2	N		2456	2	N		1	N	1	1	1				2456	1	N	1	1					2456			0							2456	0	D
2460	2	N		2460	2	N		1	N	1	1	1				2460	1	N	1	1					2460			0							2460	0	D
2464	2	N		2464	2	N		1	N	1	1	1				2464	1	N	1	1					2464			0							2464	0	D
2468	2	N		2468	2	N		1	N	1	1	1				2468	1	N	1	1					2468			0							2468	0	D
2472	2	N		2472	2	N		1	N	1	1	1				2472	1	N	1	1					2472			0							2472	0	D
2476	2	N		2476	2	N		1	N	1	1	1				2476	1	N	1	1					2476			0							2476	0	D
2480	2	N		2480	2	N		1	N	1	1	1				2480	1	N	1	1					2480			0							2480	0	D
2484	2	N		2484	2	N		1	N	1	1	1				2484	1	N	1	1					2484			0							2484	0	D
2488	2	N		2488	2	N		1	N	1	1	1				2488	1	N	1	1					2488			0							2488	0	D
2492	2	N		2492	2	N		1	N	1	1	1				2492	1	N	1	1					2492			0							2492	0	D
2496	2	N		2496	2	N		1	N	1	1	1				2496	1	N	1	1					2496			0							2496	0	D
2500	2	N		2500	2	N		1	N	1	1	1				2500	1	N	1	1					2500			0							2500	0	D
2504	2	N		2504	2	N		1	N	1	1	1				2504	1	N	1	1					2504			0							2504	0	D
2508	2	N		2508	2	N		1	N	1	1	1				2508	1	N	1	1					2508			0							2508	0	D
2512	2	N		2512	2	N		1	N	1	1	1				2512	1	N	1	1					2512			0							2512	0	D
2516	2	N		2516	2	N		1	N	1	1	1				2516	1	N	1	1					2516			0							2516	0	D
2520	2	N		2520	2	N		1	N	1	1	1				2520	1	N	1	1					2520			0							2520	0	D
2524	2	N		2524	2	N		1	N	1	1	1				2524	1	N	1	1					2524			0							2524	0	D
2528	2	N		2528	2	N		1	N	1	1	1				2528	1	N	1	1					2528			0							2528	0	D
2532	2	N		2532	2	N		1	N	1	1	1				2532	1	N	1	1					2532			0							2532	0	D
2536	2	N		2536	2	N		1	N	1	1	1				2536	1	N	1	1					2536			0							2536	0	D
2540	2	N		2540	2	N		1	N	1	1	1				2540	1	N	1	1					2540			0							2540	0	D
2544	2	N		2544	2	N		1	N	1	1	1				2544	1	N	1	1					2544			0							2544	0	D
2548	2	N		2548	2	N		1	N	1	1	1				2548	1	N	1	1					2548			0							2548	0	D
2552	2	N		2552	2	N		1	N	1	1	1				2552	1	N	1	1					2552			0							2552	0	D
2556	2	N		2556	2	N		1	N	1	1	1				2556	1	N	1	1					2556			0							2556	0	D
2560	2	N		2560	2	N		1	N	1	1	1				2560	1	N	1	1					2560			0							2560	0	D
2564	2	N		2564	2	N		1	N	1	1	1				2564	1	N	1	1					2564			0							2564	0	D
2568	2	N		2568	2	N		1	N	1	1	1				2568	1	N	1	1					2568			0							2568	0	D
2572	2	N		2572	2	N		1	N	1	1	1				2572	1	N	1	1					2572			0							2572	0	D
2576	2	N		2576	2	N		1	N	1	1	1				2576	1	N	1	1					2576			0							2576	0	D
2580	2	N		2580	2	N		1	N	1	1	1				2580	1	N	1	1					2580			0							2580	0	D
2584	2	N		2584	2	N		1	N	1	1	1				2584	1	N	1	1					2584			0							2584	0	D
2588	2	N		2588	2	N		1	N	1	1	1				2588	1	N	1	1					2588			0							2588	0	D
2592	2	N		2592	3	R		2	R	0	1	0				2592	1	N	1	0					2592			0							2592	3	R
2596	2	N		2596	3	R		2	R	0	1	0				2596	1	N	1	0					2596			0							2596	3	R
2600	2	N		2600	3	R		1	N	1	0	0				2600	2	R	0	0					2600			0							2600	0	D
2604	2	N		2604	3	R		1	N	1	0	0				2604	2	R	0	0					2604			0							2604	0	D
2608	3	R		2608	1	W		2	R	1	0	0				2608	2	R	1	1					2608			0							2608	0	D
2612	3	R		2612	1	W		2	R	1	0	0				2612	2	R	1	1					2612			0							2612	0	D
2616	3	R		2616	1	W		0	W	0	1	0				2616	2	R	1	0					2616			0							2616	1	W
2620	2	N		2620	2	N		1	N	1	1	1				2620	1	N	1	1					2620			0							2620	0	D
2624	2	N		2624	2	N		1	N	1	1	1				2624	1	N	1	1					2624			0							2624	0	D
2628	2	N		2628	2	N		1	N	1	1	1				2628	1	N	1	1					2628			0							2628	0	D
2632	2	N		2632	2	N		1	N	1	1	1				2632	1	N	1	1					2632			0							2632	0	D
2636	2	N		2636	2	N		1	N	1	1	1				2636	1	N	1	1					2636			0							2636	0	D
2640	2	N		2640	2	N		1	N	1	1	1				2640	1	N	1	1					2640			0							2640	0	D
2644	2	N		2644	2	N		1	N	1	1	1				2644	1	N	1	1					2644			0							2644	0	D
2648	2	N		2648	2	N		1	N	1	1	1				2648	1	N	1	1					2648			0							2648	0	D
2652	2	N		2652	2	N		1	N	1	1	1				2652	1	N	1	1					2652			0							2652	0	D
2656	2	N		2656	2	N		1	N	1	1	1				2656	1	N	1	1					2656			0							2656	0	D
2660	2	N		2660	2	N		1	N	1	1	1				2660	1	N	1	1					2660			0							2660	0	D
2664	2	N		2664	2	N		1	N	1	1	1				2664	1	N	1	1					2664			0							2664	0	D
2668	2	N		2668	2	N		1	N	1	1	1				2668	1	N	1	1					2668			0							2668	0	D
2672	2	N		2672	2	N		1	N	1	1	1				2672	1	N	1	1					2672			0							2672	0	D
2676	2	N		2676	2	N		1	N	1	1	1				2676	1	N	1	1					2676			0							2676	0	D
2680	2	N		2680	2	N		1	N	1	1	1				2680	1	N	1	1					2680			0							2680	0	D
2684	2	N		2684	2	N		1	N	1	1	1				2684	1	N	1	1					2684			0							2684	0	D
2688	2	N		2688	2	N		1	N	1	1	1				2688	1	N	1	1					2688			0							2688	0	D
2692	2	N		2692	2	N		1	N	1	1	1				2692	1	N	1	1					2692			0							2692	0	D
2696	2	N		2696	2	N		1	N	1	1	1				2696	1	N	1	1					2696			0							2696	0	D
2700	2	N		2700	2	N		1	N	1	1	1				2700	1	N	1	1					2700			0							2700	0	D
2704	2	N		2704	2	N		1	N	1	1	1				2704	1	N	1	1					2704			0							2704	0	D
2708	2	N		2708	2	N		1	N	1	1	1				2708	1	N	1	1					2708			0							2708	0	D
2712	2	N		2712	2	N		1	N	1	1	1				2712	1	N	1	1					2712			0							2712	0	D
2716	2	N		2716	2	N		1	N	1	1	1				2716	1	N	1	1					2716			0							2716	0	D
2720	2	N		2720	2	N		1	N	1	1	1				2720	1	N	1	1					2720			0							2720	0	D
2724	2	N		2724	2	N		1	N	1	1	1				2724	1	N	1	1					2724			0							2724	0	D
2728	2	N		2728	2	N		1	N	1	1	1				2728	1	N	1	1					2728			0							2728	0	D
2732	2	N		2732	2	N		1	N	1	1	1				2732	1	N	1	1					2732			0							2732	0	D
2736	2	N		2736	2	N		1	N	1	1	1				2736	1	N	1	1					2736			0							2736	0	D
2740	2	N		2740	2	N		1	N	1	1	1				2740	1	N	1	1					2740			0							2740	0	D
2744	2	N		2744	2	N		1	N	1	1	1				2744	1	N	1	1					2744			0							2744	0	D
2748	2	N		2748	2	N		1	N	1	1	1				2748	1	N	1	1					2748			0							2748	0	D
2752	2	N		2752	2	N		1	N	1	1	1				2752	1	N	1	1					2752			0							2752	0	D
2756	2	N		2756	2	N		1	N	1	1	1				2756	1	N	1	1					2756			0							2756	0	D
2760	2	N		2760	2	N		1	N	1	1	1				2760	1	N	1	1					2760			0							2760	0	D
2764	2	N		2764	2	N		1	N	1	1	1				2764	1	N	1	1					2764			0							2764	0	D
2768	2	N		2768	2	N		1	N	1	1	1				2768	1	N	1	1					2768			0							2768	0	D
2772	2	N		2772	2	N		1	N	1	1	1				2772	1	N	1	1					2772			0							2772	0	D
2776	2	N		2776	2	N		1	N	1	1	1				2776	1	N	1	1					2776			0							2776	0	D
2780	2	N		2780	2	N		1	N	1	1	1				2780	1	N	1	1					2780			0							2780	0	D
2784	2	N		2784	2	N		1	N	1	1	1				2784	1	N	1	1					2784			0							2784	0	D
2788	2	N		2788	2	N		1	N	1	1	1				2788	1	N	1	1					2788			0							2788	0	D
2792	2	N		2792	2	N		1	N	1	1	1				2792	1	N	1	1					2792			0							2792	0	D
2796	2	N		2796	2	N		1	N	1	1	1				2796	1	N	1	1					2796			0							2796	0	D
2800	2	N		2800	2	N		1	N	1	1	1				2800	1	N	1	1					2800			0							2800	0	D
2804	2	N		2804	2	N		1	N	1	1	1				2804	1	N	1	1					2804			0							2804	0	D
2808	2	N		2808	2	N		1	N	1	1	1				2808	1	N	1	1					2808			0							2808	0	D
2812	2	N		2812	2	N		1	N	1	1	1				2812	1	N	1	1					2812			0							2812	0	D
2816	2	N		2816	2	N		1	N	1	1	1				2816	1	N	1	1					2816			0							2816	0	D
2820	2	N		2820	2	N		1	N	1	1	1				2820	1	N	1	1					2820			0							2820	0	D
2824	2	N		2824	2	N		1	N	1	1	1				2824	1	N	1	1					2824			0							2824	0	D
2828	2	N		2828	2	N		1	N	1	1	1				2828	1	N	1	1					2828			0							2828	0	D
2832	2	N		2832	2	N		1	N	1	1	1				2832	1	N	1	1					2832			0							2832	0	D
2836	2	N		2836	2	N		1	N	1	1	1				2836	1	N	1	1					2836			0							2836	0	D
2840	2	N		2840	2	N		1	N	1	1	1				2840	2	R	0	0					2840			0							2840	0	D
2844	3	R		2844	3	R		2	R	1	1	1				2844	2	R	1	1					2844			0							2844	0	D
2848	3	R		2848	3	R		1	N	0	0	1				2848	2	R	1	0					2848			0							2848	2	N
2852	3	R		2852	3	R		2	R	1	1	1				2852	2	R	1	1					2852			0							2852	0	D
2856	3	R		2856	3	R		2	R	1	1	1				2856	2	R	1	1					2856			0							2856	0	D
2860	3	R		2860	3	R		1	N	0	0	1				2860	1	N	0	1					2860			0							2860	2	N
2864	3	R		2864	3	R		1	N	0	0	1				2864	1	N	0	1					2864			0							2864	2	N
2868	2	N		2868	1	W		1	N	1	0	0				2868	1	N	1	1					2868			0							2868	0	D
2872	2	N		2872	1	W		1	N	1	0	0				2872	1	N	1	1					2872			0							2872	0	D
2876	2	N		2876	2	N		1	N	1	1	1				2876	1	N	1	1					2876			0							2876	0	D
2880	2	N		2880	2	N		1	N	1	1	1				2880	1	N	1	1					2880			0							2880	0	D
2884	2	N		2884	2	N		1	N	1	1	1				2884	1	N	1	1					2884			0							2884	0	D
2888	2	N		2888	2	N		1	N	1	1	1				2888	1	N	1	1					2888			0							2888	0	D
2892	2	N		2892	2	N		1	N	1	1	1				2892	1	N	1	1					2892			0							2892	0	D
2896	2	N		2896	2	N		1	N	1	1	1				2896	1	N	1	1					2896			0							2896	0	D
2900	2	N		2900	2	N		1	N	1	1	1				2900	1	N	1	1					2900			0							2900	0	D
2904	2	N		2904	2	N		1	N	1	1	1				2904	1	N	1	1					2904			0							2904	0	D
2908	2	N		2908	2	N		1	N	1	1	1				2908	1	N	1	1					2908			0							2908	0	D
2912	2	N		2912	2	N		1	N	1	1	1				2912	1	N	1	1					2912			0							2912	0	D
2916	2	N		2916	2	N		1	N	1	1	1				2916	1	N	1	1					2916			0							2916	0	D
2920	2	N		2920	2	N		1	N	1	1	1				2920	1	N	1	1					2920			0							2920	0	D
2924	2	N		2924	2	N		1	N	1	1	1				2924	1	N	1	1					2924			0							2924	0	D
2928	2	N		2928	2	N		1	N	1	1	1				2928	1	N	1	1					2928			0							2928	0	D
2932	2	N		2932	2	N		1	N	1	1	1				2932	1	N	1	1					2932			0							2932	0	D
2936	2	N		2936	2	N		1	N	1	1	1				2936	1	N	1	1					2936			0							2936	0	D
2940	2	N		2940	2	N		1	N	1	1	1				2940	1	N	1	1					2940			0							2940	0	D
2944	2	N		2944	2	N		1	N	1	1	1				2944	1	N	1	1					2944			0							2944	0	D
2948	2	N		2948	2	N		1	N	1	1	1				2948	1	N	1	1					2948			0							2948	0	D
2952	2	N		2952	2	N		1	N	1	1	1				2952	1	N	1	1					2952			0							2952	0	D
2956	2	N		2956	2	N		1	N	1	1	1				2956	1	N	1	1					2956			0							2956	0	D
2960	2	N		2960	2	N		1	N	1	1	1				2960	1	N	1	1					2960			0							2960	0	D
2964	2	N		2964	2	N		1	N	1	1	1				2964	1	N	1	1					2964			0							2964	0	D
2968	2	N		2968	2	N		1	N	1	1	1				2968	1	N	1	1					2968			0							2968	0	D
2972	2	N		2972	2	N		1	N	1	1	1				2972	1	N	1	1					2972			0							2972	0	D
2976	2	N		2976	2	N		1	N	1	1	1				2976	1	N	1	1					2976			0							2976	0	D
2980	2	N		2980	2	N		1	N	1	1	1				2980	1	N	1	1					2980			0							2980	0	D
2984	2	N		2984	2	N		1	N	1	1	1				2984	1	N	1	1					2984			0							2984	0	D
2988	2	N		2988	2	N		1	N	1	1	1				2988	1	N	1	1					2988			0							2988	0	D
2992	2	N		2992	2	N		1	N	1	1	1				2992	1	N	1	1					2992			0							2992	0	D
2996	2	N		2996	2	N		1	N	1	1	1				2996	1	N	1	1					2996			0							2996	0	D
3000	2	N		3000	2	N		1	N	1	1	1				3000	2	R	0	0					3000			0							3000	0	D
3004	3	R		3004	3	R		1	N	0	0	1				3004	2	R	1	0					3004			0							3004	2	N
3008	3	R		3008	3	R		2	R	1	1	1				3008	2	R	1	1					3008			0							3008	0	D
3012	3	R		3012	3	R		1	N	0	0	1				3012	2	R	1	0					3012			0							3012	2	N
3016	3	R		3016	3	R		1	N	0	0	1				3016	2	R	1	0					3016			0							3016	2	N
3020	3	R		3020	3	R		2	R	1	1	1				3020	2	R	1	1					3020			0							3020	0	D
3024	3	R		3024	3	R		2	R	1	1	1				3024	2	R	1	1					3024			0							3024	0	D
3028	3	R		3028	3	R		2	R	1	1	1				3028	2	R	1	1					3028			0							3028	0	D
3032	3	R		3032	3	R		2	R	1	1	1				3032	2	R	1	1					3032			0							3032	0	D
3036	3	R		3036	3	R		2	R	1	1	1				3036	2	R	1	1					3036			0							3036	0	D
3040	3	R		3040	3	R		2	R	1	1	1				3040	2	R	1	1					3040			0							3040	0	D
3044	3	R		3044	3	R		2	R	1	1	1				3044	2	R	1	1					3044			0							3044	0	D
3048	3	R		3048	3	R		2	R	1	1	1				3048	2	R	1	1					3048			0							3048	0	D
3052	3	R		3052	3	R		2	R	1	1	1				3052	2	R	1	1					3052			0							3052	0	D
3056	3	R		3056	1	W		2	R	1	0	0				3056	2	R	1	1					3056			0							3056	0	D
3060	1	W		3060	1	W		2	R	0	0	1				3060	0	W	1	0					3060			0							3060	3	R
3064	1	W		3064	1	W		2	R	0	0	1				3064	0	W	1	0					3064			0							3064	3	R
3068	1	W		3068	1	W		2	R	0	0	1				3068	0	W	1	0					3068			0							3068	3	R
3072	1	W		3072	1	W		2	R	0	0	1				3072	0	W	1	0					3072			0							3072	3	R
3076	1	W		3076	1	W		2	R	0	0	1				3076	0	W	1	0					3076			0							3076	3	R
3080	1	W		3080	1	W		0	W	1	1	1				3080	1	N	0	0					3080			0							3080	0	D
3084	1	W		3084	1	W		1	N	0	0	1				3084	1	N	0	1					3084			0							3084	2	N
3088	2	N		3088	2	N		1	N	1	1	1				3088	1	N	1	1					3088			0							3088	0	D
3092	2	N		3092	2	N		1	N	1	1	1				3092	1	N	1	1					3092			0							3092	0	D
3096	2	N		3096	2	N		1	N	1	1	1				3096	1	N	1	1					3096			0							3096	0	D
3100	2	N		3100	2	N		1	N	1	1	1				3100	1	N	1	1					3100			0							3100	0	D
3104	2	N		3104	2	N		1	N	1	1	1				3104	1	N	1	1					3104			0							3104	0	D
3108	2	N		3108	2	N		1	N	1	1	1				3108	1	N	1	1					3108			0							3108	0	D
3112	2	N		3112	2	N		1	N	1	1	1				3112	1	N	1	1					3112			0							3112	0	D
3116	2	N		3116	2	N		1	N	1	1	1				3116	1	N	1	1					3116			0							3116	0	D
3120	2	N		3120	1	W		1	N	1	0	0				3120	1	N	1	1					3120			0							3120	0	D
3124	2	N		3124	1	W		1	N	1	0	0				3124	1	N	1	1					3124			0							3124	0	D
3128	2	N		3128	2	N		1	N	1	1	1				3128	1	N	1	1					3128			0							3128	0	D
3132	2	N		3132	2	N		1	N	1	1	1				3132	1	N	1	1					3132			0							3132	0	D
3136	2	N		3136	2	N		1	N	1	1	1				3136	1	N	1	1					3136			0							3136	0	D
3140	2	N		3140	2	N		1	N	1	1	1				3140	1	N	1	1					3140			0							3140	0	D
3144	2	N		3144	2	N		1	N	1	1	1				3144	1	N	1	1					3144			0							3144	0	D
3148	2	N		3148	2	N		1	N	1	1	1				3148	1	N	1	1					3148			0							3148	0	D
3152	2	N		3152	2	N		1	N	1	1	1				3152	1	N	1	1					3152			0							3152	0	D
3156	2	N		3156	2	N		1	N	1	1	1				3156	1	N	1	1					3156			0							3156	0	D
3160	2	N		3160	2	N		1	N	1	1	1				3160	1	N	1	1					3160			0							3160	0	D
3164	2	N		3164	2	N		1	N	1	1	1				3164	1	N	1	1					3164			0							3164	0	D
3168	2	N		3168	2	N		1	N	1	1	1				3168	1	N	1	1					3168			0							3168	0	D
3172	2	N		3172	2	N		1	N	1	1	1				3172	1	N	1	1					3172			0							3172	0	D
3176	2	N		3176	2	N		1	N	1	1	1				3176	1	N	1	1					3176			0							3176	0	D
3180	2	N		3180	2	N		1	N	1	1	1				3180	1	N	1	1					3180			0							3180	0	D
3184	2	N		3184	2	N		1	N	1	1	1				3184	1	N	1	1					3184			0							3184	0	D
3188	2	N		3188	2	N		1	N	1	1	1				3188	1	N	1	1					3188			0							3188	0	D
3192	2	N		3192	2	N		1	N	1	1	1				3192	1	N	1	1					3192			0							3192	0	D
3196	2	N		3196	1	W		1	N	1	0	0				3196	1	N	1	1					3196			0							3196	0	D
3200	2	N		3200	2	N		1	N	1	1	1				3200	1	N	1	1					3200			0							3200	0	D
3204	2	N		3204	2	N		1	N	1	1	1				3204	1	N	1	1					3204			0							3204	0	D
3208	2	N		3208	2	N		1	N	1	1	1				3208	1	N	1	1					3208			0							3208	0	D
3212	2	N		3212	2	N		1	N	1	1	1				3212	1	N	1	1					3212			0							3212	0	D
3216	2	N		3216	2	N		1	N	1	1	1				3216	1	N	1	1					3216			0							3216	0	D
3220	2	N		3220	2	N		1	N	1	1	1				3220	1	N	1	1					3220			0							3220	0	D
3224	2	N		3224	2	N		1	N	1	1	1				3224	1	N	1	1					3224			0							3224	0	D
3228	2	N		3228	2	N		1	N	1	1	1				3228	1	N	1	1					3228			0							3228	0	D
3232	2	N		3232	2	N		1	N	1	1	1				3232	1	N	1	1					3232			0							3232	0	D
3236	2	N		3236	2	N		1	N	1	1	1				3236	1	N	1	1					3236			0							3236	0	D
3240	2	N		3240	2	N		1	N	1	1	1				3240	1	N	1	1					3240			0							3240	0	D
3244	2	N		3244	2	N		1	N	1	1	1				3244	1	N	1	1					3244			0							3244	0	D
3248	2	N		3248	2	N		1	N	1	1	1				3248	1	N	1	1					3248			0							3248	0	D
3252	2	N		3252	2	N		1	N	1	1	1				3252	1	N	1	1					3252			0							3252	0	D
3256	2	N		3256	2	N		1	N	1	1	1				3256	1	N	1	1					3256			0							3256	0	D
3260	2	N		3260	2	N		1	N	1	1	1				3260	1	N	1	1					3260			0							3260	0	D
3264	2	N		3264	2	N		1	N	1	1	1				3264	1	N	1	1					3264			0							3264	0	D
3268	2	N		3268	2	N		1	N	1	1	1				3268	1	N	1	1					3268			0							3268	0	D
3272	2	N		3272	2	N		1	N	1	1	1				3272	1	N	1	1					3272			0							3272	0	D
3276	2	N		3276	2	N		1	N	1	1	1				3276	1	N	1	1					3276			0							3276	0	D
3280	2	N		3280	2	N		1	N	1	1	1				3280	1	N	1	1					3280			0							3280	0	D
3284	2	N		3284	2	N		1	N	1	1	1				3284	1	N	1	1					3284			0							3284	0	D
3288	2	N		3288	2	N		1	N	1	1	1				3288	1	N	1	1					3288			0							3288	0	D
3292	2	N		3292	2	N		1	N	1	1	1				3292	1	N	1	1					3292			0							3292	0	D
3296	2	N		3296	2	N		1	N	1	1	1				3296	1	N	1	1					3296			0							3296	0	D
3300	2	N		3300	2	N		1	N	1	1	1				3300	1	N	1	1					3300			0							3300	0	D
3304	2	N		3304	2	N		1	N	1	1	1				3304	1	N	1	1					3304			0							3304	0	D
3308	2	N		3308	2	N		1	N	1	1	1				3308	1	N	1	1					3308			0							3308	0	D
3312	2	N		3312	2	N		1	N	1	1	1				3312	1	N	1	1					3312			0							3312	0	D
3316	2	N		3316	2	N		2	R	0	0	1				3316	1	N	1	0					3316			0							3316	3	R
3320	2	N		3320	1	W		1	N	1	0	0				3320	1	N	1	1					3320			0							3320	0	D
3324	2	N		3324	2	N		1	N	1	1	1				3324	1	N	1	1					3324			0							3324	0	D
3328	2	N		3328	2	N		1	N	1	1	1				3328	1	N	1	1					3328			0							3328	0	D
3332	2	N		3332	2	N		1	N	1	1	1				3332	1	N	1	1					3332			0							3332	0	D
3336	2	N		3336	2	N		1	N	1	1	1				3336	1	N	1	1					3336			0							3336	0	D
3340	2	N		3340	2	N		1	N	1	1	1				3340	1	N	1	1					3340			0							3340	0	D
3344	2	N		3344	2	N		1	N	1	1	1				3344	1	N	1	1					3344			0							3344	0	D
3348	2	N		3348	2	N		1	N	1	1	1				3348	1	N	1	1					3348			0							3348	0	D
3352	2	N		3352	2	N		1	N	1	1	1				3352	1	N	1	1					3352			0							3352	0	D
3356	2	N		3356	2	N		1	N	1	1	1				3356	1	N	1	1					3356			0							3356	0	D
3360	2	N		3360	2	N		1	N	1	1	1				3360	1	N	1	1					3360			0							3360	0	D
3364	2	N		3364	2	N		1	N	1	1	1				3364	1	N	1	1					3364			0							3364	0	D
3368	2	N		3368	2	N		1	N	1	1	1				3368	1	N	1	1					3368			0							3368	0	D
3372	2	N		3372	2	N		1	N	1	1	1				3372	1	N	1	1					3372			0							3372	0	D
3376	2	N		3376	2	N		1	N	1	1	1				3376	1	N	1	1					3376			0							3376	0	D
3380	2	N		3380	2	N		1	N	1	1	1				3380	1	N	1	1					3380			0							3380	0	D
3384	2	N		3384	2	N		1	N	1	1	1				3384	1	N	1	1					3384			0							3384	0	D
3388	2	N		3388	2	N		1	N	1	1	1				3388	1	N	1	1					3388			0							3388	0	D
3392	2	N		3392	2	N		1	N	1	1	1				3392	1	N	1	1					3392			0							3392	0	D
3396	2	N		3396	2	N		1	N	1	1	1				3396	1	N	1	1					3396			0							3396	0	D
3400	2	N		3400	2	N		1	N	1	1	1				3400	1	N	1	1					3400			0							3400	0	D
3404	2	N		3404	2	N		1	N	1	1	1				3404	1	N	1	1					3404			0							3404	0	D
3408	2	N		3408	2	N		1	N	1	1	1				3408	1	N	1	1					3408			0							3408	0	D
3412	2	N		3412	2	N		1	N	1	1	1				3412	1	N	1	1					3412			0							3412	0	D
3416	2	N		3416	2	N		1	N	1	1	1				3416	1	N	1	1					3416			0							3416	0	D
3420	2	N		3420	2	N		1	N	1	1	1				3420	1	N	1	1					3420			0							3420	0	D
3424	2	N		3424	2	N		1	N	1	1	1				3424	1	N	1	1					3424			0							3424	0	D
3428	2	N		3428	2	N		1	N	1	1	1				3428	1	N	1	1					3428			0							3428	0	D
3432	2	N		3432	2	N		1	N	1	1	1				3432	1	N	1	1					3432			0							3432	0	D
3436	2	N		3436	2	N		1	N	1	1	1				3436	1	N	1	1					3436			0							3436	0	D
3440	2	N		3440	2	N		1	N	1	1	1				3440	1	N	1	1					3440			0							3440	0	D
3444	2	N		3444	2	N		1	N	1	1	1				3444	1	N	1	1					3444			0							3444	0	D
3448	2	N		3448	2	N		1	N	1	1	1				3448	1	N	1	1					3448			0							3448	0	D
3452	2	N		3452	2	N		1	N	1	1	1				3452	1	N	1	1					3452			0							3452	0	D
3456	2	N		3456	2	N		1	N	1	1	1				3456	1	N	1	1					3456			0							3456	0	D
3460	2	N		3460	2	N		1	N	1	1	1				3460	1	N	1	1					3460			0							3460	0	D
3464	2	N		3464	2	N		1	N	1	1	1				3464	1	N	1	1					3464			0							3464	0	D
3468	2	N		3468	2	N		1	N	1	1	1				3468	1	N	1	1					3468			0							3468	0	D
3472	2	N		3472	2	N		1	N	1	1	1				3472	1	N	1	1					3472			0							3472	0	D
3476	2	N		3476	2	N		1	N	1	1	1				3476	1	N	1	1					3476			0							3476	0	D
3480	2	N		3480	2	N		1	N	1	1	1				3480	1	N	1	1					3480			0							3480	0	D
3484	2	N		3484	2	N		1	N	1	1	1				3484	1	N	1	1					3484			0							3484	0	D
3488	2	N		3488	2	N		1	N	1	1	1				3488	1	N	1	1					3488			0							3488	0	D
3492	2	N		3492	2	N		1	N	1	1	1				3492	1	N	1	1					3492			0							3492	0	D
3496	2	N		3496	2	N		1	N	1	1	1				3496	1	N	1	1					3496			0							3496	0	D
3500	2	N		3500	2	N		1	N	1	1	1				3500	1	N	1	1					3500			0							3500	0	D
3504	2	N		3504	2	N		1	N	1	1	1				3504	1	N	1	1					3504			0							3504	0	D
3508	2	N		3508	2	N		1	N	1	1	1				3508	1	N	1	1					3508			0							3508	0	D
3512	2	N		3512	2	N		1	N	1	1	1				3512	1	N	1	1					3512			0							3512	0	D
3516	2	N		3516	2	N		1	N	1	1	1				3516	1	N	1	1					3516			0							3516	0	D
3520	2	N		3520	2	N		1	N	1	1	1				3520	1	N	1	1					3520			0							3520	0	D
3524	2	N		3524	2	N		1	N	1	1	1				3524	1	N	1	1					3524			0							3524	0	D
3528	2	N		3528	2	N		1	N	1	1	1				3528	1	N	1	1					3528			0							3528	0	D
3532	2	N		3532	2	N		1	N	1	1	1				3532	1	N	1	1					3532			0							3532	0	D
3536	2	N		3536	2	N		1	N	1	1	1				3536	1	N	1	1					3536			0							3536	0	D
3540	2	N		3540	2	N		1	N	1	1	1				3540	1	N	1	1					3540			0							3540	0	D
3544	2	N		3544	2	N		1	N	1	1	1				3544	1	N	1	1					3544			0							3544	0	D
3548	2	N		3548	2	N		1	N	1	1	1				3548	1	N	1	1					3548			0							3548	0	D
3552	2	N		3552	2	N		1	N	1	1	1				3552	1	N	1	1					3552			0							3552	0	D
3556	2	N		3556	2	N		1	N	1	1	1				3556	1	N	1	1					3556			0							3556	0	D
3560	2	N		3560	2	N		1	N	1	1	1				3560	2	R	0	0					3560			0							3560	0	D
3564	2	N		3564	2	N		1	N	1	1	1				3564	2	R	0	0					3564			0							3564	0	D
3568	3	R		3568	3	R		1	N	0	0	1				3568	2	R	1	0					3568			0							3568	2	N
3572	3	R		3572	3	R		2	R	1	1	1				3572	2	R	1	1					3572			0							3572	0	D
3576	3	R		3576	3	R		2	R	1	1	1				3576	2	R	1	1					3576			0							3576	0	D
3580	3	R		3580	3	R		1	N	0	0	1				3580	2	R	1	0					3580			0							3580	2	N
3584	3	R		3584	3	R		1	N	0	0	1				3584	2	R	1	0					3584			0							3584	2	N
3588	3	R		3588	3	R		1	N	0	0	1				3588	2	R	1	0					3588			0							3588	2	N
3592	3	R		3592	3	R		1	N	0	0	1				3592	2	R	1	0					3592			0							3592	2	N
3596	3	R		3596	3	R		2	R	1	1	1				3596	2	R	1	1					3596			0							3596	0	D
3600	3	R		3600	3	R		2	R	1	1	1				3600	0	W	0	0					3600			0							3600	0	D
3604	3	R		3604	3	R		2	R	1	1	1				3604	0	W	0	0					3604			0							3604	0	D
3608	1	W		3608	1	W		0	W	1	1	1				3608	0	W	1	1					3608			0							3608	0	D
3612	1	W		3612	1	W		0	W	1	1	1				3612	0	W	1	1					3612			0							3612	0	D
3616	1	W		3616	1	W		0	W	1	1	1				3616	0	W	1	1					3616			0							3616	0	D
3620	1	W		3620	1	W		0	W	1	1	1				3620	0	W	1	1					3620			0							3620	0	D
3624	1	W		3624	1	W		0	W	1	1	1				3624	0	W	1	1					3624			0							3624	0	D
3628	1	W		3628	1	W		1	N	0	0	1				3628	0	W	1	0					3628			0							3628	2	N
3632	1	W		3632	1	W		1	N	0	0	1				3632	0	W	1	0					3632			0							3632	2	N
3636	1	W		3636	1	W		1	N	0	0	1				3636	0	W	1	0					3636			0							3636	2	N
3640	1	W		3640	1	W		0	W	1	1	1				3640	0	W	1	1					3640			0							3640	0	D
3644	1	W		3644	1	W		0	W	1	1	1				3644	0	W	1	1					3644			0							3644	0	D
3648	1	W		3648	1	W		0	W	1	1	1				3648	0	W	1	1					3648			0							3648	0	D
3652	1	W		3652	1	W		0	W	1	1	1				3652	0	W	1	1					3652			0							3652	0	D
3656	1	W		3656	1	W		0	W	1	1	1				3656	0	W	1	1					3656			0							3656	0	D
3660	2	N		3660	1	W		0	W	0	1	0				3660	1	N	1	0					3660			0							3660	1	W
3664	2	N		3664	2	N		0	W	0	0	1				3664	1	N	1	0					3664			0							3664	1	W
3668	2	N		3668	2	N		1	N	1	1	1				3668	1	N	1	1					3668			0							3668	0	D
3672	2	N		3672	2	N		0	W	0	0	1				3672	1	N	1	0					3672			0							3672	1	W
3676	2	N		3676	2	N		0	W	0	0	1				3676	1	N	1	0					3676			0							3676	1	W
3680	2	N		3680	2	N		1	N	1	1	1				3680	1	N	1	1					3680			0							3680	0	D
3684	2	N		3684	2	N		0	W	0	0	1				3684	1	N	1	0					3684			0							3684	1	W
3688	2	N		3688	2	N		1	N	1	1	1				3688	1	N	1	1					3688			0							3688	0	D
3692	2	N		3692	2	N		1	N	1	1	1				3692	1	N	1	1					3692			0							3692	0	D
3696	2	N		3696	2	N		0	W	0	0	1				3696	1	N	1	0					3696			0							3696	1	W
3700	2	N		3700	2	N		1	N	1	1	1				3700	1	N	1	1					3700			0							3700	0	D
3704	2	N		3704	2	N		1	N	1	1	1				3704	1	N	1	1					3704			0							3704	0	D
3708	2	N		3708	2	N		1	N	1	1	1				3708	1	N	1	1					3708			0							3708	0	D
3712	2	N		3712	2	N		1	N	1	1	1				3712	1	N	1	1					3712			0							3712	0	D
3716	2	N		3716	2	N		1	N	1	1	1				3716	1	N	1	1					3716			0							3716	0	D
3720	2	N		3720	2	N		1	N	1	1	1				3720	1	N	1	1					3720			0							3720	0	D
3724	2	N		3724	2	N		1	N	1	1	1				3724	1	N	1	1					3724			0							3724	0	D
3728	2	N		3728	2	N		1	N	1	1	1				3728	1	N	1	1					3728			0							3728	0	D
3732	2	N		3732	2	N		1	N	1	1	1				3732	1	N	1	1					3732			0							3732	0	D
3736	2	N		3736	2	N		1	N	1	1	1				3736	1	N	1	1					3736			0							3736	0	D
3740	2	N		3740	2	N		1	N	1	1	1				3740	1	N	1	1					3740			0							3740	0	D
3744	2	N		3744	2	N		1	N	1	1	1				3744	1	N	1	1					3744			0							3744	0	D
3748	2	N		3748	2	N		1	N	1	1	1				3748	1	N	1	1					3748			0							3748	0	D
3752	2	N		3752	2	N		1	N	1	1	1				3752	1	N	1	1					3752			0							3752	0	D
3756	2	N		3756	2	N		1	N	1	1	1				3756	1	N	1	1					3756			0							3756	0	D
3760	2	N		3760	2	N		1	N	1	1	1				3760	1	N	1	1					3760			0							3760	0	D
3764	2	N		3764	2	N		1	N	1	1	1				3764	1	N	1	1					3764			0							3764	0	D
3768	2	N		3768	1	W		0	W	0	1	0				3768	1	N	1	0					3768			0							3768	1	W
3772	2	N		3772	2	N		1	N	1	1	1				3772	1	N	1	1					3772			0							3772	0	D
3776	2	N		3776	2	N		1	N	1	1	1				3776	1	N	1	1					3776			0							3776	0	D
3780	2	N		3780	2	N		1	N	1	1	1				3780	1	N	1	1					3780			0							3780	0	D
3784	2	N		3784	2	N		1	N	1	1	1				3784	1	N	1	1					3784			0							3784	0	D
3788	2	N		3788	2	N		1	N	1	1	1				3788	1	N	1	1					3788			0							3788	0	D
3792	2	N		3792	2	N		1	N	1	1	1				3792	1	N	1	1					3792			0							3792	0	D
3796	2	N		3796	2	N		1	N	1	1	1				3796	1	N	1	1					3796			0							3796	0	D
3800	2	N		3800	2	N		1	N	1	1	1				3800	1	N	1	1					3800			0							3800	0	D
3804	2	N		3804	2	N		1	N	1	1	1				3804	1	N	1	1					3804			0							3804	0	D
3808	2	N		3808	2	N		1	N	1	1	1				3808	1	N	1	1					3808			0							3808	0	D
3812	2	N		3812	2	N		1	N	1	1	1				3812	1	N	1	1					3812			0							3812	0	D
3816	2	N		3816	2	N		1	N	1	1	1				3816	1	N	1	1					3816			0							3816	0	D
3820	2	N		3820	2	N		1	N	1	1	1				3820	1	N	1	1					3820			0							3820	0	D
3824	2	N		3824	2	N		1	N	1	1	1				3824	1	N	1	1					3824			0							3824	0	D
3828	2	N		3828	2	N		1	N	1	1	1				3828	1	N	1	1					3828			0							3828	0	D
3832	2	N		3832	2	N		1	N	1	1	1				3832	1	N	1	1					3832			0							3832	0	D
3836	2	N		3836	2	N		1	N	1	1	1				3836	1	N	1	1					3836			0							3836	0	D
3840	2	N		3840	2	N		1	N	1	1	1				3840	1	N	1	1					3840			0							3840	0	D
3844	2	N		3844	2	N		1	N	1	1	1				3844	1	N	1	1					3844			0							3844	0	D
3848	2	N		3848	2	N		1	N	1	1	1				3848	1	N	1	1					3848			0							3848	0	D
3852	2	N		3852	2	N		1	N	1	1	1				3852	1	N	1	1					3852			0							3852	0	D
3856	2	N		3856	2	N		1	N	1	1	1				3856	1	N	1	1					3856			0							3856	0	D
3860	2	N		3860	2	N		1	N	1	1	1				3860	1	N	1	1					3860			0							3860	0	D
3864	2	N		3864	2	N		1	N	1	1	1				3864	1	N	1	1					3864			0							3864	0	D
3868	2	N		3868	2	N		1	N	1	1	1				3868	1	N	1	1					3868			0							3868	0	D
3872	2	N		3872	2	N		1	N	1	1	1				3872	1	N	1	1					3872			0							3872	0	D
3876	2	N		3876	2	N		1	N	1	1	1				3876	1	N	1	1					3876			0							3876	0	D
3880	2	N		3880	2	N		1	N	1	1	1				3880	1	N	1	1					3880			0							3880	0	D
3884	2	N		3884	2	N		1	N	1	1	1				3884	1	N	1	1					3884			0							3884	0	D
3888	2	N		3888	2	N		1	N	1	1	1				3888	1	N	1	1					3888			0							3888	0	D
3892	2	N		3892	2	N		1	N	1	1	1				3892	1	N	1	1					3892			0							3892	0	D
3896	2	N		3896	2	N		1	N	1	1	1				3896	1	N	1	1					3896			0							3896	0	D
3900	2	N		3900	2	N		1	N	1	1	1				3900	1	N	1	1					3900			0							3900	0	D
3904	2	N		3904	2	N		1	N	1	1	1				3904	1	N	1	1					3904			0							3904	0	D
3908	2	N		3908	2	N		1	N	1	1	1				3908	1	N	1	1					3908			0							3908	0	D
3912	2	N		3912	2	N		1	N	1	1	1				3912	1	N	1	1					3912			0							3912	0	D
3916	2	N		3916	3	R		1	N	1	0	0				3916	1	N	1	1					3916			0							3916	0	D
3920	3	R		3920	3	R		1	N	0	0	1				3920	2	R	1	0					3920			0							3920	2	N
3924	3	R		3924	3	R		2	R	1	1	1				3924	2	R	1	1					3924			0							3924	0	D
3928	3	R		3928	3	R		1	N	0	0	1				3928	2	R	1	0					3928			0							3928	2	N
3932	3	R		3932	3	R		1	N	0	0	1				3932	2	R	1	0					3932			0							3932	2	N
3936	3	R		3936	3	R		2	R	1	1	1				3936	2	R	1	1					3936			0							3936	0	D
3940	3	R		3940	3	R		2	R	1	1	1				3940	2	R	1	1					3940			0							3940	0	D
3944	3	R		3944	3	R		2	R	1	1	1				3944	2	R	1	1					3944			0							3944	0	D
3948	3	R		3948	3	R		2	R	1	1	1				3948	2	R	1	1					3948			0							3948	0	D
3952	3	R		3952	3	R		2	R	1	1	1				3952	2	R	1	1					3952			0							3952	0	D
3956	3	R		3956	3	R		2	R	1	1	1				3956	2	R	1	1					3956			0							3956	0	D
3960	3	R		3960	3	R		2	R	1	1	1				3960	1	N	0	0					3960			0							3960	0	D
3964	2	N		3964	1	W		2	R	0	0	0				3964	1	N	1	0					3964			0							3964	3	R
3968	2	N		3968	1	W		2	R	0	0	0				3968	1	N	1	0					3968			0							3968	3	R
3972	2	N		3972	1	W		1	N	1	0	0				3972	1	N	1	1					3972			0							3972	0	D
3976	2	N		3976	1	W		1	N	1	0	0				3976	1	N	1	1					3976			0							3976	0	D
3980	2	N		3980	2	N		1	N	1	1	1				3980	1	N	1	1					3980			0							3980	0	D
3984	2	N		3984	2	N		1	N	1	1	1				3984	1	N	1	1					3984			0							3984	0	D
3988	2	N		3988	2	N		1	N	1	1	1				3988	1	N	1	1					3988			0							3988	0	D
3992	2	N		3992	2	N		1	N	1	1	1				3992	1	N	1	1					3992			0							3992	0	D
3996	2	N		3996	1	W		1	N	1	0	0				3996	1	N	1	1					3996			0							3996	0	D
4000	2	N		4000	1	W		1	N	1	0	0				4000	1	N	1	1					4000			0							4000	0	D
4004	2	N		4004	2	N		1	N	1	1	1				4004	1	N	1	1					4004			0							4004	0	D
4008	2	N		4008	2	N		1	N	1	1	1				4008	1	N	1	1					4008			0							4008	0	D
4012	2	N		4012	2	N		1	N	1	1	1				4012	1	N	1	1					4012			0							4012	0	D
4016	2	N		4016	2	N		1	N	1	1	1				4016	1	N	1	1					4016			0							4016	0	D
4020	2	N		4020	2	N		1	N	1	1	1				4020	1	N	1	1					4020			0							4020	0	D
4024	2	N		4024	2	N		1	N	1	1	1				4024	1	N	1	1					4024			0							4024	0	D
4028	2	N		4028	2	N		1	N	1	1	1				4028	1	N	1	1					4028			0							4028	0	D
4032	2	N		4032	2	N		1	N	1	1	1				4032	1	N	1	1					4032			0							4032	0	D
4036	2	N		4036	2	N		1	N	1	1	1				4036	1	N	1	1					4036			0							4036	0	D
4040	2	N		4040	2	N		1	N	1	1	1				4040	1	N	1	1					4040			0							4040	0	D
4044	2	N		4044	2	N		1	N	1	1	1				4044	1	N	1	1					4044			0							4044	0	D
4048	2	N		4048	2	N		1	N	1	1	1				4048	1	N	1	1					4048			0							4048	0	D
4052	2	N		4052	2	N		1	N	1	1	1				4052	1	N	1	1					4052			0							4052	0	D
4056	2	N		4056	2	N		1	N	1	1	1				4056	1	N	1	1					4056			0							4056	0	D
4060	2	N		4060	1	W		0	W	0	1	0				4060	1	N	1	0					4060			0							4060	1	W
4064	2	N		4064	1	W		0	W	0	1	0				4064	1	N	1	0					4064			0							4064	1	W
4068	2	N		4068	1	W		0	W	0	1	0				4068	1	N	1	0					4068			0							4068	1	W
4072	2	N		4072	2	N		1	N	1	1	1				4072	1	N	1	1					4072			0							4072	0	D
4076	2	N		4076	2	N		1	N	1	1	1				4076	1	N	1	1					4076			0							4076	0	D
4080	2	N		4080	2	N		1	N	1	1	1				4080	1	N	1	1					4080			0							4080	0	D
4084	2	N		4084	2	N		1	N	1	1	1				4084	1	N	1	1					4084			0							4084	0	D
4088	2	N		4088	2	N		1	N	1	1	1				4088	1	N	1	1					4088			0							4088	0	D
4092	2	N		4092	2	N		1	N	1	1	1				4092	1	N	1	1					4092			0							4092	0	D
4096	2	N		4096	2	N		1	N	1	1	1				4096	1	N	1	1					4096			0							4096	0	D
4100	2	N		4100	2	N		1	N	1	1	1				4100	1	N	1	1					4100			0							4100	0	D
4104	2	N		4104	2	N		1	N	1	1	1				4104	1	N	1	1					4104			0							4104	0	D
4108	2	N		4108	2	N		1	N	1	1	1				4108	1	N	1	1					4108			0							4108	0	D
4112	2	N		4112	2	N		1	N	1	1	1				4112	1	N	1	1					4112			0							4112	0	D
4116	2	N		4116	2	N		1	N	1	1	1				4116	1	N	1	1					4116			0							4116	0	D
4120	2	N		4120	2	N		1	N	1	1	1				4120	1	N	1	1					4120			0							4120	0	D
4124	2	N		4124	2	N		1	N	1	1	1				4124	1	N	1	1					4124			0							4124	0	D
4128	2	N		4128	2	N		1	N	1	1	1				4128	1	N	1	1					4128			0							4128	0	D
4132	2	N		4132	2	N		1	N	1	1	1				4132	1	N	1	1					4132			0							4132	0	D
4136	2	N		4136	2	N		2	R	0	0	1				4136	1	N	1	0					4136			0							4136	3	R
4140	2	N		4140	2	N		1	N	1	1	1				4140	1	N	1	1					4140			0							4140	0	D
4144	2	N		4144	2	N		1	N	1	1	1				4144	1	N	1	1					4144			0							4144	0	D
4148	2	N		4148	2	N		1	N	1	1	1				4148	1	N	1	1					4148			0							4148	0	D
4152	2	N		4152	2	N		1	N	1	1	1				4152	1	N	1	1					4152			0							4152	0	D
4156	2	N		4156	2	N		1	N	1	1	1				4156	1	N	1	1					4156			0							4156	0	D
4160	2	N		4160	2	N		1	N	1	1	1				4160	1	N	1	1					4160			0							4160	0	D
4164	2	N		4164	2	N		1	N	1	1	1				4164	1	N	1	1					4164			0							4164	0	D
4168	2	N		4168	2	N		1	N	1	1	1				4168	1	N	1	1					4168			0							4168	0	D
4172	2	N		4172	2	N		1	N	1	1	1				4172	1	N	1	1					4172			0							4172	0	D
4176	2	N		4176	2	N		1	N	1	1	1				4176	1	N	1	1					4176			0							4176	0	D
4180	2	N		4180	2	N		1	N	1	1	1				4180	1	N	1	1					4180			0							4180	0	D
4184	2	N		4184	2	N		1	N	1	1	1				4184	1	N	1	1					4184			0							4184	0	D
4188	2	N		4188	2	N		1	N	1	1	1				4188	1	N	1	1					4188			0							4188	0	D
4192	2	N		4192	2	N		1	N	1	1	1				4192	1	N	1	1					4192			0							4192	0	D
4196	2	N		4196	2	N		1	N	1	1	1				4196	1	N	1	1					4196			0							4196	0	D
4200	2	N		4200	2	N		1	N	1	1	1				4200	1	N	1	1					4200			0							4200	0	D
4204	2	N		4204	2	N		1	N	1	1	1				4204	1	N	1	1					4204			0							4204	0	D
4208	2	N		4208	2	N		1	N	1	1	1				4208	1	N	1	1					4208			0							4208	0	D
4212	2	N		4212	2	N		1	N	1	1	1				4212	1	N	1	1					4212			0							4212	0	D
4216	2	N		4216	2	N		1	N	1	1	1				4216	1	N	1	1					4216			0							4216	0	D
4220	2	N		4220	2	N		1	N	1	1	1				4220	1	N	1	1					4220			0							4220	0	D
4224	2	N		4224	2	N		1	N	1	1	1				4224	1	N	1	1					4224			0							4224	0	D
4228	2	N		4228	2	N		1	N	1	1	1				4228	1	N	1	1					4228			0							4228	0	D
4232	2	N		4232	2	N		1	N	1	1	1				4232	1	N	1	1					4232			0							4232	0	D
4236	2	N		4236	2	N		1	N	1	1	1				4236	1	N	1	1					4236			0							4236	0	D
4240	3	R		4240	2	N		1	N	0	1	0				4240	2	R	1	0					4240			0							4240	2	N
4244	3	R		4244	2	N		1	N	0	1	0				4244	2	R	1	0					4244			0							4244	2	N
4248	3	R		4248	3	R		1	N	0	0	1				4248	2	R	1	0					4248			0							4248	2	N
4252	3	R		4252	3	R		1	N	0	0	1				4252	2	R	1	0					4252			0							4252	2	N
4256	3	R		4256	3	R		2	R	1	1	1				4256	2	R	1	1					4256			0							4256	0	D
4260	3	R		4260	3	R		2	R	1	1	1				4260	2	R	1	1					4260			0							4260	0	D
4264	3	R		4264	3	R		2	R	1	1	1				4264	2	R	1	1					4264			0							4264	0	D
4268	3	R		4268	3	R		2	R	1	1	1				4268	2	R	1	1					4268			0							4268	0	D
4272	3	R		4272	3	R		2	R	1	1	1				4272	2	R	1	1					4272			0							4272	0	D
4276	3	R		4276	3	R		2	R	1	1	1				4276	2	R	1	1					4276			0							4276	0	D
4280	2	N		4280	3	R		1	N	1	0	0				4280	1	N	1	1					4280			0							4280	0	D
4284	2	N		4284	1	W		1	N	1	0	0				4284	1	N	1	1					4284			0							4284	0	D
4288	2	N		4288	1	W		0	W	0	1	0				4288	1	N	1	0					4288			0							4288	1	W
4292	2	N		4292	1	W		1	N	1	0	0				4292	1	N	1	1					4292			0							4292	0	D
4296	2	N		4296	2	N		1	N	1	1	1				4296	1	N	1	1					4296			0							4296	0	D
4300	2	N		4300	2	N		1	N	1	1	1				4300	1	N	1	1					4300			0							4300	0	D
4304	2	N		4304	2	N		1	N	1	1	1				4304	1	N	1	1					4304			0							4304	0	D
4308	2	N		4308	2	N		1	N	1	1	1				4308	1	N	1	1					4308			0							4308	0	D
4312	2	N		4312	2	N		1	N	1	1	1				4312	1	N	1	1					4312			0							4312	0	D
4316	2	N		4316	2	N		1	N	1	1	1				4316	1	N	1	1					4316			0							4316	0	D
4320	2	N		4320	2	N		1	N	1	1	1				4320	1	N	1	1					4320			0							4320	0	D
4324	2	N		4324	2	N		1	N	1	1	1				4324	1	N	1	1					4324			0							4324	0	D
4328	2	N		4328	2	N		1	N	1	1	1				4328	1	N	1	1					4328			0							4328	0	D
4332	2	N		4332	2	N		1	N	1	1	1				4332	1	N	1	1					4332			0							4332	0	D
4336	2	N		4336	2	N		1	N	1	1	1				4336	1	N	1	1					4336			0							4336	0	D
4340	2	N		4340	2	N		1	N	1	1	1				4340	1	N	1	1					4340			0							4340	0	D
4344	2	N		4344	2	N		1	N	1	1	1				4344	1	N	1	1					4344			0							4344	0	D
4348	2	N		4348	2	N		1	N	1	1	1				4348	1	N	1	1					4348			0							4348	0	D
4352	2	N		4352	2	N		1	N	1	1	1				4352	1	N	1	1					4352			0							4352	0	D
4356	2	N		4356	2	N		1	N	1	1	1				4356	1	N	1	1					4356			0							4356	0	D
4360	2	N		4360	2	N		1	N	1	1	1				4360	1	N	1	1					4360			0							4360	0	D
4364	2	N		4364	2	N		1	N	1	1	1				4364	1	N	1	1					4364			0							4364	0	D
4368	2	N		4368	2	N		1	N	1	1	1				4368	1	N	1	1					4368			0							4368	0	D
4372	2	N		4372	2	N		1	N	1	1	1				4372	1	N	1	1					4372			0							4372	0	D
4376	2	N		4376	2	N		1	N	1	1	1				4376	1	N	1	1					4376			0							4376	0	D
4380	2	N		4380	2	N		1	N	1	1	1				4380	1	N	1	1					4380			0							4380	0	D
4384	2	N		4384	2	N		1	N	1	1	1				4384	1	N	1	1					4384			0							4384	0	D
4388	2	N		4388	3	R		1	N	1	0	0				4388	1	N	1	1					4388			0							4388	0	D
4392	2	N		4392	3	R		2	R	0	1	0				4392	1	N	1	0					4392			0							4392	3	R
4396	2	N		4396	3	R		2	R	0	1	0				4396	1	N	1	0					4396			0							4396	3	R
4400	2	N		4400	1	W		2	R	0	0	0				4400	1	N	1	0					4400			0							4400	3	R
4404	2	N		4404	1	W		0	W	0	1	0				4404	1	N	1	0					4404			0							4404	1	W
4408	2	N		4408	1	W		1	N	1	0	0				4408	1	N	1	1					4408			0							4408	0	D
4412	2	N		4412	2	N		1	N	1	1	1				4412	1	N	1	1					4412			0							4412	0	D
4416	2	N		4416	2	N		1	N	1	1	1				4416	1	N	1	1					4416			0							4416	0	D
4420	2	N		4420	2	N		1	N	1	1	1				4420	1	N	1	1					4420			0							4420	0	D
4424	2	N		4424	2	N		1	N	1	1	1				4424	1	N	1	1					4424			0							4424	0	D
4428	2	N		4428	2	N		1	N	1	1	1				4428	1	N	1	1					4428			0							4428	0	D
4432	2	N		4432	2	N		1	N	1	1	1				4432	1	N	1	1					4432			0							4432	0	D
4436	2	N		4436	2	N		1	N	1	1	1				4436	1	N	1	1					4436			0							4436	0	D
4440	2	N		4440	2	N		1	N	1	1	1				4440	1	N	1	1					4440			0							4440	0	D
4444	2	N		4444	2	N		1	N	1	1	1				4444	1	N	1	1					4444			0							4444	0	D
4448	2	N		4448	2	N		1	N	1	1	1				4448	1	N	1	1					4448			0							4448	0	D
4452	2	N		4452	2	N		1	N	1	1	1				4452	1	N	1	1					4452			0							4452	0	D
4456	2	N		4456	2	N		1	N	1	1	1				4456	1	N	1	1					4456			0							4456	0	D
4460	2	N		4460	2	N		1	N	1	1	1				4460	1	N	1	1					4460			0							4460	0	D
4464	2	N		4464	2	N		1	N	1	1	1				4464	1	N	1	1					4464			0							4464	0	D
4468	2	N		4468	2	N		1	N	1	1	1				4468	1	N	1	1					4468			0							4468	0	D
4472	2	N		4472	2	N		1	N	1	1	1				4472	1	N	1	1					4472			0							4472	0	D
4476	2	N		4476	2	N		1	N	1	1	1				4476	1	N	1	1					4476			0							4476	0	D
4480	2	N		4480	2	N		1	N	1	1	1				4480	1	N	1	1					4480			0							4480	0	D
4484	2	N		4484	2	N		1	N	1	1	1				4484	1	N	1	1					4484			0							4484	0	D
4488	2	N		4488	2	N		1	N	1	1	1				4488	1	N	1	1					4488			0							4488	0	D
4492	2	N		4492	2	N		1	N	1	1	1				4492	1	N	1	1					4492			0							4492	0	D
4496	2	N		4496	2	N		1	N	1	1	1				4496	1	N	1	1					4496			0							4496	0	D
4500	2	N		4500	2	N		1	N	1	1	1				4500	1	N	1	1					4500			0							4500	0	D
4504	2	N		4504	2	N		1	N	1	1	1				4504	1	N	1	1					4504			0							4504	0	D
4508	2	N		4508	2	N		1	N	1	1	1				4508	1	N	1	1					4508			0							4508	0	D
4512	2	N		4512	2	N		1	N	1	1	1				4512	1	N	1	1					4512			0							4512	0	D
4516	2	N		4516	2	N		1	N	1	1	1				4516	1	N	1	1					4516			0							4516	0	D
4520	2	N		4520	2	N		1	N	1	1	1				4520	1	N	1	1					4520			0							4520	0	D
4524	2	N		4524	2	N		1	N	1	1	1				4524	1	N	1	1					4524			0							4524	0	D
4528	2	N		4528	2	N		1	N	1	1	1				4528	1	N	1	1					4528			0							4528	0	D
4532	2	N		4532	2	N		1	N	1	1	1				4532	1	N	1	1					4532			0							4532	0	D
4536	2	N		4536	2	N		1	N	1	1	1				4536	1	N	1	1					4536			0							4536	0	D
4540	2	N		4540	2	N		1	N	1	1	1				4540	1	N	1	1					4540			0							4540	0	D
4544	2	N		4544	2	N		1	N	1	1	1				4544	1	N	1	1					4544			0							4544	0	D
4548	2	N		4548	2	N		1	N	1	1	1				4548	1	N	1	1					4548			0							4548	0	D
4552	2	N		4552	2	N		1	N	1	1	1				4552	1	N	1	1					4552			0							4552	0	D
4556	2	N		4556	2	N		1	N	1	1	1				4556	1	N	1	1					4556			0							4556	0	D
4560	2	N		4560	2	N		1	N	1	1	1				4560	1	N	1	1					4560			0							4560	0	D
4564	2	N		4564	1	W		1	N	1	0	0				4564	1	N	1	1					4564			0							4564	0	D
4568	2	N		4568	2	N		1	N	1	1	1				4568	1	N	1	1					4568			0							4568	0	D
4572	2	N		4572	2	N		1	N	1	1	1				4572	1	N	1	1					4572			0							4572	0	D
4576	2	N		4576	2	N		1	N	1	1	1				4576	1	N	1	1					4576			0							4576	0	D
4580	2	N		4580	2	N		1	N	1	1	1				4580	1	N	1	1					4580			0							4580	0	D
4584	2	N		4584	2	N		1	N	1	1	1				4584	1	N	1	1					4584			0							4584	0	D
4588	2	N		4588	2	N		1	N	1	1	1				4588	1	N	1	1					4588			0							4588	0	D
4592	2	N		4592	2	N		1	N	1	1	1				4592	1	N	1	1					4592			0							4592	0	D
4596	2	N		4596	2	N		1	N	1	1	1				4596	1	N	1	1					4596			0							4596	0	D
4600	2	N		4600	2	N		1	N	1	1	1				4600	1	N	1	1					4600			0							4600	0	D
4604	2	N		4604	2	N		1	N	1	1	1				4604	1	N	1	1					4604			0							4604	0	D
4608	2	N		4608	2	N		1	N	1	1	1				4608	1	N	1	1					4608			0							4608	0	D
4612	2	N		4612	2	N		1	N	1	1	1				4612	1	N	1	1					4612			0							4612	0	D
4616	2	N		4616	1	W		1	N	1	0	0				4616	1	N	1	1					4616			0							4616	0	D
4620	2	N		4620	1	W		0	W	0	1	0				4620	1	N	1	0					4620			0							4620	1	W
4624	2	N		4624	1	W		1	N	1	0	0				4624	1	N	1	1					4624			0							4624	0	D
4628	2	N		4628	1	W		1	N	1	0	0				4628	1	N	1	1					4628			0							4628	0	D
4632	2	N		4632	2	N		1	N	1	1	1				4632	1	N	1	1					4632			0							4632	0	D
4636	2	N		4636	2	N		1	N	1	1	1				4636	1	N	1	1					4636			0							4636	0	D
4640	2	N		4640	2	N		1	N	1	1	1				4640	1	N	1	1					4640			0							4640	0	D
4644	2	N		4644	2	N		1	N	1	1	1				4644	1	N	1	1					4644			0							4644	0	D
4648	2	N		4648	2	N		1	N	1	1	1				4648	1	N	1	1					4648			0							4648	0	D
4652	2	N		4652	2	N		1	N	1	1	1				4652	1	N	1	1					4652			0							4652	0	D
4656	2	N		4656	2	N		1	N	1	1	1				4656	1	N	1	1					4656			0							4656	0	D
4660	2	N		4660	2	N		1	N	1	1	1				4660	1	N	1	1					4660			0							4660	0	D
4664	2	N		4664	2	N		1	N	1	1	1				4664	1	N	1	1					4664			0							4664	0	D
4668	2	N		4668	2	N		1	N	1	1	1				4668	1	N	1	1					4668			0							4668	0	D
4672	2	N		4672	2	N		1	N	1	1	1				4672	1	N	1	1					4672			0							4672	0	D
4676	2	N		4676	2	N		1	N	1	1	1				4676	1	N	1	1					4676			0							4676	0	D
4680	2	N		4680	2	N		1	N	1	1	1				4680	1	N	1	1					4680			0							4680	0	D
4684	2	N		4684	2	N		1	N	1	1	1				4684	1	N	1	1					4684			0							4684	0	D
4688	2	N		4688	2	N		1	N	1	1	1				4688	1	N	1	1					4688			0							4688	0	D
4692	2	N		4692	2	N		1	N	1	1	1				4692	1	N	1	1					4692			0							4692	0	D
4696	2	N		4696	2	N		1	N	1	1	1				4696	1	N	1	1					4696			0							4696	0	D
4700	2	N		4700	2	N		1	N	1	1	1				4700	1	N	1	1					4700			0							4700	0	D
4704	2	N		4704	2	N		1	N	1	1	1				4704	1	N	1	1					4704			0							4704	0	D
4708	2	N		4708	2	N		1	N	1	1	1				4708	1	N	1	1					4708			0							4708	0	D
4712	2	N		4712	2	N		1	N	1	1	1				4712	1	N	1	1					4712			0							4712	0	D
4716	2	N		4716	2	N		1	N	1	1	1				4716	1	N	1	1					4716			0							4716	0	D
4720	2	N		4720	2	N		1	N	1	1	1				4720	1	N	1	1					4720			0							4720	0	D
4724	2	N		4724	2	N		1	N	1	1	1				4724	1	N	1	1					4724			0							4724	0	D
4728	2	N		4728	2	N		1	N	1	1	1				4728	1	N	1	1					4728			0							4728	0	D
4732	2	N		4732	2	N		1	N	1	1	1				4732	1	N	1	1					4732			0							4732	0	D
4736	2	N		4736	2	N		1	N	1	1	1				4736	1	N	1	1					4736			0							4736	0	D
4740	3	R		4740	3	R		1	N	0	0	1				4740	2	R	1	0					4740			0							4740	2	N
4744	3	R		4744	3	R		2	R	1	1	1				4744	2	R	1	1					4744			0							4744	0	D
4748	3	R		4748	3	R		2	R	1	1	1				4748	2	R	1	1					4748			0							4748	0	D
4752	3	R		4752	3	R		2	R	1	1	1				4752	2	R	1	1					4752			0							4752	0	D
4756	3	R		4756	3	R		2	R	1	1	1				4756	2	R	1	1					4756			0							4756	0	D
4760	1	W		4760	3	R		1	N	0	0	0				4760	0	W	1	0					4760			0							4760	2	N
4764	1	W		4764	1	W		2	R	0	0	1				4764	0	W	1	0					4764			0							4764	3	R
4768	1	W		4768	1	W		0	W	1	1	1				4768	0	W	1	1					4768			0							4768	0	D
4772	1	W		4772	1	W		0	W	1	1	1				4772	0	W	1	1					4772			0							4772	0	D
4776	1	W		4776	1	W		0	W	1	1	1				4776	0	W	1	1					4776			0							4776	0	D
4780	1	W		4780	1	W		0	W	1	1	1				4780	0	W	1	1					4780			0							4780	0	D
4784	1	W		4784	1	W		0	W	1	1	1				4784	0	W	1	1					4784			0							4784	0	D
4788	1	W		4788	1	W		0	W	1	1	1				4788	0	W	1	1					4788			0							4788	0	D
4792	1	W		4792	1	W		0	W	1	1	1				4792	0	W	1	1					4792			0							4792	0	D
4796	1	W		4796	1	W		0	W	1	1	1				4796	0	W	1	1					4796			0							4796	0	D
4800	1	W		4800	1	W		0	W	1	1	1				4800	0	W	1	1					4800			0							4800	0	D
4804	1	W		4804	1	W		0	W	1	1	1				4804	0	W	1	1					4804			0							4804	0	D
4808	1	W		4808	1	W		0	W	1	1	1				4808	0	W	1	1					4808			0							4808	0	D
4812	1	W		4812	1	W		0	W	1	1	1				4812	0	W	1	1					4812			0							4812	0	D
4816	1	W		4816	1	W		0	W	1	1	1				4816	0	W	1	1					4816			0							4816	0	D
4820	1	W		4820	1	W		0	W	1	1	1				4820	0	W	1	1					4820			0							4820	0	D
4824	1	W		4824	1	W		0	W	1	1	1				4824	0	W	1	1					4824			0							4824	0	D
4828	1	W		4828	1	W		0	W	1	1	1				4828	0	W	1	1					4828			0							4828	0	D
4832	1	W		4832	1	W		0	W	1	1	1				4832	0	W	1	1					4832			0							4832	0	D
4836	1	W		4836	1	W		0	W	1	1	1				4836	0	W	1	1					4836			0							4836	0	D
4840	1	W		4840	1	W		0	W	1	1	1				4840	0	W	1	1					4840			0							4840	0	D
4844	1	W		4844	1	W		0	W	1	1	1				4844	0	W	1	1					4844			0							4844	0	D
4848	1	W		4848	1	W		0	W	1	1	1				4848	0	W	1	1					4848			0							4848	0	D
4852	1	W		4852	1	W		0	W	1	1	1				4852	0	W	1	1					4852			0							4852	0	D
4856	1	W		4856	1	W		0	W	1	1	1				4856	0	W	1	1					4856			0							4856	0	D
4860	1	W		4860	1	W		0	W	1	1	1				4860	0	W	1	1					4860			0							4860	0	D
4864	1	W		4864	1	W		0	W	1	1	1				4864	0	W	1	1					4864			0							4864	0	D
4868	1	W		4868	1	W		0	W	1	1	1				4868	0	W	1	1					4868			0							4868	0	D
4872	1	W		4872	1	W		0	W	1	1	1				4872	0	W	1	1					4872			0							4872	0	D
4876	1	W		4876	1	W		0	W	1	1	1				4876	0	W	1	1					4876			0							4876	0	D
4880	1	W		4880	1	W		0	W	1	1	1				4880	0	W	1	1					4880			0							4880	0	D
4884	1	W		4884	1	W		0	W	1	1	1				4884	0	W	1	1					4884			0							4884	0	D
4888	1	W		4888	1	W		0	W	1	1	1				4888	0	W	1	1					4888			0							4888	0	D
4892	1	W		4892	1	W		0	W	1	1	1				4892	0	W	1	1					4892			0							4892	0	D
4896	1	W		4896	1	W		0	W	1	1	1				4896	0	W	1	1					4896			0							4896	0	D
4900	1	W		4900	1	W		0	W	1	1	1				4900	0	W	1	1					4900			0							4900	0	D
4904	1	W		4904	1	W		0	W	1	1	1				4904	0	W	1	1					4904			0							4904	0	D
4908	1	W		4908	1	W		0	W	1	1	1				4908	0	W	1	1					4908			0							4908	0	D
4912	1	W		4912	1	W		0	W	1	1	1				4912	0	W	1	1					4912			0							4912	0	D
4916	1	W		4916	1	W		0	W	1	1	1				4916	0	W	1	1					4916			0							4916	0	D
4920	1	W		4920	1	W		0	W	1	1	1				4920	0	W	1	1					4920			0							4920	0	D
4924	1	W		4924	1	W		0	W	1	1	1				4924	0	W	1	1					4924			0							4924	0	D
4928	1	W		4928	1	W		0	W	1	1	1				4928	0	W	1	1					4928			0							4928	0	D
4932	1	W		4932	1	W		0	W	1	1	1				4932	0	W	1	1					4932			0							4932	0	D
4936	1	W		4936	1	W		0	W	1	1	1				4936	0	W	1	1					4936			0							4936	0	D
4940	1	W		4940	1	W		0	W	1	1	1				4940	0	W	1	1					4940			0							4940	0	D
4944	1	W		4944	1	W		0	W	1	1	1				4944	0	W	1	1					4944			0							4944	0	D
4948	1	W		4948	1	W		0	W	1	1	1				4948	0	W	1	1					4948			0							4948	0	D
4952	1	W		4952	1	W		0	W	1	1	1				4952	0	W	1	1					4952			0							4952	0	D
4956	1	W		4956	1	W		0	W	1	1	1				4956	0	W	1	1					4956			0							4956	0	D
4960	1	W		4960	1	W		0	W	1	1	1				4960	0	W	1	1					4960			0							4960	0	D
4964	1	W		4964	1	W		0	W	1	1	1				4964	0	W	1	1					4964			0							4964	0	D
4968	1	W		4968	1	W		0	W	1	1	1				4968	0	W	1	1					4968			0							4968	0	D
4972	1	W		4972	1	W		0	W	1	1	1				4972	0	W	1	1					4972			0							4972	0	D
4976	1	W		4976	1	W		0	W	1	1	1				4976	0	W	1	1					4976			0							4976	0	D
4980	1	W		4980	1	W		0	W	1	1	1				4980	0	W	1	1					4980			0							4980	0	D
4984	1	W		4984	1	W		0	W	1	1	1				4984	0	W	1	1					4984			0							4984	0	D
4988	1	W		4988	1	W		0	W	1	1	1				4988	0	W	1	1					4988			0							4988	0	D
4992	1	W		4992	1	W		0	W	1	1	1				4992	0	W	1	1					4992			0							4992	0	D
4996	1	W		4996	1	W		0	W	1	1	1				4996	0	W	1	1					4996			0							4996	0	D
5000	1	W		5000	1	W		0	W	1	1	1				5000	0	W	1	1					5000			0							5000	0	D
5004	1	W		5004	1	W		0	W	1	1	1				5004	0	W	1	1					5004			0							5004	0	D
5008	1	W		5008	1	W		0	W	1	1	1				5008	0	W	1	1					5008			0							5008	0	D
5012	1	W		5012	1	W		0	W	1	1	1				5012	0	W	1	1					5012			0							5012	0	D
5016	1	W		5016	1	W		0	W	1	1	1				5016	0	W	1	1					5016			0							5016	0	D
5020	1	W		5020	1	W		0	W	1	1	1				5020	0	W	1	1					5020			0							5020	0	D
5024	1	W		5024	1	W		0	W	1	1	1				5024	0	W	1	1					5024			0							5024	0	D
5028	1	W		5028	1	W		0	W	1	1	1				5028	0	W	1	1					5028			0							5028	0	D
5032	1	W		5032	1	W		0	W	1	1	1				5032	0	W	1	1					5032			0							5032	0	D
5036	1	W		5036	1	W		0	W	1	1	1				5036	0	W	1	1					5036			0							5036	0	D
5040	1	W		5040	1	W		0	W	1	1	1				5040	0	W	1	1					5040			0							5040	0	D
5044	1	W		5044	1	W		0	W	1	1	1				5044	0	W	1	1					5044			0							5044	0	D
5048	1	W		5048	1	W		0	W	1	1	1				5048	0	W	1	1					5048			0							5048	0	D
5052	1	W		5052	1	W		0	W	1	1	1				5052	0	W	1	1					5052			0							5052	0	D
5056	1	W		5056	1	W		0	W	1	1	1				5056	0	W	1	1					5056			0							5056	0	D
5060	1	W		5060	1	W		0	W	1	1	1				5060	0	W	1	1					5060			0							5060	0	D
5064	1	W		5064	1	W		0	W	1	1	1				5064	0	W	1	1					5064			0							5064	0	D
5068	1	W		5068	1	W		0	W	1	1	1				5068	0	W	1	1					5068			0							5068	0	D
5072	1	W		5072	1	W		0	W	1	1	1				5072	0	W	1	1					5072			0							5072	0	D
5076	1	W		5076	1	W		0	W	1	1	1				5076	0	W	1	1					5076			0							5076	0	D
5080	1	W		5080	1	W		0	W	1	1	1				5080	0	W	1	1					5080			0							5080	0	D
5084	1	W		5084	1	W		0	W	1	1	1				5084	0	W	1	1					5084			0							5084	0	D
5088	1	W		5088	1	W		0	W	1	1	1				5088	0	W	1	1					5088			0							5088	0	D
5092	1	W		5092	1	W		0	W	1	1	1				5092	0	W	1	1					5092			0							5092	0	D
5096	1	W		5096	1	W		0	W	1	1	1				5096	0	W	1	1					5096			0							5096	0	D
5100	1	W		5100	1	W		0	W	1	1	1				5100	0	W	1	1					5100			0							5100	0	D
5104	1	W		5104	1	W		0	W	1	1	1				5104	0	W	1	1					5104			0							5104	0	D
5108	1	W		5108	1	W		0	W	1	1	1				5108	0	W	1	1					5108			0							5108	0	D
5112	1	W		5112	1	W		0	W	1	1	1				5112	0	W	1	1					5112			0							5112	0	D
5116	1	W		5116	1	W		0	W	1	1	1				5116	0	W	1	1					5116			0							5116	0	D
5120	1	W		5120	1	W		0	W	1	1	1				5120	0	W	1	1					5120			0							5120	0	D
5124	1	W		5124	1	W		0	W	1	1	1				5124	0	W	1	1					5124			0							5124	0	D
5128	1	W		5128	1	W		0	W	1	1	1				5128	0	W	1	1					5128			0							5128	0	D
5132	1	W		5132	1	W		0	W	1	1	1				5132	0	W	1	1					5132			0							5132	0	D
5136	1	W		5136	1	W		0	W	1	1	1				5136	0	W	1	1					5136			0							5136	0	D
5140	1	W		5140	1	W		0	W	1	1	1				5140	0	W	1	1					5140			0							5140	0	D
5144	1	W		5144	1	W		0	W	1	1	1				5144	0	W	1	1					5144			0							5144	0	D
5148	1	W		5148	1	W		0	W	1	1	1				5148	0	W	1	1					5148			0							5148	0	D
5152	1	W		5152	1	W		0	W	1	1	1				5152	0	W	1	1					5152			0							5152	0	D
5156	1	W		5156	1	W		0	W	1	1	1				5156	0	W	1	1					5156			0							5156	0	D
5160	1	W		5160	1	W		0	W	1	1	1				5160	0	W	1	1					5160			0							5160	0	D
5164	1	W		5164	1	W		0	W	1	1	1				5164	0	W	1	1					5164			0							5164	0	D
5168	1	W		5168	1	W		0	W	1	1	1				5168	0	W	1	1					5168			0							5168	0	D
5172	1	W		5172	1	W		0	W	1	1	1				5172	0	W	1	1					5172			0							5172	0	D
5176	1	W		5176	1	W		0	W	1	1	1				5176	0	W	1	1					5176			0							5176	0	D
5180	1	W		5180	1	W		0	W	1	1	1				5180	0	W	1	1					5180			0							5180	0	D
5184	1	W		5184	1	W		0	W	1	1	1				5184	0	W	1	1					5184			0							5184	0	D
5188	1	W		5188	1	W		0	W	1	1	1				5188	0	W	1	1					5188			0							5188	0	D
5192	1	W		5192	1	W		0	W	1	1	1				5192	0	W	1	1					5192			0							5192	0	D
5196	1	W		5196	1	W		0	W	1	1	1				5196	0	W	1	1					5196			0							5196	0	D
5200	1	W		5200	1	W		0	W	1	1	1				5200	0	W	1	1					5200			0							5200	0	D
5204	1	W		5204	1	W		0	W	1	1	1				5204	0	W	1	1					5204			0							5204	0	D
5208	1	W		5208	1	W		0	W	1	1	1				5208	0	W	1	1					5208			0							5208	0	D
5212	1	W		5212	1	W		0	W	1	1	1				5212	0	W	1	1					5212			0							5212	0	D
5216	1	W		5216	1	W		0	W	1	1	1				5216	0	W	1	1					5216			0							5216	0	D
5220	1	W		5220	1	W		0	W	1	1	1				5220	0	W	1	1					5220			0							5220	0	D
5224	1	W		5224	1	W		0	W	1	1	1				5224	0	W	1	1					5224			0							5224	0	D
5228	1	W		5228	1	W		0	W	1	1	1				5228	0	W	1	1					5228			0							5228	0	D
5232	1	W		5232	1	W		0	W	1	1	1				5232	0	W	1	1					5232			0							5232	0	D
5236	1	W		5236	1	W		0	W	1	1	1				5236	0	W	1	1					5236			0							5236	0	D
5240	1	W		5240	1	W		0	W	1	1	1				5240	0	W	1	1					5240			0							5240	0	D
5244	1	W		5244	1	W		0	W	1	1	1				5244	0	W	1	1					5244			0							5244	0	D
5248	1	W		5248	1	W		0	W	1	1	1				5248	0	W	1	1					5248			0							5248	0	D
5252	1	W		5252	1	W		0	W	1	1	1				5252	0	W	1	1					5252			0							5252	0	D
5256	1	W		5256	1	W		0	W	1	1	1				5256	0	W	1	1					5256			0							5256	0	D
5260	1	W		5260	1	W		0	W	1	1	1				5260	0	W	1	1					5260			0							5260	0	D
5264	1	W		5264	1	W		0	W	1	1	1				5264	0	W	1	1					5264			0							5264	0	D
5268	1	W		5268	1	W		0	W	1	1	1				5268	0	W	1	1					5268			0							5268	0	D
5272	1	W		5272	1	W		0	W	1	1	1				5272	0	W	1	1					5272			0							5272	0	D
5276	1	W		5276	1	W		0	W	1	1	1				5276	0	W	1	1					5276			0							5276	0	D
5280	1	W		5280	1	W		0	W	1	1	1				5280	0	W	1	1					5280			0							5280	0	D
5284	1	W		5284	1	W		0	W	1	1	1				5284	0	W	1	1					5284			0							5284	0	D
5288	1	W		5288	1	W		0	W	1	1	1				5288	0	W	1	1					5288			0							5288	0	D
5292	1	W		5292	1	W		0	W	1	1	1				5292	0	W	1	1					5292			0							5292	0	D
5296	1	W		5296	1	W		1	N	0	0	1				5296	0	W	1	0					5296			0							5296	2	N
5300	2	N		5300	1	W		0	W	0	1	0				5300	1	N	1	0					5300			0							5300	1	W
5304	2	N		5304	2	N		1	N	1	1	1				5304	1	N	1	1					5304			0							5304	0	D
5308	2	N		5308	1	W		1	N	1	0	0				5308	1	N	1	1					5308			0							5308	0	D
5312	2	N		5312	2	N		1	N	1	1	1				5312	1	N	1	1					5312			0							5312	0	D
5316	2	N		5316	2	N		1	N	1	1	1				5316	1	N	1	1					5316			0							5316	0	D
5320	2	N		5320	2	N		1	N	1	1	1				5320	1	N	1	1					5320			0							5320	0	D
5324	2	N		5324	2	N		1	N	1	1	1				5324	1	N	1	1					5324			0							5324	0	D
5328	2	N		5328	2	N		2	R	0	0	1				5328	1	N	1	0					5328			0							5328	3	R
5332	2	N		5332	1	W		0	W	0	1	0				5332	1	N	1	0					5332			0							5332	1	W
5336	2	N		5336	1	W		0	W	0	1	0				5336	1	N	1	0					5336			0							5336	1	W
5340	1	W		5340	1	W		0	W	1	1	1				5340	0	W	1	1					5340			0							5340	0	D
5344	1	W		5344	1	W		0	W	1	1	1				5344	0	W	1	1					5344			0							5344	0	D
5348	1	W		5348	1	W		0	W	1	1	1				5348	0	W	1	1					5348			0							5348	0	D
5352	1	W		5352	1	W		0	W	1	1	1				5352	0	W	1	1					5352			0							5352	0	D
5356	1	W		5356	1	W		1	N	0	0	1				5356	0	W	1	0					5356			0							5356	2	N
5360	1	W		5360	1	W		1	N	0	0	1				5360	0	W	1	0					5360			0							5360	2	N
5364	1	W		5364	1	W		0	W	1	1	1				5364	0	W	1	1					5364			0							5364	0	D
5368	1	W		5368	1	W		0	W	1	1	1				5368	0	W	1	1					5368			0							5368	0	D
5372	1	W		5372	1	W		1	N	0	0	1				5372	0	W	1	0					5372			0							5372	2	N
5376	1	W		5376	2	N		1	N	0	1	0				5376	0	W	1	0					5376			0							5376	2	N
5380	2	N		5380	2	N		1	N	1	1	1				5380	1	N	1	1					5380			0							5380	0	D
5384	2	N		5384	2	N		2	R	0	0	1				5384	1	N	1	0					5384			0							5384	3	R
5388	2	N		5388	2	N		1	N	1	1	1				5388	1	N	1	1					5388			0							5388	0	D
5392	2	N		5392	2	N		1	N	1	1	1				5392	1	N	1	1					5392			0							5392	0	D
5396	2	N		5396	2	N		1	N	1	1	1				5396	1	N	1	1					5396			0							5396	0	D
5400	2	N		5400	2	N		1	N	1	1	1				5400	1	N	1	1					5400			0							5400	0	D
5404	2	N		5404	2	N		1	N	1	1	1				5404	1	N	1	1					5404			0							5404	0	D
5408	2	N		5408	2	N		1	N	1	1	1				5408	1	N	1	1					5408			0							5408	0	D
5412	2	N		5412	2	N		1	N	1	1	1				5412	1	N	1	1					5412			0							5412	0	D
5416	2	N		5416	2	N		1	N	1	1	1				5416	1	N	1	1					5416			0							5416	0	D
5420	2	N		5420	2	N		1	N	1	1	1				5420	1	N	1	1					5420			0							5420	0	D
5424	2	N		5424	2	N		1	N	1	1	1				5424	1	N	1	1					5424			0							5424	0	D
5428	2	N		5428	2	N		1	N	1	1	1				5428	1	N	1	1					5428			0							5428	0	D
5432	2	N		5432	2	N		1	N	1	1	1				5432	1	N	1	1					5432			0							5432	0	D
5436	2	N		5436	1	W		0	W	0	1	0				5436	1	N	1	0					5436			0							5436	1	W
5440	1	W		5440	1	W		1	N	0	0	1				5440	0	W	1	0					5440			0							5440	2	N
5444	1	W		5444	1	W		1	N	0	0	1				5444	0	W	1	0					5444			0							5444	2	N
5448	1	W		5448	1	W		1	N	0	0	1				5448	0	W	1	0					5448			0							5448	2	N
5452	1	W		5452	1	W		1	N	0	0	1				5452	0	W	1	0					5452			0							5452	2	N
5456	1	W		5456	1	W		0	W	1	1	1				5456	0	W	1	1					5456			0							5456	0	D
5460	2	N		5460	2	N		1	N	1	1	1				5460	1	N	1	1					5460			0							5460	0	D
5464	2	N		5464	2	N		1	N	1	1	1				5464	1	N	1	1					5464			0							5464	0	D
5468	2	N		5468	2	N		1	N	1	1	1				5468	1	N	1	1					5468			0							5468	0	D
5472	2	N		5472	2	N		1	N	1	1	1				5472	1	N	1	1					5472			0							5472	0	D
5476	2	N		5476	2	N		1	N	1	1	1				5476	1	N	1	1					5476			0							5476	0	D
5480	2	N		5480	1	W		1	N	1	0	0				5480	1	N	1	1					5480			0							5480	0	D
5484	2	N		5484	1	W		1	N	1	0	0				5484	1	N	1	1					5484			0							5484	0	D
5488	2	N		5488	2	N		1	N	1	1	1				5488	1	N	1	1					5488			0							5488	0	D
5492	2	N		5492	2	N		1	N	1	1	1				5492	1	N	1	1					5492			0							5492	0	D
5496	2	N		5496	2	N		1	N	1	1	1				5496	1	N	1	1					5496			0							5496	0	D
5500	2	N		5500	2	N		1	N	1	1	1				5500	1	N	1	1					5500			0							5500	0	D
5504	2	N		5504	2	N		1	N	1	1	1				5504	1	N	1	1					5504			0							5504	0	D
5508	2	N		5508	2	N		1	N	1	1	1				5508	1	N	1	1					5508			0							5508	0	D
5512	2	N		5512	2	N		1	N	1	1	1				5512	1	N	1	1					5512			0							5512	0	D
5516	2	N		5516	2	N		1	N	1	1	1				5516	1	N	1	1					5516			0							5516	0	D
5520	2	N		5520	2	N		1	N	1	1	1				5520	1	N	1	1					5520			0							5520	0	D
5524	2	N		5524	2	N		1	N	1	1	1				5524	1	N	1	1					5524			0							5524	0	D
5528	2	N		5528	2	N		1	N	1	1	1				5528	1	N	1	1					5528			0							5528	0	D
5532	2	N		5532	2	N		1	N	1	1	1				5532	1	N	1	1					5532			0							5532	0	D
5536	2	N		5536	2	N		1	N	1	1	1				5536	1	N	1	1					5536			0							5536	0	D
5540	2	N		5540	2	N		1	N	1	1	1				5540	1	N	1	1					5540			0							5540	0	D
5544	2	N		5544	2	N		1	N	1	1	1				5544	1	N	1	1					5544			0							5544	0	D
5548	2	N		5548	2	N		1	N	1	1	1				5548	1	N	1	1					5548			0							5548	0	D
5552	2	N		5552	2	N		1	N	1	1	1				5552	1	N	1	1					5552			0							5552	0	D
5556	2	N		5556	2	N		1	N	1	1	1				5556	1	N	1	1					5556			0							5556	0	D
5560	2	N		5560	2	N		1	N	1	1	1				5560	1	N	1	1					5560			0							5560	0	D
5564	2	N		5564	2	N		1	N	1	1	1				5564	1	N	1	1					5564			0							5564	0	D
5568	2	N		5568	2	N		1	N	1	1	1				5568	1	N	1	1					5568			0							5568	0	D
5572	2	N		5572	2	N		1	N	1	1	1				5572	1	N	1	1					5572			0							5572	0	D
5576	2	N		5576	2	N		1	N	1	1	1				5576	1	N	1	1					5576			0							5576	0	D
5580	2	N		5580	2	N		1	N	1	1	1				5580	1	N	1	1					5580			0							5580	0	D
5584	2	N		5584	2	N		1	N	1	1	1				5584	1	N	1	1					5584			0							5584	0	D
5588	2	N		5588	2	N		1	N	1	1	1				5588	1	N	1	1					5588			0							5588	0	D
5592	2	N		5592	1	W		1	N	1	0	0				5592	1	N	1	1					5592			0							5592	0	D
5596	2	N		5596	2	N		1	N	1	1	1				5596	1	N	1	1					5596			0							5596	0	D
5600	2	N		5600	2	N		1	N	1	1	1				5600	1	N	1	1					5600			0							5600	0	D
5604	2	N		5604	2	N		1	N	1	1	1				5604	1	N	1	1					5604			0							5604	0	D
5608	2	N		5608	2	N		1	N	1	1	1				5608	1	N	1	1					5608			0							5608	0	D
5612	2	N		5612	2	N		1	N	1	1	1				5612	1	N	1	1					5612			0							5612	0	D
5616	2	N		5616	2	N		1	N	1	1	1				5616	1	N	1	1					5616			0							5616	0	D
5620	2	N		5620	2	N		1	N	1	1	1				5620	1	N	1	1					5620			0							5620	0	D
5624	2	N		5624	2	N		1	N	1	1	1				5624	1	N	1	1					5624			0							5624	0	D
5628	2	N		5628	2	N		1	N	1	1	1				5628	1	N	1	1					5628			0							5628	0	D
5632	2	N		5632	2	N		1	N	1	1	1				5632	1	N	1	1					5632			0							5632	0	D
5636	2	N		5636	2	N		1	N	1	1	1				5636	1	N	1	1					5636			0							5636	0	D
5640	2	N		5640	2	N		1	N	1	1	1				5640	1	N	1	1					5640			0							5640	0	D
5644	2	N		5644	2	N		1	N	1	1	1				5644	1	N	1	1					5644			0							5644	0	D
5648	2	N		5648	2	N		1	N	1	1	1				5648	1	N	1	1					5648			0							5648	0	D
5652	2	N		5652	2	N		1	N	1	1	1				5652	1	N	1	1					5652			0							5652	0	D
5656	2	N		5656	2	N		1	N	1	1	1				5656	1	N	1	1					5656			0							5656	0	D
5660	2	N		5660	2	N		1	N	1	1	1				5660	1	N	1	1					5660			0							5660	0	D
5664	2	N		5664	2	N		1	N	1	1	1				5664	1	N	1	1					5664			0							5664	0	D
5668	2	N		5668	2	N		1	N	1	1	1				5668	1	N	1	1					5668			0							5668	0	D
5672	2	N		5672	2	N		1	N	1	1	1				5672	1	N	1	1					5672			0							5672	0	D
5676	2	N		5676	2	N		1	N	1	1	1				5676	1	N	1	1					5676			0							5676	0	D
5680	2	N		5680	2	N		1	N	1	1	1				5680	1	N	1	1					5680			0							5680	0	D
5684	2	N		5684	2	N		1	N	1	1	1				5684	1	N	1	1					5684			0							5684	0	D
5688	2	N		5688	2	N		1	N	1	1	1				5688	1	N	1	1					5688			0							5688	0	D
5692	2	N		5692	2	N		1	N	1	1	1				5692	1	N	1	1					5692			0							5692	0	D
5696	2	N		5696	2	N		1	N	1	1	1				5696	1	N	1	1					5696			0							5696	0	D
5700	2	N		5700	2	N		1	N	1	1	1				5700	1	N	1	1					5700			0							5700	0	D
5704	2	N		5704	2	N		1	N	1	1	1				5704	1	N	1	1					5704			0							5704	0	D
5708	2	N		5708	2	N		1	N	1	1	1				5708	1	N	1	1					5708			0							5708	0	D
5712	2	N		5712	2	N		1	N	1	1	1				5712	1	N	1	1					5712			0							5712	0	D
5716	2	N		5716	2	N		2	R	0	0	1				5716	1	N	1	0					5716			0							5716	3	R
5720	3	R		5720	3	R		2	R	1	1	1				5720	2	R	1	1					5720			0							5720	0	D
5724	3	R		5724	3	R		2	R	1	1	1				5724	2	R	1	1					5724			0							5724	0	D
5728	3	R		5728	3	R		2	R	1	1	1				5728	2	R	1	1					5728			0							5728	0	D
5732	3	R		5732	3	R		2	R	1	1	1				5732	2	R	1	1					5732			0							5732	0	D
5736	3	R		5736	3	R		2	R	1	1	1				5736	2	R	1	1					5736			0							5736	0	D
5740	3	R		5740	3	R		2	R	1	1	1				5740	2	R	1	1					5740			0							5740	0	D
5744	3	R		5744	3	R		2	R	1	1	1				5744	2	R	1	1					5744			0							5744	0	D
5748	3	R		5748	3	R		2	R	1	1	1				5748	2	R	1	1					5748			0							5748	0	D
5752	3	R		5752	3	R		2	R	1	1	1				5752	2	R	1	1					5752			0							5752	0	D
5756	3	R		5756	3	R		2	R	1	1	1				5756	2	R	1	1					5756			0							5756	0	D
5760	3	R		5760	3	R		2	R	1	1	1				5760	2	R	1	1					5760			0							5760	0	D
5764	3	R		5764	3	R		2	R	1	1	1				5764	2	R	1	1					5764			0							5764	0	D
5768	3	R		5768	3	R		2	R	1	1	1				5768	2	R	1	1					5768			0							5768	0	D
5772	3	R		5772	3	R		2	R	1	1	1				5772	2	R	1	1					5772			0							5772	0	D
5776	3	R		5776	3	R		2	R	1	1	1				5776	2	R	1	1					5776			0							5776	0	D
5780	3	R		5780	3	R		2	R	1	1	1				5780	2	R	1	1					5780			0							5780	0	D
5784	3	R		5784	3	R		1	N	0	0	1				5784	2	R	1	0					5784			0							5784	2	N
5788	3	R		5788	3	R		2	R	1	1	1				5788	2	R	1	1					5788			0							5788	0	D
5792	3	R		5792	3	R		2	R	1	1	1				5792	2	R	1	1					5792			0							5792	0	D
5796	3	R		5796	3	R		2	R	1	1	1				5796	2	R	1	1					5796			0							5796	0	D
5800	1	W		5800	3	R		2	R	0	1	0				5800	0	W	1	0					5800			0							5800	3	R
5804	1	W		5804	1	W		0	W	1	1	1				5804	0	W	1	1					5804			0							5804	0	D
5808	1	W		5808	1	W		0	W	1	1	1				5808	0	W	1	1					5808			0							5808	0	D
5812	1	W		5812	1	W		0	W	1	1	1				5812	0	W	1	1					5812			0							5812	0	D
5816	1	W		5816	2	N		0	W	1	0	0				5816	0	W	1	1					5816			0							5816	0	D
5820	2	N		5820	2	N		1	N	1	1	1				5820	1	N	1	1					5820			0							5820	0	D
5824	2	N		5824	2	N		1	N	1	1	1				5824	1	N	1	1					5824			0							5824	0	D
5828	2	N		5828	2	N		1	N	1	1	1				5828	1	N	1	1					5828			0							5828	0	D
5832	2	N		5832	2	N		1	N	1	1	1				5832	1	N	1	1					5832			0							5832	0	D
5836	2	N		5836	2	N		1	N	1	1	1				5836	1	N	1	1					5836			0							5836	0	D
5840	2	N		5840	2	N		1	N	1	1	1				5840	1	N	1	1					5840			0							5840	0	D
5844	2	N		5844	2	N		1	N	1	1	1				5844	1	N	1	1					5844			0							5844	0	D
5848	2	N		5848	2	N		1	N	1	1	1				5848	1	N	1	1					5848			0							5848	0	D
5852	2	N		5852	2	N		1	N	1	1	1				5852	1	N	1	1					5852			0							5852	0	D
5856	2	N		5856	2	N		1	N	1	1	1				5856	1	N	1	1					5856			0							5856	0	D
5860	2	N		5860	2	N		1	N	1	1	1				5860	1	N	1	1					5860			0							5860	0	D
5864	2	N		5864	2	N		1	N	1	1	1				5864	1	N	1	1					5864			0							5864	0	D
5868	2	N		5868	2	N		1	N	1	1	1				5868	1	N	1	1					5868			0							5868	0	D
5872	2	N		5872	2	N		1	N	1	1	1				5872	1	N	1	1					5872			0							5872	0	D
5876	2	N		5876	2	N		1	N	1	1	1				5876	1	N	1	1					5876			0							5876	0	D
5880	2	N		5880	2	N		1	N	1	1	1				5880	1	N	1	1					5880			0							5880	0	D
5884	2	N		5884	2	N		1	N	1	1	1				5884	1	N	1	1					5884			0							5884	0	D
5888	2	N		5888	2	N		1	N	1	1	1				5888	1	N	1	1					5888			0							5888	0	D
5892	2	N		5892	2	N		1	N	1	1	1				5892	1	N	1	1					5892			0							5892	0	D
5896	2	N		5896	2	N		1	N	1	1	1				5896	1	N	1	1					5896			0							5896	0	D
5900	2	N		5900	2	N		1	N	1	1	1				5900	1	N	1	1					5900			0							5900	0	D
5904	2	N		5904	2	N		1	N	1	1	1				5904	1	N	1	1					5904			0							5904	0	D
5908	2	N		5908	2	N		1	N	1	1	1				5908	1	N	1	1					5908			0							5908	0	D
5912	2	N		5912	2	N		1	N	1	1	1				5912	1	N	1	1					5912			0							5912	0	D
5916	2	N		5916	2	N		1	N	1	1	1				5916	1	N	1	1					5916			0							5916	0	D
5920	2	N		5920	2	N		1	N	1	1	1				5920	1	N	1	1					5920			0							5920	0	D
5924	2	N		5924	2	N		1	N	1	1	1				5924	1	N	1	1					5924			0							5924	0	D
5928	2	N		5928	2	N		1	N	1	1	1				5928	1	N	1	1					5928			0							5928	0	D
5932	2	N		5932	2	N		1	N	1	1	1				5932	1	N	1	1					5932			0							5932	0	D
5936	2	N		5936	2	N		1	N	1	1	1				5936	1	N	1	1					5936			0							5936	0	D
5940	2	N		5940	2	N		1	N	1	1	1				5940	1	N	1	1					5940			0							5940	0	D
5944	2	N		5944	2	N		1	N	1	1	1				5944	1	N	1	1					5944			0							5944	0	D
5948	2	N		5948	2	N		1	N	1	1	1				5948	1	N	1	1					5948			0							5948	0	D
5952	2	N		5952	2	N		1	N	1	1	1				5952	1	N	1	1					5952			0							5952	0	D
5956	2	N		5956	2	N		1	N	1	1	1				5956	1	N	1	1					5956			0							5956	0	D
5960	2	N		5960	2	N		1	N	1	1	1				5960	1	N	1	1					5960			0							5960	0	D
5964	2	N		5964	2	N		1	N	1	1	1				5964	1	N	1	1					5964			0							5964	0	D
5968	2	N		5968	2	N		1	N	1	1	1				5968	1	N	1	1					5968			0							5968	0	D
5972	2	N		5972	2	N		1	N	1	1	1				5972	1	N	1	1					5972			0							5972	0	D
5976	2	N		5976	2	N		1	N	1	1	1				5976	1	N	1	1					5976			0							5976	0	D
5980	2	N		5980	2	N		1	N	1	1	1				5980	1	N	1	1					5980			0							5980	0	D
5984	2	N		5984	2	N		1	N	1	1	1				5984	1	N	1	1					5984			0							5984	0	D
5988	2	N		5988	2	N		1	N	1	1	1				5988	1	N	1	1					5988			0							5988	0	D
5992	2	N		5992	2	N		1	N	1	1	1				5992	1	N	1	1					5992			0							5992	0	D
5996	2	N		5996	2	N		1	N	1	1	1				5996	1	N	1	1					5996			0							5996	0	D
6000	2	N		6000	2	N		1	N	1	1	1				6000	1	N	1	1					6000			0							6000	0	D
6004	2	N		6004	2	N		1	N	1	1	1				6004	1	N	1	1					6004			0							6004	0	D
6008	2	N		6008	2	N		1	N	1	1	1				6008	1	N	1	1					6008			0							6008	0	D
6012	2	N		6012	2	N		1	N	1	1	1				6012	1	N	1	1					6012			0							6012	0	D
6016	2	N		6016	2	N		1	N	1	1	1				6016	1	N	1	1					6016			0							6016	0	D
6020	2	N		6020	2	N		1	N	1	1	1				6020	1	N	1	1					6020			0							6020	0	D
6024	2	N		6024	2	N		1	N	1	1	1				6024	1	N	1	1					6024			0							6024	0	D
6028	2	N		6028	2	N		1	N	1	1	1				6028	1	N	1	1					6028			0							6028	0	D
6032	2	N		6032	2	N		1	N	1	1	1				6032	1	N	1	1					6032			0							6032	0	D
6036	2	N		6036	2	N		1	N	1	1	1				6036	1	N	1	1					6036			0							6036	0	D
6040	2	N		6040	2	N		1	N	1	1	1				6040	1	N	1	1					6040			0							6040	0	D
6044	2	N		6044	2	N		1	N	1	1	1				6044	1	N	1	1					6044			0							6044	0	D
6048	2	N		6048	2	N		1	N	1	1	1				6048	1	N	1	1					6048			0							6048	0	D
6052	2	N		6052	2	N		1	N	1	1	1				6052	1	N	1	1					6052			0							6052	0	D
6056	2	N		6056	2	N		1	N	1	1	1				6056	1	N	1	1					6056			0							6056	0	D
6060	2	N		6060	2	N		1	N	1	1	1				6060	1	N	1	1					6060			0							6060	0	D
6064	2	N		6064	2	N		1	N	1	1	1				6064	1	N	1	1					6064			0							6064	0	D
6068	2	N		6068	2	N		1	N	1	1	1				6068	1	N	1	1					6068			0							6068	0	D
6072	2	N		6072	2	N		1	N	1	1	1				6072	1	N	1	1					6072			0							6072	0	D
6076	2	N		6076	2	N		1	N	1	1	1				6076	1	N	1	1					6076			0							6076	0	D
6080	3	R		6080	2	N		1	N	0	1	0				6080	2	R	1	0					6080			0							6080	2	N
6084	3	R		6084	2	N		1	N	0	1	0				6084	2	R	1	0					6084			0							6084	2	N
6088	3	R		6088	3	R		2	R	1	1	1				6088	2	R	1	1					6088			0							6088	0	D
6092	3	R		6092	3	R		2	R	1	1	1				6092	2	R	1	1					6092			0							6092	0	D
6096	3	R		6096	3	R		1	N	0	0	1				6096	2	R	1	0					6096			0							6096	2	N
6100	3	R		6100	3	R		2	R	1	1	1				6100	2	R	1	1					6100			0							6100	0	D
6104	3	R		6104	3	R		2	R	1	1	1				6104	2	R	1	1					6104			0							6104	0	D
6108	3	R		6108	3	R		1	N	0	0	1				6108	2	R	1	0					6108			0							6108	2	N
6112	3	R		6112	3	R		2	R	1	1	1				6112	2	R	1	1					6112			0							6112	0	D
6116	3	R		6116	3	R		2	R	1	1	1				6116	2	R	1	1					6116			0							6116	0	D
6120	3	R		6120	3	R		2	R	1	1	1				6120	2	R	1	1					6120			0							6120	0	D
6124	3	R		6124	3	R		1	N	0	0	1				6124	2	R	1	0					6124			0							6124	2	N
6128	3	R		6128	3	R		2	R	1	1	1				6128	2	R	1	1					6128			0							6128	0	D
6132	3	R		6132	3	R		2	R	1	1	1				6132	2	R	1	1					6132			0							6132	0	D
6136	3	R		6136	3	R		2	R	1	1	1				6136	2	R	1	1					6136			0							6136	0	D
6140	3	R		6140	3	R		2	R	1	1	1				6140	2	R	1	1					6140			0							6140	0	D
6144	3	R		6144	3	R		2	R	1	1	1				6144	2	R	1	1					6144			0							6144	0	D
6148	3	R		6148	3	R		2	R	1	1	1				6148	2	R	1	1					6148			0							6148	0	D
6152	3	R		6152	3	R		2	R	1	1	1				6152	2	R	1	1					6152			0							6152	0	D
6156	3	R		6156	3	R		2	R	1	1	1				6156	2	R	1	1					6156			0							6156	0	D
6160	1	W		6160	3	R		2	R	0	1	0				6160	0	W	1	0					6160			0							6160	3	R
6164	1	W		6164	1	W		2	R	0	0	1				6164	0	W	1	0					6164			0							6164	3	R
6168	1	W		6168	1	W		0	W	1	1	1				6168	0	W	1	1					6168			0							6168	0	D
6172	1	W		6172	1	W		0	W	1	1	1				6172	0	W	1	1					6172			0							6172	0	D
6176	1	W		6176	2	N		1	N	0	1	0				6176	0	W	1	0					6176			0							6176	2	N
6180	2	N		6180	2	N		1	N	1	1	1				6180	1	N	1	1					6180			0							6180	0	D
6184	2	N		6184	2	N		1	N	1	1	1				6184	1	N	1	1					6184			0							6184	0	D
6188	2	N		6188	2	N		1	N	1	1	1				6188	1	N	1	1					6188			0							6188	0	D
6192	2	N		6192	2	N		1	N	1	1	1				6192	1	N	1	1					6192			0							6192	0	D
6196	2	N		6196	2	N		1	N	1	1	1				6196	1	N	1	1					6196			0							6196	0	D
6200	2	N		6200	2	N		1	N	1	1	1				6200	1	N	1	1					6200			0							6200	0	D
6204	2	N		6204	2	N		1	N	1	1	1				6204	1	N	1	1					6204			0							6204	0	D
6208	2	N		6208	2	N		1	N	1	1	1				6208	1	N	1	1					6208			0							6208	0	D
6212	2	N		6212	2	N		2	R	0	0	1				6212	1	N	1	0					6212			0							6212	3	R
6216	2	N		6216	1	W		2	R	0	0	0				6216	1	N	1	0					6216			0							6216	3	R
6220	2	N		6220	2	N		1	N	1	1	1				6220	1	N	1	1					6220			0							6220	0	D
6224	2	N		6224	2	N		1	N	1	1	1				6224	1	N	1	1					6224			0							6224	0	D
6228	2	N		6228	2	N		1	N	1	1	1				6228	1	N	1	1					6228			0							6228	0	D
6232	2	N		6232	2	N		1	N	1	1	1				6232	1	N	1	1					6232			0							6232	0	D
6236	2	N		6236	2	N		1	N	1	1	1				6236	1	N	1	1					6236			0							6236	0	D
6240	2	N		6240	2	N		1	N	1	1	1				6240	1	N	1	1					6240			0							6240	0	D
6244	2	N		6244	2	N		1	N	1	1	1				6244	1	N	1	1					6244			0							6244	0	D
6248	2	N		6248	2	N		1	N	1	1	1				6248	1	N	1	1					6248			0							6248	0	D
6252	2	N		6252	2	N		1	N	1	1	1				6252	1	N	1	1					6252			0							6252	0	D
6256	2	N		6256	2	N		1	N	1	1	1				6256	1	N	1	1					6256			0							6256	0	D
6260	2	N		6260	2	N		1	N	1	1	1				6260	1	N	1	1					6260			0							6260	0	D
6264	2	N		6264	2	N		1	N	1	1	1				6264	1	N	1	1					6264			0							6264	0	D
6268	2	N		6268	2	N		1	N	1	1	1				6268	1	N	1	1					6268			0							6268	0	D
6272	2	N		6272	2	N		1	N	1	1	1				6272	1	N	1	1					6272			0							6272	0	D
6276	2	N		6276	2	N		1	N	1	1	1				6276	1	N	1	1					6276			0							6276	0	D
6280	2	N		6280	2	N		1	N	1	1	1				6280	1	N	1	1					6280			0							6280	0	D
6284	2	N		6284	2	N		1	N	1	1	1				6284	1	N	1	1					6284			0							6284	0	D
6288	2	N		6288	2	N		1	N	1	1	1				6288	1	N	1	1					6288			0							6288	0	D
6292	2	N		6292	2	N		1	N	1	1	1				6292	1	N	1	1					6292			0							6292	0	D
6296	2	N		6296	2	N		1	N	1	1	1				6296	1	N	1	1					6296			0							6296	0	D
6300	2	N		6300	2	N		1	N	1	1	1				6300	1	N	1	1					6300			0							6300	0	D
6304	2	N		6304	2	N		1	N	1	1	1				6304	1	N	1	1					6304			0							6304	0	D
6308	2	N		6308	2	N		1	N	1	1	1				6308	1	N	1	1					6308			0							6308	0	D
6312	2	N		6312	2	N		1	N	1	1	1				6312	1	N	1	1					6312			0							6312	0	D
6316	2	N		6316	2	N		1	N	1	1	1				6316	1	N	1	1					6316			0							6316	0	D
6320	2	N		6320	2	N		1	N	1	1	1				6320	1	N	1	1					6320			0							6320	0	D
6324	2	N		6324	2	N		1	N	1	1	1				6324	1	N	1	1					6324			0							6324	0	D
6328	2	N		6328	2	N		1	N	1	1	1				6328	1	N	1	1					6328			0							6328	0	D
6332	2	N		6332	2	N		1	N	1	1	1				6332	1	N	1	1					6332			0							6332	0	D
6336	2	N		6336	2	N		1	N	1	1	1				6336	1	N	1	1					6336			0							6336	0	D
6340	2	N		6340	2	N		1	N	1	1	1				6340	1	N	1	1					6340			0							6340	0	D
6344	2	N		6344	2	N		1	N	1	1	1				6344	1	N	1	1					6344			0							6344	0	D
6348	2	N		6348	2	N		1	N	1	1	1				6348	1	N	1	1					6348			0							6348	0	D
6352	2	N		6352	2	N		1	N	1	1	1				6352	1	N	1	1					6352			0							6352	0	D
6356	2	N		6356	2	N		1	N	1	1	1				6356	1	N	1	1					6356			0							6356	0	D
6360	2	N		6360	2	N		1	N	1	1	1				6360	1	N	1	1					6360			0							6360	0	D
6364	2	N		6364	2	N		1	N	1	1	1				6364	1	N	1	1					6364			0							6364	0	D
6368	2	N		6368	2	N		1	N	1	1	1				6368	1	N	1	1					6368			0							6368	0	D
6372	2	N		6372	2	N		1	N	1	1	1				6372	1	N	1	1					6372			0							6372	0	D
6376	2	N		6376	2	N		1	N	1	1	1				6376	1	N	1	1					6376			0							6376	0	D
6380	2	N		6380	2	N		1	N	1	1	1				6380	1	N	1	1					6380			0							6380	0	D
6384	2	N		6384	2	N		1	N	1	1	1				6384	1	N	1	1					6384			0							6384	0	D
6388	2	N		6388	2	N		1	N	1	1	1				6388	1	N	1	1					6388			0							6388	0	D
6392	2	N		6392	2	N		1	N	1	1	1				6392	1	N	1	1					6392			0							6392	0	D
6396	2	N		6396	2	N		1	N	1	1	1				6396	1	N	1	1					6396			0							6396	0	D
6400	2	N		6400	2	N		1	N	1	1	1				6400	1	N	1	1					6400			0							6400	0	D
6404	2	N		6404	2	N		1	N	1	1	1				6404	1	N	1	1					6404			0							6404	0	D
6408	2	N		6408	2	N		1	N	1	1	1				6408	1	N	1	1					6408			0							6408	0	D
6412	2	N		6412	2	N		1	N	1	1	1				6412	1	N	1	1					6412			0							6412	0	D
6416	2	N		6416	2	N		1	N	1	1	1				6416	1	N	1	1					6416			0							6416	0	D
6420	2	N		6420	2	N		1	N	1	1	1				6420	1	N	1	1					6420			0							6420	0	D
6424	2	N		6424	2	N		1	N	1	1	1				6424	1	N	1	1					6424			0							6424	0	D
6428	2	N		6428	2	N		1	N	1	1	1				6428	1	N	1	1					6428			0							6428	0	D
6432	2	N		6432	2	N		1	N	1	1	1				6432	1	N	1	1					6432			0							6432	0	D
6436	2	N		6436	2	N		1	N	1	1	1				6436	1	N	1	1					6436			0							6436	0	D
6440	2	N		6440	1	W		1	N	1	0	0				6440	1	N	1	1					6440			0							6440	0	D
6444	2	N		6444	1	W		1	N	1	0	0				6444	1	N	1	1					6444			0							6444	0	D
6448	2	N		6448	2	N		1	N	1	1	1				6448	1	N	1	1					6448			0							6448	0	D
6452	2	N		6452	2	N		1	N	1	1	1				6452	1	N	1	1					6452			0							6452	0	D
6456	2	N		6456	2	N		1	N	1	1	1				6456	1	N	1	1					6456			0							6456	0	D
6460	2	N		6460	2	N		1	N	1	1	1				6460	1	N	1	1					6460			0							6460	0	D
6464	2	N		6464	2	N		1	N	1	1	1				6464	1	N	1	1					6464			0							6464	0	D
6468	2	N		6468	2	N		1	N	1	1	1				6468	1	N	1	1					6468			0							6468	0	D
6472	2	N		6472	2	N		1	N	1	1	1				6472	1	N	1	1					6472			0							6472	0	D
6476	2	N		6476	2	N		1	N	1	1	1				6476	1	N	1	1					6476			0							6476	0	D
6480	2	N		6480	2	N		1	N	1	1	1				6480	1	N	1	1					6480			0							6480	0	D
6484	2	N		6484	2	N		1	N	1	1	1				6484	1	N	1	1					6484			0							6484	0	D
6488	2	N		6488	2	N		1	N	1	1	1				6488	1	N	1	1					6488			0							6488	0	D
6492	2	N		6492	2	N		1	N	1	1	1				6492	1	N	1	1					6492			0							6492	0	D
6496	2	N		6496	2	N		1	N	1	1	1				6496	1	N	1	1					6496			0							6496	0	D
6500	2	N		6500	2	N		1	N	1	1	1				6500	1	N	1	1					6500			0							6500	0	D
6504	2	N		6504	2	N		1	N	1	1	1				6504	1	N	1	1					6504			0							6504	0	D
6508	2	N		6508	2	N		1	N	1	1	1				6508	1	N	1	1					6508			0							6508	0	D
6512	2	N		6512	2	N		1	N	1	1	1				6512	1	N	1	1					6512			0							6512	0	D
6516	2	N		6516	2	N		1	N	1	1	1				6516	1	N	1	1					6516			0							6516	0	D
6520	2	N		6520	2	N		1	N	1	1	1				6520	1	N	1	1					6520			0							6520	0	D
6524	2	N		6524	2	N		1	N	1	1	1				6524	1	N	1	1					6524			0							6524	0	D
6528	2	N		6528	2	N		1	N	1	1	1				6528	1	N	1	1					6528			0							6528	0	D
6532	2	N		6532	2	N		1	N	1	1	1				6532	1	N	1	1					6532			0							6532	0	D
6536	2	N		6536	2	N		1	N	1	1	1				6536	1	N	1	1					6536			0							6536	0	D
6540	2	N		6540	2	N		1	N	1	1	1				6540	1	N	1	1					6540			0							6540	0	D
6544	2	N		6544	2	N		1	N	1	1	1				6544	1	N	1	1					6544			0							6544	0	D
6548	2	N		6548	2	N		1	N	1	1	1				6548	1	N	1	1					6548			0							6548	0	D
6552	2	N		6552	2	N		1	N	1	1	1				6552	1	N	1	1					6552			0							6552	0	D
6556	2	N		6556	2	N		1	N	1	1	1				6556	1	N	1	1					6556			0							6556	0	D
6560	2	N		6560	2	N		1	N	1	1	1				6560	1	N	1	1					6560			0							6560	0	D
6564	2	N		6564	2	N		1	N	1	1	1				6564	1	N	1	1					6564			0							6564	0	D
6568	2	N		6568	2	N		1	N	1	1	1				6568	1	N	1	1					6568			0							6568	0	D
6572	2	N		6572	2	N		1	N	1	1	1				6572	1	N	1	1					6572			0							6572	0	D
6576	2	N		6576	2	N		1	N	1	1	1				6576	1	N	1	1					6576			0							6576	0	D
6580	2	N		6580	2	N		1	N	1	1	1				6580	1	N	1	1					6580			0							6580	0	D
6584	2	N		6584	2	N		1	N	1	1	1				6584	1	N	1	1					6584			0							6584	0	D
6588	2	N		6588	2	N		1	N	1	1	1				6588	1	N	1	1					6588			0							6588	0	D
6592	2	N		6592	2	N		1	N	1	1	1				6592	1	N	1	1					6592			0							6592	0	D
6596	2	N		6596	2	N		1	N	1	1	1				6596	1	N	1	1					6596			0							6596	0	D
6600	2	N		6600	1	W		1	N	1	0	0				6600	1	N	1	1					6600			0							6600	0	D
6604	2	N		6604	2	N		1	N	1	1	1				6604	1	N	1	1					6604			0							6604	0	D
6608	2	N		6608	2	N		1	N	1	1	1				6608	1	N	1	1					6608			0							6608	0	D
6612	2	N		6612	2	N		1	N	1	1	1				6612	1	N	1	1					6612			0							6612	0	D
6616	2	N		6616	2	N		1	N	1	1	1				6616	1	N	1	1					6616			0							6616	0	D
6620	2	N		6620	2	N		1	N	1	1	1				6620	1	N	1	1					6620			0							6620	0	D
6624	2	N		6624	2	N		1	N	1	1	1				6624	1	N	1	1					6624			0							6624	0	D
6628	2	N		6628	2	N		1	N	1	1	1				6628	1	N	1	1					6628			0							6628	0	D
6632	2	N		6632	2	N		1	N	1	1	1				6632	1	N	1	1					6632			0							6632	0	D
6636	2	N		6636	2	N		1	N	1	1	1				6636	1	N	1	1					6636			0							6636	0	D
6640	2	N		6640	2	N		1	N	1	1	1				6640	1	N	1	1					6640			0							6640	0	D
6644	2	N		6644	2	N		1	N	1	1	1				6644	1	N	1	1					6644			0							6644	0	D
6648	2	N		6648	2	N		1	N	1	1	1				6648	1	N	1	1					6648			0							6648	0	D
6652	2	N		6652	2	N		1	N	1	1	1				6652	1	N	1	1					6652			0							6652	0	D
6656	2	N		6656	2	N		1	N	1	1	1				6656	1	N	1	1					6656			0							6656	0	D
6660	2	N		6660	2	N		1	N	1	1	1				6660	1	N	1	1					6660			0							6660	0	D
6664	2	N		6664	2	N		1	N	1	1	1				6664	1	N	1	1					6664			0							6664	0	D
6668	2	N		6668	2	N		1	N	1	1	1				6668	1	N	1	1					6668			0							6668	0	D
6672	2	N		6672	2	N		1	N	1	1	1				6672	1	N	1	1					6672			0							6672	0	D
6676	2	N		6676	2	N		1	N	1	1	1				6676	1	N	1	1					6676			0							6676	0	D
6680	2	N		6680	2	N		1	N	1	1	1				6680	1	N	1	1					6680			0							6680	0	D
6684	2	N		6684	2	N		1	N	1	1	1				6684	1	N	1	1					6684			0							6684	0	D
6688	2	N		6688	2	N		1	N	1	1	1				6688	1	N	1	1					6688			0							6688	0	D
6692	2	N		6692	2	N		1	N	1	1	1				6692	1	N	1	1					6692			0							6692	0	D
6696	2	N		6696	2	N		1	N	1	1	1				6696	1	N	1	1					6696			0							6696	0	D
6700	2	N		6700	2	N		1	N	1	1	1				6700	1	N	1	1					6700			0							6700	0	D
6704	2	N		6704	1	W		1	N	1	0	0				6704	1	N	1	1					6704			0							6704	0	D
6708	2	N		6708	2	N		1	N	1	1	1				6708	1	N	1	1					6708			0							6708	0	D
6712	2	N		6712	2	N		1	N	1	1	1				6712	1	N	1	1					6712			0							6712	0	D
6716	2	N		6716	2	N		1	N	1	1	1				6716	1	N	1	1					6716			0							6716	0	D
6720	2	N		6720	2	N		1	N	1	1	1				6720	1	N	1	1					6720			0							6720	0	D
6724	2	N		6724	2	N		1	N	1	1	1				6724	1	N	1	1					6724			0							6724	0	D
6728	2	N		6728	2	N		1	N	1	1	1				6728	1	N	1	1					6728			0							6728	0	D
6732	2	N		6732	2	N		1	N	1	1	1				6732	1	N	1	1					6732			0							6732	0	D
6736	2	N		6736	2	N		1	N	1	1	1				6736	1	N	1	1					6736			0							6736	0	D
6740	2	N		6740	2	N		1	N	1	1	1				6740	1	N	1	1					6740			0							6740	0	D
6744	2	N		6744	2	N		1	N	1	1	1				6744	1	N	1	1					6744			0							6744	0	D
6748	2	N		6748	2	N		1	N	1	1	1				6748	1	N	1	1					6748			0							6748	0	D
6752	2	N		6752	2	N		1	N	1	1	1				6752	1	N	1	1					6752			0							6752	0	D
6756	2	N		6756	2	N		1	N	1	1	1				6756	1	N	1	1					6756			0							6756	0	D
6760	2	N		6760	2	N		1	N	1	1	1				6760	1	N	1	1					6760			0							6760	0	D
6764	2	N		6764	2	N		1	N	1	1	1				6764	1	N	1	1					6764			0							6764	0	D
6768	2	N		6768	1	W		0	W	0	1	0				6768	1	N	1	0					6768			0							6768	1	W
6772	2	N		6772	1	W		0	W	0	1	0				6772	1	N	1	0					6772			0							6772	1	W
6776	2	N		6776	1	W		0	W	0	1	0				6776	1	N	1	0					6776			0							6776	1	W
6780	1	W		6780	1	W		0	W	1	1	1				6780	0	W	1	1					6780			0							6780	0	D
6784	1	W		6784	1	W		0	W	1	1	1				6784	0	W	1	1					6784			0							6784	0	D
6788	1	W		6788	1	W		0	W	1	1	1				6788	0	W	1	1					6788			0							6788	0	D
6792	1	W		6792	2	N		1	N	0	1	0				6792	0	W	1	0					6792			0							6792	2	N
6796	1	W		6796	2	N		1	N	0	1	0				6796	0	W	1	0					6796			0							6796	2	N
6800	2	N		6800	2	N		1	N	1	1	1				6800	1	N	1	1					6800			0							6800	0	D
6804	2	N		6804	2	N		1	N	1	1	1				6804	1	N	1	1					6804			0							6804	0	D
6808	2	N		6808	2	N		1	N	1	1	1				6808	1	N	1	1					6808			0							6808	0	D
6812	2	N		6812	2	N		1	N	1	1	1				6812	1	N	1	1					6812			0							6812	0	D
6816	2	N		6816	2	N		1	N	1	1	1				6816	1	N	1	1					6816			0							6816	0	D
6820	2	N		6820	2	N		1	N	1	1	1				6820	1	N	1	1					6820			0							6820	0	D
6824	2	N		6824	2	N		1	N	1	1	1				6824	1	N	1	1					6824			0							6824	0	D
6828	2	N		6828	2	N		1	N	1	1	1				6828	1	N	1	1					6828			0							6828	0	D
6832	2	N		6832	2	N		1	N	1	1	1				6832	1	N	1	1					6832			0							6832	0	D
6836	2	N		6836	2	N		1	N	1	1	1				6836	1	N	1	1					6836			0							6836	0	D
6840	2	N		6840	2	N		1	N	1	1	1				6840	1	N	1	1					6840			0							6840	0	D
6844	2	N		6844	2	N		1	N	1	1	1				6844	1	N	1	1					6844			0							6844	0	D
6848	2	N		6848	2	N		1	N	1	1	1				6848	1	N	1	1					6848			0							6848	0	D
6852	2	N		6852	2	N		1	N	1	1	1				6852	1	N	1	1					6852			0							6852	0	D
6856	2	N		6856	2	N		1	N	1	1	1				6856	1	N	1	1					6856			0							6856	0	D
6860	2	N		6860	2	N		1	N	1	1	1				6860	1	N	1	1					6860			0							6860	0	D
6864	2	N		6864	2	N		1	N	1	1	1				6864	1	N	1	1					6864			0							6864	0	D
6868	2	N		6868	2	N		1	N	1	1	1				6868	1	N	1	1					6868			0							6868	0	D
6872	2	N		6872	2	N		1	N	1	1	1				6872	1	N	1	1					6872			0							6872	0	D
6876	2	N		6876	2	N		1	N	1	1	1				6876	1	N	1	1					6876			0							6876	0	D
6880	2	N		6880	2	N		1	N	1	1	1				6880	1	N	1	1					6880			0							6880	0	D
6884	2	N		6884	1	W		1	N	1	0	0				6884	1	N	1	1					6884			0							6884	0	D
6888	2	N		6888	1	W		1	N	1	0	0				6888	1	N	1	1					6888			0							6888	0	D
6892	2	N		6892	2	N		1	N	1	1	1				6892	1	N	1	1					6892			0							6892	0	D
6896	2	N		6896	2	N		1	N	1	1	1				6896	1	N	1	1					6896			0							6896	0	D
6900	2	N		6900	2	N		1	N	1	1	1				6900	1	N	1	1					6900			0							6900	0	D
6904	2	N		6904	2	N		1	N	1	1	1				6904	1	N	1	1					6904			0							6904	0	D
6908	2	N		6908	2	N		1	N	1	1	1				6908	1	N	1	1					6908			0							6908	0	D
6912	2	N		6912	2	N		1	N	1	1	1				6912	1	N	1	1					6912			0							6912	0	D
6916	2	N		6916	2	N		1	N	1	1	1				6916	1	N	1	1					6916			0							6916	0	D
6920	2	N		6920	2	N		1	N	1	1	1				6920	1	N	1	1					6920			0							6920	0	D
6924	2	N		6924	2	N		1	N	1	1	1				6924	1	N	1	1					6924			0							6924	0	D
6928	2	N		6928	2	N		1	N	1	1	1				6928	1	N	1	1					6928			0							6928	0	D
6932	2	N		6932	2	N		1	N	1	1	1				6932	1	N	1	1					6932			0							6932	0	D
6936	2	N		6936	2	N		1	N	1	1	1				6936	1	N	1	1					6936			0							6936	0	D
6940	2	N		6940	2	N		1	N	1	1	1				6940	1	N	1	1					6940			0							6940	0	D
6944	2	N		6944	2	N		1	N	1	1	1				6944	1	N	1	1					6944			0							6944	0	D
6948	2	N		6948	2	N		1	N	1	1	1				6948	1	N	1	1					6948			0							6948	0	D
6952	2	N		6952	2	N		1	N	1	1	1				6952	1	N	1	1					6952			0							6952	0	D
6956	2	N		6956	2	N		1	N	1	1	1				6956	1	N	1	1					6956			0							6956	0	D
6960	2	N		6960	2	N		1	N	1	1	1				6960	1	N	1	1					6960			0							6960	0	D
6964	2	N		6964	2	N		1	N	1	1	1				6964	1	N	1	1					6964			0							6964	0	D
6968	2	N		6968	2	N		1	N	1	1	1				6968	1	N	1	1					6968			0							6968	0	D
6972	2	N		6972	2	N		1	N	1	1	1				6972	1	N	1	1					6972			0							6972	0	D
6976	2	N		6976	2	N		1	N	1	1	1				6976	1	N	1	1					6976			0							6976	0	D
6980	2	N		6980	2	N		1	N	1	1	1				6980	1	N	1	1					6980			0							6980	0	D
6984	2	N		6984	2	N		1	N	1	1	1				6984	1	N	1	1					6984			0							6984	0	D
6988	2	N		6988	2	N		1	N	1	1	1				6988	1	N	1	1					6988			0							6988	0	D
6992	2	N		6992	2	N		1	N	1	1	1				6992	1	N	1	1					6992			0							6992	0	D
6996	2	N		6996	2	N		1	N	1	1	1				6996	1	N	1	1					6996			0							6996	0	D
7000	2	N		7000	2	N		1	N	1	1	1				7000	1	N	1	1					7000			0							7000	0	D
7004	2	N		7004	2	N		1	N	1	1	1				7004	1	N	1	1					7004			0							7004	0	D
7008	2	N		7008	2	N		1	N	1	1	1				7008	1	N	1	1					7008			0							7008	0	D
7012	2	N		7012	2	N		1	N	1	1	1				7012	1	N	1	1					7012			0							7012	0	D
7016	2	N		7016	2	N		1	N	1	1	1				7016	1	N	1	1					7016			0							7016	0	D
7020	2	N		7020	2	N		1	N	1	1	1				7020	1	N	1	1					7020			0							7020	0	D
7024	2	N		7024	2	N		1	N	1	1	1				7024	1	N	1	1					7024			0							7024	0	D
7028	2	N		7028	2	N		1	N	1	1	1				7028	1	N	1	1					7028			0							7028	0	D
7032	2	N		7032	2	N		1	N	1	1	1				7032	1	N	1	1					7032			0							7032	0	D
7036	2	N		7036	2	N		1	N	1	1	1				7036	1	N	1	1					7036			0							7036	0	D
7040	2	N		7040	2	N		1	N	1	1	1				7040	1	N	1	1					7040			0							7040	0	D
7044	2	N		7044	2	N		1	N	1	1	1				7044	1	N	1	1					7044			0							7044	0	D
7048	2	N		7048	2	N		1	N	1	1	1				7048	1	N	1	1					7048			0							7048	0	D
7052	2	N		7052	2	N		1	N	1	1	1				7052	1	N	1	1					7052			0							7052	0	D
7056	2	N		7056	2	N		1	N	1	1	1				7056	1	N	1	1					7056			0							7056	0	D
7060	2	N		7060	2	N		1	N	1	1	1				7060	1	N	1	1					7060			0							7060	0	D
7064	2	N		7064	2	N		1	N	1	1	1				7064	1	N	1	1					7064			0							7064	0	D
7068	2	N		7068	2	N		1	N	1	1	1				7068	1	N	1	1					7068			0							7068	0	D
7072	2	N		7072	2	N		1	N	1	1	1				7072	1	N	1	1					7072			0							7072	0	D
7076	2	N		7076	2	N		1	N	1	1	1				7076	1	N	1	1					7076			0							7076	0	D
7080	2	N		7080	2	N		1	N	1	1	1				7080	1	N	1	1					7080			0							7080	0	D
7084	2	N		7084	2	N		1	N	1	1	1				7084	1	N	1	1					7084			0							7084	0	D
7088	2	N		7088	2	N		1	N	1	1	1				7088	1	N	1	1					7088			0							7088	0	D
7092	2	N		7092	2	N		1	N	1	1	1				7092	1	N	1	1					7092			0							7092	0	D
7096	2	N		7096	2	N		1	N	1	1	1				7096	1	N	1	1					7096			0							7096	0	D
7100	2	N		7100	2	N		1	N	1	1	1				7100	1	N	1	1					7100			0							7100	0	D
7104	2	N		7104	2	N		1	N	1	1	1				7104	1	N	1	1					7104			0							7104	0	D
7108	2	N		7108	2	N		1	N	1	1	1				7108	1	N	1	1					7108			0							7108	0	D
7112	2	N		7112	2	N		2	R	0	0	1				7112	1	N	1	0					7112			0							7112	3	R
7116	2	N		7116	2	N		2	R	0	0	1				7116	1	N	1	0					7116			0							7116	3	R
7120	1	W		7120	1	W		2	R	0	0	1				7120	0	W	1	0					7120			0							7120	3	R
7124	1	W		7124	1	W		0	W	1	1	1				7124	0	W	1	1					7124			0							7124	0	D
7128	1	W		7128	1	W		1	N	0	0	1				7128	0	W	1	0					7128			0							7128	2	N
7132	1	W		7132	1	W		1	N	0	0	1				7132	0	W	1	0					7132			0							7132	2	N
7136	1	W		7136	1	W		1	N	0	0	1				7136	0	W	1	0					7136			0							7136	2	N
7140	2	N		7140	2	N		1	N	1	1	1				7140	1	N	1	1					7140			0							7140	0	D
7144	2	N		7144	2	N		1	N	1	1	1				7144	1	N	1	1					7144			0							7144	0	D
7148	2	N		7148	2	N		1	N	1	1	1				7148	1	N	1	1					7148			0							7148	0	D
7152	2	N		7152	2	N		1	N	1	1	1				7152	1	N	1	1					7152			0							7152	0	D
7156	2	N		7156	2	N		1	N	1	1	1				7156	1	N	1	1					7156			0							7156	0	D
7160	2	N		7160	2	N		1	N	1	1	1				7160	1	N	1	1					7160			0							7160	0	D
7164	2	N		7164	2	N		1	N	1	1	1				7164	1	N	1	1					7164			0							7164	0	D
7168	2	N		7168	2	N		1	N	1	1	1				7168	1	N	1	1					7168			0							7168	0	D
7172	2	N		7172	2	N		1	N	1	1	1				7172	1	N	1	1					7172			0							7172	0	D
7176	2	N		7176	2	N		1	N	1	1	1				7176	1	N	1	1					7176			0							7176	0	D
7180	3	R		7180	3	R		2	R	1	1	1				7180	2	R	1	1					7180			0							7180	0	D
7184	3	R		7184	3	R		2	R	1	1	1				7184	2	R	1	1					7184			0							7184	0	D
7188	3	R		7188	3	R		2	R	1	1	1				7188	2	R	1	1					7188			0							7188	0	D
7192	3	R		7192	3	R		2	R	1	1	1				7192	2	R	1	1					7192			0							7192	0	D
7196	3	R		7196	3	R		2	R	1	1	1				7196	2	R	1	1					7196			0							7196	0	D
7200	3	R		7200	3	R		2	R	1	1	1				7200	2	R	1	1					7200			0							7200	0	D
7204	3	R		7204	3	R		0	W	0	0	1				7204	2	R	1	0					7204			0							7204	1	W
7208	3	R		7208	3	R		2	R	1	1	1				7208	2	R	1	1					7208			0							7208	0	D
7212	3	R		7212	3	R		2	R	1	1	1				7212	2	R	1	1					7212			0							7212	0	D
7216	3	R		7216	3	R		2	R	1	1	1				7216	2	R	1	1					7216			0							7216	0	D
7220	3	R		7220	3	R		2	R	1	1	1				7220	2	R	1	1					7220			0							7220	0	D
7224	3	R		7224	3	R		2	R	1	1	1				7224	2	R	1	1					7224			0							7224	0	D
7228	3	R		7228	3	R		2	R	1	1	1				7228	2	R	1	1					7228			0							7228	0	D
7232	3	R		7232	3	R		2	R	1	1	1				7232	2	R	1	1					7232			0							7232	0	D
7236	3	R		7236	3	R		2	R	1	1	1				7236	2	R	1	1					7236			0							7236	0	D
7240	2	N		7240	1	W		0	W	0	1	0				7240	1	N	1	0					7240			0							7240	1	W
7244	2	N		7244	1	W		1	N	1	0	0				7244	1	N	1	1					7244			0							7244	0	D
7248	2	N		7248	2	N		1	N	1	1	1				7248	1	N	1	1					7248			0							7248	0	D
7252	2	N		7252	2	N		1	N	1	1	1				7252	1	N	1	1					7252			0							7252	0	D
7256	2	N		7256	2	N		1	N	1	1	1				7256	1	N	1	1					7256			0							7256	0	D
7260	2	N		7260	2	N		1	N	1	1	1				7260	1	N	1	1					7260			0							7260	0	D
7264	2	N		7264	2	N		1	N	1	1	1				7264	1	N	1	1					7264			0							7264	0	D
7268	2	N		7268	2	N		1	N	1	1	1				7268	1	N	1	1					7268			0							7268	0	D
7272	2	N		7272	2	N		1	N	1	1	1				7272	1	N	1	1					7272			0							7272	0	D
7276	2	N		7276	2	N		1	N	1	1	1				7276	1	N	1	1					7276			0							7276	0	D
7280	2	N		7280	2	N		1	N	1	1	1				7280	1	N	1	1					7280			0							7280	0	D
7284	2	N		7284	1	W		0	W	0	1	0				7284	1	N	1	0					7284			0							7284	1	W
7288	2	N		7288	2	N		1	N	1	1	1				7288	1	N	1	1					7288			0							7288	0	D
7292	2	N		7292	2	N		1	N	1	1	1				7292	1	N	1	1					7292			0							7292	0	D
7296	2	N		7296	2	N		1	N	1	1	1				7296	1	N	1	1					7296			0							7296	0	D
7300	2	N		7300	2	N		1	N	1	1	1				7300	1	N	1	1					7300			0							7300	0	D
7304	2	N		7304	2	N		1	N	1	1	1				7304	1	N	1	1					7304			0							7304	0	D
7308	2	N		7308	2	N		1	N	1	1	1				7308	1	N	1	1					7308			0							7308	0	D
7312	2	N		7312	2	N		1	N	1	1	1				7312	1	N	1	1					7312			0							7312	0	D
7316	2	N		7316	1	W		0	W	0	1	0				7316	1	N	1	0					7316			0							7316	1	W
7320	1	W		7320	1	W		0	W	1	1	1				7320	0	W	1	1					7320			0							7320	0	D
7324	1	W		7324	1	W		0	W	1	1	1				7324	0	W	1	1					7324			0							7324	0	D
7328	1	W		7328	1	W		0	W	1	1	1				7328	0	W	1	1					7328			0							7328	0	D
7332	1	W		7332	2	N		1	N	0	1	0				7332	0	W	1	0					7332			0							7332	2	N
7336	1	W		7336	2	N		1	N	0	1	0				7336	0	W	1	0					7336			0							7336	2	N
7340	2	N		7340	2	N		1	N	1	1	1				7340	1	N	1	1					7340			0							7340	0	D
7344	2	N		7344	2	N		1	N	1	1	1				7344	1	N	1	1					7344			0							7344	0	D
7348	2	N		7348	2	N		1	N	1	1	1				7348	1	N	1	1					7348			0							7348	0	D
7352	2	N		7352	2	N		1	N	1	1	1				7352	1	N	1	1					7352			0							7352	0	D
7356	2	N		7356	2	N		1	N	1	1	1				7356	1	N	1	1					7356			0							7356	0	D
7360	2	N		7360	2	N		1	N	1	1	1				7360	1	N	1	1					7360			0							7360	0	D
7364	2	N		7364	2	N		1	N	1	1	1				7364	1	N	1	1					7364			0							7364	0	D
7368	2	N		7368	2	N		1	N	1	1	1				7368	1	N	1	1					7368			0							7368	0	D
7372	2	N		7372	2	N		1	N	1	1	1				7372	1	N	1	1					7372			0							7372	0	D
7376	2	N		7376	2	N		1	N	1	1	1				7376	1	N	1	1					7376			0							7376	0	D
7380	2	N		7380	2	N		1	N	1	1	1				7380	1	N	1	1					7380			0							7380	0	D
7384	2	N		7384	2	N		1	N	1	1	1				7384	1	N	1	1					7384			0							7384	0	D
7388	2	N		7388	2	N		1	N	1	1	1				7388	1	N	1	1					7388			0							7388	0	D
7392	2	N		7392	2	N		1	N	1	1	1				7392	1	N	1	1					7392			0							7392	0	D
7396	2	N		7396	2	N		1	N	1	1	1				7396	1	N	1	1					7396			0							7396	0	D
7400	2	N		7400	2	N		1	N	1	1	1				7400	1	N	1	1					7400			0							7400	0	D
7404	2	N		7404	2	N		1	N	1	1	1				7404	1	N	1	1					7404			0							7404	0	D
7408	2	N		7408	2	N		1	N	1	1	1				7408	1	N	1	1					7408			0							7408	0	D
7412	2	N		7412	2	N		1	N	1	1	1				7412	1	N	1	1					7412			0							7412	0	D
7416	2	N		7416	2	N		1	N	1	1	1				7416	1	N	1	1					7416			0							7416	0	D
7420	2	N		7420	2	N		1	N	1	1	1				7420	1	N	1	1					7420			0							7420	0	D
7424	2	N		7424	2	N		1	N	1	1	1				7424	1	N	1	1					7424			0							7424	0	D
7428	2	N		7428	2	N		1	N	1	1	1				7428	1	N	1	1					7428			0							7428	0	D
7432	2	N		7432	2	N		1	N	1	1	1				7432	1	N	1	1					7432			0							7432	0	D
7436	2	N		7436	2	N		1	N	1	1	1				7436	1	N	1	1					7436			0							7436	0	D
7440	2	N		7440	2	N		1	N	1	1	1				7440	1	N	1	1					7440			0							7440	0	D
7444	2	N		7444	2	N		1	N	1	1	1				7444	1	N	1	1					7444			0							7444	0	D
7448	2	N		7448	2	N		1	N	1	1	1				7448	1	N	1	1					7448			0							7448	0	D
7452	2	N		7452	2	N		1	N	1	1	1				7452	1	N	1	1					7452			0							7452	0	D
7456	2	N		7456	2	N		1	N	1	1	1				7456	1	N	1	1					7456			0							7456	0	D
7460	2	N		7460	2	N		1	N	1	1	1				7460	1	N	1	1					7460			0							7460	0	D
7464	2	N		7464	2	N		1	N	1	1	1				7464	1	N	1	1					7464			0							7464	0	D
7468	2	N		7468	2	N		1	N	1	1	1				7468	1	N	1	1					7468			0							7468	0	D
7472	2	N		7472	2	N		1	N	1	1	1				7472	1	N	1	1					7472			0							7472	0	D
7476	2	N		7476	2	N		1	N	1	1	1				7476	1	N	1	1					7476			0							7476	0	D
7480	2	N		7480	2	N		1	N	1	1	1				7480	1	N	1	1					7480			0							7480	0	D
7484	2	N		7484	2	N		1	N	1	1	1				7484	1	N	1	1					7484			0							7484	0	D
7488	2	N		7488	2	N		1	N	1	1	1				7488	1	N	1	1					7488			0							7488	0	D
7492	2	N		7492	2	N		1	N	1	1	1				7492	1	N	1	1					7492			0							7492	0	D
7496	2	N		7496	2	N		1	N	1	1	1				7496	1	N	1	1					7496			0							7496	0	D
7500	2	N		7500	2	N		1	N	1	1	1				7500	1	N	1	1					7500			0							7500	0	D
7504	2	N		7504	2	N		1	N	1	1	1				7504	1	N	1	1					7504			0							7504	0	D
7508	2	N		7508	2	N		1	N	1	1	1				7508	1	N	1	1					7508			0							7508	0	D
7512	2	N		7512	2	N		1	N	1	1	1				7512	1	N	1	1					7512			0							7512	0	D
7516	2	N		7516	2	N		1	N	1	1	1				7516	1	N	1	1					7516			0							7516	0	D
7520	2	N		7520	2	N		1	N	1	1	1				7520	1	N	1	1					7520			0							7520	0	D
7524	2	N		7524	2	N		1	N	1	1	1				7524	1	N	1	1					7524			0							7524	0	D
7528	2	N		7528	2	N		1	N	1	1	1				7528	1	N	1	1					7528			0							7528	0	D
7532	2	N		7532	2	N		1	N	1	1	1				7532	1	N	1	1					7532			0							7532	0	D
7536	2	N		7536	2	N		1	N	1	1	1				7536	1	N	1	1					7536			0							7536	0	D
7540	1	W		7540	1	W		1	N	0	0	1				7540	0	W	1	0					7540			0							7540	2	N
7544	1	W		7544	1	W		0	W	1	1	1				7544	0	W	1	1					7544			0							7544	0	D
7548	1	W		7548	1	W		0	W	1	1	1				7548	0	W	1	1					7548			0							7548	0	D
7552	1	W		7552	1	W		0	W	1	1	1				7552	0	W	1	1					7552			0							7552	0	D
7556	1	W		7556	1	W		0	W	1	1	1				7556	0	W	1	1					7556			0							7556	0	D
7560	1	W		7560	1	W		0	W	1	1	1				7560	0	W	1	1					7560			0							7560	0	D
7564	1	W		7564	1	W		0	W	1	1	1				7564	0	W	1	1					7564			0							7564	0	D
7568	1	W		7568	1	W		0	W	1	1	1				7568	0	W	1	1					7568			0							7568	0	D
7572	1	W		7572	1	W		0	W	1	1	1				7572	0	W	1	1					7572			0							7572	0	D
7576	1	W		7576	1	W		0	W	1	1	1				7576	0	W	1	1					7576			0							7576	0	D
7580	1	W		7580	1	W		0	W	1	1	1				7580	0	W	1	1					7580			0							7580	0	D
7584	1	W		7584	1	W		0	W	1	1	1				7584	0	W	1	1					7584			0							7584	0	D
7588	1	W		7588	1	W		0	W	1	1	1				7588	0	W	1	1					7588			0							7588	0	D
7592	1	W		7592	1	W		0	W	1	1	1				7592	0	W	1	1					7592			0							7592	0	D
7596	1	W		7596	1	W		0	W	1	1	1				7596	0	W	1	1					7596			0							7596	0	D
7600	1	W		7600	1	W		0	W	1	1	1				7600	0	W	1	1					7600			0							7600	0	D
7604	1	W		7604	1	W		0	W	1	1	1				7604	0	W	1	1					7604			0							7604	0	D
7608	1	W		7608	1	W		0	W	1	1	1				7608	0	W	1	1					7608			0							7608	0	D
7612	1	W		7612	1	W		0	W	1	1	1				7612	0	W	1	1					7612			0							7612	0	D
7616	1	W		7616	1	W		0	W	1	1	1				7616	0	W	1	1					7616			0							7616	0	D
7620	1	W		7620	1	W		0	W	1	1	1				7620	0	W	1	1					7620			0							7620	0	D
7624	1	W		7624	1	W		0	W	1	1	1				7624	0	W	1	1					7624			0							7624	0	D
7628	1	W		7628	1	W		0	W	1	1	1				7628	0	W	1	1					7628			0							7628	0	D
7632	1	W		7632	1	W		0	W	1	1	1				7632	0	W	1	1					7632			0							7632	0	D
7636	1	W		7636	1	W		0	W	1	1	1				7636	0	W	1	1					7636			0							7636	0	D
7640	1	W		7640	1	W		0	W	1	1	1				7640	0	W	1	1					7640			0							7640	0	D
7644	1	W		7644	1	W		0	W	1	1	1				7644	0	W	1	1					7644			0							7644	0	D
7648	1	W		7648	1	W		0	W	1	1	1				7648	0	W	1	1					7648			0							7648	0	D
7652	1	W		7652	1	W		0	W	1	1	1				7652	0	W	1	1					7652			0							7652	0	D
7656	1	W		7656	1	W		0	W	1	1	1				7656	0	W	1	1					7656			0							7656	0	D
7660	1	W		7660	1	W		0	W	1	1	1				7660	0	W	1	1					7660			0							7660	0	D
7664	1	W		7664	1	W		0	W	1	1	1				7664	0	W	1	1					7664			0							7664	0	D
7668	1	W		7668	1	W		0	W	1	1	1				7668	0	W	1	1					7668			0							7668	0	D
7672	1	W		7672	1	W		0	W	1	1	1				7672	0	W	1	1					7672			0							7672	0	D
7676	1	W		7676	1	W		0	W	1	1	1				7676	0	W	1	1					7676			0							7676	0	D
7680	1	W		7680	1	W		0	W	1	1	1				7680	0	W	1	1					7680			0							7680	0	D
7684	1	W		7684	1	W		0	W	1	1	1				7684	0	W	1	1					7684			0							7684	0	D
7688	1	W		7688	1	W		0	W	1	1	1				7688	0	W	1	1					7688			0							7688	0	D
7692	1	W		7692	1	W		0	W	1	1	1				7692	0	W	1	1					7692			0							7692	0	D
7696	1	W		7696	1	W		0	W	1	1	1				7696	0	W	1	1					7696			0							7696	0	D
7700	1	W		7700	1	W		0	W	1	1	1				7700	0	W	1	1					7700			0							7700	0	D
7704	1	W		7704	1	W		0	W	1	1	1				7704	0	W	1	1					7704			0							7704	0	D
7708	1	W		7708	1	W		0	W	1	1	1				7708	0	W	1	1					7708			0							7708	0	D
7712	1	W		7712	1	W		0	W	1	1	1				7712	0	W	1	1					7712			0							7712	0	D
7716	1	W		7716	1	W		0	W	1	1	1				7716	0	W	1	1					7716			0							7716	0	D
7720	1	W		7720	1	W		0	W	1	1	1				7720	0	W	1	1					7720			0							7720	0	D
7724	1	W		7724	1	W		0	W	1	1	1				7724	0	W	1	1					7724			0							7724	0	D
7728	1	W		7728	1	W		0	W	1	1	1				7728	0	W	1	1					7728			0							7728	0	D
7732	1	W		7732	1	W		0	W	1	1	1				7732	0	W	1	1					7732			0							7732	0	D
7736	1	W		7736	1	W		0	W	1	1	1				7736	0	W	1	1					7736			0							7736	0	D
7740	1	W		7740	1	W		0	W	1	1	1				7740	0	W	1	1					7740			0							7740	0	D
7744	1	W		7744	1	W		0	W	1	1	1				7744	0	W	1	1					7744			0							7744	0	D
7748	1	W		7748	1	W		0	W	1	1	1				7748	0	W	1	1					7748			0							7748	0	D
7752	1	W		7752	1	W		0	W	1	1	1				7752	0	W	1	1					7752			0							7752	0	D
7756	1	W		7756	1	W		0	W	1	1	1				7756	0	W	1	1					7756			0							7756	0	D
7760	1	W		7760	1	W		0	W	1	1	1				7760	0	W	1	1					7760			0							7760	0	D
7764	1	W		7764	1	W		0	W	1	1	1				7764	0	W	1	1					7764			0							7764	0	D
7768	1	W		7768	1	W		0	W	1	1	1				7768	0	W	1	1					7768			0							7768	0	D
7772	1	W		7772	1	W		0	W	1	1	1				7772	0	W	1	1					7772			0							7772	0	D
7776	1	W		7776	1	W		0	W	1	1	1				7776	0	W	1	1					7776			0							7776	0	D
7780	1	W		7780	1	W		0	W	1	1	1				7780	0	W	1	1					7780			0							7780	0	D
7784	1	W		7784	1	W		0	W	1	1	1				7784	0	W	1	1					7784			0							7784	0	D
7788	1	W		7788	1	W		0	W	1	1	1				7788	0	W	1	1					7788			0							7788	0	D
7792	1	W		7792	1	W		0	W	1	1	1				7792	0	W	1	1					7792			0							7792	0	D
7796	1	W		7796	1	W		0	W	1	1	1				7796	0	W	1	1					7796			0							7796	0	D
7800	1	W		7800	1	W		0	W	1	1	1				7800	0	W	1	1					7800			0							7800	0	D
7804	1	W		7804	1	W		0	W	1	1	1				7804	0	W	1	1					7804			0							7804	0	D
7808	1	W		7808	1	W		0	W	1	1	1				7808	0	W	1	1					7808			0							7808	0	D
7812	1	W		7812	1	W		0	W	1	1	1				7812	0	W	1	1					7812			0							7812	0	D
7816	1	W		7816	1	W		0	W	1	1	1				7816	0	W	1	1					7816			0							7816	0	D
7820	1	W		7820	1	W		0	W	1	1	1				7820	0	W	1	1					7820			0							7820	0	D
7824	1	W		7824	1	W		0	W	1	1	1				7824	0	W	1	1					7824			0							7824	0	D
7828	1	W		7828	1	W		0	W	1	1	1				7828	0	W	1	1					7828			0							7828	0	D
7832	1	W		7832	1	W		0	W	1	1	1				7832	0	W	1	1					7832			0							7832	0	D
7836	1	W		7836	1	W		0	W	1	1	1				7836	0	W	1	1					7836			0							7836	0	D
7840	1	W		7840	1	W		0	W	1	1	1				7840	0	W	1	1					7840			0							7840	0	D
7844	1	W		7844	1	W		0	W	1	1	1				7844	0	W	1	1					7844			0							7844	0	D
7848	1	W		7848	1	W		0	W	1	1	1				7848	0	W	1	1					7848			0							7848	0	D
7852	1	W		7852	1	W		0	W	1	1	1				7852	0	W	1	1					7852			0							7852	0	D
7856	1	W		7856	1	W		0	W	1	1	1				7856	0	W	1	1					7856			0							7856	0	D
7860	1	W		7860	1	W		0	W	1	1	1				7860	0	W	1	1					7860			0							7860	0	D
7864	1	W		7864	1	W		0	W	1	1	1				7864	0	W	1	1					7864			0							7864	0	D
7868	1	W		7868	1	W		0	W	1	1	1				7868	0	W	1	1					7868			0							7868	0	D
7872	1	W		7872	1	W		0	W	1	1	1				7872	0	W	1	1					7872			0							7872	0	D
7876	1	W		7876	1	W		0	W	1	1	1				7876	0	W	1	1					7876			0							7876	0	D
7880	1	W		7880	1	W		0	W	1	1	1				7880	0	W	1	1					7880			0							7880	0	D
7884	1	W		7884	1	W		0	W	1	1	1				7884	0	W	1	1					7884			0							7884	0	D
7888	1	W		7888	1	W		0	W	1	1	1				7888	0	W	1	1					7888			0							7888	0	D
7892	1	W		7892	1	W		0	W	1	1	1				7892	0	W	1	1					7892			0							7892	0	D
7896	1	W		7896	1	W		0	W	1	1	1				7896	0	W	1	1					7896			0							7896	0	D
7900	1	W		7900	1	W		0	W	1	1	1				7900	0	W	1	1					7900			0							7900	0	D
7904	1	W		7904	1	W		0	W	1	1	1				7904	0	W	1	1					7904			0							7904	0	D
7908	1	W		7908	1	W		0	W	1	1	1				7908	0	W	1	1					7908			0							7908	0	D
7912	1	W		7912	1	W		0	W	1	1	1				7912	0	W	1	1					7912			0							7912	0	D
7916	1	W		7916	1	W		0	W	1	1	1				7916	0	W	1	1					7916			0							7916	0	D
7920	1	W		7920	1	W		0	W	1	1	1				7920	0	W	1	1					7920			0							7920	0	D
7924	1	W		7924	1	W		0	W	1	1	1				7924	0	W	1	1					7924			0							7924	0	D
7928	1	W		7928	1	W		0	W	1	1	1				7928	0	W	1	1					7928			0							7928	0	D
7932	1	W		7932	1	W		0	W	1	1	1				7932	0	W	1	1					7932			0							7932	0	D
7936	1	W		7936	1	W		0	W	1	1	1				7936	0	W	1	1					7936			0							7936	0	D
7940	1	W		7940	1	W		0	W	1	1	1				7940	0	W	1	1					7940			0							7940	0	D
7944	1	W		7944	1	W		0	W	1	1	1				7944	0	W	1	1					7944			0							7944	0	D
7948	1	W		7948	1	W		0	W	1	1	1				7948	0	W	1	1					7948			0							7948	0	D
7952	1	W		7952	1	W		0	W	1	1	1				7952	0	W	1	1					7952			0							7952	0	D
7956	1	W		7956	1	W		0	W	1	1	1				7956	0	W	1	1					7956			0							7956	0	D
7960	1	W		7960	1	W		0	W	1	1	1				7960	0	W	1	1					7960			0							7960	0	D
7964	1	W		7964	1	W		0	W	1	1	1				7964	0	W	1	1					7964			0							7964	0	D
7968	1	W		7968	1	W		0	W	1	1	1				7968	0	W	1	1					7968			0							7968	0	D
7972	1	W		7972	1	W		0	W	1	1	1				7972	0	W	1	1					7972			0							7972	0	D
7976	1	W		7976	1	W		0	W	1	1	1				7976	0	W	1	1					7976			0							7976	0	D
7980	1	W		7980	1	W		0	W	1	1	1				7980	0	W	1	1					7980			0							7980	0	D
7984	1	W		7984	1	W		1	N	0	0	1				7984	0	W	1	0					7984			0							7984	2	N
7988	1	W		7988	1	W		0	W	1	1	1				7988	0	W	1	1					7988			0							7988	0	D
[truncated: 8,802 more rows]

## Sheet:  NPM580 200107 190212_036
Brandon				Nigel																															Diff
Time	C1	Text		Seconds	C0	Text		SWISC Score		BH	NPP	BH/NPP	4SMBH/4SC	4SMNPP/4SC	4SMBH/4SMNPP		Expanded 20s Score		4SM/20SM	4SC/20SM	4SM/20SM	4SC/20SM												663	Time	C1	Text		W	N	R	S	P
0	1	W		0	2	N							0.938855	0.943858	0.980267	0	0	W	1	1	0.978611	0.945648													0	0	D		56	535	72	0	0
4	1	W		4	1	W										4	0	W	1	1															4	0	D
8	1	W		8	1	W										8	0	W	1	1															8	0	D
12	1	W		12	1	W		1	N	0	0	1				12	0	W	1	0															12	2	N
16	1	W		16	1	W		1	N	0	0	1				16	0	W	1	0															16	2	N
20	1	W		20	1	W		0	W	1	1	1				20	0	W	1	1															20	0	D
24	1	W		24	1	W		1	N	0	0	1				24	0	W	1	0															24	2	N
28	1	W		28	1	W		1	N	0	0	1				28	0	W	1	0															28	2	N
32	1	W		32	1	W		1	N	0	0	1				32	0	W	1	0															32	2	N
36	1	W		36	1	W		0	W	1	1	1				36	0	W	1	1															36	0	D
40	1	W		40	1	W		0	W	1	1	1				40	0	W	1	1															40	0	D
44	1	W		44	1	W		0	W	1	1	1				44	0	W	1	1															44	0	D
48	1	W		48	1	W		0	W	1	1	1				48	0	W	1	1															48	0	D
52	1	W		52	1	W		0	W	1	1	1				52	0	W	1	1															52	0	D
56	1	W		56	1	W		0	W	1	1	1				56	0	W	1	1															56	0	D
60	1	W		60	1	W		0	W	1	1	1				60	0	W	1	1															60	0	D
64	1	W		64	1	W		0	W	1	1	1				64	0	W	1	1															64	0	D
68	1	W		68	1	W		0	W	1	1	1				68	0	W	1	1															68	0	D
72	1	W		72	1	W		0	W	1	1	1				72	0	W	1	1															72	0	D
76	1	W		76	1	W		0	W	1	1	1				76	0	W	1	1															76	0	D
80	1	W		80	1	W		0	W	1	1	1				80	0	W	1	1															80	0	D
84	1	W		84	1	W		0	W	1	1	1				84	0	W	1	1															84	0	D
88	1	W		88	1	W		0	W	1	1	1				88	0	W	1	1															88	0	D
92	1	W		92	1	W		0	W	1	1	1				92	0	W	1	1															92	0	D
96	1	W		96	1	W		0	W	1	1	1				96	0	W	1	1															96	0	D
100	1	W		100	1	W		0	W	1	1	1				100	0	W	1	1															100	0	D
104	1	W		104	1	W		0	W	1	1	1				104	0	W	1	1															104	0	D
108	1	W		108	1	W		0	W	1	1	1				108	0	W	1	1															108	0	D
112	1	W		112	1	W		0	W	1	1	1				112	0	W	1	1															112	0	D
116	1	W		116	1	W		0	W	1	1	1				116	0	W	1	1															116	0	D
120	1	W		120	1	W		0	W	1	1	1				120	0	W	1	1															120	0	D
124	1	W		124	1	W		0	W	1	1	1				124	0	W	1	1															124	0	D
128	1	W		128	1	W		0	W	1	1	1				128	0	W	1	1															128	0	D
132	1	W		132	1	W		0	W	1	1	1				132	0	W	1	1															132	0	D
136	1	W		136	1	W		0	W	1	1	1				136	0	W	1	1															136	0	D
140	1	W		140	1	W		0	W	1	1	1				140	0	W	1	1															140	0	D
144	1	W		144	1	W		0	W	1	1	1				144	0	W	1	1															144	0	D
148	1	W		148	1	W		0	W	1	1	1				148	0	W	1	1															148	0	D
152	1	W		152	1	W		0	W	1	1	1				152	0	W	1	1															152	0	D
156	1	W		156	1	W		0	W	1	1	1				156	0	W	1	1															156	0	D
160	1	W		160	1	W		0	W	1	1	1				160	0	W	1	1															160	0	D
164	1	W		164	1	W		0	W	1	1	1				164	0	W	1	1															164	0	D
168	1	W		168	1	W		0	W	1	1	1				168	0	W	1	1															168	0	D
172	1	W		172	1	W		0	W	1	1	1				172	0	W	1	1															172	0	D
176	1	W		176	1	W		0	W	1	1	1				176	0	W	1	1															176	0	D
180	1	W		180	1	W		0	W	1	1	1				180	0	W	1	1															180	0	D
184	1	W		184	1	W		0	W	1	1	1				184	0	W	1	1															184	0	D
188	1	W		188	1	W		0	W	1	1	1				188	0	W	1	1															188	0	D
192	1	W		192	1	W		0	W	1	1	1				192	0	W	1	1															192	0	D
196	1	W		196	1	W		0	W	1	1	1				196	0	W	1	1															196	0	D
200	1	W		200	1	W		0	W	1	1	1				200	0	W	1	1															200	0	D
204	1	W		204	1	W		0	W	1	1	1				204	0	W	1	1															204	0	D
208	1	W		208	1	W		0	W	1	1	1				208	0	W	1	1															208	0	D
212	1	W		212	1	W		1	N	0	0	1				212	0	W	1	0															212	2	N
216	1	W		216	1	W		0	W	1	1	1				216	0	W	1	1															216	0	D
220	1	W		220	1	W		0	W	1	1	1				220	0	W	1	1															220	0	D
224	1	W		224	1	W		0	W	1	1	1				224	0	W	1	1															224	0	D
228	1	W		228	1	W		0	W	1	1	1				228	0	W	1	1															228	0	D
232	1	W		232	1	W		0	W	1	1	1				232	0	W	1	1															232	0	D
236	1	W		236	1	W		0	W	1	1	1				236	0	W	1	1															236	0	D
240	1	W		240	1	W		0	W	1	1	1				240	0	W	1	1															240	0	D
244	1	W		244	1	W		0	W	1	1	1				244	0	W	1	1															244	0	D
248	1	W		248	1	W		0	W	1	1	1				248	0	W	1	1															248	0	D
252	1	W		252	1	W		0	W	1	1	1				252	0	W	1	1															252	0	D
256	1	W		256	1	W		0	W	1	1	1				256	0	W	1	1															256	0	D
260	1	W		260	1	W		0	W	1	1	1				260	0	W	1	1															260	0	D
264	1	W		264	1	W		0	W	1	1	1				264	0	W	1	1															264	0	D
268	1	W		268	1	W		0	W	1	1	1				268	0	W	1	1															268	0	D
272	1	W		272	1	W		0	W	1	1	1				272	0	W	1	1															272	0	D
276	1	W		276	1	W		0	W	1	1	1				276	0	W	1	1															276	0	D
280	1	W		280	1	W		0	W	1	1	1				280	0	W	1	1															280	0	D
284	1	W		284	1	W		0	W	1	1	1				284	0	W	1	1															284	0	D
288	1	W		288	1	W		0	W	1	1	1				288	0	W	1	1															288	0	D
292	1	W		292	1	W		0	W	1	1	1				292	0	W	1	1															292	0	D
296	1	W		296	1	W		0	W	1	1	1				296	0	W	1	1															296	0	D
300	1	W		300	1	W		0	W	1	1	1				300	0	W	1	1															300	0	D
304	1	W		304	1	W		0	W	1	1	1				304	0	W	1	1															304	0	D
308	1	W		308	1	W		0	W	1	1	1				308	0	W	1	1															308	0	D
312	1	W		312	1	W		0	W	1	1	1				312	0	W	1	1															312	0	D
316	1	W		316	1	W		0	W	1	1	1				316	0	W	1	1															316	0	D
320	1	W		320	1	W		0	W	1	1	1				320	0	W	1	1															320	0	D
324	1	W		324	1	W		0	W	1	1	1				324	0	W	1	1															324	0	D
328	1	W		328	1	W		0	W	1	1	1				328	0	W	1	1															328	0	D
332	1	W		332	1	W		0	W	1	1	1				332	0	W	1	1															332	0	D
336	1	W		336	1	W		0	W	1	1	1				336	0	W	1	1															336	0	D
340	1	W		340	1	W		0	W	1	1	1				340	0	W	1	1															340	0	D
344	1	W		344	1	W		0	W	1	1	1				344	0	W	1	1															344	0	D
348	1	W		348	1	W		0	W	1	1	1				348	0	W	1	1															348	0	D
352	1	W		352	1	W		0	W	1	1	1				352	0	W	1	1															352	0	D
356	1	W		356	1	W		0	W	1	1	1				356	0	W	1	1															356	0	D
360	1	W		360	1	W		0	W	1	1	1				360	0	W	1	1															360	0	D
364	1	W		364	1	W		0	W	1	1	1				364	0	W	1	1															364	0	D
368	1	W		368	1	W		0	W	1	1	1				368	0	W	1	1															368	0	D
372	1	W		372	1	W		0	W	1	1	1				372	0	W	1	1															372	0	D
376	1	W		376	1	W		0	W	1	1	1				376	0	W	1	1															376	0	D
380	1	W		380	1	W		0	W	1	1	1				380	0	W	1	1															380	0	D
384	1	W		384	1	W		0	W	1	1	1				384	0	W	1	1															384	0	D
388	1	W		388	1	W		0	W	1	1	1				388	0	W	1	1															388	0	D
392	1	W		392	1	W		0	W	1	1	1				392	0	W	1	1															392	0	D
396	1	W		396	1	W		0	W	1	1	1				396	0	W	1	1															396	0	D
400	1	W		400	1	W		0	W	1	1	1				400	0	W	1	1															400	0	D
404	1	W		404	1	W		0	W	1	1	1				404	0	W	1	1															404	0	D
408	1	W		408	1	W		0	W	1	1	1				408	0	W	1	1															408	0	D
412	1	W		412	1	W		0	W	1	1	1				412	0	W	1	1															412	0	D
416	1	W		416	1	W		0	W	1	1	1				416	0	W	1	1															416	0	D
420	1	W		420	1	W		0	W	1	1	1				420	0	W	1	1															420	0	D
424	1	W		424	1	W		0	W	1	1	1				424	0	W	1	1															424	0	D
428	1	W		428	1	W		0	W	1	1	1				428	0	W	1	1															428	0	D
432	1	W		432	1	W		0	W	1	1	1				432	0	W	1	1															432	0	D
436	1	W		436	1	W		0	W	1	1	1				436	0	W	1	1															436	0	D
440	1	W		440	1	W		0	W	1	1	1				440	0	W	1	1															440	0	D
444	1	W		444	1	W		0	W	1	1	1				444	0	W	1	1															444	0	D
448	1	W		448	1	W		0	W	1	1	1				448	0	W	1	1															448	0	D
452	1	W		452	1	W		0	W	1	1	1				452	0	W	1	1															452	0	D
456	1	W		456	1	W		0	W	1	1	1				456	0	W	1	1															456	0	D
460	1	W		460	1	W		0	W	1	1	1				460	0	W	1	1															460	0	D
464	1	W		464	1	W		0	W	1	1	1				464	0	W	1	1															464	0	D
468	1	W		468	1	W		0	W	1	1	1				468	0	W	1	1															468	0	D
472	1	W		472	1	W		0	W	1	1	1				472	0	W	1	1															472	0	D
476	1	W		476	1	W		0	W	1	1	1				476	0	W	1	1															476	0	D
480	1	W		480	1	W		0	W	1	1	1				480	0	W	1	1															480	0	D
484	1	W		484	1	W		0	W	1	1	1				484	0	W	1	1															484	0	D
488	1	W		488	1	W		0	W	1	1	1				488	0	W	1	1															488	0	D
492	1	W		492	1	W		0	W	1	1	1				492	0	W	1	1															492	0	D
496	1	W		496	1	W		0	W	1	1	1				496	0	W	1	1															496	0	D
500	1	W		500	1	W		0	W	1	1	1				500	0	W	1	1															500	0	D
504	1	W		504	1	W		0	W	1	1	1				504	0	W	1	1															504	0	D
508	1	W		508	1	W		0	W	1	1	1				508	0	W	1	1															508	0	D
512	1	W		512	1	W		0	W	1	1	1				512	0	W	1	1															512	0	D
516	1	W		516	1	W		0	W	1	1	1				516	0	W	1	1															516	0	D
520	1	W		520	1	W		0	W	1	1	1				520	0	W	1	1															520	0	D
524	1	W		524	1	W		0	W	1	1	1				524	0	W	1	1															524	0	D
528	1	W		528	1	W		0	W	1	1	1				528	0	W	1	1															528	0	D
532	1	W		532	1	W		0	W	1	1	1				532	0	W	1	1															532	0	D
536	1	W		536	1	W		0	W	1	1	1				536	0	W	1	1															536	0	D
540	1	W		540	1	W		0	W	1	1	1				540	0	W	1	1															540	0	D
544	1	W		544	1	W		0	W	1	1	1				544	0	W	1	1															544	0	D
548	1	W		548	1	W		0	W	1	1	1				548	0	W	1	1															548	0	D
552	1	W		552	1	W		0	W	1	1	1				552	0	W	1	1															552	0	D
556	1	W		556	1	W		0	W	1	1	1				556	0	W	1	1															556	0	D
560	1	W		560	1	W		1	N	0	0	1				560	0	W	1	0															560	2	N
564	1	W		564	1	W		1	N	0	0	1				564	0	W	1	0															564	2	N
568	1	W		568	1	W		1	N	0	0	1				568	0	W	1	0															568	2	N
572	1	W		572	1	W		1	N	0	0	1				572	0	W	1	0															572	2	N
576	1	W		576	1	W		1	N	0	0	1				576	0	W	1	0															576	2	N
580	1	W		580	1	W		0	W	1	1	1				580	0	W	1	1															580	0	D
584	1	W		584	1	W		0	W	1	1	1				584	0	W	1	1															584	0	D
588	1	W		588	1	W		0	W	1	1	1				588	0	W	1	1															588	0	D
592	1	W		592	1	W		0	W	1	1	1				592	0	W	1	1															592	0	D
596	1	W		596	1	W		0	W	1	1	1				596	0	W	1	1															596	0	D
600	1	W		600	1	W		0	W	1	1	1				600	0	W	1	1															600	0	D
604	1	W		604	1	W		0	W	1	1	1				604	0	W	1	1															604	0	D
608	1	W		608	1	W		0	W	1	1	1				608	0	W	1	1															608	0	D
612	1	W		612	1	W		0	W	1	1	1				612	0	W	1	1															612	0	D
616	1	W		616	1	W		0	W	1	1	1				616	0	W	1	1															616	0	D
620	1	W		620	1	W		0	W	1	1	1				620	0	W	1	1															620	0	D
624	1	W		624	1	W		0	W	1	1	1				624	0	W	1	1															624	0	D
628	1	W		628	1	W		0	W	1	1	1				628	0	W	1	1															628	0	D
632	1	W		632	1	W		0	W	1	1	1				632	0	W	1	1															632	0	D
636	1	W		636	1	W		0	W	1	1	1				636	0	W	1	1															636	0	D
640	1	W		640	1	W		0	W	1	1	1				640	0	W	1	1															640	0	D
644	1	W		644	1	W		0	W	1	1	1				644	0	W	1	1															644	0	D
648	1	W		648	1	W		0	W	1	1	1				648	0	W	1	1															648	0	D
652	1	W		652	1	W		0	W	1	1	1				652	0	W	1	1															652	0	D
656	1	W		656	1	W		0	W	1	1	1				656	0	W	1	1															656	0	D
660	1	W		660	1	W		0	W	1	1	1				660	0	W	1	1															660	0	D
664	1	W		664	1	W		0	W	1	1	1				664	0	W	1	1															664	0	D
668	1	W		668	1	W		0	W	1	1	1				668	0	W	1	1															668	0	D
672	1	W		672	1	W		0	W	1	1	1				672	0	W	1	1															672	0	D
676	1	W		676	1	W		0	W	1	1	1				676	0	W	1	1															676	0	D
680	1	W		680	1	W		0	W	1	1	1				680	0	W	1	1															680	0	D
684	1	W		684	1	W		0	W	1	1	1				684	0	W	1	1															684	0	D
688	1	W		688	1	W		0	W	1	1	1				688	0	W	1	1															688	0	D
692	1	W		692	1	W		0	W	1	1	1				692	0	W	1	1															692	0	D
696	1	W		696	1	W		0	W	1	1	1				696	0	W	1	1															696	0	D
700	1	W		700	1	W		0	W	1	1	1				700	0	W	1	1															700	0	D
704	1	W		704	1	W		0	W	1	1	1				704	0	W	1	1															704	0	D
708	1	W		708	1	W		0	W	1	1	1				708	0	W	1	1															708	0	D
712	1	W		712	1	W		0	W	1	1	1				712	0	W	1	1															712	0	D
716	1	W		716	1	W		0	W	1	1	1				716	0	W	1	1															716	0	D
720	1	W		720	1	W		0	W	1	1	1				720	0	W	1	1															720	0	D
724	1	W		724	1	W		0	W	1	1	1				724	0	W	1	1															724	0	D
728	1	W		728	1	W		0	W	1	1	1				728	0	W	1	1															728	0	D
732	1	W		732	1	W		0	W	1	1	1				732	0	W	1	1															732	0	D
736	1	W		736	1	W		0	W	1	1	1				736	0	W	1	1															736	0	D
740	1	W		740	1	W		0	W	1	1	1				740	0	W	1	1															740	0	D
744	1	W		744	1	W		0	W	1	1	1				744	0	W	1	1															744	0	D
748	1	W		748	1	W		0	W	1	1	1				748	0	W	1	1															748	0	D
752	1	W		752	1	W		0	W	1	1	1				752	0	W	1	1															752	0	D
756	1	W		756	1	W		0	W	1	1	1				756	0	W	1	1															756	0	D
760	1	W		760	1	W		0	W	1	1	1				760	0	W	1	1															760	0	D
764	1	W		764	1	W		0	W	1	1	1				764	0	W	1	1															764	0	D
768	1	W		768	1	W		0	W	1	1	1				768	0	W	1	1															768	0	D
772	1	W		772	1	W		0	W	1	1	1				772	0	W	1	1															772	0	D
776	1	W		776	1	W		0	W	1	1	1				776	0	W	1	1															776	0	D
780	1	W		780	1	W		0	W	1	1	1				780	0	W	1	1															780	0	D
784	1	W		784	1	W		0	W	1	1	1				784	0	W	1	1															784	0	D
788	1	W		788	1	W		0	W	1	1	1				788	0	W	1	1															788	0	D
792	1	W		792	1	W		0	W	1	1	1				792	0	W	1	1															792	0	D
796	1	W		796	1	W		0	W	1	1	1				796	0	W	1	1															796	0	D
800	1	W		800	1	W		0	W	1	1	1				800	0	W	1	1															800	0	D
804	1	W		804	1	W		0	W	1	1	1				804	0	W	1	1															804	0	D
808	1	W		808	1	W		0	W	1	1	1				808	0	W	1	1															808	0	D
812	1	W		812	1	W		0	W	1	1	1				812	0	W	1	1															812	0	D
816	1	W		816	1	W		0	W	1	1	1				816	0	W	1	1															816	0	D
820	1	W		820	1	W		0	W	1	1	1				820	0	W	1	1															820	0	D
824	1	W		824	1	W		0	W	1	1	1				824	0	W	1	1															824	0	D
828	1	W		828	1	W		0	W	1	1	1				828	0	W	1	1															828	0	D
832	1	W		832	1	W		0	W	1	1	1				832	0	W	1	1															832	0	D
836	1	W		836	1	W		0	W	1	1	1				836	0	W	1	1															836	0	D
840	1	W		840	1	W		0	W	1	1	1				840	0	W	1	1															840	0	D
844	1	W		844	1	W		0	W	1	1	1				844	0	W	1	1															844	0	D
848	1	W		848	1	W		0	W	1	1	1				848	0	W	1	1															848	0	D
852	1	W		852	1	W		0	W	1	1	1				852	0	W	1	1															852	0	D
856	1	W		856	1	W		0	W	1	1	1				856	0	W	1	1															856	0	D
860	1	W		860	1	W		0	W	1	1	1				860	0	W	1	1															860	0	D
864	1	W		864	1	W		0	W	1	1	1				864	0	W	1	1															864	0	D
868	1	W		868	1	W		0	W	1	1	1				868	0	W	1	1															868	0	D
872	1	W		872	1	W		0	W	1	1	1				872	0	W	1	1															872	0	D
876	1	W		876	1	W		0	W	1	1	1				876	0	W	1	1															876	0	D
880	1	W		880	1	W		0	W	1	1	1				880	0	W	1	1															880	0	D
884	1	W		884	1	W		0	W	1	1	1				884	0	W	1	1															884	0	D
888	1	W		888	1	W		0	W	1	1	1				888	0	W	1	1															888	0	D
892	1	W		892	1	W		0	W	1	1	1				892	0	W	1	1															892	0	D
896	1	W		896	1	W		0	W	1	1	1				896	0	W	1	1															896	0	D
900	1	W		900	1	W		0	W	1	1	1				900	0	W	1	1															900	0	D
904	1	W		904	1	W		0	W	1	1	1				904	0	W	1	1															904	0	D
908	1	W		908	1	W		0	W	1	1	1				908	0	W	1	1															908	0	D
912	1	W		912	1	W		0	W	1	1	1				912	0	W	1	1															912	0	D
916	1	W		916	1	W		0	W	1	1	1				916	0	W	1	1															916	0	D
920	1	W		920	1	W		0	W	1	1	1				920	0	W	1	1															920	0	D
924	1	W		924	1	W		0	W	1	1	1				924	0	W	1	1															924	0	D
928	1	W		928	1	W		0	W	1	1	1				928	0	W	1	1															928	0	D
932	1	W		932	1	W		0	W	1	1	1				932	0	W	1	1															932	0	D
936	1	W		936	1	W		0	W	1	1	1				936	0	W	1	1															936	0	D
940	1	W		940	1	W		0	W	1	1	1				940	0	W	1	1															940	0	D
944	1	W		944	1	W		0	W	1	1	1				944	0	W	1	1															944	0	D
948	1	W		948	1	W		0	W	1	1	1				948	0	W	1	1															948	0	D
952	1	W		952	1	W		0	W	1	1	1				952	0	W	1	1															952	0	D
956	1	W		956	1	W		0	W	1	1	1				956	0	W	1	1															956	0	D
960	1	W		960	1	W		0	W	1	1	1				960	0	W	1	1															960	0	D
964	1	W		964	1	W		0	W	1	1	1				964	0	W	1	1															964	0	D
968	1	W		968	1	W		0	W	1	1	1				968	0	W	1	1															968	0	D
972	1	W		972	1	W		0	W	1	1	1				972	0	W	1	1															972	0	D
976	1	W		976	1	W		0	W	1	1	1				976	0	W	1	1															976	0	D
980	1	W		980	1	W		0	W	1	1	1				980	0	W	1	1															980	0	D
984	1	W		984	1	W		0	W	1	1	1				984	0	W	1	1															984	0	D
988	1	W		988	1	W		0	W	1	1	1				988	0	W	1	1															988	0	D
992	1	W		992	1	W		0	W	1	1	1				992	0	W	1	1															992	0	D
996	1	W		996	1	W		0	W	1	1	1				996	0	W	1	1															996	0	D
1000	1	W		1000	1	W		0	W	1	1	1				1000	0	W	1	1															1000	0	D
1004	1	W		1004	1	W		0	W	1	1	1				1004	0	W	1	1															1004	0	D
1008	1	W		1008	1	W		0	W	1	1	1				1008	0	W	1	1															1008	0	D
1012	1	W		1012	1	W		0	W	1	1	1				1012	0	W	1	1															1012	0	D
1016	1	W		1016	1	W		0	W	1	1	1				1016	0	W	1	1															1016	0	D
1020	1	W		1020	1	W		0	W	1	1	1				1020	0	W	1	1															1020	0	D
1024	1	W		1024	1	W		0	W	1	1	1				1024	0	W	1	1															1024	0	D
1028	1	W		1028	1	W		0	W	1	1	1				1028	0	W	1	1															1028	0	D
1032	1	W		1032	1	W		0	W	1	1	1				1032	0	W	1	1															1032	0	D
1036	1	W		1036	1	W		0	W	1	1	1				1036	0	W	1	1															1036	0	D
1040	1	W		1040	1	W		0	W	1	1	1				1040	0	W	1	1															1040	0	D
1044	1	W		1044	1	W		0	W	1	1	1				1044	0	W	1	1															1044	0	D
1048	1	W		1048	1	W		0	W	1	1	1				1048	0	W	1	1															1048	0	D
1052	1	W		1052	1	W		0	W	1	1	1				1052	0	W	1	1															1052	0	D
1056	1	W		1056	1	W		0	W	1	1	1				1056	0	W	1	1															1056	0	D
1060	1	W		1060	1	W		0	W	1	1	1				1060	0	W	1	1															1060	0	D
1064	1	W		1064	1	W		0	W	1	1	1				1064	0	W	1	1															1064	0	D
1068	1	W		1068	1	W		0	W	1	1	1				1068	0	W	1	1															1068	0	D
1072	1	W		1072	1	W		0	W	1	1	1				1072	0	W	1	1															1072	0	D
1076	1	W		1076	1	W		0	W	1	1	1				1076	0	W	1	1															1076	0	D
1080	1	W		1080	1	W		0	W	1	1	1				1080	0	W	1	1															1080	0	D
1084	1	W		1084	1	W		0	W	1	1	1				1084	0	W	1	1															1084	0	D
1088	1	W		1088	1	W		0	W	1	1	1				1088	0	W	1	1															1088	0	D
1092	1	W		1092	1	W		0	W	1	1	1				1092	0	W	1	1															1092	0	D
1096	1	W		1096	1	W		0	W	1	1	1				1096	0	W	1	1															1096	0	D
1100	1	W		1100	1	W		0	W	1	1	1				1100	0	W	1	1															1100	0	D
1104	1	W		1104	1	W		0	W	1	1	1				1104	0	W	1	1															1104	0	D
1108	1	W		1108	1	W		0	W	1	1	1				1108	0	W	1	1															1108	0	D
1112	1	W		1112	1	W		0	W	1	1	1				1112	0	W	1	1															1112	0	D
1116	1	W		1116	1	W		0	W	1	1	1				1116	0	W	1	1															1116	0	D
1120	1	W		1120	1	W		0	W	1	1	1				1120	0	W	1	1															1120	0	D
1124	1	W		1124	1	W		0	W	1	1	1				1124	0	W	1	1															1124	0	D
1128	1	W		1128	1	W		0	W	1	1	1				1128	0	W	1	1															1128	0	D
1132	1	W		1132	1	W		0	W	1	1	1				1132	0	W	1	1															1132	0	D
1136	1	W		1136	1	W		0	W	1	1	1				1136	0	W	1	1															1136	0	D
1140	1	W		1140	1	W		0	W	1	1	1				1140	0	W	1	1															1140	0	D
1144	1	W		1144	1	W		0	W	1	1	1				1144	0	W	1	1															1144	0	D
1148	1	W		1148	1	W		0	W	1	1	1				1148	0	W	1	1															1148	0	D
1152	1	W		1152	1	W		0	W	1	1	1				1152	0	W	1	1															1152	0	D
1156	1	W		1156	1	W		0	W	1	1	1				1156	0	W	1	1															1156	0	D
1160	1	W		1160	1	W		1	N	0	0	1				1160	0	W	1	0															1160	2	N
1164	1	W		1164	1	W		0	W	1	1	1				1164	0	W	1	1															1164	0	D
1168	1	W		1168	1	W		0	W	1	1	1				1168	0	W	1	1															1168	0	D
1172	1	W		1172	1	W		0	W	1	1	1				1172	0	W	1	1															1172	0	D
1176	1	W		1176	1	W		0	W	1	1	1				1176	0	W	1	1															1176	0	D
1180	1	W		1180	1	W		0	W	1	1	1				1180	0	W	1	1															1180	0	D
1184	1	W		1184	1	W		0	W	1	1	1				1184	0	W	1	1															1184	0	D
1188	1	W		1188	1	W		1	N	0	0	1				1188	0	W	1	0															1188	2	N
1192	1	W		1192	1	W		0	W	1	1	1				1192	0	W	1	1															1192	0	D
1196	1	W		1196	1	W		0	W	1	1	1				1196	0	W	1	1															1196	0	D
1200	1	W		1200	1	W		1	N	0	0	1				1200	0	W	1	0															1200	2	N
1204	1	W		1204	1	W		1	N	0	0	1				1204	0	W	1	0															1204	2	N
1208	1	W		1208	1	W		0	W	1	1	1				1208	0	W	1	1															1208	0	D
1212	1	W		1212	1	W		0	W	1	1	1				1212	0	W	1	1															1212	0	D
1216	1	W		1216	1	W		0	W	1	1	1				1216	0	W	1	1															1216	0	D
1220	1	W		1220	1	W		0	W	1	1	1				1220	0	W	1	1															1220	0	D
1224	1	W		1224	1	W		0	W	1	1	1				1224	0	W	1	1															1224	0	D
1228	1	W		1228	1	W		0	W	1	1	1				1228	0	W	1	1															1228	0	D
1232	1	W		1232	1	W		0	W	1	1	1				1232	0	W	1	1															1232	0	D
1236	1	W		1236	1	W		0	W	1	1	1				1236	0	W	1	1															1236	0	D
1240	1	W		1240	1	W		0	W	1	1	1				1240	0	W	1	1															1240	0	D
1244	1	W		1244	1	W		0	W	1	1	1				1244	0	W	1	1															1244	0	D
1248	1	W		1248	1	W		0	W	1	1	1				1248	0	W	1	1															1248	0	D
1252	1	W		1252	1	W		0	W	1	1	1				1252	0	W	1	1															1252	0	D
1256	1	W		1256	1	W		0	W	1	1	1				1256	0	W	1	1															1256	0	D
1260	1	W		1260	1	W		0	W	1	1	1				1260	0	W	1	1															1260	0	D
1264	1	W		1264	1	W		0	W	1	1	1				1264	0	W	1	1															1264	0	D
1268	1	W		1268	1	W		0	W	1	1	1				1268	0	W	1	1															1268	0	D
1272	1	W		1272	1	W		0	W	1	1	1				1272	0	W	1	1															1272	0	D
1276	1	W		1276	1	W		0	W	1	1	1				1276	0	W	1	1															1276	0	D
1280	1	W		1280	1	W		0	W	1	1	1				1280	0	W	1	1															1280	0	D
1284	1	W		1284	1	W		0	W	1	1	1				1284	0	W	1	1															1284	0	D
1288	1	W		1288	1	W		0	W	1	1	1				1288	0	W	1	1															1288	0	D
1292	1	W		1292	1	W		0	W	1	1	1				1292	0	W	1	1															1292	0	D
1296	1	W		1296	1	W		0	W	1	1	1				1296	0	W	1	1															1296	0	D
1300	1	W		1300	1	W		0	W	1	1	1				1300	0	W	1	1															1300	0	D
1304	1	W		1304	1	W		0	W	1	1	1				1304	0	W	1	1															1304	0	D
1308	1	W		1308	1	W		0	W	1	1	1				1308	0	W	1	1															1308	0	D
1312	1	W		1312	1	W		0	W	1	1	1				1312	0	W	1	1															1312	0	D
1316	1	W		1316	1	W		0	W	1	1	1				1316	0	W	1	1															1316	0	D
1320	1	W		1320	1	W		0	W	1	1	1				1320	0	W	1	1															1320	0	D
1324	1	W		1324	1	W		0	W	1	1	1				1324	0	W	1	1															1324	0	D
1328	1	W		1328	1	W		0	W	1	1	1				1328	0	W	1	1															1328	0	D
1332	1	W		1332	1	W		0	W	1	1	1				1332	0	W	1	1															1332	0	D
1336	1	W		1336	1	W		0	W	1	1	1				1336	0	W	1	1															1336	0	D
1340	1	W		1340	1	W		0	W	1	1	1				1340	0	W	1	1															1340	0	D
1344	1	W		1344	1	W		0	W	1	1	1				1344	0	W	1	1															1344	0	D
1348	1	W		1348	1	W		0	W	1	1	1				1348	0	W	1	1															1348	0	D
1352	1	W		1352	1	W		0	W	1	1	1				1352	0	W	1	1															1352	0	D
1356	1	W		1356	1	W		0	W	1	1	1				1356	0	W	1	1															1356	0	D
1360	1	W		1360	1	W		0	W	1	1	1				1360	0	W	1	1															1360	0	D
1364	1	W		1364	1	W		0	W	1	1	1				1364	0	W	1	1															1364	0	D
1368	1	W		1368	1	W		0	W	1	1	1				1368	0	W	1	1															1368	0	D
1372	1	W		1372	1	W		0	W	1	1	1				1372	0	W	1	1															1372	0	D
1376	1	W		1376	1	W		0	W	1	1	1				1376	0	W	1	1															1376	0	D
1380	1	W		1380	1	W		0	W	1	1	1				1380	0	W	1	1															1380	0	D
1384	1	W		1384	1	W		0	W	1	1	1				1384	0	W	1	1															1384	0	D
1388	1	W		1388	1	W		0	W	1	1	1				1388	0	W	1	1															1388	0	D
1392	1	W		1392	1	W		0	W	1	1	1				1392	0	W	1	1															1392	0	D
1396	1	W		1396	1	W		0	W	1	1	1				1396	0	W	1	1															1396	0	D
1400	1	W		1400	1	W		0	W	1	1	1				1400	0	W	1	1															1400	0	D
1404	1	W		1404	1	W		0	W	1	1	1				1404	0	W	1	1															1404	0	D
1408	1	W		1408	1	W		0	W	1	1	1				1408	0	W	1	1															1408	0	D
1412	1	W		1412	1	W		0	W	1	1	1				1412	0	W	1	1															1412	0	D
1416	1	W		1416	1	W		0	W	1	1	1				1416	0	W	1	1															1416	0	D
1420	1	W		1420	1	W		0	W	1	1	1				1420	0	W	1	1															1420	0	D
1424	1	W		1424	1	W		0	W	1	1	1				1424	0	W	1	1															1424	0	D
1428	1	W		1428	1	W		0	W	1	1	1				1428	0	W	1	1															1428	0	D
1432	1	W		1432	1	W		0	W	1	1	1				1432	0	W	1	1															1432	0	D
1436	1	W		1436	1	W		0	W	1	1	1				1436	0	W	1	1															1436	0	D
1440	1	W		1440	1	W		0	W	1	1	1				1440	0	W	1	1															1440	0	D
1444	1	W		1444	1	W		0	W	1	1	1				1444	0	W	1	1															1444	0	D
1448	1	W		1448	1	W		0	W	1	1	1				1448	0	W	1	1															1448	0	D
1452	1	W		1452	1	W		0	W	1	1	1				1452	0	W	1	1															1452	0	D
1456	1	W		1456	1	W		0	W	1	1	1				1456	0	W	1	1															1456	0	D
1460	1	W		1460	1	W		0	W	1	1	1				1460	0	W	1	1															1460	0	D
1464	1	W		1464	1	W		0	W	1	1	1				1464	0	W	1	1															1464	0	D
1468	1	W		1468	1	W		0	W	1	1	1				1468	0	W	1	1															1468	0	D
1472	1	W		1472	1	W		0	W	1	1	1				1472	0	W	1	1															1472	0	D
1476	1	W		1476	1	W		0	W	1	1	1				1476	0	W	1	1															1476	0	D
1480	1	W		1480	1	W		0	W	1	1	1				1480	0	W	1	1															1480	0	D
1484	1	W		1484	1	W		0	W	1	1	1				1484	0	W	1	1															1484	0	D
1488	1	W		1488	1	W		0	W	1	1	1				1488	0	W	1	1															1488	0	D
1492	1	W		1492	1	W		0	W	1	1	1				1492	0	W	1	1															1492	0	D
1496	1	W		1496	1	W		0	W	1	1	1				1496	0	W	1	1															1496	0	D
1500	1	W		1500	1	W		0	W	1	1	1				1500	0	W	1	1															1500	0	D
1504	1	W		1504	1	W		0	W	1	1	1				1504	0	W	1	1															1504	0	D
1508	1	W		1508	1	W		0	W	1	1	1				1508	0	W	1	1															1508	0	D
1512	1	W		1512	1	W		0	W	1	1	1				1512	0	W	1	1															1512	0	D
1516	1	W		1516	1	W		0	W	1	1	1				1516	0	W	1	1															1516	0	D
1520	1	W		1520	1	W		0	W	1	1	1				1520	0	W	1	1															1520	0	D
1524	1	W		1524	1	W		0	W	1	1	1				1524	0	W	1	1															1524	0	D
1528	1	W		1528	1	W		0	W	1	1	1				1528	0	W	1	1															1528	0	D
1532	1	W		1532	1	W		0	W	1	1	1				1532	0	W	1	1															1532	0	D
1536	1	W		1536	1	W		0	W	1	1	1				1536	0	W	1	1															1536	0	D
1540	1	W		1540	1	W		0	W	1	1	1				1540	0	W	1	1															1540	0	D
1544	1	W		1544	1	W		0	W	1	1	1				1544	0	W	1	1															1544	0	D
1548	1	W		1548	1	W		0	W	1	1	1				1548	0	W	1	1															1548	0	D
1552	1	W		1552	1	W		0	W	1	1	1				1552	0	W	1	1															1552	0	D
1556	1	W		1556	1	W		0	W	1	1	1				1556	0	W	1	1															1556	0	D
1560	1	W		1560	1	W		0	W	1	1	1				1560	0	W	1	1															1560	0	D
1564	1	W		1564	1	W		0	W	1	1	1				1564	0	W	1	1															1564	0	D
1568	1	W		1568	1	W		0	W	1	1	1				1568	0	W	1	1															1568	0	D
1572	1	W		1572	1	W		0	W	1	1	1				1572	0	W	1	1															1572	0	D
1576	1	W		1576	1	W		0	W	1	1	1				1576	0	W	1	1															1576	0	D
1580	1	W		1580	1	W		0	W	1	1	1				1580	1	N	0	0															1580	0	D
1584	1	W		1584	1	W		1	N	0	0	1				1584	1	N	0	1															1584	2	N
1588	1	W		1588	1	W		1	N	0	0	1				1588	1	N	0	1															1588	2	N
1592	2	N		1592	2	N		1	N	1	1	1				1592	1	N	1	1															1592	0	D
1596	2	N		1596	2	N		1	N	1	1	1				1596	1	N	1	1															1596	0	D
1600	2	N		1600	2	N		1	N	1	1	1				1600	1	N	1	1															1600	0	D
1604	2	N		1604	2	N		1	N	1	1	1				1604	1	N	1	1															1604	0	D
1608	2	N		1608	1	W		1	N	1	0	0				1608	1	N	1	1															1608	0	D
1612	2	N		1612	2	N		1	N	1	1	1				1612	1	N	1	1															1612	0	D
1616	2	N		1616	2	N		1	N	1	1	1				1616	1	N	1	1															1616	0	D
1620	2	N		1620	2	N		1	N	1	1	1				1620	1	N	1	1															1620	0	D
1624	2	N		1624	1	W		1	N	1	0	0				1624	1	N	1	1															1624	0	D
1628	2	N		1628	2	N		1	N	1	1	1				1628	1	N	1	1															1628	0	D
1632	2	N		1632	2	N		1	N	1	1	1				1632	1	N	1	1															1632	0	D
1636	2	N		1636	2	N		1	N	1	1	1				1636	1	N	1	1															1636	0	D
1640	2	N		1640	2	N		1	N	1	1	1				1640	1	N	1	1															1640	0	D
1644	2	N		1644	2	N		1	N	1	1	1				1644	1	N	1	1															1644	0	D
1648	2	N		1648	2	N		1	N	1	1	1				1648	1	N	1	1															1648	0	D
1652	2	N		1652	2	N		1	N	1	1	1				1652	1	N	1	1															1652	0	D
1656	2	N		1656	2	N		1	N	1	1	1				1656	1	N	1	1															1656	0	D
1660	2	N		1660	1	W		2	R	0	0	0				1660	1	N	1	0															1660	3	R
1664	2	N		1664	2	N		1	N	1	1	1				1664	1	N	1	1															1664	0	D
1668	2	N		1668	2	N		1	N	1	1	1				1668	1	N	1	1															1668	0	D
1672	2	N		1672	2	N		1	N	1	1	1				1672	1	N	1	1															1672	0	D
1676	2	N		1676	2	N		1	N	1	1	1				1676	1	N	1	1															1676	0	D
1680	2	N		1680	2	N		1	N	1	1	1				1680	1	N	1	1															1680	0	D
1684	2	N		1684	2	N		1	N	1	1	1				1684	1	N	1	1															1684	0	D
1688	2	N		1688	2	N		1	N	1	1	1				1688	1	N	1	1															1688	0	D
1692	2	N		1692	1	W		1	N	1	0	0				1692	1	N	1	1															1692	0	D
1696	1	W		1696	1	W		1	N	0	0	1				1696	1	N	0	1															1696	2	N
1700	1	W		1700	1	W		0	W	1	1	1				1700	0	W	1	1															1700	0	D
1704	1	W		1704	1	W		0	W	1	1	1				1704	0	W	1	1															1704	0	D
1708	1	W		1708	1	W		0	W	1	1	1				1708	0	W	1	1															1708	0	D
1712	1	W		1712	1	W		0	W	1	1	1				1712	0	W	1	1															1712	0	D
1716	1	W		1716	1	W		0	W	1	1	1				1716	0	W	1	1															1716	0	D
1720	1	W		1720	1	W		0	W	1	1	1				1720	0	W	1	1															1720	0	D
1724	1	W		1724	1	W		0	W	1	1	1				1724	0	W	1	1															1724	0	D
1728	1	W		1728	1	W		0	W	1	1	1				1728	0	W	1	1															1728	0	D
1732	1	W		1732	1	W		0	W	1	1	1				1732	0	W	1	1															1732	0	D
1736	1	W		1736	1	W		0	W	1	1	1				1736	0	W	1	1															1736	0	D
1740	1	W		1740	1	W		0	W	1	1	1				1740	0	W	1	1															1740	0	D
1744	1	W		1744	1	W		0	W	1	1	1				1744	0	W	1	1															1744	0	D
1748	1	W		1748	1	W		0	W	1	1	1				1748	0	W	1	1															1748	0	D
1752	1	W		1752	1	W		0	W	1	1	1				1752	0	W	1	1															1752	0	D
1756	1	W		1756	1	W		0	W	1	1	1				1756	0	W	1	1															1756	0	D
1760	1	W		1760	1	W		0	W	1	1	1				1760	0	W	1	1															1760	0	D
1764	1	W		1764	1	W		0	W	1	1	1				1764	0	W	1	1															1764	0	D
1768	1	W		1768	1	W		0	W	1	1	1				1768	0	W	1	1															1768	0	D
1772	1	W		1772	1	W		0	W	1	1	1				1772	0	W	1	1															1772	0	D
1776	1	W		1776	1	W		0	W	1	1	1				1776	0	W	1	1															1776	0	D
1780	1	W		1780	1	W		0	W	1	1	1				1780	0	W	1	1															1780	0	D
1784	1	W		1784	1	W		0	W	1	1	1				1784	0	W	1	1															1784	0	D
1788	1	W		1788	1	W		0	W	1	1	1				1788	0	W	1	1															1788	0	D
1792	1	W		1792	1	W		0	W	1	1	1				1792	0	W	1	1															1792	0	D
1796	1	W		1796	1	W		0	W	1	1	1				1796	0	W	1	1															1796	0	D
1800	1	W		1800	1	W		0	W	1	1	1				1800	0	W	1	1															1800	0	D
1804	1	W		1804	1	W		0	W	1	1	1				1804	0	W	1	1															1804	0	D
1808	1	W		1808	1	W		0	W	1	1	1				1808	0	W	1	1															1808	0	D
1812	1	W		1812	1	W		0	W	1	1	1				1812	0	W	1	1															1812	0	D
1816	1	W		1816	1	W		0	W	1	1	1				1816	0	W	1	1															1816	0	D
1820	1	W		1820	1	W		0	W	1	1	1				1820	0	W	1	1															1820	0	D
1824	1	W		1824	1	W		0	W	1	1	1				1824	0	W	1	1															1824	0	D
1828	1	W		1828	1	W		0	W	1	1	1				1828	0	W	1	1															1828	0	D
1832	1	W		1832	1	W		0	W	1	1	1				1832	0	W	1	1															1832	0	D
1836	1	W		1836	1	W		0	W	1	1	1				1836	0	W	1	1															1836	0	D
1840	1	W		1840	1	W		0	W	1	1	1				1840	0	W	1	1															1840	0	D
1844	1	W		1844	1	W		0	W	1	1	1				1844	0	W	1	1															1844	0	D
1848	1	W		1848	1	W		0	W	1	1	1				1848	0	W	1	1															1848	0	D
1852	1	W		1852	1	W		0	W	1	1	1				1852	0	W	1	1															1852	0	D
1856	1	W		1856	1	W		0	W	1	1	1				1856	0	W	1	1															1856	0	D
1860	1	W		1860	1	W		0	W	1	1	1				1860	0	W	1	1															1860	0	D
1864	1	W		1864	1	W		0	W	1	1	1				1864	0	W	1	1															1864	0	D
1868	1	W		1868	1	W		0	W	1	1	1				1868	0	W	1	1															1868	0	D
1872	1	W		1872	1	W		0	W	1	1	1				1872	0	W	1	1															1872	0	D
1876	1	W		1876	1	W		0	W	1	1	1				1876	0	W	1	1															1876	0	D
1880	1	W		1880	1	W		0	W	1	1	1				1880	0	W	1	1															1880	0	D
1884	1	W		1884	1	W		0	W	1	1	1				1884	0	W	1	1															1884	0	D
1888	1	W		1888	1	W		0	W	1	1	1				1888	0	W	1	1															1888	0	D
1892	1	W		1892	1	W		0	W	1	1	1				1892	0	W	1	1															1892	0	D
1896	1	W		1896	1	W		0	W	1	1	1				1896	0	W	1	1															1896	0	D
1900	1	W		1900	1	W		0	W	1	1	1				1900	0	W	1	1															1900	0	D
1904	1	W		1904	1	W		0	W	1	1	1				1904	0	W	1	1															1904	0	D
1908	1	W		1908	1	W		0	W	1	1	1				1908	0	W	1	1															1908	0	D
1912	1	W		1912	1	W		0	W	1	1	1				1912	0	W	1	1															1912	0	D
1916	1	W		1916	1	W		0	W	1	1	1				1916	0	W	1	1															1916	0	D
1920	1	W		1920	1	W		0	W	1	1	1				1920	0	W	1	1															1920	0	D
1924	1	W		1924	1	W		0	W	1	1	1				1924	0	W	1	1															1924	0	D
1928	1	W		1928	1	W		0	W	1	1	1				1928	0	W	1	1															1928	0	D
1932	1	W		1932	1	W		0	W	1	1	1				1932	0	W	1	1															1932	0	D
1936	1	W		1936	1	W		0	W	1	1	1				1936	0	W	1	1															1936	0	D
1940	1	W		1940	1	W		0	W	1	1	1				1940	0	W	1	1															1940	0	D
1944	1	W		1944	1	W		0	W	1	1	1				1944	0	W	1	1															1944	0	D
1948	1	W		1948	1	W		0	W	1	1	1				1948	0	W	1	1															1948	0	D
1952	1	W		1952	1	W		0	W	1	1	1				1952	0	W	1	1															1952	0	D
1956	1	W		1956	1	W		0	W	1	1	1				1956	0	W	1	1															1956	0	D
1960	1	W		1960	1	W		0	W	1	1	1				1960	0	W	1	1															1960	0	D
1964	1	W		1964	1	W		0	W	1	1	1				1964	0	W	1	1															1964	0	D
1968	1	W		1968	1	W		1	N	0	0	1				1968	0	W	1	0															1968	2	N
1972	1	W		1972	1	W		1	N	0	0	1				1972	0	W	1	0															1972	2	N
1976	1	W		1976	1	W		0	W	1	1	1				1976	0	W	1	1															1976	0	D
1980	1	W		1980	1	W		0	W	1	1	1				1980	0	W	1	1															1980	0	D
1984	1	W		1984	1	W		0	W	1	1	1				1984	0	W	1	1															1984	0	D
1988	1	W		1988	1	W		0	W	1	1	1				1988	0	W	1	1															1988	0	D
1992	1	W		1992	1	W		0	W	1	1	1				1992	0	W	1	1															1992	0	D
1996	1	W		1996	1	W		0	W	1	1	1				1996	0	W	1	1															1996	0	D
2000	1	W		2000	1	W		0	W	1	1	1				2000	0	W	1	1															2000	0	D
2004	1	W		2004	1	W		0	W	1	1	1				2004	0	W	1	1															2004	0	D
2008	1	W		2008	1	W		0	W	1	1	1				2008	0	W	1	1															2008	0	D
2012	1	W		2012	1	W		0	W	1	1	1				2012	0	W	1	1															2012	0	D
2016	1	W		2016	1	W		0	W	1	1	1				2016	0	W	1	1															2016	0	D
2020	1	W		2020	1	W		0	W	1	1	1				2020	0	W	1	1															2020	0	D
2024	1	W		2024	1	W		0	W	1	1	1				2024	0	W	1	1															2024	0	D
2028	1	W		2028	1	W		0	W	1	1	1				2028	0	W	1	1															2028	0	D
2032	1	W		2032	1	W		0	W	1	1	1				2032	0	W	1	1															2032	0	D
2036	1	W		2036	1	W		0	W	1	1	1				2036	0	W	1	1															2036	0	D
2040	1	W		2040	1	W		0	W	1	1	1				2040	0	W	1	1															2040	0	D
2044	1	W		2044	1	W		0	W	1	1	1				2044	0	W	1	1															2044	0	D
2048	1	W		2048	1	W		0	W	1	1	1				2048	0	W	1	1															2048	0	D
2052	1	W		2052	1	W		0	W	1	1	1				2052	0	W	1	1															2052	0	D
2056	1	W		2056	1	W		0	W	1	1	1				2056	0	W	1	1															2056	0	D
2060	1	W		2060	1	W		0	W	1	1	1				2060	0	W	1	1															2060	0	D
2064	1	W		2064	1	W		0	W	1	1	1				2064	0	W	1	1															2064	0	D
2068	1	W		2068	1	W		0	W	1	1	1				2068	0	W	1	1															2068	0	D
2072	1	W		2072	1	W		0	W	1	1	1				2072	0	W	1	1															2072	0	D
2076	1	W		2076	1	W		0	W	1	1	1				2076	0	W	1	1															2076	0	D
2080	1	W		2080	1	W		0	W	1	1	1				2080	0	W	1	1															2080	0	D
2084	1	W		2084	1	W		0	W	1	1	1				2084	0	W	1	1															2084	0	D
2088	1	W		2088	1	W		0	W	1	1	1				2088	0	W	1	1															2088	0	D
2092	1	W		2092	1	W		0	W	1	1	1				2092	0	W	1	1															2092	0	D
2096	1	W		2096	1	W		0	W	1	1	1				2096	0	W	1	1															2096	0	D
2100	1	W		2100	1	W		0	W	1	1	1				2100	0	W	1	1															2100	0	D
2104	1	W		2104	1	W		0	W	1	1	1				2104	0	W	1	1															2104	0	D
2108	1	W		2108	1	W		0	W	1	1	1				2108	0	W	1	1															2108	0	D
2112	1	W		2112	1	W		0	W	1	1	1				2112	0	W	1	1															2112	0	D
2116	1	W		2116	1	W		0	W	1	1	1				2116	0	W	1	1															2116	0	D
2120	1	W		2120	1	W		0	W	1	1	1				2120	0	W	1	1															2120	0	D
2124	1	W		2124	1	W		0	W	1	1	1				2124	0	W	1	1															2124	0	D
2128	1	W		2128	1	W		0	W	1	1	1				2128	0	W	1	1															2128	0	D
2132	1	W		2132	1	W		0	W	1	1	1				2132	0	W	1	1															2132	0	D
2136	1	W		2136	1	W		0	W	1	1	1				2136	0	W	1	1															2136	0	D
2140	1	W		2140	1	W		0	W	1	1	1				2140	0	W	1	1															2140	0	D
2144	1	W		2144	1	W		0	W	1	1	1				2144	0	W	1	1															2144	0	D
2148	1	W		2148	1	W		0	W	1	1	1				2148	0	W	1	1															2148	0	D
2152	1	W		2152	1	W		0	W	1	1	1				2152	0	W	1	1															2152	0	D
2156	1	W		2156	1	W		0	W	1	1	1				2156	0	W	1	1															2156	0	D
2160	1	W		2160	1	W		0	W	1	1	1				2160	0	W	1	1															2160	0	D
2164	1	W		2164	1	W		0	W	1	1	1				2164	0	W	1	1															2164	0	D
2168	1	W		2168	1	W		0	W	1	1	1				2168	0	W	1	1															2168	0	D
2172	1	W		2172	1	W		0	W	1	1	1				2172	0	W	1	1															2172	0	D
2176	1	W		2176	1	W		0	W	1	1	1				2176	0	W	1	1															2176	0	D
2180	1	W		2180	1	W		0	W	1	1	1				2180	0	W	1	1															2180	0	D
2184	1	W		2184	1	W		0	W	1	1	1				2184	0	W	1	1															2184	0	D
2188	1	W		2188	1	W		0	W	1	1	1				2188	0	W	1	1															2188	0	D
2192	1	W		2192	1	W		0	W	1	1	1				2192	0	W	1	1															2192	0	D
2196	1	W		2196	1	W		0	W	1	1	1				2196	0	W	1	1															2196	0	D
2200	1	W		2200	1	W		0	W	1	1	1				2200	0	W	1	1															2200	0	D
2204	1	W		2204	1	W		0	W	1	1	1				2204	0	W	1	1															2204	0	D
2208	1	W		2208	1	W		0	W	1	1	1				2208	0	W	1	1															2208	0	D
2212	1	W		2212	1	W		0	W	1	1	1				2212	0	W	1	1															2212	0	D
2216	1	W		2216	1	W		0	W	1	1	1				2216	0	W	1	1															2216	0	D
2220	1	W		2220	1	W		0	W	1	1	1				2220	0	W	1	1															2220	0	D
2224	1	W		2224	1	W		0	W	1	1	1				2224	0	W	1	1															2224	0	D
2228	1	W		2228	1	W		0	W	1	1	1				2228	0	W	1	1															2228	0	D
2232	1	W		2232	1	W		0	W	1	1	1				2232	0	W	1	1															2232	0	D
2236	1	W		2236	1	W		0	W	1	1	1				2236	0	W	1	1															2236	0	D
2240	1	W		2240	1	W		0	W	1	1	1				2240	0	W	1	1															2240	0	D
2244	1	W		2244	1	W		0	W	1	1	1				2244	0	W	1	1															2244	0	D
2248	1	W		2248	1	W		0	W	1	1	1				2248	0	W	1	1															2248	0	D
2252	1	W		2252	1	W		0	W	1	1	1				2252	0	W	1	1															2252	0	D
2256	1	W		2256	1	W		0	W	1	1	1				2256	0	W	1	1															2256	0	D
2260	1	W		2260	1	W		0	W	1	1	1				2260	0	W	1	1															2260	0	D
2264	1	W		2264	1	W		0	W	1	1	1				2264	0	W	1	1															2264	0	D
2268	1	W		2268	1	W		0	W	1	1	1				2268	0	W	1	1															2268	0	D
2272	1	W		2272	1	W		0	W	1	1	1				2272	0	W	1	1															2272	0	D
2276	1	W		2276	1	W		0	W	1	1	1				2276	0	W	1	1															2276	0	D
2280	1	W		2280	1	W		0	W	1	1	1				2280	0	W	1	1															2280	0	D
2284	1	W		2284	1	W		0	W	1	1	1				2284	0	W	1	1															2284	0	D
2288	1	W		2288	1	W		0	W	1	1	1				2288	0	W	1	1															2288	0	D
2292	1	W		2292	1	W		0	W	1	1	1				2292	0	W	1	1															2292	0	D
2296	1	W		2296	1	W		0	W	1	1	1				2296	0	W	1	1															2296	0	D
2300	1	W		2300	1	W		0	W	1	1	1				2300	0	W	1	1															2300	0	D
2304	1	W		2304	1	W		0	W	1	1	1				2304	0	W	1	1															2304	0	D
2308	1	W		2308	1	W		0	W	1	1	1				2308	0	W	1	1															2308	0	D
2312	1	W		2312	1	W		0	W	1	1	1				2312	0	W	1	1															2312	0	D
2316	1	W		2316	1	W		0	W	1	1	1				2316	0	W	1	1															2316	0	D
2320	1	W		2320	1	W		0	W	1	1	1				2320	0	W	1	1															2320	0	D
2324	1	W		2324	1	W		0	W	1	1	1				2324	0	W	1	1															2324	0	D
2328	1	W		2328	1	W		0	W	1	1	1				2328	0	W	1	1															2328	0	D
2332	1	W		2332	1	W		0	W	1	1	1				2332	0	W	1	1															2332	0	D
2336	1	W		2336	1	W		0	W	1	1	1				2336	0	W	1	1															2336	0	D
2340	1	W		2340	1	W		0	W	1	1	1				2340	0	W	1	1															2340	0	D
2344	1	W		2344	1	W		0	W	1	1	1				2344	0	W	1	1															2344	0	D
2348	1	W		2348	1	W		0	W	1	1	1				2348	0	W	1	1															2348	0	D
2352	1	W		2352	1	W		0	W	1	1	1				2352	0	W	1	1															2352	0	D
2356	1	W		2356	1	W		0	W	1	1	1				2356	0	W	1	1															2356	0	D
2360	1	W		2360	1	W		0	W	1	1	1				2360	0	W	1	1															2360	0	D
2364	1	W		2364	1	W		0	W	1	1	1				2364	0	W	1	1															2364	0	D
2368	1	W		2368	1	W		0	W	1	1	1				2368	0	W	1	1															2368	0	D
2372	1	W		2372	1	W		0	W	1	1	1				2372	0	W	1	1															2372	0	D
2376	1	W		2376	1	W		0	W	1	1	1				2376	0	W	1	1															2376	0	D
2380	1	W		2380	1	W		0	W	1	1	1				2380	0	W	1	1															2380	0	D
2384	1	W		2384	1	W		0	W	1	1	1				2384	0	W	1	1															2384	0	D
2388	1	W		2388	1	W		0	W	1	1	1				2388	0	W	1	1															2388	0	D
2392	1	W		2392	1	W		0	W	1	1	1				2392	0	W	1	1															2392	0	D
2396	1	W		2396	1	W		0	W	1	1	1				2396	0	W	1	1															2396	0	D
2400	1	W		2400	1	W		0	W	1	1	1				2400	0	W	1	1															2400	0	D
2404	1	W		2404	1	W		1	N	0	0	1				2404	0	W	1	0															2404	2	N
2408	1	W		2408	1	W		1	N	0	0	1				2408	0	W	1	0															2408	2	N
2412	1	W		2412	1	W		2	R	0	0	1				2412	0	W	1	0															2412	3	R
2416	1	W		2416	1	W		2	R	0	0	1				2416	0	W	1	0															2416	3	R
2420	1	W		2420	1	W		1	N	0	0	1				2420	0	W	1	0															2420	2	N
2424	1	W		2424	1	W		1	N	0	0	1				2424	0	W	1	0															2424	2	N
2428	1	W		2428	1	W		1	N	0	0	1				2428	0	W	1	0															2428	2	N
2432	1	W		2432	1	W		0	W	1	1	1				2432	0	W	1	1															2432	0	D
2436	1	W		2436	1	W		0	W	1	1	1				2436	0	W	1	1															2436	0	D
2440	1	W		2440	1	W		0	W	1	1	1				2440	0	W	1	1															2440	0	D
2444	1	W		2444	1	W		0	W	1	1	1				2444	0	W	1	1															2444	0	D
2448	1	W		2448	1	W		0	W	1	1	1				2448	0	W	1	1															2448	0	D
2452	1	W		2452	1	W		0	W	1	1	1				2452	0	W	1	1															2452	0	D
2456	1	W		2456	1	W		0	W	1	1	1				2456	0	W	1	1															2456	0	D
2460	1	W		2460	1	W		0	W	1	1	1				2460	0	W	1	1															2460	0	D
2464	1	W		2464	1	W		0	W	1	1	1				2464	0	W	1	1															2464	0	D
2468	1	W		2468	1	W		0	W	1	1	1				2468	0	W	1	1															2468	0	D
2472	1	W		2472	1	W		0	W	1	1	1				2472	0	W	1	1															2472	0	D
2476	1	W		2476	1	W		0	W	1	1	1				2476	0	W	1	1															2476	0	D
2480	1	W		2480	1	W		0	W	1	1	1				2480	0	W	1	1															2480	0	D
2484	1	W		2484	1	W		0	W	1	1	1				2484	0	W	1	1															2484	0	D
2488	1	W		2488	1	W		0	W	1	1	1				2488	0	W	1	1															2488	0	D
2492	1	W		2492	1	W		0	W	1	1	1				2492	0	W	1	1															2492	0	D
2496	1	W		2496	1	W		0	W	1	1	1				2496	0	W	1	1															2496	0	D
2500	1	W		2500	1	W		0	W	1	1	1				2500	0	W	1	1															2500	0	D
2504	1	W		2504	1	W		0	W	1	1	1				2504	0	W	1	1															2504	0	D
2508	1	W		2508	1	W		0	W	1	1	1				2508	0	W	1	1															2508	0	D
2512	1	W		2512	1	W		0	W	1	1	1				2512	0	W	1	1															2512	0	D
2516	1	W		2516	1	W		0	W	1	1	1				2516	0	W	1	1															2516	0	D
2520	1	W		2520	1	W		0	W	1	1	1				2520	0	W	1	1															2520	0	D
2524	1	W		2524	1	W		0	W	1	1	1				2524	0	W	1	1															2524	0	D
2528	1	W		2528	1	W		0	W	1	1	1				2528	0	W	1	1															2528	0	D
2532	1	W		2532	1	W		0	W	1	1	1				2532	0	W	1	1															2532	0	D
2536	1	W		2536	1	W		0	W	1	1	1				2536	0	W	1	1															2536	0	D
2540	1	W		2540	1	W		0	W	1	1	1				2540	0	W	1	1															2540	0	D
2544	1	W		2544	1	W		0	W	1	1	1				2544	0	W	1	1															2544	0	D
2548	1	W		2548	1	W		0	W	1	1	1				2548	0	W	1	1															2548	0	D
2552	1	W		2552	1	W		0	W	1	1	1				2552	0	W	1	1															2552	0	D
2556	1	W		2556	1	W		0	W	1	1	1				2556	0	W	1	1															2556	0	D
2560	1	W		2560	1	W		0	W	1	1	1				2560	0	W	1	1															2560	0	D
2564	1	W		2564	1	W		0	W	1	1	1				2564	0	W	1	1															2564	0	D
2568	1	W		2568	1	W		0	W	1	1	1				2568	0	W	1	1															2568	0	D
2572	1	W		2572	1	W		0	W	1	1	1				2572	0	W	1	1															2572	0	D
2576	1	W		2576	1	W		0	W	1	1	1				2576	0	W	1	1															2576	0	D
2580	1	W		2580	1	W		0	W	1	1	1				2580	0	W	1	1															2580	0	D
2584	1	W		2584	1	W		0	W	1	1	1				2584	0	W	1	1															2584	0	D
2588	1	W		2588	1	W		0	W	1	1	1				2588	0	W	1	1															2588	0	D
2592	1	W		2592	1	W		0	W	1	1	1				2592	0	W	1	1															2592	0	D
2596	1	W		2596	1	W		0	W	1	1	1				2596	0	W	1	1															2596	0	D
2600	1	W		2600	1	W		0	W	1	1	1				2600	0	W	1	1															2600	0	D
2604	1	W		2604	1	W		0	W	1	1	1				2604	0	W	1	1															2604	0	D
2608	1	W		2608	1	W		0	W	1	1	1				2608	0	W	1	1															2608	0	D
2612	1	W		2612	1	W		0	W	1	1	1				2612	0	W	1	1															2612	0	D
2616	1	W		2616	1	W		0	W	1	1	1				2616	0	W	1	1															2616	0	D
2620	1	W		2620	1	W		0	W	1	1	1				2620	0	W	1	1															2620	0	D
2624	1	W		2624	1	W		0	W	1	1	1				2624	0	W	1	1															2624	0	D
2628	1	W		2628	1	W		0	W	1	1	1				2628	0	W	1	1															2628	0	D
2632	1	W		2632	1	W		0	W	1	1	1				2632	0	W	1	1															2632	0	D
2636	1	W		2636	1	W		0	W	1	1	1				2636	0	W	1	1															2636	0	D
2640	1	W		2640	1	W		0	W	1	1	1				2640	0	W	1	1															2640	0	D
2644	1	W		2644	1	W		0	W	1	1	1				2644	0	W	1	1															2644	0	D
2648	1	W		2648	1	W		0	W	1	1	1				2648	0	W	1	1															2648	0	D
2652	1	W		2652	1	W		0	W	1	1	1				2652	0	W	1	1															2652	0	D
2656	1	W		2656	1	W		0	W	1	1	1				2656	0	W	1	1															2656	0	D
2660	1	W		2660	1	W		0	W	1	1	1				2660	0	W	1	1															2660	0	D
2664	1	W		2664	1	W		0	W	1	1	1				2664	0	W	1	1															2664	0	D
2668	1	W		2668	1	W		0	W	1	1	1				2668	0	W	1	1															2668	0	D
2672	1	W		2672	1	W		0	W	1	1	1				2672	0	W	1	1															2672	0	D
2676	1	W		2676	1	W		0	W	1	1	1				2676	0	W	1	1															2676	0	D
2680	1	W		2680	1	W		0	W	1	1	1				2680	0	W	1	1															2680	0	D
2684	1	W		2684	1	W		0	W	1	1	1				2684	0	W	1	1															2684	0	D
2688	1	W		2688	1	W		0	W	1	1	1				2688	0	W	1	1															2688	0	D
2692	1	W		2692	1	W		0	W	1	1	1				2692	0	W	1	1															2692	0	D
2696	1	W		2696	1	W		0	W	1	1	1				2696	0	W	1	1															2696	0	D
2700	1	W		2700	1	W		0	W	1	1	1				2700	0	W	1	1															2700	0	D
2704	1	W		2704	1	W		0	W	1	1	1				2704	0	W	1	1															2704	0	D
2708	1	W		2708	1	W		0	W	1	1	1				2708	0	W	1	1															2708	0	D
2712	1	W		2712	1	W		0	W	1	1	1				2712	0	W	1	1															2712	0	D
2716	1	W		2716	1	W		0	W	1	1	1				2716	0	W	1	1															2716	0	D
2720	1	W		2720	1	W		0	W	1	1	1				2720	0	W	1	1															2720	0	D
2724	1	W		2724	1	W		0	W	1	1	1				2724	0	W	1	1															2724	0	D
2728	1	W		2728	1	W		0	W	1	1	1				2728	0	W	1	1															2728	0	D
2732	1	W		2732	1	W		0	W	1	1	1				2732	0	W	1	1															2732	0	D
2736	1	W		2736	1	W		0	W	1	1	1				2736	0	W	1	1															2736	0	D
2740	1	W		2740	1	W		0	W	1	1	1				2740	0	W	1	1															2740	0	D
2744	1	W		2744	1	W		0	W	1	1	1				2744	0	W	1	1															2744	0	D
2748	1	W		2748	1	W		0	W	1	1	1				2748	0	W	1	1															2748	0	D
2752	1	W		2752	1	W		0	W	1	1	1				2752	0	W	1	1															2752	0	D
2756	1	W		2756	1	W		0	W	1	1	1				2756	0	W	1	1															2756	0	D
2760	1	W		2760	1	W		0	W	1	1	1				2760	0	W	1	1															2760	0	D
2764	1	W		2764	1	W		0	W	1	1	1				2764	0	W	1	1															2764	0	D
2768	1	W		2768	1	W		0	W	1	1	1				2768	0	W	1	1															2768	0	D
2772	1	W		2772	1	W		0	W	1	1	1				2772	0	W	1	1															2772	0	D
2776	1	W		2776	1	W		0	W	1	1	1				2776	0	W	1	1															2776	0	D
2780	1	W		2780	1	W		0	W	1	1	1				2780	0	W	1	1															2780	0	D
2784	1	W		2784	1	W		0	W	1	1	1				2784	0	W	1	1															2784	0	D
2788	1	W		2788	1	W		0	W	1	1	1				2788	0	W	1	1															2788	0	D
2792	1	W		2792	1	W		0	W	1	1	1				2792	0	W	1	1															2792	0	D
2796	1	W		2796	1	W		0	W	1	1	1				2796	0	W	1	1															2796	0	D
2800	1	W		2800	1	W		0	W	1	1	1				2800	0	W	1	1															2800	0	D
2804	1	W		2804	1	W		0	W	1	1	1				2804	0	W	1	1															2804	0	D
2808	1	W		2808	1	W		0	W	1	1	1				2808	0	W	1	1															2808	0	D
2812	1	W		2812	1	W		0	W	1	1	1				2812	0	W	1	1															2812	0	D
2816	1	W		2816	1	W		0	W	1	1	1				2816	0	W	1	1															2816	0	D
2820	1	W		2820	1	W		0	W	1	1	1				2820	0	W	1	1															2820	0	D
2824	1	W		2824	1	W		0	W	1	1	1				2824	0	W	1	1															2824	0	D
2828	1	W		2828	1	W		0	W	1	1	1				2828	0	W	1	1															2828	0	D
2832	1	W		2832	1	W		0	W	1	1	1				2832	0	W	1	1															2832	0	D
2836	1	W		2836	1	W		0	W	1	1	1				2836	0	W	1	1															2836	0	D
2840	1	W		2840	1	W		0	W	1	1	1				2840	0	W	1	1															2840	0	D
2844	1	W		2844	1	W		0	W	1	1	1				2844	0	W	1	1															2844	0	D
2848	1	W		2848	1	W		0	W	1	1	1				2848	0	W	1	1															2848	0	D
2852	1	W		2852	1	W		0	W	1	1	1				2852	0	W	1	1															2852	0	D
2856	1	W		2856	1	W		0	W	1	1	1				2856	0	W	1	1															2856	0	D
2860	1	W		2860	1	W		0	W	1	1	1				2860	0	W	1	1															2860	0	D
2864	1	W		2864	1	W		0	W	1	1	1				2864	0	W	1	1															2864	0	D
2868	1	W		2868	1	W		0	W	1	1	1				2868	0	W	1	1															2868	0	D
2872	1	W		2872	1	W		0	W	1	1	1				2872	0	W	1	1															2872	0	D
2876	1	W		2876	1	W		0	W	1	1	1				2876	0	W	1	1															2876	0	D
2880	1	W		2880	1	W		0	W	1	1	1				2880	0	W	1	1															2880	0	D
2884	1	W		2884	1	W		0	W	1	1	1				2884	0	W	1	1															2884	0	D
2888	1	W		2888	1	W		0	W	1	1	1				2888	0	W	1	1															2888	0	D
2892	1	W		2892	1	W		0	W	1	1	1				2892	0	W	1	1															2892	0	D
2896	1	W		2896	1	W		0	W	1	1	1				2896	0	W	1	1															2896	0	D
2900	1	W		2900	1	W		0	W	1	1	1				2900	0	W	1	1															2900	0	D
2904	1	W		2904	1	W		0	W	1	1	1				2904	0	W	1	1															2904	0	D
2908	1	W		2908	1	W		0	W	1	1	1				2908	0	W	1	1															2908	0	D
2912	1	W		2912	1	W		0	W	1	1	1				2912	0	W	1	1															2912	0	D
2916	1	W		2916	1	W		0	W	1	1	1				2916	0	W	1	1															2916	0	D
2920	1	W		2920	1	W		0	W	1	1	1				2920	0	W	1	1															2920	0	D
2924	1	W		2924	1	W		0	W	1	1	1				2924	0	W	1	1															2924	0	D
2928	1	W		2928	1	W		0	W	1	1	1				2928	0	W	1	1															2928	0	D
2932	1	W		2932	1	W		0	W	1	1	1				2932	0	W	1	1															2932	0	D
2936	1	W		2936	1	W		0	W	1	1	1				2936	0	W	1	1															2936	0	D
2940	1	W		2940	1	W		0	W	1	1	1				2940	0	W	1	1															2940	0	D
2944	1	W		2944	1	W		0	W	1	1	1				2944	0	W	1	1															2944	0	D
2948	1	W		2948	1	W		0	W	1	1	1				2948	0	W	1	1															2948	0	D
2952	1	W		2952	1	W		0	W	1	1	1				2952	0	W	1	1															2952	0	D
2956	1	W		2956	1	W		0	W	1	1	1				2956	0	W	1	1															2956	0	D
2960	1	W		2960	1	W		0	W	1	1	1				2960	0	W	1	1															2960	0	D
2964	1	W		2964	1	W		0	W	1	1	1				2964	0	W	1	1															2964	0	D
2968	1	W		2968	1	W		0	W	1	1	1				2968	0	W	1	1															2968	0	D
2972	1	W		2972	1	W		0	W	1	1	1				2972	0	W	1	1															2972	0	D
2976	1	W		2976	1	W		0	W	1	1	1				2976	0	W	1	1															2976	0	D
2980	1	W		2980	1	W		0	W	1	1	1				2980	0	W	1	1															2980	0	D
2984	1	W		2984	1	W		0	W	1	1	1				2984	0	W	1	1															2984	0	D
2988	1	W		2988	1	W		0	W	1	1	1				2988	0	W	1	1															2988	0	D
2992	1	W		2992	1	W		0	W	1	1	1				2992	0	W	1	1															2992	0	D
2996	1	W		2996	1	W		0	W	1	1	1				2996	0	W	1	1															2996	0	D
3000	1	W		3000	1	W		0	W	1	1	1				3000	0	W	1	1															3000	0	D
3004	1	W		3004	1	W		0	W	1	1	1				3004	0	W	1	1															3004	0	D
3008	1	W		3008	1	W		0	W	1	1	1				3008	0	W	1	1															3008	0	D
3012	1	W		3012	1	W		0	W	1	1	1				3012	0	W	1	1															3012	0	D
3016	1	W		3016	1	W		0	W	1	1	1				3016	0	W	1	1															3016	0	D
3020	1	W		3020	1	W		0	W	1	1	1				3020	0	W	1	1															3020	0	D
3024	1	W		3024	1	W		0	W	1	1	1				3024	0	W	1	1															3024	0	D
3028	1	W		3028	1	W		0	W	1	1	1				3028	0	W	1	1															3028	0	D
3032	1	W		3032	1	W		0	W	1	1	1				3032	0	W	1	1															3032	0	D
3036	1	W		3036	1	W		0	W	1	1	1				3036	0	W	1	1															3036	0	D
3040	1	W		3040	1	W		0	W	1	1	1				3040	0	W	1	1															3040	0	D
3044	1	W		3044	1	W		0	W	1	1	1				3044	0	W	1	1															3044	0	D
3048	1	W		3048	1	W		0	W	1	1	1				3048	0	W	1	1															3048	0	D
3052	1	W		3052	1	W		0	W	1	1	1				3052	0	W	1	1															3052	0	D
3056	1	W		3056	1	W		0	W	1	1	1				3056	0	W	1	1															3056	0	D
3060	1	W		3060	1	W		0	W	1	1	1				3060	0	W	1	1															3060	0	D
3064	1	W		3064	1	W		0	W	1	1	1				3064	0	W	1	1															3064	0	D
3068	1	W		3068	1	W		0	W	1	1	1				3068	0	W	1	1															3068	0	D
3072	1	W		3072	1	W		0	W	1	1	1				3072	0	W	1	1															3072	0	D
3076	1	W		3076	1	W		0	W	1	1	1				3076	0	W	1	1															3076	0	D
3080	1	W		3080	1	W		0	W	1	1	1				3080	0	W	1	1															3080	0	D
3084	1	W		3084	1	W		0	W	1	1	1				3084	0	W	1	1															3084	0	D
3088	1	W		3088	1	W		0	W	1	1	1				3088	0	W	1	1															3088	0	D
3092	1	W		3092	1	W		0	W	1	1	1				3092	0	W	1	1															3092	0	D
3096	1	W		3096	1	W		0	W	1	1	1				3096	0	W	1	1															3096	0	D
3100	1	W		3100	1	W		0	W	1	1	1				3100	0	W	1	1															3100	0	D
3104	1	W		3104	1	W		0	W	1	1	1				3104	0	W	1	1															3104	0	D
3108	1	W		3108	1	W		0	W	1	1	1				3108	0	W	1	1															3108	0	D
3112	1	W		3112	1	W		0	W	1	1	1				3112	0	W	1	1															3112	0	D
3116	1	W		3116	1	W		0	W	1	1	1				3116	0	W	1	1															3116	0	D
3120	1	W		3120	1	W		0	W	1	1	1				3120	0	W	1	1															3120	0	D
3124	1	W		3124	1	W		0	W	1	1	1				3124	0	W	1	1															3124	0	D
3128	1	W		3128	1	W		0	W	1	1	1				3128	0	W	1	1															3128	0	D
3132	1	W		3132	1	W		0	W	1	1	1				3132	0	W	1	1															3132	0	D
3136	1	W		3136	1	W		0	W	1	1	1				3136	0	W	1	1															3136	0	D
3140	1	W		3140	1	W		0	W	1	1	1				3140	0	W	1	1															3140	0	D
3144	1	W		3144	1	W		0	W	1	1	1				3144	0	W	1	1															3144	0	D
3148	1	W		3148	1	W		0	W	1	1	1				3148	0	W	1	1															3148	0	D
3152	1	W		3152	1	W		0	W	1	1	1				3152	0	W	1	1															3152	0	D
3156	1	W		3156	1	W		0	W	1	1	1				3156	0	W	1	1															3156	0	D
3160	1	W		3160	1	W		0	W	1	1	1				3160	0	W	1	1															3160	0	D
3164	1	W		3164	1	W		0	W	1	1	1				3164	0	W	1	1															3164	0	D
3168	1	W		3168	1	W		0	W	1	1	1				3168	0	W	1	1															3168	0	D
3172	1	W		3172	1	W		0	W	1	1	1				3172	0	W	1	1															3172	0	D
3176	1	W		3176	1	W		0	W	1	1	1				3176	0	W	1	1															3176	0	D
3180	1	W		3180	1	W		0	W	1	1	1				3180	0	W	1	1															3180	0	D
3184	1	W		3184	1	W		0	W	1	1	1				3184	0	W	1	1															3184	0	D
3188	1	W		3188	1	W		0	W	1	1	1				3188	0	W	1	1															3188	0	D
3192	1	W		3192	1	W		0	W	1	1	1				3192	0	W	1	1															3192	0	D
3196	1	W		3196	1	W		0	W	1	1	1				3196	0	W	1	1															3196	0	D
3200	1	W		3200	1	W		0	W	1	1	1				3200	0	W	1	1															3200	0	D
3204	1	W		3204	1	W		0	W	1	1	1				3204	0	W	1	1															3204	0	D
3208	1	W		3208	1	W		0	W	1	1	1				3208	0	W	1	1															3208	0	D
3212	1	W		3212	1	W		0	W	1	1	1				3212	0	W	1	1															3212	0	D
3216	1	W		3216	1	W		0	W	1	1	1				3216	0	W	1	1															3216	0	D
3220	1	W		3220	1	W		0	W	1	1	1				3220	0	W	1	1															3220	0	D
3224	1	W		3224	1	W		0	W	1	1	1				3224	0	W	1	1															3224	0	D
3228	1	W		3228	1	W		0	W	1	1	1				3228	0	W	1	1															3228	0	D
3232	1	W		3232	1	W		0	W	1	1	1				3232	0	W	1	1															3232	0	D
3236	1	W		3236	1	W		0	W	1	1	1				3236	0	W	1	1															3236	0	D
3240	1	W		3240	1	W		0	W	1	1	1				3240	0	W	1	1															3240	0	D
3244	1	W		3244	1	W		0	W	1	1	1				3244	0	W	1	1															3244	0	D
3248	1	W		3248	1	W		0	W	1	1	1				3248	0	W	1	1															3248	0	D
3252	1	W		3252	1	W		0	W	1	1	1				3252	0	W	1	1															3252	0	D
3256	1	W		3256	1	W		0	W	1	1	1				3256	0	W	1	1															3256	0	D
3260	1	W		3260	1	W		0	W	1	1	1				3260	0	W	1	1															3260	0	D
3264	1	W		3264	1	W		0	W	1	1	1				3264	0	W	1	1															3264	0	D
3268	1	W		3268	1	W		0	W	1	1	1				3268	0	W	1	1															3268	0	D
3272	1	W		3272	1	W		0	W	1	1	1				3272	0	W	1	1															3272	0	D
3276	1	W		3276	1	W		0	W	1	1	1				3276	0	W	1	1															3276	0	D
3280	1	W		3280	1	W		0	W	1	1	1				3280	0	W	1	1															3280	0	D
3284	1	W		3284	1	W		0	W	1	1	1				3284	0	W	1	1															3284	0	D
3288	1	W		3288	1	W		0	W	1	1	1				3288	0	W	1	1															3288	0	D
3292	1	W		3292	1	W		0	W	1	1	1				3292	0	W	1	1															3292	0	D
3296	1	W		3296	1	W		0	W	1	1	1				3296	0	W	1	1															3296	0	D
3300	1	W		3300	1	W		0	W	1	1	1				3300	0	W	1	1															3300	0	D
3304	1	W		3304	1	W		0	W	1	1	1				3304	0	W	1	1															3304	0	D
3308	1	W		3308	1	W		0	W	1	1	1				3308	0	W	1	1															3308	0	D
3312	1	W		3312	1	W		0	W	1	1	1				3312	0	W	1	1															3312	0	D
3316	1	W		3316	1	W		0	W	1	1	1				3316	0	W	1	1															3316	0	D
3320	1	W		3320	1	W		0	W	1	1	1				3320	0	W	1	1															3320	0	D
3324	1	W		3324	1	W		0	W	1	1	1				3324	0	W	1	1															3324	0	D
3328	1	W		3328	1	W		0	W	1	1	1				3328	0	W	1	1															3328	0	D
3332	1	W		3332	1	W		0	W	1	1	1				3332	0	W	1	1															3332	0	D
3336	1	W		3336	1	W		0	W	1	1	1				3336	0	W	1	1															3336	0	D
3340	1	W		3340	1	W		0	W	1	1	1				3340	0	W	1	1															3340	0	D
3344	1	W		3344	1	W		0	W	1	1	1				3344	0	W	1	1															3344	0	D
3348	1	W		3348	1	W		0	W	1	1	1				3348	0	W	1	1															3348	0	D
3352	1	W		3352	1	W		0	W	1	1	1				3352	0	W	1	1															3352	0	D
3356	1	W		3356	1	W		0	W	1	1	1				3356	0	W	1	1															3356	0	D
3360	1	W		3360	1	W		0	W	1	1	1				3360	0	W	1	1															3360	0	D
3364	1	W		3364	1	W		0	W	1	1	1				3364	0	W	1	1															3364	0	D
3368	1	W		3368	1	W		0	W	1	1	1				3368	0	W	1	1															3368	0	D
3372	1	W		3372	1	W		0	W	1	1	1				3372	0	W	1	1															3372	0	D
3376	1	W		3376	1	W		0	W	1	1	1				3376	0	W	1	1															3376	0	D
3380	1	W		3380	1	W		0	W	1	1	1				3380	0	W	1	1															3380	0	D
3384	1	W		3384	1	W		0	W	1	1	1				3384	0	W	1	1															3384	0	D
3388	1	W		3388	1	W		0	W	1	1	1				3388	0	W	1	1															3388	0	D
3392	1	W		3392	1	W		0	W	1	1	1				3392	0	W	1	1															3392	0	D
3396	1	W		3396	1	W		0	W	1	1	1				3396	0	W	1	1															3396	0	D
3400	1	W		3400	1	W		0	W	1	1	1				3400	0	W	1	1															3400	0	D
3404	1	W		3404	1	W		0	W	1	1	1				3404	0	W	1	1															3404	0	D
3408	1	W		3408	1	W		0	W	1	1	1				3408	0	W	1	1															3408	0	D
3412	1	W		3412	1	W		0	W	1	1	1				3412	0	W	1	1															3412	0	D
3416	1	W		3416	1	W		0	W	1	1	1				3416	0	W	1	1															3416	0	D
3420	1	W		3420	1	W		0	W	1	1	1				3420	0	W	1	1															3420	0	D
3424	1	W		3424	1	W		0	W	1	1	1				3424	0	W	1	1															3424	0	D
3428	1	W		3428	1	W		0	W	1	1	1				3428	0	W	1	1															3428	0	D
3432	1	W		3432	1	W		0	W	1	1	1				3432	0	W	1	1															3432	0	D
3436	1	W		3436	1	W		0	W	1	1	1				3436	0	W	1	1															3436	0	D
3440	1	W		3440	1	W		0	W	1	1	1				3440	0	W	1	1															3440	0	D
3444	1	W		3444	1	W		0	W	1	1	1				3444	0	W	1	1															3444	0	D
3448	1	W		3448	1	W		0	W	1	1	1				3448	0	W	1	1															3448	0	D
3452	1	W		3452	1	W		0	W	1	1	1				3452	0	W	1	1															3452	0	D
3456	1	W		3456	1	W		0	W	1	1	1				3456	0	W	1	1															3456	0	D
3460	1	W		3460	1	W		0	W	1	1	1				3460	0	W	1	1															3460	0	D
3464	1	W		3464	1	W		0	W	1	1	1				3464	0	W	1	1															3464	0	D
3468	1	W		3468	1	W		0	W	1	1	1				3468	0	W	1	1															3468	0	D
3472	1	W		3472	1	W		0	W	1	1	1				3472	0	W	1	1															3472	0	D
3476	1	W		3476	1	W		0	W	1	1	1				3476	0	W	1	1															3476	0	D
3480	1	W		3480	1	W		0	W	1	1	1				3480	0	W	1	1															3480	0	D
3484	1	W		3484	1	W		0	W	1	1	1				3484	0	W	1	1															3484	0	D
3488	1	W		3488	1	W		0	W	1	1	1				3488	0	W	1	1															3488	0	D
3492	1	W		3492	1	W		0	W	1	1	1				3492	0	W	1	1															3492	0	D
3496	1	W		3496	1	W		0	W	1	1	1				3496	0	W	1	1															3496	0	D
3500	1	W		3500	1	W		0	W	1	1	1				3500	0	W	1	1															3500	0	D
3504	1	W		3504	1	W		0	W	1	1	1				3504	0	W	1	1															3504	0	D
3508	1	W		3508	1	W		0	W	1	1	1				3508	0	W	1	1															3508	0	D
3512	1	W		3512	1	W		0	W	1	1	1				3512	0	W	1	1															3512	0	D
3516	1	W		3516	1	W		0	W	1	1	1				3516	0	W	1	1															3516	0	D
3520	1	W		3520	1	W		0	W	1	1	1				3520	0	W	1	1															3520	0	D
3524	1	W		3524	1	W		0	W	1	1	1				3524	0	W	1	1															3524	0	D
3528	1	W		3528	1	W		0	W	1	1	1				3528	0	W	1	1															3528	0	D
3532	1	W		3532	1	W		0	W	1	1	1				3532	0	W	1	1															3532	0	D
3536	1	W		3536	1	W		0	W	1	1	1				3536	0	W	1	1															3536	0	D
3540	1	W		3540	1	W		0	W	1	1	1				3540	0	W	1	1															3540	0	D
3544	1	W		3544	1	W		0	W	1	1	1				3544	0	W	1	1															3544	0	D
3548	1	W		3548	1	W		0	W	1	1	1				3548	0	W	1	1															3548	0	D
3552	1	W		3552	1	W		0	W	1	1	1				3552	0	W	1	1															3552	0	D
3556	1	W		3556	1	W		0	W	1	1	1				3556	0	W	1	1															3556	0	D
3560	1	W		3560	1	W		0	W	1	1	1				3560	0	W	1	1															3560	0	D
3564	1	W		3564	1	W		0	W	1	1	1				3564	0	W	1	1															3564	0	D
3568	1	W		3568	1	W		0	W	1	1	1				3568	0	W	1	1															3568	0	D
3572	1	W		3572	1	W		0	W	1	1	1				3572	0	W	1	1															3572	0	D
3576	1	W		3576	1	W		0	W	1	1	1				3576	0	W	1	1															3576	0	D
3580	1	W		3580	1	W		0	W	1	1	1				3580	0	W	1	1															3580	0	D
3584	1	W		3584	1	W		0	W	1	1	1				3584	0	W	1	1															3584	0	D
3588	1	W		3588	1	W		0	W	1	1	1				3588	0	W	1	1															3588	0	D
3592	1	W		3592	1	W		0	W	1	1	1				3592	0	W	1	1															3592	0	D
3596	1	W		3596	1	W		0	W	1	1	1				3596	0	W	1	1															3596	0	D
3600	1	W		3600	1	W		0	W	1	1	1				3600	0	W	1	1															3600	0	D
3604	1	W		3604	1	W		0	W	1	1	1				3604	0	W	1	1															3604	0	D
3608	1	W		3608	1	W		0	W	1	1	1				3608	0	W	1	1															3608	0	D
3612	1	W		3612	1	W		0	W	1	1	1				3612	0	W	1	1															3612	0	D
3616	1	W		3616	1	W		0	W	1	1	1				3616	0	W	1	1															3616	0	D
3620	1	W		3620	1	W		0	W	1	1	1				3620	0	W	1	1															3620	0	D
3624	1	W		3624	1	W		0	W	1	1	1				3624	0	W	1	1															3624	0	D
3628	1	W		3628	1	W		0	W	1	1	1				3628	0	W	1	1															3628	0	D
3632	1	W		3632	1	W		0	W	1	1	1				3632	0	W	1	1															3632	0	D
3636	1	W		3636	1	W		0	W	1	1	1				3636	0	W	1	1															3636	0	D
3640	1	W		3640	1	W		0	W	1	1	1				3640	0	W	1	1															3640	0	D
3644	1	W		3644	1	W		0	W	1	1	1				3644	0	W	1	1															3644	0	D
3648	1	W		3648	1	W		0	W	1	1	1				3648	0	W	1	1															3648	0	D
3652	1	W		3652	1	W		0	W	1	1	1				3652	0	W	1	1															3652	0	D
3656	1	W		3656	1	W		0	W	1	1	1				3656	0	W	1	1															3656	0	D
3660	1	W		3660	1	W		0	W	1	1	1				3660	0	W	1	1															3660	0	D
3664	1	W		3664	1	W		0	W	1	1	1				3664	0	W	1	1															3664	0	D
3668	1	W		3668	1	W		0	W	1	1	1				3668	0	W	1	1															3668	0	D
3672	1	W		3672	1	W		0	W	1	1	1				3672	0	W	1	1															3672	0	D
3676	1	W		3676	1	W		0	W	1	1	1				3676	0	W	1	1															3676	0	D
3680	1	W		3680	1	W		0	W	1	1	1				3680	0	W	1	1															3680	0	D
3684	1	W		3684	1	W		0	W	1	1	1				3684	0	W	1	1															3684	0	D
3688	1	W		3688	1	W		0	W	1	1	1				3688	0	W	1	1															3688	0	D
3692	1	W		3692	1	W		0	W	1	1	1				3692	0	W	1	1															3692	0	D
3696	1	W		3696	1	W		0	W	1	1	1				3696	0	W	1	1															3696	0	D
3700	1	W		3700	1	W		0	W	1	1	1				3700	0	W	1	1															3700	0	D
3704	1	W		3704	1	W		0	W	1	1	1				3704	0	W	1	1															3704	0	D
3708	1	W		3708	1	W		0	W	1	1	1				3708	0	W	1	1															3708	0	D
3712	1	W		3712	1	W		0	W	1	1	1				3712	0	W	1	1															3712	0	D
3716	1	W		3716	1	W		0	W	1	1	1				3716	0	W	1	1															3716	0	D
3720	1	W		3720	1	W		0	W	1	1	1				3720	0	W	1	1															3720	0	D
3724	1	W		3724	1	W		0	W	1	1	1				3724	0	W	1	1															3724	0	D
3728	1	W		3728	1	W		0	W	1	1	1				3728	0	W	1	1															3728	0	D
3732	1	W		3732	1	W		0	W	1	1	1				3732	0	W	1	1															3732	0	D
3736	1	W		3736	1	W		0	W	1	1	1				3736	0	W	1	1															3736	0	D
3740	1	W		3740	1	W		0	W	1	1	1				3740	0	W	1	1															3740	0	D
3744	1	W		3744	1	W		0	W	1	1	1				3744	0	W	1	1															3744	0	D
3748	1	W		3748	1	W		0	W	1	1	1				3748	0	W	1	1															3748	0	D
3752	1	W		3752	1	W		0	W	1	1	1				3752	0	W	1	1															3752	0	D
3756	1	W		3756	1	W		0	W	1	1	1				3756	0	W	1	1															3756	0	D
3760	1	W		3760	1	W		0	W	1	1	1				3760	0	W	1	1															3760	0	D
3764	1	W		3764	1	W		0	W	1	1	1				3764	0	W	1	1															3764	0	D
3768	1	W		3768	1	W		0	W	1	1	1				3768	0	W	1	1															3768	0	D
3772	1	W		3772	1	W		0	W	1	1	1				3772	0	W	1	1															3772	0	D
3776	1	W		3776	1	W		0	W	1	1	1				3776	0	W	1	1															3776	0	D
3780	1	W		3780	1	W		0	W	1	1	1				3780	0	W	1	1															3780	0	D
3784	1	W		3784	1	W		0	W	1	1	1				3784	0	W	1	1															3784	0	D
3788	1	W		3788	1	W		0	W	1	1	1				3788	0	W	1	1															3788	0	D
3792	1	W		3792	1	W		0	W	1	1	1				3792	0	W	1	1															3792	0	D
3796	1	W		3796	1	W		0	W	1	1	1				3796	0	W	1	1															3796	0	D
3800	1	W		3800	1	W		0	W	1	1	1				3800	0	W	1	1															3800	0	D
3804	1	W		3804	1	W		0	W	1	1	1				3804	0	W	1	1															3804	0	D
3808	1	W		3808	1	W		0	W	1	1	1				3808	0	W	1	1															3808	0	D
3812	1	W		3812	1	W		0	W	1	1	1				3812	0	W	1	1															3812	0	D
3816	1	W		3816	1	W		0	W	1	1	1				3816	0	W	1	1															3816	0	D
3820	1	W		3820	1	W		0	W	1	1	1				3820	0	W	1	1															3820	0	D
3824	1	W		3824	1	W		0	W	1	1	1				3824	0	W	1	1															3824	0	D
3828	1	W		3828	1	W		0	W	1	1	1				3828	0	W	1	1															3828	0	D
3832	1	W		3832	1	W		0	W	1	1	1				3832	0	W	1	1															3832	0	D
3836	1	W		3836	1	W		1	N	0	0	1				3836	0	W	1	0															3836	2	N
3840	1	W		3840	1	W		0	W	1	1	1				3840	0	W	1	1															3840	0	D
3844	1	W		3844	1	W		0	W	1	1	1				3844	0	W	1	1															3844	0	D
3848	1	W		3848	1	W		0	W	1	1	1				3848	0	W	1	1															3848	0	D
3852	1	W		3852	1	W		0	W	1	1	1				3852	0	W	1	1															3852	0	D
3856	1	W		3856	1	W		0	W	1	1	1				3856	0	W	1	1															3856	0	D
3860	1	W		3860	1	W		0	W	1	1	1				3860	0	W	1	1															3860	0	D
3864	1	W		3864	1	W		0	W	1	1	1				3864	0	W	1	1															3864	0	D
3868	1	W		3868	1	W		0	W	1	1	1				3868	0	W	1	1															3868	0	D
3872	1	W		3872	1	W		0	W	1	1	1				3872	0	W	1	1															3872	0	D
3876	1	W		3876	1	W		0	W	1	1	1				3876	0	W	1	1															3876	0	D
3880	1	W		3880	1	W		0	W	1	1	1				3880	0	W	1	1															3880	0	D
3884	1	W		3884	1	W		0	W	1	1	1				3884	0	W	1	1															3884	0	D
3888	1	W		3888	1	W		0	W	1	1	1				3888	0	W	1	1															3888	0	D
3892	1	W		3892	1	W		0	W	1	1	1				3892	0	W	1	1															3892	0	D
3896	1	W		3896	1	W		0	W	1	1	1				3896	0	W	1	1															3896	0	D
3900	1	W		3900	1	W		0	W	1	1	1				3900	0	W	1	1															3900	0	D
3904	1	W		3904	1	W		0	W	1	1	1				3904	0	W	1	1															3904	0	D
3908	1	W		3908	1	W		0	W	1	1	1				3908	0	W	1	1															3908	0	D
3912	1	W		3912	1	W		0	W	1	1	1				3912	0	W	1	1															3912	0	D
3916	1	W		3916	1	W		0	W	1	1	1				3916	0	W	1	1															3916	0	D
3920	1	W		3920	1	W		0	W	1	1	1				3920	0	W	1	1															3920	0	D
3924	1	W		3924	1	W		0	W	1	1	1				3924	0	W	1	1															3924	0	D
3928	1	W		3928	1	W		0	W	1	1	1				3928	0	W	1	1															3928	0	D
3932	1	W		3932	1	W		0	W	1	1	1				3932	0	W	1	1															3932	0	D
3936	1	W		3936	1	W		0	W	1	1	1				3936	0	W	1	1															3936	0	D
3940	1	W		3940	1	W		0	W	1	1	1				3940	0	W	1	1															3940	0	D
3944	1	W		3944	1	W		0	W	1	1	1				3944	0	W	1	1															3944	0	D
3948	1	W		3948	1	W		0	W	1	1	1				3948	0	W	1	1															3948	0	D
3952	1	W		3952	1	W		0	W	1	1	1				3952	0	W	1	1															3952	0	D
3956	1	W		3956	1	W		0	W	1	1	1				3956	0	W	1	1															3956	0	D
3960	1	W		3960	1	W		0	W	1	1	1				3960	0	W	1	1															3960	0	D
3964	1	W		3964	1	W		0	W	1	1	1				3964	0	W	1	1															3964	0	D
3968	1	W		3968	1	W		0	W	1	1	1				3968	0	W	1	1															3968	0	D
3972	1	W		3972	1	W		0	W	1	1	1				3972	0	W	1	1															3972	0	D
3976	1	W		3976	1	W		0	W	1	1	1				3976	0	W	1	1															3976	0	D
3980	1	W		3980	1	W		0	W	1	1	1				3980	0	W	1	1															3980	0	D
3984	1	W		3984	1	W		0	W	1	1	1				3984	0	W	1	1															3984	0	D
3988	1	W		3988	1	W		0	W	1	1	1				3988	0	W	1	1															3988	0	D
3992	1	W		3992	1	W		0	W	1	1	1				3992	0	W	1	1															3992	0	D
3996	1	W		3996	1	W		0	W	1	1	1				3996	0	W	1	1															3996	0	D
4000	1	W		4000	1	W		0	W	1	1	1				4000	0	W	1	1															4000	0	D
4004	1	W		4004	1	W		0	W	1	1	1				4004	0	W	1	1															4004	0	D
4008	1	W		4008	1	W		0	W	1	1	1				4008	0	W	1	1															4008	0	D
4012	1	W		4012	1	W		0	W	1	1	1				4012	0	W	1	1															4012	0	D
4016	1	W		4016	1	W		0	W	1	1	1				4016	0	W	1	1															4016	0	D
4020	1	W		4020	1	W		0	W	1	1	1				4020	0	W	1	1															4020	0	D
4024	1	W		4024	1	W		0	W	1	1	1				4024	0	W	1	1															4024	0	D
4028	1	W		4028	1	W		0	W	1	1	1				4028	0	W	1	1															4028	0	D
4032	1	W		4032	1	W		0	W	1	1	1				4032	0	W	1	1															4032	0	D
4036	1	W		4036	1	W		0	W	1	1	1				4036	0	W	1	1															4036	0	D
4040	1	W		4040	1	W		0	W	1	1	1				4040	0	W	1	1															4040	0	D
4044	1	W		4044	1	W		0	W	1	1	1				4044	0	W	1	1															4044	0	D
4048	1	W		4048	1	W		0	W	1	1	1				4048	0	W	1	1															4048	0	D
4052	1	W		4052	1	W		0	W	1	1	1				4052	0	W	1	1															4052	0	D
4056	1	W		4056	1	W		0	W	1	1	1				4056	0	W	1	1															4056	0	D
4060	1	W		4060	1	W		0	W	1	1	1				4060	0	W	1	1															4060	0	D
4064	1	W		4064	1	W		0	W	1	1	1				4064	0	W	1	1															4064	0	D
4068	1	W		4068	1	W		0	W	1	1	1				4068	0	W	1	1															4068	0	D
4072	1	W		4072	1	W		0	W	1	1	1				4072	0	W	1	1															4072	0	D
4076	1	W		4076	1	W		0	W	1	1	1				4076	0	W	1	1															4076	0	D
4080	1	W		4080	1	W		0	W	1	1	1				4080	0	W	1	1															4080	0	D
4084	1	W		4084	1	W		0	W	1	1	1				4084	0	W	1	1															4084	0	D
4088	1	W		4088	1	W		0	W	1	1	1				4088	0	W	1	1															4088	0	D
4092	1	W		4092	1	W		0	W	1	1	1				4092	0	W	1	1															4092	0	D
4096	1	W		4096	1	W		0	W	1	1	1				4096	0	W	1	1															4096	0	D
4100	1	W		4100	1	W		0	W	1	1	1				4100	0	W	1	1															4100	0	D
4104	1	W		4104	1	W		0	W	1	1	1				4104	0	W	1	1															4104	0	D
4108	1	W		4108	1	W		0	W	1	1	1				4108	0	W	1	1															4108	0	D
4112	1	W		4112	1	W		0	W	1	1	1				4112	0	W	1	1															4112	0	D
4116	1	W		4116	1	W		0	W	1	1	1				4116	0	W	1	1															4116	0	D
4120	1	W		4120	1	W		0	W	1	1	1				4120	0	W	1	1															4120	0	D
4124	1	W		4124	1	W		0	W	1	1	1				4124	0	W	1	1															4124	0	D
4128	1	W		4128	1	W		0	W	1	1	1				4128	0	W	1	1															4128	0	D
4132	1	W		4132	1	W		0	W	1	1	1				4132	0	W	1	1															4132	0	D
4136	1	W		4136	1	W		0	W	1	1	1				4136	0	W	1	1															4136	0	D
4140	1	W		4140	1	W		0	W	1	1	1				4140	0	W	1	1															4140	0	D
4144	1	W		4144	1	W		0	W	1	1	1				4144	0	W	1	1															4144	0	D
4148	1	W		4148	1	W		0	W	1	1	1				4148	0	W	1	1															4148	0	D
4152	1	W		4152	1	W		0	W	1	1	1				4152	0	W	1	1															4152	0	D
4156	1	W		4156	1	W		0	W	1	1	1				4156	0	W	1	1															4156	0	D
4160	1	W		4160	1	W		0	W	1	1	1				4160	0	W	1	1															4160	0	D
4164	1	W		4164	1	W		0	W	1	1	1				4164	0	W	1	1															4164	0	D
4168	1	W		4168	1	W		0	W	1	1	1				4168	0	W	1	1															4168	0	D
4172	1	W		4172	1	W		0	W	1	1	1				4172	0	W	1	1															4172	0	D
4176	1	W		4176	1	W		0	W	1	1	1				4176	0	W	1	1															4176	0	D
4180	1	W		4180	1	W		0	W	1	1	1				4180	0	W	1	1															4180	0	D
4184	1	W		4184	1	W		0	W	1	1	1				4184	0	W	1	1															4184	0	D
4188	1	W		4188	1	W		0	W	1	1	1				4188	0	W	1	1															4188	0	D
4192	1	W		4192	1	W		0	W	1	1	1				4192	0	W	1	1															4192	0	D
4196	1	W		4196	1	W		0	W	1	1	1				4196	0	W	1	1															4196	0	D
4200	1	W		4200	1	W		0	W	1	1	1				4200	0	W	1	1															4200	0	D
4204	1	W		4204	1	W		0	W	1	1	1				4204	0	W	1	1															4204	0	D
4208	1	W		4208	1	W		0	W	1	1	1				4208	0	W	1	1															4208	0	D
4212	1	W		4212	1	W		0	W	1	1	1				4212	0	W	1	1															4212	0	D
4216	1	W		4216	1	W		0	W	1	1	1				4216	0	W	1	1															4216	0	D
4220	1	W		4220	1	W		0	W	1	1	1				4220	0	W	1	1															4220	0	D
4224	1	W		4224	1	W		0	W	1	1	1				4224	0	W	1	1															4224	0	D
4228	1	W		4228	1	W		0	W	1	1	1				4228	0	W	1	1															4228	0	D
4232	1	W		4232	1	W		0	W	1	1	1				4232	0	W	1	1															4232	0	D
4236	1	W		4236	1	W		0	W	1	1	1				4236	0	W	1	1															4236	0	D
4240	1	W		4240	1	W		0	W	1	1	1				4240	0	W	1	1															4240	0	D
4244	1	W		4244	1	W		0	W	1	1	1				4244	0	W	1	1															4244	0	D
4248	1	W		4248	1	W		0	W	1	1	1				4248	0	W	1	1															4248	0	D
4252	1	W		4252	1	W		0	W	1	1	1				4252	0	W	1	1															4252	0	D
4256	1	W		4256	1	W		0	W	1	1	1				4256	0	W	1	1															4256	0	D
4260	1	W		4260	1	W		0	W	1	1	1				4260	0	W	1	1															4260	0	D
4264	1	W		4264	1	W		0	W	1	1	1				4264	0	W	1	1															4264	0	D
4268	1	W		4268	1	W		0	W	1	1	1				4268	0	W	1	1															4268	0	D
4272	1	W		4272	1	W		0	W	1	1	1				4272	0	W	1	1															4272	0	D
4276	1	W		4276	1	W		0	W	1	1	1				4276	0	W	1	1															4276	0	D
4280	1	W		4280	1	W		0	W	1	1	1				4280	0	W	1	1															4280	0	D
4284	1	W		4284	1	W		0	W	1	1	1				4284	0	W	1	1															4284	0	D
4288	1	W		4288	1	W		0	W	1	1	1				4288	0	W	1	1															4288	0	D
4292	1	W		4292	1	W		0	W	1	1	1				4292	0	W	1	1															4292	0	D
4296	1	W		4296	1	W		0	W	1	1	1				4296	0	W	1	1															4296	0	D
4300	1	W		4300	1	W		0	W	1	1	1				4300	0	W	1	1															4300	0	D
4304	1	W		4304	1	W		0	W	1	1	1				4304	0	W	1	1															4304	0	D
4308	1	W		4308	1	W		0	W	1	1	1				4308	0	W	1	1															4308	0	D
4312	1	W		4312	1	W		0	W	1	1	1				4312	0	W	1	1															4312	0	D
4316	1	W		4316	1	W		0	W	1	1	1				4316	0	W	1	1															4316	0	D
4320	1	W		4320	1	W		0	W	1	1	1				4320	0	W	1	1															4320	0	D
4324	1	W		4324	1	W		0	W	1	1	1				4324	0	W	1	1															4324	0	D
4328	1	W		4328	1	W		0	W	1	1	1				4328	0	W	1	1															4328	0	D
4332	1	W		4332	1	W		0	W	1	1	1				4332	0	W	1	1															4332	0	D
4336	1	W		4336	1	W		0	W	1	1	1				4336	0	W	1	1															4336	0	D
4340	1	W		4340	1	W		0	W	1	1	1				4340	0	W	1	1															4340	0	D
4344	1	W		4344	1	W		0	W	1	1	1				4344	0	W	1	1															4344	0	D
4348	1	W		4348	1	W		0	W	1	1	1				4348	0	W	1	1															4348	0	D
4352	1	W		4352	1	W		0	W	1	1	1				4352	0	W	1	1															4352	0	D
4356	1	W		4356	1	W		0	W	1	1	1				4356	0	W	1	1															4356	0	D
4360	1	W		4360	1	W		0	W	1	1	1				4360	0	W	1	1															4360	0	D
4364	1	W		4364	1	W		0	W	1	1	1				4364	0	W	1	1															4364	0	D
4368	1	W		4368	1	W		0	W	1	1	1				4368	0	W	1	1															4368	0	D
4372	1	W		4372	1	W		0	W	1	1	1				4372	0	W	1	1															4372	0	D
4376	1	W		4376	1	W		0	W	1	1	1				4376	0	W	1	1															4376	0	D
4380	1	W		4380	1	W		0	W	1	1	1				4380	0	W	1	1															4380	0	D
4384	1	W		4384	1	W		0	W	1	1	1				4384	0	W	1	1															4384	0	D
4388	1	W		4388	1	W		0	W	1	1	1				4388	0	W	1	1															4388	0	D
4392	1	W		4392	1	W		0	W	1	1	1				4392	0	W	1	1															4392	0	D
4396	1	W		4396	1	W		0	W	1	1	1				4396	0	W	1	1															4396	0	D
4400	1	W		4400	1	W		0	W	1	1	1				4400	0	W	1	1															4400	0	D
4404	1	W		4404	1	W		0	W	1	1	1				4404	0	W	1	1															4404	0	D
4408	1	W		4408	1	W		0	W	1	1	1				4408	0	W	1	1															4408	0	D
4412	1	W		4412	1	W		0	W	1	1	1				4412	0	W	1	1															4412	0	D
4416	1	W		4416	1	W		0	W	1	1	1				4416	0	W	1	1															4416	0	D
4420	1	W		4420	1	W		0	W	1	1	1				4420	0	W	1	1															4420	0	D
4424	1	W		4424	1	W		0	W	1	1	1				4424	0	W	1	1															4424	0	D
4428	1	W		4428	1	W		0	W	1	1	1				4428	0	W	1	1															4428	0	D
4432	1	W		4432	1	W		0	W	1	1	1				4432	0	W	1	1															4432	0	D
4436	1	W		4436	1	W		0	W	1	1	1				4436	0	W	1	1															4436	0	D
4440	1	W		4440	1	W		0	W	1	1	1				4440	0	W	1	1															4440	0	D
4444	1	W		4444	1	W		0	W	1	1	1				4444	0	W	1	1															4444	0	D
4448	1	W		4448	1	W		0	W	1	1	1				4448	0	W	1	1															4448	0	D
4452	1	W		4452	1	W		0	W	1	1	1				4452	0	W	1	1															4452	0	D
4456	1	W		4456	1	W		0	W	1	1	1				4456	0	W	1	1															4456	0	D
4460	1	W		4460	1	W		0	W	1	1	1				4460	0	W	1	1															4460	0	D
4464	1	W		4464	1	W		0	W	1	1	1				4464	0	W	1	1															4464	0	D
4468	1	W		4468	1	W		0	W	1	1	1				4468	0	W	1	1															4468	0	D
4472	1	W		4472	1	W		0	W	1	1	1				4472	0	W	1	1															4472	0	D
4476	1	W		4476	1	W		0	W	1	1	1				4476	0	W	1	1															4476	0	D
4480	1	W		4480	1	W		0	W	1	1	1				4480	0	W	1	1															4480	0	D
4484	1	W		4484	1	W		0	W	1	1	1				4484	0	W	1	1															4484	0	D
4488	1	W		4488	1	W		0	W	1	1	1				4488	0	W	1	1															4488	0	D
4492	1	W		4492	1	W		0	W	1	1	1				4492	0	W	1	1															4492	0	D
4496	1	W		4496	1	W		0	W	1	1	1				4496	0	W	1	1															4496	0	D
4500	1	W		4500	1	W		0	W	1	1	1				4500	0	W	1	1															4500	0	D
4504	1	W		4504	1	W		0	W	1	1	1				4504	0	W	1	1															4504	0	D
4508	1	W		4508	1	W		0	W	1	1	1				4508	0	W	1	1															4508	0	D
4512	1	W		4512	1	W		0	W	1	1	1				4512	0	W	1	1															4512	0	D
4516	1	W		4516	1	W		0	W	1	1	1				4516	0	W	1	1															4516	0	D
4520	1	W		4520	1	W		0	W	1	1	1				4520	0	W	1	1															4520	0	D
4524	1	W		4524	1	W		0	W	1	1	1				4524	0	W	1	1															4524	0	D
4528	1	W		4528	1	W		0	W	1	1	1				4528	0	W	1	1															4528	0	D
4532	1	W		4532	1	W		0	W	1	1	1				4532	0	W	1	1															4532	0	D
4536	1	W		4536	1	W		0	W	1	1	1				4536	0	W	1	1															4536	0	D
4540	1	W		4540	1	W		0	W	1	1	1				4540	0	W	1	1															4540	0	D
4544	1	W		4544	1	W		0	W	1	1	1				4544	0	W	1	1															4544	0	D
4548	1	W		4548	1	W		0	W	1	1	1				4548	0	W	1	1															4548	0	D
4552	1	W		4552	1	W		0	W	1	1	1				4552	0	W	1	1															4552	0	D
4556	1	W		4556	1	W		0	W	1	1	1				4556	0	W	1	1															4556	0	D
4560	1	W		4560	1	W		0	W	1	1	1				4560	0	W	1	1															4560	0	D
4564	1	W		4564	1	W		0	W	1	1	1				4564	0	W	1	1															4564	0	D
4568	1	W		4568	1	W		0	W	1	1	1				4568	0	W	1	1															4568	0	D
4572	1	W		4572	1	W		0	W	1	1	1				4572	0	W	1	1															4572	0	D
4576	1	W		4576	1	W		0	W	1	1	1				4576	0	W	1	1															4576	0	D
4580	1	W		4580	1	W		0	W	1	1	1				4580	0	W	1	1															4580	0	D
4584	1	W		4584	1	W		0	W	1	1	1				4584	0	W	1	1															4584	0	D
4588	1	W		4588	1	W		0	W	1	1	1				4588	0	W	1	1															4588	0	D
4592	1	W		4592	1	W		0	W	1	1	1				4592	0	W	1	1															4592	0	D
4596	1	W		4596	1	W		0	W	1	1	1				4596	0	W	1	1															4596	0	D
4600	1	W		4600	1	W		0	W	1	1	1				4600	0	W	1	1															4600	0	D
4604	1	W		4604	1	W		0	W	1	1	1				4604	0	W	1	1															4604	0	D
4608	1	W		4608	1	W		0	W	1	1	1				4608	0	W	1	1															4608	0	D
4612	1	W		4612	1	W		0	W	1	1	1				4612	0	W	1	1															4612	0	D
4616	1	W		4616	1	W		0	W	1	1	1				4616	0	W	1	1															4616	0	D
4620	1	W		4620	1	W		0	W	1	1	1				4620	0	W	1	1															4620	0	D
4624	1	W		4624	1	W		0	W	1	1	1				4624	0	W	1	1															4624	0	D
4628	1	W		4628	1	W		0	W	1	1	1				4628	0	W	1	1															4628	0	D
4632	1	W		4632	1	W		0	W	1	1	1				4632	0	W	1	1															4632	0	D
4636	1	W		4636	1	W		0	W	1	1	1				4636	0	W	1	1															4636	0	D
4640	1	W		4640	1	W		0	W	1	1	1				4640	0	W	1	1															4640	0	D
4644	1	W		4644	1	W		0	W	1	1	1				4644	0	W	1	1															4644	0	D
4648	1	W		4648	1	W		0	W	1	1	1				4648	0	W	1	1															4648	0	D
4652	1	W		4652	1	W		0	W	1	1	1				4652	0	W	1	1															4652	0	D
4656	1	W		4656	1	W		0	W	1	1	1				4656	0	W	1	1															4656	0	D
4660	1	W		4660	1	W		0	W	1	1	1				4660	0	W	1	1															4660	0	D
4664	1	W		4664	1	W		0	W	1	1	1				4664	0	W	1	1															4664	0	D
4668	1	W		4668	1	W		0	W	1	1	1				4668	0	W	1	1															4668	0	D
4672	1	W		4672	1	W		0	W	1	1	1				4672	0	W	1	1															4672	0	D
4676	1	W		4676	1	W		0	W	1	1	1				4676	0	W	1	1															4676	0	D
4680	1	W		4680	1	W		0	W	1	1	1				4680	0	W	1	1															4680	0	D
4684	1	W		4684	1	W		0	W	1	1	1				4684	0	W	1	1															4684	0	D
4688	1	W		4688	1	W		0	W	1	1	1				4688	0	W	1	1															4688	0	D
4692	1	W		4692	1	W		0	W	1	1	1				4692	0	W	1	1															4692	0	D
4696	1	W		4696	1	W		0	W	1	1	1				4696	0	W	1	1															4696	0	D
4700	1	W		4700	1	W		0	W	1	1	1				4700	0	W	1	1															4700	0	D
4704	1	W		4704	1	W		0	W	1	1	1				4704	0	W	1	1															4704	0	D
4708	1	W		4708	1	W		0	W	1	1	1				4708	0	W	1	1															4708	0	D
4712	1	W		4712	1	W		0	W	1	1	1				4712	0	W	1	1															4712	0	D
4716	1	W		4716	1	W		0	W	1	1	1				4716	0	W	1	1															4716	0	D
4720	1	W		4720	1	W		0	W	1	1	1				4720	0	W	1	1															4720	0	D
4724	1	W		4724	1	W		0	W	1	1	1				4724	0	W	1	1															4724	0	D
4728	1	W		4728	1	W		0	W	1	1	1				4728	0	W	1	1															4728	0	D
4732	1	W		4732	1	W		0	W	1	1	1				4732	0	W	1	1															4732	0	D
4736	1	W		4736	1	W		0	W	1	1	1				4736	0	W	1	1															4736	0	D
4740	1	W		4740	1	W		0	W	1	1	1				4740	0	W	1	1															4740	0	D
4744	1	W		4744	1	W		0	W	1	1	1				4744	0	W	1	1															4744	0	D
4748	1	W		4748	1	W		0	W	1	1	1				4748	0	W	1	1															4748	0	D
4752	1	W		4752	1	W		0	W	1	1	1				4752	0	W	1	1															4752	0	D
4756	1	W		4756	1	W		0	W	1	1	1				4756	0	W	1	1															4756	0	D
4760	1	W		4760	1	W		0	W	1	1	1				4760	0	W	1	1															4760	0	D
4764	1	W		4764	1	W		0	W	1	1	1				4764	0	W	1	1															4764	0	D
4768	1	W		4768	1	W		0	W	1	1	1				4768	0	W	1	1															4768	0	D
4772	1	W		4772	1	W		0	W	1	1	1				4772	0	W	1	1															4772	0	D
4776	1	W		4776	1	W		0	W	1	1	1				4776	0	W	1	1															4776	0	D
4780	1	W		4780	1	W		0	W	1	1	1				4780	0	W	1	1															4780	0	D
4784	1	W		4784	1	W		0	W	1	1	1				4784	0	W	1	1															4784	0	D
4788	1	W		4788	1	W		0	W	1	1	1				4788	0	W	1	1															4788	0	D
4792	1	W		4792	1	W		0	W	1	1	1				4792	0	W	1	1															4792	0	D
4796	1	W		4796	1	W		0	W	1	1	1				4796	0	W	1	1															4796	0	D
4800	1	W		4800	1	W		0	W	1	1	1				4800	0	W	1	1															4800	0	D
4804	1	W		4804	1	W		0	W	1	1	1				4804	0	W	1	1															4804	0	D
4808	1	W		4808	1	W		0	W	1	1	1				4808	0	W	1	1															4808	0	D
4812	1	W		4812	1	W		0	W	1	1	1				4812	0	W	1	1															4812	0	D
4816	1	W		4816	1	W		0	W	1	1	1				4816	0	W	1	1															4816	0	D
4820	1	W		4820	1	W		0	W	1	1	1				4820	0	W	1	1															4820	0	D
4824	1	W		4824	1	W		0	W	1	1	1				4824	0	W	1	1															4824	0	D
4828	1	W		4828	1	W		0	W	1	1	1				4828	0	W	1	1															4828	0	D
4832	1	W		4832	1	W		0	W	1	1	1				4832	0	W	1	1															4832	0	D
4836	1	W		4836	1	W		0	W	1	1	1				4836	0	W	1	1															4836	0	D
4840	1	W		4840	1	W		0	W	1	1	1				4840	0	W	1	1															4840	0	D
4844	1	W		4844	1	W		0	W	1	1	1				4844	0	W	1	1															4844	0	D
4848	2	N		4848	2	N		1	N	1	1	1				4848	0	W	0	0															4848	0	D
4852	2	N		4852	2	N		1	N	1	1	1				4852	0	W	0	0															4852	0	D
4856	2	N		4856	2	N		1	N	1	1	1				4856	0	W	0	0															4856	0	D
4860	2	N		4860	2	N		1	N	1	1	1				4860	1	N	1	1															4860	0	D
4864	2	N		4864	2	N		1	N	1	1	1				4864	1	N	1	1															4864	0	D
4868	2	N		4868	2	N		1	N	1	1	1				4868	1	N	1	1															4868	0	D
4872	2	N		4872	2	N		1	N	1	1	1				4872	1	N	1	1															4872	0	D
4876	2	N		4876	2	N		1	N	1	1	1				4876	1	N	1	1															4876	0	D
4880	2	N		4880	2	N		1	N	1	1	1				4880	1	N	1	1															4880	0	D
4884	2	N		4884	2	N		1	N	1	1	1				4884	1	N	1	1															4884	0	D
4888	2	N		4888	2	N		1	N	1	1	1				4888	1	N	1	1															4888	0	D
4892	2	N		4892	2	N		1	N	1	1	1				4892	1	N	1	1															4892	0	D
4896	2	N		4896	2	N		1	N	1	1	1				4896	1	N	1	1															4896	0	D
4900	2	N		4900	2	N		1	N	1	1	1				4900	1	N	1	1															4900	0	D
4904	2	N		4904	2	N		1	N	1	1	1				4904	1	N	1	1															4904	0	D
4908	2	N		4908	2	N		1	N	1	1	1				4908	1	N	1	1															4908	0	D
4912	2	N		4912	2	N		1	N	1	1	1				4912	1	N	1	1															4912	0	D
4916	2	N		4916	2	N		1	N	1	1	1				4916	1	N	1	1															4916	0	D
4920	2	N		4920	2	N		2	R	0	0	1				4920	1	N	1	0															4920	3	R
4924	2	N		4924	2	N		1	N	1	1	1				4924	1	N	1	1															4924	0	D
4928	2	N		4928	2	N		1	N	1	1	1				4928	1	N	1	1															4928	0	D
4932	2	N		4932	2	N		1	N	1	1	1				4932	1	N	1	1															4932	0	D
4936	2	N		4936	2	N		1	N	1	1	1				4936	1	N	1	1															4936	0	D
4940	2	N		4940	2	N		1	N	1	1	1				4940	1	N	1	1															4940	0	D
4944	2	N		4944	2	N		1	N	1	1	1				4944	1	N	1	1															4944	0	D
4948	2	N		4948	2	N		1	N	1	1	1				4948	1	N	1	1															4948	0	D
4952	2	N		4952	2	N		1	N	1	1	1				4952	1	N	1	1															4952	0	D
4956	1	W		4956	1	W		1	N	0	0	1				4956	1	N	0	1															4956	2	N
4960	1	W		4960	1	W		0	W	1	1	1				4960	0	W	1	1															4960	0	D
4964	1	W		4964	1	W		0	W	1	1	1				4964	0	W	1	1															4964	0	D
4968	1	W		4968	1	W		0	W	1	1	1				4968	0	W	1	1															4968	0	D
4972	1	W		4972	1	W		0	W	1	1	1				4972	0	W	1	1															4972	0	D
4976	1	W		4976	1	W		0	W	1	1	1				4976	0	W	1	1															4976	0	D
4980	1	W		4980	1	W		0	W	1	1	1				4980	0	W	1	1															4980	0	D
4984	1	W		4984	1	W		0	W	1	1	1				4984	0	W	1	1															4984	0	D
4988	1	W		4988	1	W		0	W	1	1	1				4988	0	W	1	1															4988	0	D
4992	1	W		4992	1	W		0	W	1	1	1				4992	0	W	1	1															4992	0	D
4996	1	W		4996	1	W		0	W	1	1	1				4996	0	W	1	1															4996	0	D
5000	1	W		5000	1	W		0	W	1	1	1				5000	0	W	1	1															5000	0	D
5004	1	W		5004	1	W		0	W	1	1	1				5004	0	W	1	1															5004	0	D
5008	1	W		5008	1	W		0	W	1	1	1				5008	0	W	1	1															5008	0	D
5012	1	W		5012	1	W		0	W	1	1	1				5012	0	W	1	1															5012	0	D
5016	1	W		5016	1	W		0	W	1	1	1				5016	0	W	1	1															5016	0	D
5020	1	W		5020	1	W		0	W	1	1	1				5020	0	W	1	1															5020	0	D
5024	1	W		5024	1	W		0	W	1	1	1				5024	0	W	1	1															5024	0	D
5028	1	W		5028	1	W		0	W	1	1	1				5028	0	W	1	1															5028	0	D
5032	1	W		5032	1	W		0	W	1	1	1				5032	0	W	1	1															5032	0	D
5036	1	W		5036	1	W		0	W	1	1	1				5036	0	W	1	1															5036	0	D
5040	1	W		5040	1	W		0	W	1	1	1				5040	0	W	1	1															5040	0	D
5044	1	W		5044	1	W		0	W	1	1	1				5044	0	W	1	1															5044	0	D
5048	1	W		5048	1	W		0	W	1	1	1				5048	0	W	1	1															5048	0	D
5052	1	W		5052	1	W		0	W	1	1	1				5052	0	W	1	1															5052	0	D
5056	1	W		5056	1	W		0	W	1	1	1				5056	0	W	1	1															5056	0	D
5060	1	W		5060	1	W		0	W	1	1	1				5060	0	W	1	1															5060	0	D
5064	1	W		5064	1	W		0	W	1	1	1				5064	0	W	1	1															5064	0	D
5068	1	W		5068	1	W		0	W	1	1	1				5068	0	W	1	1															5068	0	D
5072	1	W		5072	1	W		0	W	1	1	1				5072	0	W	1	1															5072	0	D
5076	1	W		5076	1	W		0	W	1	1	1				5076	0	W	1	1															5076	0	D
5080	1	W		5080	1	W		0	W	1	1	1				5080	0	W	1	1															5080	0	D
5084	1	W		5084	1	W		0	W	1	1	1				5084	0	W	1	1															5084	0	D
5088	1	W		5088	1	W		0	W	1	1	1				5088	0	W	1	1															5088	0	D
5092	1	W		5092	1	W		0	W	1	1	1				5092	0	W	1	1															5092	0	D
5096	1	W		5096	1	W		0	W	1	1	1				5096	0	W	1	1															5096	0	D
5100	1	W		5100	1	W		0	W	1	1	1				5100	0	W	1	1															5100	0	D
5104	1	W		5104	1	W		0	W	1	1	1				5104	0	W	1	1															5104	0	D
5108	1	W		5108	1	W		0	W	1	1	1				5108	0	W	1	1															5108	0	D
5112	1	W		5112	1	W		0	W	1	1	1				5112	0	W	1	1															5112	0	D
5116	1	W		5116	1	W		0	W	1	1	1				5116	0	W	1	1															5116	0	D
5120	1	W		5120	1	W		0	W	1	1	1				5120	0	W	1	1															5120	0	D
5124	1	W		5124	1	W		0	W	1	1	1				5124	0	W	1	1															5124	0	D
5128	1	W		5128	1	W		0	W	1	1	1				5128	0	W	1	1															5128	0	D
5132	1	W		5132	1	W		0	W	1	1	1				5132	0	W	1	1															5132	0	D
5136	1	W		5136	1	W		0	W	1	1	1				5136	0	W	1	1															5136	0	D
5140	1	W		5140	1	W		0	W	1	1	1				5140	0	W	1	1															5140	0	D
5144	1	W		5144	1	W		0	W	1	1	1				5144	0	W	1	1															5144	0	D
5148	1	W		5148	1	W		0	W	1	1	1				5148	0	W	1	1															5148	0	D
5152	1	W		5152	1	W		0	W	1	1	1				5152	0	W	1	1															5152	0	D
5156	1	W		5156	1	W		0	W	1	1	1				5156	0	W	1	1															5156	0	D
5160	1	W		5160	1	W		0	W	1	1	1				5160	0	W	1	1															5160	0	D
5164	1	W		5164	1	W		0	W	1	1	1				5164	0	W	1	1															5164	0	D
5168	1	W		5168	1	W		0	W	1	1	1				5168	0	W	1	1															5168	0	D
5172	1	W		5172	1	W		0	W	1	1	1				5172	0	W	1	1															5172	0	D
5176	1	W		5176	1	W		0	W	1	1	1				5176	0	W	1	1															5176	0	D
5180	1	W		5180	1	W		0	W	1	1	1				5180	0	W	1	1															5180	0	D
5184	1	W		5184	1	W		0	W	1	1	1				5184	0	W	1	1															5184	0	D
5188	1	W		5188	1	W		0	W	1	1	1				5188	0	W	1	1															5188	0	D
5192	1	W		5192	1	W		0	W	1	1	1				5192	0	W	1	1															5192	0	D
5196	1	W		5196	1	W		0	W	1	1	1				5196	0	W	1	1															5196	0	D
5200	1	W		5200	1	W		0	W	1	1	1				5200	0	W	1	1															5200	0	D
5204	1	W		5204	1	W		0	W	1	1	1				5204	0	W	1	1															5204	0	D
5208	1	W		5208	1	W		0	W	1	1	1				5208	0	W	1	1															5208	0	D
5212	1	W		5212	1	W		0	W	1	1	1				5212	0	W	1	1															5212	0	D
5216	1	W		5216	1	W		0	W	1	1	1				5216	0	W	1	1															5216	0	D
5220	1	W		5220	1	W		0	W	1	1	1				5220	0	W	1	1															5220	0	D
5224	1	W		5224	1	W		0	W	1	1	1				5224	0	W	1	1															5224	0	D
5228	1	W		5228	1	W		0	W	1	1	1				5228	0	W	1	1															5228	0	D
5232	1	W		5232	1	W		0	W	1	1	1				5232	0	W	1	1															5232	0	D
5236	1	W		5236	1	W		0	W	1	1	1				5236	0	W	1	1															5236	0	D
5240	1	W		5240	1	W		0	W	1	1	1				5240	0	W	1	1															5240	0	D
5244	1	W		5244	1	W		0	W	1	1	1				5244	0	W	1	1															5244	0	D
5248	1	W		5248	1	W		0	W	1	1	1				5248	0	W	1	1															5248	0	D
5252	1	W		5252	1	W		0	W	1	1	1				5252	0	W	1	1															5252	0	D
5256	1	W		5256	1	W		0	W	1	1	1				5256	0	W	1	1															5256	0	D
5260	1	W		5260	1	W		0	W	1	1	1				5260	0	W	1	1															5260	0	D
5264	1	W		5264	1	W		0	W	1	1	1				5264	0	W	1	1															5264	0	D
5268	1	W		5268	1	W		0	W	1	1	1				5268	0	W	1	1															5268	0	D
5272	1	W		5272	1	W		0	W	1	1	1				5272	0	W	1	1															5272	0	D
5276	1	W		5276	1	W		0	W	1	1	1				5276	0	W	1	1															5276	0	D
5280	1	W		5280	1	W		0	W	1	1	1				5280	0	W	1	1															5280	0	D
5284	1	W		5284	1	W		0	W	1	1	1				5284	0	W	1	1															5284	0	D
5288	1	W		5288	1	W		0	W	1	1	1				5288	0	W	1	1															5288	0	D
5292	1	W		5292	1	W		0	W	1	1	1				5292	0	W	1	1															5292	0	D
5296	1	W		5296	1	W		0	W	1	1	1				5296	0	W	1	1															5296	0	D
5300	1	W		5300	1	W		0	W	1	1	1				5300	0	W	1	1															5300	0	D
5304	1	W		5304	1	W		0	W	1	1	1				5304	0	W	1	1															5304	0	D
5308	1	W		5308	1	W		0	W	1	1	1				5308	0	W	1	1															5308	0	D
5312	1	W		5312	1	W		0	W	1	1	1				5312	0	W	1	1															5312	0	D
5316	1	W		5316	1	W		0	W	1	1	1				5316	0	W	1	1															5316	0	D
5320	1	W		5320	1	W		0	W	1	1	1				5320	0	W	1	1															5320	0	D
5324	1	W		5324	1	W		0	W	1	1	1				5324	0	W	1	1															5324	0	D
5328	1	W		5328	1	W		0	W	1	1	1				5328	0	W	1	1															5328	0	D
5332	1	W		5332	1	W		0	W	1	1	1				5332	0	W	1	1															5332	0	D
5336	1	W		5336	1	W		1	N	0	0	1				5336	0	W	1	0															5336	2	N
5340	1	W		5340	1	W		1	N	0	0	1				5340	0	W	1	0															5340	2	N
5344	1	W		5344	1	W		1	N	0	0	1				5344	0	W	1	0															5344	2	N
5348	1	W		5348	1	W		1	N	0	0	1				5348	0	W	1	0															5348	2	N
5352	1	W		5352	1	W		1	N	0	0	1				5352	0	W	1	0															5352	2	N
5356	1	W		5356	1	W		1	N	0	0	1				5356	0	W	1	0															5356	2	N
5360	1	W		5360	1	W		1	N	0	0	1				5360	0	W	1	0															5360	2	N
5364	1	W		5364	1	W		1	N	0	0	1				5364	0	W	1	0															5364	2	N
5368	1	W		5368	1	W		1	N	0	0	1				5368	0	W	1	0															5368	2	N
5372	1	W		5372	1	W		1	N	0	0	1				5372	0	W	1	0															5372	2	N
5376	1	W		5376	1	W		1	N	0	0	1				5376	0	W	1	0															5376	2	N
5380	1	W		5380	1	W		1	N	0	0	1				5380	0	W	1	0															5380	2	N
5384	1	W		5384	1	W		1	N	0	0	1				5384	0	W	1	0															5384	2	N
5388	1	W		5388	2	N		1	N	0	1	0				5388	0	W	1	0															5388	2	N
5392	2	N		5392	2	N		1	N	1	1	1				5392	0	W	0	0															5392	0	D
5396	2	N		5396	2	N		1	N	1	1	1				5396	0	W	0	0															5396	0	D
5400	2	N		5400	2	N		1	N	1	1	1				5400	1	N	1	1															5400	0	D
5404	2	N		5404	2	N		1	N	1	1	1				5404	1	N	1	1															5404	0	D
5408	2	N		5408	2	N		1	N	1	1	1				5408	1	N	1	1															5408	0	D
5412	2	N		5412	2	N		1	N	1	1	1				5412	1	N	1	1															5412	0	D
5416	2	N		5416	2	N		1	N	1	1	1				5416	1	N	1	1															5416	0	D
5420	2	N		5420	2	N		1	N	1	1	1				5420	1	N	1	1															5420	0	D
5424	2	N		5424	2	N		1	N	1	1	1				5424	1	N	1	1															5424	0	D
5428	2	N		5428	2	N		1	N	1	1	1				5428	1	N	1	1															5428	0	D
5432	2	N		5432	2	N		1	N	1	1	1				5432	1	N	1	1															5432	0	D
5436	2	N		5436	2	N		1	N	1	1	1				5436	1	N	1	1															5436	0	D
5440	2	N		5440	2	N		1	N	1	1	1				5440	1	N	1	1															5440	0	D
5444	1	W		5444	2	N		2	R	0	0	0				5444	1	N	0	0															5444	3	R
5448	1	W		5448	2	N		1	N	0	1	0				5448	1	N	0	1															5448	2	N
5452	1	W		5452	2	N		1	N	0	1	0				5452	1	N	0	1															5452	2	N
5456	1	W		5456	1	W		0	W	1	1	1				5456	1	N	0	0															5456	0	D
5460	1	W		5460	1	W		0	W	1	1	1				5460	0	W	1	1															5460	0	D
5464	1	W		5464	1	W		0	W	1	1	1				5464	0	W	1	1															5464	0	D
5468	1	W		5468	1	W		0	W	1	1	1				5468	0	W	1	1															5468	0	D
5472	1	W		5472	1	W		0	W	1	1	1				5472	0	W	1	1															5472	0	D
5476	1	W		5476	1	W		0	W	1	1	1				5476	0	W	1	1															5476	0	D
5480	1	W		5480	1	W		0	W	1	1	1				5480	0	W	1	1															5480	0	D
5484	1	W		5484	1	W		0	W	1	1	1				5484	0	W	1	1															5484	0	D
5488	1	W		5488	1	W		0	W	1	1	1				5488	0	W	1	1															5488	0	D
5492	1	W		5492	1	W		0	W	1	1	1				5492	0	W	1	1															5492	0	D
5496	1	W		5496	1	W		0	W	1	1	1				5496	0	W	1	1															5496	0	D
5500	1	W		5500	1	W		0	W	1	1	1				5500	0	W	1	1															5500	0	D
5504	1	W		5504	1	W		0	W	1	1	1				5504	0	W	1	1															5504	0	D
5508	1	W		5508	1	W		0	W	1	1	1				5508	0	W	1	1															5508	0	D
5512	1	W		5512	1	W		0	W	1	1	1				5512	0	W	1	1															5512	0	D
5516	1	W		5516	1	W		0	W	1	1	1				5516	0	W	1	1															5516	0	D
5520	1	W		5520	1	W		0	W	1	1	1				5520	0	W	1	1															5520	0	D
5524	1	W		5524	1	W		0	W	1	1	1				5524	0	W	1	1															5524	0	D
5528	1	W		5528	1	W		0	W	1	1	1				5528	0	W	1	1															5528	0	D
5532	1	W		5532	1	W		0	W	1	1	1				5532	0	W	1	1															5532	0	D
5536	1	W		5536	1	W		0	W	1	1	1				5536	0	W	1	1															5536	0	D
5540	1	W		5540	1	W		0	W	1	1	1				5540	0	W	1	1															5540	0	D
5544	1	W		5544	1	W		0	W	1	1	1				5544	0	W	1	1															5544	0	D
5548	1	W		5548	1	W		0	W	1	1	1				5548	0	W	1	1															5548	0	D
5552	1	W		5552	1	W		0	W	1	1	1				5552	0	W	1	1															5552	0	D
5556	1	W		5556	1	W		0	W	1	1	1				5556	0	W	1	1															5556	0	D
5560	1	W		5560	1	W		0	W	1	1	1				5560	0	W	1	1															5560	0	D
5564	1	W		5564	1	W		0	W	1	1	1				5564	0	W	1	1															5564	0	D
5568	1	W		5568	1	W		0	W	1	1	1				5568	0	W	1	1															5568	0	D
5572	1	W		5572	1	W		0	W	1	1	1				5572	0	W	1	1															5572	0	D
5576	1	W		5576	1	W		0	W	1	1	1				5576	0	W	1	1															5576	0	D
5580	1	W		5580	1	W		0	W	1	1	1				5580	0	W	1	1															5580	0	D
5584	1	W		5584	1	W		0	W	1	1	1				5584	0	W	1	1															5584	0	D
5588	1	W		5588	1	W		0	W	1	1	1				5588	0	W	1	1															5588	0	D
5592	1	W		5592	1	W		0	W	1	1	1				5592	0	W	1	1															5592	0	D
5596	1	W		5596	1	W		0	W	1	1	1				5596	0	W	1	1															5596	0	D
5600	1	W		5600	1	W		0	W	1	1	1				5600	0	W	1	1															5600	0	D
5604	1	W		5604	1	W		0	W	1	1	1				5604	0	W	1	1															5604	0	D
5608	1	W		5608	1	W		0	W	1	1	1				5608	0	W	1	1															5608	0	D
5612	1	W		5612	1	W		0	W	1	1	1				5612	0	W	1	1															5612	0	D
5616	1	W		5616	1	W		0	W	1	1	1				5616	0	W	1	1															5616	0	D
5620	1	W		5620	1	W		0	W	1	1	1				5620	0	W	1	1															5620	0	D
5624	1	W		5624	1	W		0	W	1	1	1				5624	0	W	1	1															5624	0	D
5628	1	W		5628	1	W		0	W	1	1	1				5628	0	W	1	1															5628	0	D
5632	1	W		5632	1	W		0	W	1	1	1				5632	0	W	1	1															5632	0	D
5636	1	W		5636	1	W		0	W	1	1	1				5636	0	W	1	1															5636	0	D
5640	1	W		5640	1	W		0	W	1	1	1				5640	0	W	1	1															5640	0	D
5644	1	W		5644	1	W		0	W	1	1	1				5644	0	W	1	1															5644	0	D
5648	1	W		5648	1	W		0	W	1	1	1				5648	0	W	1	1															5648	0	D
5652	1	W		5652	1	W		0	W	1	1	1				5652	0	W	1	1															5652	0	D
5656	1	W		5656	1	W		0	W	1	1	1				5656	0	W	1	1															5656	0	D
5660	1	W		5660	1	W		0	W	1	1	1				5660	0	W	1	1															5660	0	D
5664	1	W		5664	1	W		0	W	1	1	1				5664	0	W	1	1															5664	0	D
5668	1	W		5668	1	W		0	W	1	1	1				5668	0	W	1	1															5668	0	D
5672	1	W		5672	1	W		0	W	1	1	1				5672	0	W	1	1															5672	0	D
5676	1	W		5676	1	W		0	W	1	1	1				5676	0	W	1	1															5676	0	D
5680	1	W		5680	1	W		0	W	1	1	1				5680	0	W	1	1															5680	0	D
5684	1	W		5684	1	W		0	W	1	1	1				5684	0	W	1	1															5684	0	D
5688	1	W		5688	1	W		0	W	1	1	1				5688	0	W	1	1															5688	0	D
5692	1	W		5692	1	W		0	W	1	1	1				5692	0	W	1	1															5692	0	D
5696	1	W		5696	1	W		0	W	1	1	1				5696	0	W	1	1															5696	0	D
5700	1	W		5700	1	W		0	W	1	1	1				5700	0	W	1	1															5700	0	D
5704	1	W		5704	1	W		0	W	1	1	1				5704	0	W	1	1															5704	0	D
5708	1	W		5708	1	W		0	W	1	1	1				5708	0	W	1	1															5708	0	D
5712	1	W		5712	1	W		0	W	1	1	1				5712	0	W	1	1															5712	0	D
5716	1	W		5716	1	W		0	W	1	1	1				5716	0	W	1	1															5716	0	D
5720	1	W		5720	1	W		0	W	1	1	1				5720	0	W	1	1															5720	0	D
5724	1	W		5724	1	W		0	W	1	1	1				5724	0	W	1	1															5724	0	D
5728	1	W		5728	1	W		0	W	1	1	1				5728	0	W	1	1															5728	0	D
5732	1	W		5732	1	W		0	W	1	1	1				5732	0	W	1	1															5732	0	D
5736	1	W		5736	1	W		0	W	1	1	1				5736	0	W	1	1															5736	0	D
5740	1	W		5740	1	W		0	W	1	1	1				5740	0	W	1	1															5740	0	D
5744	1	W		5744	1	W		0	W	1	1	1				5744	0	W	1	1															5744	0	D
5748	1	W		5748	1	W		0	W	1	1	1				5748	0	W	1	1															5748	0	D
5752	1	W		5752	1	W		0	W	1	1	1				5752	0	W	1	1															5752	0	D
5756	1	W		5756	1	W		0	W	1	1	1				5756	0	W	1	1															5756	0	D
5760	1	W		5760	1	W		0	W	1	1	1				5760	0	W	1	1															5760	0	D
5764	1	W		5764	1	W		0	W	1	1	1				5764	0	W	1	1															5764	0	D
5768	1	W		5768	1	W		0	W	1	1	1				5768	0	W	1	1															5768	0	D
5772	1	W		5772	1	W		0	W	1	1	1				5772	0	W	1	1															5772	0	D
5776	1	W		5776	1	W		0	W	1	1	1				5776	0	W	1	1															5776	0	D
5780	1	W		5780	1	W		0	W	1	1	1				5780	0	W	1	1															5780	0	D
5784	1	W		5784	1	W		0	W	1	1	1				5784	0	W	1	1															5784	0	D
5788	1	W		5788	1	W		0	W	1	1	1				5788	0	W	1	1															5788	0	D
5792	1	W		5792	1	W		0	W	1	1	1				5792	0	W	1	1															5792	0	D
5796	1	W		5796	1	W		0	W	1	1	1				5796	0	W	1	1															5796	0	D
5800	1	W		5800	1	W		0	W	1	1	1				5800	0	W	1	1															5800	0	D
5804	1	W		5804	1	W		0	W	1	1	1				5804	0	W	1	1															5804	0	D
5808	1	W		5808	1	W		0	W	1	1	1				5808	0	W	1	1															5808	0	D
5812	1	W		5812	1	W		0	W	1	1	1				5812	0	W	1	1															5812	0	D
5816	1	W		5816	1	W		0	W	1	1	1				5816	0	W	1	1															5816	0	D
5820	1	W		5820	1	W		0	W	1	1	1				5820	0	W	1	1															5820	0	D
5824	1	W		5824	1	W		0	W	1	1	1				5824	0	W	1	1															5824	0	D
5828	1	W		5828	1	W		0	W	1	1	1				5828	0	W	1	1															5828	0	D
5832	1	W		5832	1	W		0	W	1	1	1				5832	0	W	1	1															5832	0	D
5836	1	W		5836	1	W		0	W	1	1	1				5836	0	W	1	1															5836	0	D
5840	1	W		5840	1	W		0	W	1	1	1				5840	0	W	1	1															5840	0	D
5844	1	W		5844	1	W		0	W	1	1	1				5844	0	W	1	1															5844	0	D
5848	1	W		5848	1	W		0	W	1	1	1				5848	0	W	1	1															5848	0	D
5852	1	W		5852	1	W		0	W	1	1	1				5852	0	W	1	1															5852	0	D
5856	1	W		5856	1	W		0	W	1	1	1				5856	0	W	1	1															5856	0	D
5860	1	W		5860	1	W		0	W	1	1	1				5860	0	W	1	1															5860	0	D
5864	1	W		5864	1	W		0	W	1	1	1				5864	0	W	1	1															5864	0	D
5868	1	W		5868	1	W		0	W	1	1	1				5868	0	W	1	1															5868	0	D
5872	1	W		5872	1	W		0	W	1	1	1				5872	0	W	1	1															5872	0	D
5876	1	W		5876	1	W		0	W	1	1	1				5876	0	W	1	1															5876	0	D
5880	1	W		5880	1	W		0	W	1	1	1				5880	0	W	1	1															5880	0	D
5884	1	W		5884	1	W		0	W	1	1	1				5884	0	W	1	1															5884	0	D
5888	1	W		5888	1	W		0	W	1	1	1				5888	0	W	1	1															5888	0	D
5892	1	W		5892	1	W		0	W	1	1	1				5892	0	W	1	1															5892	0	D
5896	1	W		5896	1	W		0	W	1	1	1				5896	0	W	1	1															5896	0	D
5900	1	W		5900	1	W		0	W	1	1	1				5900	0	W	1	1															5900	0	D
5904	1	W		5904	1	W		0	W	1	1	1				5904	0	W	1	1															5904	0	D
5908	1	W		5908	1	W		0	W	1	1	1				5908	0	W	1	1															5908	0	D
5912	1	W		5912	1	W		0	W	1	1	1				5912	0	W	1	1															5912	0	D
5916	1	W		5916	1	W		0	W	1	1	1				5916	0	W	1	1															5916	0	D
5920	1	W		5920	1	W		0	W	1	1	1				5920	0	W	1	1															5920	0	D
5924	1	W		5924	1	W		0	W	1	1	1				5924	0	W	1	1															5924	0	D
5928	1	W		5928	1	W		0	W	1	1	1				5928	0	W	1	1															5928	0	D
5932	1	W		5932	1	W		0	W	1	1	1				5932	0	W	1	1															5932	0	D
5936	1	W		5936	1	W		0	W	1	1	1				5936	0	W	1	1															5936	0	D
5940	1	W		5940	1	W		0	W	1	1	1				5940	0	W	1	1															5940	0	D
5944	1	W		5944	1	W		0	W	1	1	1				5944	0	W	1	1															5944	0	D
5948	1	W		5948	1	W		0	W	1	1	1				5948	0	W	1	1															5948	0	D
5952	1	W		5952	1	W		0	W	1	1	1				5952	0	W	1	1															5952	0	D
5956	1	W		5956	1	W		0	W	1	1	1				5956	0	W	1	1															5956	0	D
5960	1	W		5960	1	W		0	W	1	1	1				5960	0	W	1	1															5960	0	D
5964	1	W		5964	1	W		0	W	1	1	1				5964	0	W	1	1															5964	0	D
5968	1	W		5968	1	W		0	W	1	1	1				5968	0	W	1	1															5968	0	D
5972	1	W		5972	1	W		0	W	1	1	1				5972	0	W	1	1															5972	0	D
5976	1	W		5976	1	W		0	W	1	1	1				5976	0	W	1	1															5976	0	D
5980	1	W		5980	1	W		0	W	1	1	1				5980	0	W	1	1															5980	0	D
5984	1	W		5984	1	W		0	W	1	1	1				5984	0	W	1	1															5984	0	D
5988	1	W		5988	1	W		0	W	1	1	1				5988	0	W	1	1															5988	0	D
5992	1	W		5992	1	W		0	W	1	1	1				5992	0	W	1	1															5992	0	D
5996	1	W		5996	1	W		0	W	1	1	1				5996	0	W	1	1															5996	0	D
6000	1	W		6000	1	W		0	W	1	1	1				6000	0	W	1	1															6000	0	D
6004	1	W		6004	1	W		0	W	1	1	1				6004	0	W	1	1															6004	0	D
6008	1	W		6008	1	W		0	W	1	1	1				6008	0	W	1	1															6008	0	D
6012	1	W		6012	1	W		0	W	1	1	1				6012	0	W	1	1															6012	0	D
6016	1	W		6016	1	W		0	W	1	1	1				6016	0	W	1	1															6016	0	D
6020	1	W		6020	1	W		0	W	1	1	1				6020	0	W	1	1															6020	0	D
6024	1	W		6024	1	W		0	W	1	1	1				6024	0	W	1	1															6024	0	D
6028	1	W		6028	1	W		0	W	1	1	1				6028	0	W	1	1															6028	0	D
6032	1	W		6032	1	W		0	W	1	1	1				6032	0	W	1	1															6032	0	D
6036	1	W		6036	1	W		0	W	1	1	1				6036	0	W	1	1															6036	0	D
6040	1	W		6040	1	W		0	W	1	1	1				6040	0	W	1	1															6040	0	D
6044	1	W		6044	1	W		0	W	1	1	1				6044	0	W	1	1															6044	0	D
6048	1	W		6048	1	W		0	W	1	1	1				6048	0	W	1	1															6048	0	D
6052	1	W		6052	1	W		0	W	1	1	1				6052	0	W	1	1															6052	0	D
6056	1	W		6056	1	W		0	W	1	1	1				6056	0	W	1	1															6056	0	D
6060	1	W		6060	1	W		0	W	1	1	1				6060	0	W	1	1															6060	0	D
6064	1	W		6064	1	W		0	W	1	1	1				6064	0	W	1	1															6064	0	D
6068	1	W		6068	1	W		0	W	1	1	1				6068	0	W	1	1															6068	0	D
6072	1	W		6072	1	W		0	W	1	1	1				6072	0	W	1	1															6072	0	D
6076	1	W		6076	1	W		0	W	1	1	1				6076	0	W	1	1															6076	0	D
6080	1	W		6080	1	W		0	W	1	1	1				6080	0	W	1	1															6080	0	D
6084	1	W		6084	1	W		0	W	1	1	1				6084	0	W	1	1															6084	0	D
6088	1	W		6088	1	W		0	W	1	1	1				6088	0	W	1	1															6088	0	D
6092	1	W		6092	1	W		0	W	1	1	1				6092	0	W	1	1															6092	0	D
6096	1	W		6096	1	W		0	W	1	1	1				6096	0	W	1	1															6096	0	D
6100	1	W		6100	1	W		0	W	1	1	1				6100	0	W	1	1															6100	0	D
6104	1	W		6104	1	W		0	W	1	1	1				6104	0	W	1	1															6104	0	D
6108	1	W		6108	1	W		0	W	1	1	1				6108	0	W	1	1															6108	0	D
6112	1	W		6112	1	W		0	W	1	1	1				6112	0	W	1	1															6112	0	D
6116	1	W		6116	1	W		0	W	1	1	1				6116	0	W	1	1															6116	0	D
6120	1	W		6120	1	W		0	W	1	1	1				6120	0	W	1	1															6120	0	D
6124	1	W		6124	1	W		0	W	1	1	1				6124	0	W	1	1															6124	0	D
6128	1	W		6128	1	W		0	W	1	1	1				6128	0	W	1	1															6128	0	D
6132	1	W		6132	1	W		0	W	1	1	1				6132	0	W	1	1															6132	0	D
6136	1	W		6136	1	W		0	W	1	1	1				6136	0	W	1	1															6136	0	D
6140	1	W		6140	1	W		0	W	1	1	1				6140	0	W	1	1															6140	0	D
6144	1	W		6144	1	W		0	W	1	1	1				6144	0	W	1	1															6144	0	D
6148	1	W		6148	1	W		0	W	1	1	1				6148	0	W	1	1															6148	0	D
6152	1	W		6152	1	W		0	W	1	1	1				6152	0	W	1	1															6152	0	D
6156	1	W		6156	1	W		0	W	1	1	1				6156	0	W	1	1															6156	0	D
6160	1	W		6160	1	W		0	W	1	1	1				6160	0	W	1	1															6160	0	D
6164	1	W		6164	1	W		0	W	1	1	1				6164	0	W	1	1															6164	0	D
6168	1	W		6168	1	W		0	W	1	1	1				6168	0	W	1	1															6168	0	D
6172	1	W		6172	1	W		0	W	1	1	1				6172	0	W	1	1															6172	0	D
6176	1	W		6176	1	W		0	W	1	1	1				6176	0	W	1	1															6176	0	D
6180	1	W		6180	1	W		0	W	1	1	1				6180	0	W	1	1															6180	0	D
6184	1	W		6184	1	W		0	W	1	1	1				6184	0	W	1	1															6184	0	D
6188	1	W		6188	1	W		0	W	1	1	1				6188	0	W	1	1															6188	0	D
6192	1	W		6192	1	W		0	W	1	1	1				6192	0	W	1	1															6192	0	D
6196	1	W		6196	1	W		0	W	1	1	1				6196	0	W	1	1															6196	0	D
6200	1	W		6200	1	W		0	W	1	1	1				6200	0	W	1	1															6200	0	D
6204	1	W		6204	1	W		0	W	1	1	1				6204	0	W	1	1															6204	0	D
6208	1	W		6208	1	W		0	W	1	1	1				6208	0	W	1	1															6208	0	D
6212	1	W		6212	1	W		0	W	1	1	1				6212	0	W	1	1															6212	0	D
6216	1	W		6216	1	W		0	W	1	1	1				6216	0	W	1	1															6216	0	D
6220	1	W		6220	1	W		0	W	1	1	1				6220	0	W	1	1															6220	0	D
6224	1	W		6224	1	W		0	W	1	1	1				6224	0	W	1	1															6224	0	D
6228	1	W		6228	1	W		0	W	1	1	1				6228	0	W	1	1															6228	0	D
6232	1	W		6232	1	W		0	W	1	1	1				6232	0	W	1	1															6232	0	D
6236	1	W		6236	1	W		0	W	1	1	1				6236	0	W	1	1															6236	0	D
6240	1	W		6240	1	W		0	W	1	1	1				6240	0	W	1	1															6240	0	D
6244	1	W		6244	1	W		0	W	1	1	1				6244	0	W	1	1															6244	0	D
6248	1	W		6248	1	W		0	W	1	1	1				6248	0	W	1	1															6248	0	D
6252	1	W		6252	1	W		0	W	1	1	1				6252	0	W	1	1															6252	0	D
6256	1	W		6256	1	W		0	W	1	1	1				6256	0	W	1	1															6256	0	D
6260	1	W		6260	1	W		0	W	1	1	1				6260	0	W	1	1															6260	0	D
6264	1	W		6264	1	W		0	W	1	1	1				6264	0	W	1	1															6264	0	D
6268	1	W		6268	1	W		0	W	1	1	1				6268	0	W	1	1															6268	0	D
6272	1	W		6272	1	W		0	W	1	1	1				6272	0	W	1	1															6272	0	D
6276	1	W		6276	1	W		0	W	1	1	1				6276	0	W	1	1															6276	0	D
6280	1	W		6280	1	W		2	R	0	0	1				6280	0	W	1	0															6280	3	R
6284	1	W		6284	1	W		0	W	1	1	1				6284	0	W	1	1															6284	0	D
6288	1	W		6288	1	W		0	W	1	1	1				6288	0	W	1	1															6288	0	D
6292	1	W		6292	1	W		0	W	1	1	1				6292	0	W	1	1															6292	0	D
6296	1	W		6296	1	W		0	W	1	1	1				6296	0	W	1	1															6296	0	D
6300	1	W		6300	1	W		0	W	1	1	1				6300	0	W	1	1															6300	0	D
6304	1	W		6304	1	W		0	W	1	1	1				6304	0	W	1	1															6304	0	D
6308	1	W		6308	1	W		0	W	1	1	1				6308	0	W	1	1															6308	0	D
6312	1	W		6312	1	W		0	W	1	1	1				6312	0	W	1	1															6312	0	D
6316	1	W		6316	1	W		0	W	1	1	1				6316	0	W	1	1															6316	0	D
6320	1	W		6320	1	W		0	W	1	1	1				6320	0	W	1	1															6320	0	D
6324	1	W		6324	1	W		0	W	1	1	1				6324	0	W	1	1															6324	0	D
6328	1	W		6328	1	W		0	W	1	1	1				6328	0	W	1	1															6328	0	D
6332	1	W		6332	1	W		0	W	1	1	1				6332	0	W	1	1															6332	0	D
6336	1	W		6336	1	W		0	W	1	1	1				6336	0	W	1	1															6336	0	D
6340	1	W		6340	1	W		0	W	1	1	1				6340	0	W	1	1															6340	0	D
6344	1	W		6344	1	W		0	W	1	1	1				6344	0	W	1	1															6344	0	D
6348	1	W		6348	1	W		0	W	1	1	1				6348	0	W	1	1															6348	0	D
6352	1	W		6352	1	W		0	W	1	1	1				6352	0	W	1	1															6352	0	D
6356	1	W		6356	1	W		0	W	1	1	1				6356	0	W	1	1															6356	0	D
6360	1	W		6360	1	W		0	W	1	1	1				6360	0	W	1	1															6360	0	D
6364	1	W		6364	1	W		0	W	1	1	1				6364	0	W	1	1															6364	0	D
6368	1	W		6368	1	W		0	W	1	1	1				6368	0	W	1	1															6368	0	D
6372	1	W		6372	1	W		0	W	1	1	1				6372	0	W	1	1															6372	0	D
6376	1	W		6376	1	W		0	W	1	1	1				6376	0	W	1	1															6376	0	D
6380	1	W		6380	1	W		0	W	1	1	1				6380	0	W	1	1															6380	0	D
6384	1	W		6384	1	W		0	W	1	1	1				6384	0	W	1	1															6384	0	D
6388	1	W		6388	1	W		0	W	1	1	1				6388	0	W	1	1															6388	0	D
6392	1	W		6392	1	W		0	W	1	1	1				6392	0	W	1	1															6392	0	D
6396	1	W		6396	1	W		0	W	1	1	1				6396	0	W	1	1															6396	0	D
6400	1	W		6400	1	W		0	W	1	1	1				6400	0	W	1	1															6400	0	D
6404	1	W		6404	1	W		0	W	1	1	1				6404	0	W	1	1															6404	0	D
6408	1	W		6408	1	W		0	W	1	1	1				6408	0	W	1	1															6408	0	D
6412	1	W		6412	1	W		0	W	1	1	1				6412	0	W	1	1															6412	0	D
6416	1	W		6416	1	W		0	W	1	1	1				6416	0	W	1	1															6416	0	D
6420	1	W		6420	1	W		0	W	1	1	1				6420	0	W	1	1															6420	0	D
6424	1	W		6424	1	W		0	W	1	1	1				6424	0	W	1	1															6424	0	D
6428	1	W		6428	1	W		0	W	1	1	1				6428	0	W	1	1															6428	0	D
6432	1	W		6432	1	W		0	W	1	1	1				6432	0	W	1	1															6432	0	D
6436	1	W		6436	1	W		0	W	1	1	1				6436	0	W	1	1															6436	0	D
6440	1	W		6440	1	W		0	W	1	1	1				6440	0	W	1	1															6440	0	D
6444	1	W		6444	1	W		0	W	1	1	1				6444	0	W	1	1															6444	0	D
6448	1	W		6448	1	W		0	W	1	1	1				6448	0	W	1	1															6448	0	D
6452	1	W		6452	1	W		0	W	1	1	1				6452	0	W	1	1															6452	0	D
6456	1	W		6456	1	W		0	W	1	1	1				6456	0	W	1	1															6456	0	D
6460	1	W		6460	1	W		0	W	1	1	1				6460	0	W	1	1															6460	0	D
6464	1	W		6464	1	W		0	W	1	1	1				6464	0	W	1	1															6464	0	D
6468	1	W		6468	1	W		0	W	1	1	1				6468	0	W	1	1															6468	0	D
6472	1	W		6472	1	W		0	W	1	1	1				6472	0	W	1	1															6472	0	D
6476	1	W		6476	1	W		0	W	1	1	1				6476	0	W	1	1															6476	0	D
6480	1	W		6480	1	W		0	W	1	1	1				6480	0	W	1	1															6480	0	D
6484	1	W		6484	1	W		0	W	1	1	1				6484	0	W	1	1															6484	0	D
6488	1	W		6488	1	W		0	W	1	1	1				6488	0	W	1	1															6488	0	D
6492	1	W		6492	1	W		0	W	1	1	1				6492	0	W	1	1															6492	0	D
6496	1	W		6496	1	W		0	W	1	1	1				6496	0	W	1	1															6496	0	D
6500	1	W		6500	1	W		0	W	1	1	1				6500	0	W	1	1															6500	0	D
6504	1	W		6504	1	W		0	W	1	1	1				6504	0	W	1	1															6504	0	D
6508	1	W		6508	1	W		0	W	1	1	1				6508	0	W	1	1															6508	0	D
6512	1	W		6512	1	W		0	W	1	1	1				6512	0	W	1	1															6512	0	D
6516	1	W		6516	1	W		0	W	1	1	1				6516	0	W	1	1															6516	0	D
6520	1	W		6520	1	W		0	W	1	1	1				6520	0	W	1	1															6520	0	D
6524	1	W		6524	1	W		0	W	1	1	1				6524	0	W	1	1															6524	0	D
6528	1	W		6528	1	W		0	W	1	1	1				6528	0	W	1	1															6528	0	D
6532	1	W		6532	1	W		0	W	1	1	1				6532	0	W	1	1															6532	0	D
6536	1	W		6536	1	W		0	W	1	1	1				6536	0	W	1	1															6536	0	D
6540	1	W		6540	1	W		0	W	1	1	1				6540	0	W	1	1															6540	0	D
[truncated: 9,164 more rows]

## Sheet: NPM580 200116 190326_054
Brandon				Nigel																															Diff
[truncated: 10,801 more rows]

## Sheet: NPM609 200616 070108_007
Brandon				Nigel																															Diff
[truncated: 10,802 more rows]

[truncated: 6 more sheets: NPM609 200630 070546_035, NPM661 210622 070241_015, NPM661 210711 070952_053, NPM664 210622 190254_016, NPM664 210711 191006_054, Averages]
