# Supplementary material for: Automated Classification of Sleep–Wake States and Seizures in Mice
Source: eNeuro. 2025 Oct 23;12(10):ENEURO.0226-25.2025. doi: 10.1523/ENEURO.0226-25.2025 (PMC12562536; doi:10.1523/ENEURO.0226-25.2025)
Supplement: Data 3 — Classifier Code. The root directory includes the SWISC_1.5.yml file for importing the classifier via Anaconda, and the folders “SWISC v1.5” and “Replication Code”. The files inside the SWISC v1.5 folder are identical to the files found on https://github.com/epilepsylab/SWISC. The Replication Code folder contains the exact script files and Jupyter Notebook used to train the models described herein, with all training history logged. Download Data 3, ZIP file. [file eneuro-12-ENEURO.0226-25.2025-s003.zip › Replication Code/Training Run/Sleep Wake and Ictal State Classifier v1.5 - 2025 Training.ipynb]

# %% [markdown]
# Initialize

# %% [code]
# import packages 

%load_ext autoreload
# OS Imports
import os
from os import listdir
from os.path import isfile, join
import shutil
import inspect

# Garbage collection 
import gc
import sys

# Basic math/data processing packages
import numpy as np
from scipy import signal
import pandas as pd 
import matplotlib.pyplot as plt
import math
import matplotlib
import random
import time 
import datetime
from collections import deque
import itertools

from IPython.lib.display import isdir


# Imports for CSV Processing
from matplotlib.collections import LineCollection
from matplotlib.colors import ListedColormap, BoundaryNorm, PowerNorm
import matplotlib.style as mplstyle
import matplotlib.patches as mpatches
import pickle
import openpyxl

# Imports for Deep Learning for data preparation and SVM 
from sklearn.preprocessing import MinMaxScaler
from sklearn.model_selection import train_test_split
from sklearn.metrics import (mean_squared_error, confusion_matrix, 
    ConfusionMatrixDisplay, classification_report, 
    cohen_kappa_score, matthews_corrcoef)
from sklearn.utils.class_weight import compute_class_weight
from sklearn.preprocessing import normalize, StandardScaler
from sklearn.decomposition import PCA
from sklearn.svm import LinearSVC
from sklearn import linear_model

# Keras/TF Packages
import keras

from keras.regularizers import l1
from keras.models import Sequential, load_model
from keras import initializers
from keras.layers import Conv1D, MaxPooling1D
from keras.layers import (Dense, Dropout, Activation, Flatten, Input, 
                          TimeDistributed, Reshape, Permute, Flatten, 
                          RepeatVector, Bidirectional, InputLayer,  
                          AlphaDropout, Normalization, MaxPooling2D, Embedding, 
                          ConvLSTM1D, Attention, TimeDistributed, LocallyConnected1D,
                          LSTM, GRU)
from keras.models import Model, load_model
from keras import optimizers
from keras.utils import plot_model
from keras.utils import to_categorical

from tensorflow.keras.optimizers import Nadam, Adam, SGD, Adadelta, Adamax, RMSprop
from tensorflow.keras.callbacks import ModelCheckpoint, EarlyStopping, ReduceLROnPlateau, CSVLogger
import tensorflow as tf

print(keras.__version__)
print(tf.__version__)

print(matplotlib.__version__)

%load_ext tensorboard

# %% [code]
# Print GPU details if recognized
# Ensure GPU RAM is >10 GB
!nvidia-smi
print('GPU name: ', tf.config.experimental.list_physical_devices('GPU'))
print("Num GPUs Available: ", len(tf.config.list_physical_devices('GPU')))

# Setup CUDA
os.environ['CUDA_VISIBLE_DEVICES'] = '1'


# %% [code]
# Consistent random seed selection improves reliability of Keras training performance
tf.random.set_seed(42)
np.random.seed(42)

# %% [code]
def setPaths(data_path,epoch_length):
    # Set paths to preprocessed data based on epoch length
    match epoch_length:
        case 20:
            data_path='C:/Users/BHARVE4/Documents/Python Notebooks/eNeuro Retrain May 11 2025/Training Run/Twenty Second Epochs/'
            %cd $data_path

        case 4:
            data_path='C:/Users/BHARVE4/Documents/Python Notebooks/eNeuro Retrain May 11 2025/Training Run/Four Second Epochs/'
            %cd $data_path


    # Set paths to Fourier-extracted data
    path_Fourier=data_path+'Export_FFTFix/Py/'


    # Set output paths for data, variables, and results
    path_output=data_path+'CSV_Outputs/'
    path_variables=data_path+'Variables/'
    path_results=data_path+'Results_GPU/'

    # Create folders if they do not exist
    for path_iterable in [path_output,path_variables,path_results]:
        if os.path.exists(path_iterable)==False:
            os.mkdir(path_iterable)
          
    # Return paths
    return data_path, path_Fourier, path_output, path_variables, path_results

def generate_output_folders(path_output):
    path_unscored=f'{path_output}/csv_classifier_prev_un_scored'
    path_classifier_scores=f'{path_output}/csv_trainset_classifier_scored'
    mouse_sort_csvs=f'{path_output}csv_full/'
    path_expert_scores=f'{path_output}/csv_trainset_expert_scored'
    path_figs=f'{path_output}figures/'
    path_conf=f'{path_output}score_conf/'
    path_excel=f'{path_output}excel/'
    
    # Create CSV and output folders
    for path_iterable in [path_unscored, path_classifier_scores, mouse_sort_csvs, path_expert_scores, path_figs, path_excel, path_conf]:
        if os.path.exists(path_iterable)==False:
            os.mkdir(path_iterable)

    return path_unscored, path_classifier_scores, mouse_sort_csvs, path_expert_scores, path_figs, path_excel, path_conf

# %% [code]
# Set paths based on base path where data is stored
data_path, path_Fourier, path_output, path_variables, path_results = setPaths(data_path=None, epoch_length=20)
%cd $data_path

path_unscored, path_classifier_scores, mouse_sort_csvs, path_expert_scores, path_figs, path_excel, path_conf = generate_output_folders(path_output)

# %% [code]
# Number of hours of recording per file
train_recording_hours=12

# Length of epochs in seconds
train_recording_epoch_seconds=20

# Total number of epochs per recording
train_recording_epoch_count=int( (train_recording_hours*3600)/train_recording_epoch_seconds )

# List of all viable integer codes for scores. Any other integers in "score" array will be rejected
viable_scores=[0,1,2,3,4]

# %% [code]
# # Path to existing trained model file
# modelpath=f'{path_results}Final Model/Models/BiLSTM_size_200_win3.h5'


print(mouse_sort_csvs)

# %% [markdown]
# Define Functions

# %% [markdown]
## Array Manipulation Functions

# %% [code]
def consecutive(data, stepsize=1):
    # Simple function for finding blocks of consecutive numbers in an array
    # Find indicies where numbers differ
    inds =  np.where(np.diff(data) != stepsize)[0]+1
    # Split data on these indicies
    consec = np.split(data, inds)
    return consec, inds

# %% [code]
def unique(list1): 
  
    # Intilize a null list 
    global unique_list  
    unique_list = [] 
    
    # Traverse for all elements 
    for x in list1: 
        # Check if exists in unique_list or not 
        if x not in unique_list: 
            unique_list.append(x) 
            
    return sorted(unique_list)

# %% [code]
def list_prune_via_substrings(list_to_be_scanned, substring_list):
  result_list=[]

  if type(list_to_be_scanned[0])!=str:
    list_to_be_scanned=str(list_to_be_scanned)

  if type(substring_list[0])!=str:
    substring_list=[str(sub) for sub in substring_list]

  for scan_member in list_to_be_scanned:
    present=1
    for member in substring_list:
      if member in scan_member:
        present=0
    
    if present==1:
      result_list.append(scan_member)

  return result_list

# %% [code]
def get_start_end(data_path):
    # Load .xlsx containing start and end dates of recording for each animal
    Excel=f'{data_path}/Start and End Dates.xlsx'
    df = pd.read_excel(Excel)
    start_dates=[]
    end_dates=[]
    # Transfer start and end dates to array for parsing
    for i in range(len(df)):
        start_dates.append(df['Name'][i])
        start_dates.append(df['Start'][i])
        end_dates.append(df['Name'][i])
        end_dates.append(df['End'][i])
    return start_dates,end_dates

def get_manual_dates(data_path):
    # Load .xlsx containing dates where animal data was manually scored
    Excel=f'{data_path}/Manual Dates.xlsx'
    df = pd.read_excel(Excel)

    return df

# %% [markdown]
## Preprocessing Functions

# %% [code]
def quality_check(path, fourier_files, viable_scores):
    files_parsed=[]
    for file in fourier_files:
        keep=True
        
        try:
            npyFile=np.load(f"{path}{file}")
            if npyFile.shape[-1]<=100:
                print(file)
                print('\t unscored')
                keep=False
                
            if np.isin(np.unique(npyFile[:,-1:]) , viable_scores).all() == False:
                print(file)
                print('\t score out of bounds')
                keep=False
                
            if np.isnan(npyFile[:,:100]).any() == True:
                print(file)
                print('\t nan in vals')
                keep=False
                
            if np.isnan(StandardScaler().fit_transform(npyFile[:,:100])).any() == True:
                print(file)
                print('\t nan after scaling')
                keep=False
                
        except:
            keep=False
            
        if keep==True:
            files_parsed.append(file)


    return files_parsed
  

# %% [code]
def quality_check_scoring(fourier_files):
    files_parsed=[]
    for filepath in fourier_files:
        keep=True
        
        try:
            npyFile=np.load(f"{filepath}")
                
            if np.isnan(npyFile[:,:100]).any() == True:
                print(filepath)
                print('\t nan in vals')
                keep=False
                
            if np.isnan(StandardScaler().fit_transform(npyFile[:,:100])).any() == True:
                print(filepath)
                print('\t nan after scaling')
                keep=False

        except:
            keep=False
            
        if keep==True:
            files_parsed.append(filepath)


    return files_parsed      

# %% [code]
def load_Fourier_xy(path, file_list, train_recording_epoch_count, viable_scores, standardize=True):

    total_files = len(file_list)  # Length of file list
    print(total_files)
    
    epochs = train_recording_epoch_count   
    total_epoch_count = int(epochs*(total_files)) # Total length of data array in 20 second epochs
    
    # Create displays at top of notebook output for reverse counter and current status
    dh1 = display(f'Items left: {total_files}',display_id=True)
    dh2 = display('Loading...',display_id=True)

    # Counting variable for progress
    file_counter = 0

    # Initialize arrays for x and y, total epochs in datset by number of features in vector 
    x = np.zeros((total_epoch_count, 100))
    y = np.zeros((total_epoch_count, 1))
    exclusion = False
    
    # Iterate over all Fourier transformed files
    for item in (sorted(file_list)):
        # Increment count down to completion of file loading
        total_files -= 1
        # Update display for files remaining
        dh1.update(f'Items left: {total_files}')

        # Load Fourier feature vectors
        current_file = np.load(f"{path}{item}")
        
        # Load feature vectors for each file
        # If standardization is on, standardize values to 0-1 range for quicker training and evaluation
        if standardize==True:
            x[file_counter*epochs:((file_counter+1)*epochs)] = StandardScaler().fit_transform(current_file[:,:100])
        else:
            x[file_counter*epochs:((file_counter+1)*epochs)] = current_file[:,:100]

        
        # load Sleep/Seizure score vectors
        y[file_counter*epochs:((file_counter+1)*epochs)] = current_file[:,-1:]

        file_counter += 1
        # Update display for current status
        dh2.update(f'loaded x and y for {item}')
        # Periodically print progress 
        if file_counter%50 == 0:
            print(file_counter)


    return x,y

# %% [code]
def generate_sequences(input_array, windows, x_or_y, max_feats=None, make_seq=True):
    if make_seq==True:
        if x_or_y not in ['X', 'Y']:
            print("Please designate whether input is X or Y array using x_or_y parameter")
            return 

        for window in [windows]: # for loop to test varying window lengths
            classes=5

            shift=window*2 # All x variable rows will be sampled with sliding sequences 
            # If analyzing epoch 3, epochs from -window_length (0) to 
            # +window_length (6) around each epoch of interest will be sampled
            # Therefore, the windowing cannot begin earlier than epoch # [window_length]


            if x_or_y in ['X']:
                if max_feats == None:
                    # Get maximum numnber of features from X array if not specified
                    max_feats=input_array.shape[1]

                # Generate sliding window array 
                output_array=np.zeros((len(input_array)-shift,window*2+1,max_feats))
                
                # Cannot window on both sides unless first array taken has full window length prior to and after it, so for loop starts at window index and ends at end-window
                for i in range(window,len(input_array)-window):
                    output_array[i-window]=input_array[i-window:i+window+1,0:max_feats]
        
        
            if x_or_y in ['Y']:
                output_array=np.zeros((len(input_array)-shift, classes))
                for i in range(window,len(input_array)-window):
                    output_array[i-window]=input_array[i]


        gc.collect()
        return output_array

    elif make_seq==False:
        print('no sequence generated')
        return input_array

# %% [markdown]
## Model Training Functions

# %% [code]
def common_training_parameters():
    # Keras metrics for training evaluation
    metrics = [
        'accuracy',
        keras.metrics.TruePositives(name='tp'),
        keras.metrics.FalsePositives(name='fp'),
        keras.metrics.TrueNegatives(name='tn'),
        keras.metrics.FalseNegatives(name='fn'),
        keras.metrics.CategoricalAccuracy(name='categorical_accuracy'),
        keras.metrics.Precision(name='precision'),
        keras.metrics.Recall(name='recall'),
        keras.metrics.AUC(name='auc', curve="PR"),
        keras.metrics.CategoricalCrossentropy(name='categorical_crossentropy')]

    # Batch size of training/evaluation = one 12 hour recording file worth of 20 second epochs
    batch_size = 2160

    # Set training optimizer
    optimizer=Nadam(learning_rate=0.00001)
    # Set regularization function for training
    activity_regularizer=l1(0.0001)

    return batch_size, metrics, optimizer, activity_regularizer

# %% [code]
def norm_sklearn_classweight(y_train, mu=False, norm=True):
    
    # Get maximum range of class labels 
    classes = unique(np.argmax(y_train,1))

    # Convert scores back from one-hot to ints
    y_train_classes = [np.argmax(z) for z in y_train]
    unique(y_train_classes)

    
    # Assign balanced class weights
    weights = compute_class_weight(class_weight='balanced', classes=classes, y=y_train_classes)
    print(weights)
    class_weight = {}
    ind = 0

    if norm==False:
        for i in classes:
            class_weight[i] = weights[i]
        return class_weight

    if norm==True:
        # Adjust weights based upon mu parameter (logarithmic normalization of class weights) or the minimum weight present
        mu=weights[0]/math.exp(1)
        for i in classes:
            j = int(np.where(classes==i)[0])
            score = math.log(weights[j]/mu)
            class_weight[j] = score 
    
        return class_weight

# %% [code]
def create_train_Dense_model(X_train, X_test, y_train, y_test, class_weight, epochs, 
                       steps_per_epoch=None, layer_size=8, batch_size=2160, optimizer=Nadam(learning_rate=0.00001), metrics=['accuracy'], activity_regularizer=l1(0.0001), prefix="", layers=3, data_path='',savepath='./'):
        
        # Get dimensions for model input layer from input array
        data_width=X_train.shape[1]
   
        if len(X_train.shape)>2:
            data_depth=X_train.shape[2]
            shape=(data_width,data_depth)
        else: 
            data_width=X_train.shape[1]
            shape=(data_width,)

        # Create Sequential Model 
        model = Sequential()
        model.add(InputLayer(input_shape=shape))
        model.add(Dense(layer_size))
        model.add(Flatten())           
        model.add(Dense(5))
        model.add(Activation('softmax'))
        model.compile(loss='categorical_crossentropy', optimizer=optimizer, metrics=metrics)
    
        model.build()
        model.summary()

        # Name model with logging based on training time and date and metrics to track
        model_name=f"Dense_size_{layer_size}_{prefix}_"+datetime.datetime.now().strftime("%Y%m%d-%H%M%S")
        filepath = f"{model_name}"+"_weights-auc-{auc}-{categorical_accuracy:.6f}--val-{val_auc}-{val_categorical_accuracy:.6f}.h5"

        # Keras model checkpoint function
        mcp = ModelCheckpoint(f"{savepath}Checkpoints/{filepath}", 
                              monitor='val_loss', verbose=1, 
                              save_best_only=True, save_weights_only=False, mode='min')

        # Early stopping parameters
        es = EarlyStopping(monitor='val_loss', mode='min', verbose=1,
                    patience=5, min_delta=0.001,restore_best_weights=True)

        # Tensorboard logging variables
        log_dir = f"./Logs/{model_name}"
        tensorboard_callback = tf.keras.callbacks.TensorBoard(log_dir=log_dir, histogram_freq=1)
        logpath=f"./Logs/"
        csv_path=f"{model_name}_model.csv"
        csv_logger=CSVLogger(logpath+csv_path)

        # Fitting function
        history = model.fit(X_train, y_train, batch_size=batch_size, class_weight=class_weight, epochs=epochs, 
                            steps_per_epoch=steps_per_epoch,
                            validation_data=(X_test, y_test), verbose=2, callbacks=[es, csv_logger, tensorboard_callback])

        return model, history, logpath, csv_path, model_name


# %% [code]
def create_train_LSTM_model(X_train, X_test, y_train, y_test, class_weight, epochs, 
                       steps_per_epoch=None, layer_size=200, batch_size=2160, optimizer=Nadam(learning_rate=0.00001), metrics=['accuracy'], activity_regularizer=l1(0.0001), prefix="", layers=1, data_path='',savepath='./'):

        # Get dimensions for model input layer from input array
        data_width=X_train.shape[1]
   
        if len(X_train.shape)>2:
            data_depth=X_train.shape[2]
            shape=(data_width,data_depth)
        else: 
            data_width=X_train.shape[1]
            shape=(data_width,)
        LSTM_size=layer_size
        # Create Sequential Model 
        model = Sequential()
        model.add(InputLayer(input_shape=shape))
        model.add(LSTM(int(LSTM_size), activity_regularizer=activity_regularizer, return_sequences=True))
        model.add(Dropout(.4))
        model.add(Flatten())     
        model.add(Dense(5))
        model.add(Activation('softmax'))
        model.compile(loss='categorical_crossentropy', optimizer=optimizer, metrics=metrics)
    
        model.build()
        model.summary()
        
        # Name model with logging based on training time and date and metrics to track
        model_name=f"Single_LSTM_size_{LSTM_size}_{prefix}_"
        filepath = f"{model_name}"+"_weights.auc:{auc}-{categorical_accuracy:.6f}--val-{val_auc}-{val_categorical_accuracy:.6f}.h5"
        
        # Keras model checkpoint function
        mcp = ModelCheckpoint(f"{savepath}Checkpoints/{filepath}", 
                              monitor='val_loss', verbose=1, 
                              save_best_only=True, save_weights_only=False, mode='min')       
    
        # Early stopping parameters              
        es = EarlyStopping(monitor='val_loss', mode='min', verbose=1,
                    patience=5, min_delta=0.001,restore_best_weights=True)
    
        # Tensorboard logging variables    
        log_dir = f"./Logs/{model_name}"
        tensorboard_callback = tf.keras.callbacks.TensorBoard(log_dir=log_dir, histogram_freq=1)
        logpath=f"./Logs/"   
        csv_path=f"{model_name}_model.csv"
        csv_logger=CSVLogger(logpath+csv_path)
        
        # Model fitting call
        history = model.fit(X_train, y_train, batch_size=batch_size, class_weight=class_weight, epochs=epochs, 
                            steps_per_epoch=steps_per_epoch,
                            validation_data=(X_test, y_test), verbose=2, callbacks=[es, csv_logger, tensorboard_callback])

        return model, history, logpath, csv_path, model_name

# %% [code]
def create_train_BiLSTM_model(X_train, X_test, y_train, y_test, class_weight, epochs, 
                       steps_per_epoch=None, layer_size=200, batch_size=2160, optimizer=Nadam(learning_rate=0.00001), metrics=['accuracy'], activity_regularizer=l1(0.0001), prefix="", layers=1, data_path='',savepath='./'):
        
        # Get dimensions for model input layer from input array
        data_width=X_train.shape[1]
   
        if len(X_train.shape)>2:
            data_depth=X_train.shape[2]
            shape=(data_width,data_depth)
        else: 
            data_width=X_train.shape[1]
            shape=(data_width,)
            
        # Create Sequential Model 
        model = Sequential()
        model.add(InputLayer(input_shape=shape))
        
        LSTM_size=layer_size
    
        for count in range(layers):
            if count==0:
              activity_regularizer=l1(0.0001)
            else:
              activity_regularizer=None
          
            factor = 2**(count)
            forward_layer = LSTM(int(LSTM_size/factor), activity_regularizer=activity_regularizer, return_sequences=True)
            backward_layer = LSTM(int(LSTM_size/factor), activity_regularizer=activity_regularizer, return_sequences=True,
                                  go_backwards=True)
            model.add(Bidirectional(forward_layer, backward_layer=backward_layer))
            model.add(Dropout(.4))

        # Dense softmax prediction
        model.add(Flatten())     
        model.add(Dense(5))
        model.add(Activation('softmax'))
        model.compile(loss='categorical_crossentropy', optimizer=optimizer, metrics=metrics)

        model.build()
        model.summary()
        
        # Name model with logging based on training time and date and metrics to track
        if layers==4:
            model_name=f"QBiLSTM_size_{LSTM_size}_{prefix}_"
        else:
            model_name=f"BiLSTM_size_{LSTM_size}_{prefix}_"
        filepath = f"{model_name}"+"_weights-auc-{auc}-{categorical_accuracy:.6f}--val-{val_auc}-{val_categorical_accuracy:.6f}.h5"

        # Keras model checkpoint function
        mcp = ModelCheckpoint(f"{savepath}Checkpoints/{filepath}", 
                              monitor='val_loss', verbose=1, 
                              save_best_only=True, save_weights_only=False, mode='min')     
    
        # Early stopping parameters                                            
        es = EarlyStopping(monitor='val_loss', mode='min', verbose=1,
                    patience=5, min_delta=0.001,restore_best_weights=True)
        if os.path.exists(savepath)==False:
                os.mkdir(savepath)
        # Tensorboard logging variables        
        log_dir = f"{savepath}Logs/{model_name}"
        tensorboard_callback = tf.keras.callbacks.TensorBoard(log_dir=log_dir, histogram_freq=1)
        logpath=f"{savepath}Logs/"
        csv_path=f"{model_name}_model.csv"
        csv_logger=CSVLogger(logpath+csv_path)
    
        # Model fitting call
        history = model.fit(X_train, y_train, batch_size=batch_size, class_weight=class_weight, epochs=epochs, 
                            steps_per_epoch=steps_per_epoch,
                            validation_data=(X_test, y_test), verbose=2, callbacks=[es, csv_logger, tensorboard_callback])

        return model, history, logpath, csv_path, model_name

# %% [code]
def create_train_flat_BiLSTM_model(X_train, X_test, y_train, y_test, class_weight, epochs, 
                       steps_per_epoch=None, layer_size=200, batch_size=2160, optimizer=Nadam(learning_rate=0.00001), metrics=['accuracy'], activity_regularizer=l1(0.0001), prefix="", layers=3, data_path='',savepath='./'):

        # Get dimensions for model input layer from input array
        data_width = X_train.shape[1]
        data_depth = X_train.shape[2]
        shape = (data_width,data_depth)
            
        # Create Sequential Model 
        # Model creation with optional stacking of Bi-LSTM/Dropout pairs
        model = Sequential()
        model.add(InputLayer(input_shape=shape))
        model.add(Flatten())           
        model.add(RepeatVector(1)) 

        # Each Bi-LSTM in cascade gets smaller by a factor of 2
        if layers in range(1,5):
            forward_layer = LSTM(int(LSTM_size), return_sequences=True)
            backward_layer = LSTM(int(LSTM_size), return_sequences=True,
                                  go_backwards=True)
            model.add(Bidirectional(forward_layer, backward_layer=backward_layer))
            model.add(RepeatVector(1)) 
            model.add(Dropout(.4))

            factor = 2
            if layers in range (2,5):
              forward_layer = LSTM(int(LSTM_size/factor), return_sequences=True)
              backward_layer = LSTM(int(LSTM_size/factor), return_sequences=True,
                                    go_backwards=True)
              model.add(Bidirectional(forward_layer, backward_layer=backward_layer))
              model.add(Dropout(.4))
              model.add(RepeatVector(1)) 

              factor = 4
              if layers in range (3,5):
                forward_layer = LSTM(int(LSTM_size/factor), return_sequences=True)
                backward_layer = LSTM(int(LSTM_size/factor), return_sequences=True,
                                      go_backwards=True)
                model.add(Bidirectional(forward_layer, backward_layer=backward_layer))
                model.add(Dropout(.4))
                model.add(RepeatVector(1)) 

                factor = 8
                if layers in range (4,5):
                    forward_layer = LSTM(int(LSTM_size/factor), return_sequences=True)
                    backward_layer = LSTM(int(LSTM_size/factor), return_sequences=True,
                                          go_backwards=True)
                    model.add(Bidirectional(forward_layer, backward_layer=backward_layer))
                    model.add(Dropout(.4))
                    model.add(RepeatVector(1)) 
                
        model.add(Flatten())     
        model.add(Dense(5))
        model.add(Activation('softmax'))
        model.compile(loss='categorical_crossentropy', optimizer=opt, metrics=METRICS)
        
        model.build()
        model.summary()
                
        # Name model with logging based on training time and date and metrics to track
        model_name=f"flat_LSTM_size_{LSTM_size}_{prefix}_"
        filepath = f"{model_name}"+"_weights-auc-{auc}-{categorical_accuracy:.6f}--val-{val_auc}-{val_categorical_accuracy:.6f}.h5"

        # Keras model checkpoint function
        mcp = ModelCheckpoint(f"./Checkpoints/{filepath}", 
                              monitor='val_loss', verbose=1, 
                              save_best_only=True, save_weights_only=False, mode='min')      
    
        # Early stopping parameters                                            
        es = EarlyStopping(monitor='val_loss', mode='min', verbose=1,
                    patience=5, min_delta=0.001,restore_best_weights=True)

        # Tensorboard logging variables        
        log_dir = f"./Logs/{model_name}"
        tensorboard_callback = tf.keras.callbacks.TensorBoard(log_dir=log_dir, histogram_freq=1)
        logpath=f"./Logs/"
        csv_path=f"{model_name}_flat_model.csv"
        csv_logger=CSVLogger(logpath+csv_path)
        
        # Model fitting call
        history = model.fit(X_train, y_train, batch_size=batch_size, class_weight=class_weight, epochs=epochs, 
                            steps_per_epoch=steps_per_epoch,
                            validation_data=(X_test, y_test), verbose=2, callbacks=[es, csv_logger, tensorboard_callback])


        return model, history, logpath, csv_path, model_name

# %% [markdown]
## Training Bookkeeping Functions

# %% [code]
def save_model_report_seq(model, model_history, ctrls=0, run=2, x=[], y=[], X_train_seq=[], X_val_seq=[], y_train_seq=[], y_val_seq=[], X_test_seq=[], y_test_seq=[], model_name='test',i=1,model_num=8,data_path='',logpath='', csvpath='',savepath='./Results/'):  
    
    # Print model name to output
    print(model_name)
    
    # Assess Confusion Matrices with limited states for full-saline cohorts 
    if ctrls==1:
        num_classes=3
    else:
        num_classes=5

    # Name files based on dataset 
    if ctrls==0:
        charpath=f'Kainic Acid'
    elif ctrls==1:
        charpath=f'Control'
    elif ctrls==2:
        charpath='AllData'


    # Make output directories for models, confusion matrices, and softmax confidence outputs
    if os.path.exists(savepath)==False:
        os.mkdir(savepath)
    if os.path.exists(f'{savepath}Models/')==False:
        os.mkdir(f'{savepath}Models/')
    if os.path.exists(f'{savepath}Softmax/')==False:
        os.mkdir(f'{savepath}Softmax/')

    # Codes for generating and naming confusion matrices
    codes=np.array(['Wake','NREM','REM','Seizure','Post-Ictal'])

    # Save hdf5 model within output folder
    if os.path.exists(f'{savepath}Models/{model_name}.h5')==False:
       model.save(f'{savepath}Models/{model_name}.h5')  

    # Save Model History dictionary 
    if model_history!=None:
        with open(f'{savepath}{model_name}{model_num}historydict','wb') as file_pi:
            pickle.dump(model_history.history, file_pi)
          
        shutil.copyfile(logpath+csvpath, f'{savepath}{csvpath}')
        
    # Reconstitute entire dataset for evaluation
    x_new=np.concatenate((X_test_seq,X_val_seq, X_train_seq))
    y_new_1hot=np.concatenate((y_test_seq,y_val_seq, y_train_seq))
      
    # With model report text file open, generate report text
    with open(f'{savepath}Report_{model_name}.txt','w') as f:
        # Iterate over train/test/val and combined datasets 
        # Create Matrices/Reports for all datasets in train/test/val, as well as overall statistics
        for selection in range(0,4):
            gc.collect()
            names=['Saline-KA Holdout Testing Dataset', 'Saline Control Validation Dataset', 'Training Dataset', 'Training, Validation, and Testing Overall']
            X_check, y_check = [[X_test_seq, y_test_seq], [X_val_seq, y_val_seq],[X_train_seq, y_train_seq], [x_new, y_new_1hot]][selection]

            # Predict scores 
            y_pred=model.predict(X_check, batch_size=2160)
            # Save softmax results
            y_pred.tofile(f'{savepath}Softmax/results_{model_name}.csv', sep=',')
            
            # Get codes from softmax results
            y_pred_codes=np.argmax(y_pred,1)
            y_test_codes=np.argmax(y_check,1)
            
            # Print classification reports to Report txt
            print(f'\n {names[selection]} \n', file=f)
            print(classification_report(y_test_codes, y_pred_codes), file=f)

            # Save classification report as dataframe to excel 
            dict1 = classification_report(y_test_codes, y_pred_codes, output_dict=True)
            df = pd.DataFrame(data=dict1)
            df = (df.T)
            print (df)
            dataset_name=names[selection]
            df.to_excel(f'{savepath}{dataset_name}{model_name}.xlsx')

            # Generate normalized confusion matrix 
            cm=confusion_matrix(y_test_codes,y_pred_codes,normalize='true')

            # Sanity check that all states in dataset are accounted for in results
            print(f'unique ground truth labels: {unique(y_test_codes)}')
            print(f'unique predicted labels: {unique(y_pred_codes)}')
    
            # Display confusion matrix with whichever dataset has more labels in it - otherwise it will not plot 
            if len(unique(y_pred_codes))>len(unique(y_test_codes)):
              disp=ConfusionMatrixDisplay(confusion_matrix=cm, display_labels=codes[unique(y_pred_codes)])
            else:
              disp=ConfusionMatrixDisplay(confusion_matrix=cm, display_labels=codes[unique(y_test_codes)])
    
            disp.plot()

            # Plot and save confusion matrix as .png and .svg for publication
            print(f'{names[selection]}')
            plt.title(f'Confusion Matrix for {names[selection]}')
            plt.xlabel('Predicted')
            plt.ylabel('True')
            plt.savefig(f'{savepath}{model_name}_{names[selection]}_CM_{datetime.datetime.now().strftime("%Y%m%d-%H%M%S")}.png', dpi=700)
            plt.savefig(f'{savepath}{model_name}_{names[selection]}_CM_{datetime.datetime.now().strftime("%Y%m%d-%H%M%S")}.svg', dpi=700)
    
    
            plt.close()
            gc.collect()

# %% [code]
def save_model_report_svg(model, model_history, ctrls=0, run=2, x=[], y=[], X_train_seq=[], X_val_seq=[], y_train_seq=[], y_val_seq=[], X_test_seq=[], y_test_seq=[], model_name='test',i=1,model_num=8,data_path='', savepath='./Results/',textsize = 15):  

    # Same function as save_model_report_seq, but without saving of history dicts and models, just for confusion matrix output
    
    # Print model name to output
    print(model_name)

    # Assess Confusion Matrices with limited states for full-saline cohorts 
    if ctrls==1:
        num_classes=3
    else:
        num_classes=5

    # Name files based on dataset 
    if ctrls==0:
        charpath=f'Kainic Acid'
    elif ctrls==1:
        charpath=f'Control'
    elif ctrls==2:
        charpath='AllData'
    
    # Make output directories for confusion matrices and softmax confidence outputs
    if os.path.exists(savepath)==False:
        os.mkdir(savepath)

    # Codes for generating and naming confusion matrices
    codes=np.array(['Wake','NREM','REM','Seizure','Post-Ictal'])


    # Reconstitute entire dataset for evaluation
    x_new=np.concatenate((X_test_seq,X_val_seq, X_train_seq))
    y_new_1hot=np.concatenate((y_test_seq,y_val_seq, y_train_seq))
  
    # With model report text file open, generate report text
    with open(f'{savepath}Report_{model_name}.txt','w') as f:
        # Iterate over train/test/val and combined datasets 
        # Create Matrices/Reports for all datasets in train/test/val, as well as overall statistics
        for selection in range(0,4):
            gc.collect()
            names=['Saline-KA Holdout Testing Dataset', 'Saline Control Validation Dataset', 'Training Dataset', 'Training, Validation, and Testing Overall']
            X_check, y_check = [[X_test_seq, y_test_seq], [X_val_seq, y_val_seq],[X_train_seq, y_train_seq], [x_new, y_new_1hot]][selection]
            
            # Predict scores 
            y_pred=model.predict(X_check, batch_size=2160)
            # Save softmax results
            y_pred.tofile(f'{savepath}Softmax/results_{model_name}.csv', sep=',')
    
            # Get codes from softmax results
            y_pred_codes=np.argmax(y_pred,1)
            y_test_codes=np.argmax(y_check,1)

            # Print classification reports to Report txt
            print(f'\n {names[selection]} \n', file=f)
            print(classification_report(y_test_codes, y_pred_codes), file=f)
            
            # Save classification report as dataframe to excel 
            dict1 = classification_report(y_test_codes, y_pred_codes, output_dict=True)
            df = pd.DataFrame(data=dict1)
            df = (df.T)
            print (df)
            dataset_name=names[selection]
            df.to_excel(f'{savepath}{dataset_name}{model_name}.xlsx')
            
            # Generate normalized confusion matrix 
            cm=confusion_matrix(y_test_codes,y_pred_codes,normalize='true')

            # Sanity check that all states in dataset are accounted for in results
            print(f'unique ground truth labels: {unique(y_test_codes)}')
            print(f'unique predicted labels: {unique(y_pred_codes)}')
    
            # Display confusion matrix with whichever dataset has more labels in it - otherwise it will not plot 
            if len(unique(y_pred_codes))>len(unique(y_test_codes)):
              disp=ConfusionMatrixDisplay(confusion_matrix=cm, display_labels=codes[unique(y_pred_codes)])
            else:
              disp=ConfusionMatrixDisplay(confusion_matrix=cm, display_labels=codes[unique(y_test_codes)])
    
            
            # Plot and save confusion matrix as .png and .svg for publication
            disp.plot()
            print(f'{names[selection]}')
            plt.title(f'Confusion Matrix for {names[selection]}')
            plt.xlabel('Predicted')
            plt.ylabel('True')
            plt.savefig(f'{savepath}{model_name}_{names[selection]}_CM_{datetime.datetime.now().strftime("%Y%m%d-%H%M%S")}.png', dpi=700)
            plt.savefig(f'{savepath}{model_name}_{names[selection]}_CM_{datetime.datetime.now().strftime("%Y%m%d-%H%M%S")}.svg', dpi=700)
    
    
            plt.close()
            gc.collect()

# %% [code]
def print_conf_mat(y_test_codes, y_pred_codes, legend, output_name):

      
        labelmax=max(max(y_test_codes),max(y_pred_codes))
        print(labelmax)
        print(codes[0:labelmax+1])

        disp=ConfusionMatrixDisplay.from_predictions(y_test_codes,y_pred_codes, labels=[0,1,2,3,4], normalize='true', display_labels=codes)

        plt.title(f'{legend}')
        plt.xlabel('Predicted')
        plt.ylabel('True')

        plt.savefig(f'{output_name}_ConfMat.png', dpi=700)
        plt.show()

# %% [markdown]
## Post-Training Scoring Functions

# %% [code]
def load_file(filepath):
    current_file=np.load(filepath)
    
    current_file_x = StandardScaler().fit_transform(current_file[:,:100])
    if current_file.shape[-1]>100:
        current_file_y=current_file[:,-1:]

    else:
        current_file_y=None
    
    x_done=True

    
    return current_file_x, current_file_y, x_done

# %% [code]
def score_data(files, paths, csv_paths, model, errors, load_dropped_data=0, held_dates=[]):
    # Print model summary to output
    model.summary()

    # Get all paths
    
    data_path,path_Fourier=paths
    path_output,path_classifier_scores,path_expert_scores,path_unscored,path_conf=csv_paths

    # Establish counting variables for tracking data processing
    %matplotlib inline
    score=0
    good=0
    test_length=len(files) 
    print(test_length)
    y_done=False
    x_done=False

    # Establish Display Handles for tracking progress and agreement
    dh1 = display(f'Items left: {test_length}',display_id=True)
    dh = display('Loading...',display_id=True)
    dh_ag = display('Agreement:',display_id=True)

    # Scoring Parameters for Windowing
    window=3
    shift=window*2
    max_feats=100
    classes=5
            
    global_counter = 0
    agreements=[]

    # Iterate over filepaths
    for filepath in (sorted(files)):
        append=''

        # Get file name
        item=filepath.split('/')[-1]
        item.replace('.npy','')

        # Update Counter
        test_length-=1
        dh1.update(f'Items left: {test_length}')

        Excluded = False

        if Excluded == False:

            current_file_x, current_file_y, x_done = load_file(filepath)

            y_done=True

            X_score_seq=generate_sequences(current_file_x, windows=3, x_or_y='X', max_feats=max_feats)

            # If file is loaded, continue
            if x_done == True and y_done == True:
                global_counter+=1

                num_classes=5

                # If file has no extant score, use this block to save it as previously unscored
                if current_file_y is None:
                    # Predict scores
                    y_pred=model.predict(X_score_seq, 2160, verbose=0)

                    # Save softmax values
                    np.save(f'{path_conf}conf_{item}',y_pred)

                    # Save argmax scores
                    y_pred_codes=np.argmax(y_pred,1)
                    y_pred_codes.tofile(f'{path_unscored}/{item}_prev_un_scored.csv', sep = ',')
                    
                elif current_file_y is not None:
                    # Save original expert scores
                    current_file_y.tofile(f'{path_expert_scores}/{item}_trainset_expert_scored.csv', sep = ',')

                    # Predict scores
                    y_pred=model.predict(X_score_seq, 2160, verbose=0)
                   
                    # Save softmax values
                    np.save(f'{path_conf}conf_{item}',y_pred)
                    
                    # Save argmax scores
                    y_pred_codes=np.argmax(y_pred,1)
                    y_pred_codes.tofile(f'{path_classifier_scores}/{item}_trainset_classifier_scored.csv', sep = ',')

                    # Calculate agreement per file and display
                    agreement = y_pred_codes == current_file_y[window:-window].flatten()
                    agree_pct=len(agreement[agreement==True])/len(agreement)
                    agreements.append(agree_pct)
                    dh_ag.update(f'{np.mean(agreements)}')
                    
                dh.update(f'loaded x and y for {item}')

                if global_counter%50==0:
                    print(global_counter)
                    # print((score)/glob_counter)
                x_done=False
                y_done=False

        else:
            print(f'{item} excluded')
            excl=0

    return agreements

# %% [markdown]
## Post-Training Evaluation

# %% [code]
def R_and_K_evaluation(y_pred, violations_total):
    y_pred_scores = y_pred
    # Store existing scores 
    y_pred_scores_baseline = y_pred_scores

    # Rechtshaffen and Kales Critera
    violations=np.zeros((3))
    rem_violations=0
    nrem_violations=0
    wake_violations=0
    
    
    for idx in range(0,len(y_pred_scores)-1):
        if idx>0:
            # REM Must Follow NREM
            # "If REM is preceded by Wake, score as Wake"
            if y_pred_scores[idx]==2 and y_pred_scores[idx-1]==0:
                rem_violations+=1

                y_pred_scores[idx]=0

            # In order to score NREM, there must be 2 consecutive epochs
            # or lone NREM is scored as the previous epoch
            if y_pred_scores[idx]==1:
                if y_pred_scores[idx-1]!=1 and y_pred_scores[idx+1]!=1:
                    nrem_violations+=1

                    y_pred_scores[idx]=y_pred_scores[idx-1]


    violations[0]=wake_violations
    violations[1]=rem_violations
    violations[2]=nrem_violations
    violations_total[0]=violations[0]+violations_total[0]
    violations_total[1]=violations[1]+violations_total[1]
    violations_total[2]=violations[2]+violations_total[2]

    agreement = y_pred_scores == y_pred_scores_baseline
    agree_pct=(len(y_pred_scores)-np.sum(violations))/len(y_pred_scores)

    return agree_pct, agreement, violations_total, y_pred_scores

# %% [code]
def RK_correction(y_pred):
    y_pred_scores = y_pred


    # Rechtshaffen and Kales Critera
    for idx in range(0,len(y_pred_scores)-1):
        if idx>0:
            # REM Must Follow NREM
            # "If REM is preceded by Wake, score as Wake"
            if y_pred_scores[idx]==2 and y_pred_scores[idx-1]==0:

                y_pred_scores[idx]=0

            # In order to score NREM, there must be 2 consecutive epochs
            # or lone NREM is scored as the previous epoch
            if y_pred_scores[idx]==1:
                if y_pred_scores[idx-1]!=1 and y_pred_scores[idx+1]!=1:

                    y_pred_scores[idx]=y_pred_scores[idx-1]

    return y_pred_scores

# %% [markdown]
## File Agreement

# %% [code]
import matplotlib.style as mplstyle

def getDatasetSummary(data_path):
    file_path='../datasetSummary.xlsx'
    datasetSummary = pd.read_excel(file_path)
    datasetSummary['Start'] = pd.to_datetime(datasetSummary['Start'])
    datasetSummary['End'] = pd.to_datetime(datasetSummary['End'])
    datasetSummary['Condition Start DateTime'] = pd.to_datetime(datasetSummary['Condition Start Date'].astype(str) + ' ' + datasetSummary['Condition Start Time'].astype(str),errors='coerce')
    return datasetSummary

def get_figure_params(mouse_sort_csvs,use_expert):
    KA_pre_cannula=[554,555,556,557,558,559,560,561,562,563,564,565,566,567,568,573,576]

    KA_list_paper=[576,577,578, 589,590,591,  593,594,595,  605,606,607, 608,610,611,612,
             613,615,616,617,  618,619,620,621,622,623,624,625,626,627,628,629,630,631,
             632,633,634,635,636,637,638,639,640,642,648,649,650,651,652,653,
             654,655,656,657,658,659,661,662,663,664,665,666,667,668,688,690,691,693,695,696,697]

    Excl_KA=[568,573,575,578,580,591,594,616,618,619,623,627,630,631,642,658,659,660,662,665]
    Excl_no_SE=[575,589,590,605,606,607,608,610]
    # Excl_no_SE=[]
    Excl_death=[565,568,573,578,591,594,616,618,619,623,627,630,631,662,665]
    Excl_no_Epilepsy=[611,615,617,625,634,640,667,668]
    Excl_no_Epilepsy=[]
    Excluded=[630,631,641,643,648,651,655,657,658,662,663,577]
    Excl_WT=[614,644,645,646,647,648,649,650,651,652,653,654,655,656,657]
    Sal_pre_cannula=[569,570,571,572,574]

    # returned value
    Excluded_paper=Excl_KA+Excluded+Excl_WT+Excl_no_SE+Excl_no_Epilepsy+Excl_death
    Excluded_agreement=Excl_death+KA_pre_cannula+Excl_KA+Sal_pre_cannula
    folderlist=sorted(os.listdir(mouse_sort_csvs))
    # returned value
    folderlist=[f for f in sorted(os.listdir(mouse_sort_csvs)) if '.csv' not in f]

    print(folderlist)

    
    # returned values
    if use_expert==1:
      skipped_type='classifier'
      use_type='expert_scored'

      score_label='Expert Scoring'
    else:
      skipped_type='expert_scored'
      use_type='classifier'

      score_label='Trained or Tested Data'
    
    return folderlist, use_type, skipped_type, Excluded_paper, Excluded_agreement, KA_list_paper, KA_pre_cannula
    
def init_displays():
    dh_no=display(f'file: ',display_id=True)
    dh1=display(f'agreement: ',display_id=True)
    dh_maxagree=display(f'max agreement: ',display_id=True)
    dh_minagree=display(f'min agreement: ',display_id=True)
    dh_stddev=display(f'std dev of agreement: ',display_id=True)

    dh_conf=display(f'confidence: ',display_id=True)
    
    return dh_no, dh1, dh_maxagree, dh_minagree, dh_stddev, dh_conf


def init_vars():
    global_agreement=0
    global_confidence=0
    max_agree=0
    min_agree=100
    n_animals=0
    
    return global_agreement, global_confidence, max_agree, min_agree, n_animals


def update_vars(classifier_scores, expert_scores, confidence_gradient, min_agree, max_agree, global_agreement, agreement_list, std_dev, global_confidence, count, global_count):
    agreement = classifier_scores==expert_scores[3:-3]

    agree_pct=len(agreement[agreement==True])/len(agreement)
    agreement_list.append(agree_pct)
    if len(agreement_list)>1:
        std_dev=np.std(agreement_list)


    if agree_pct>max_agree:
            max_agree=agree_pct
    if agree_pct<min_agree:
            min_agree=agree_pct


    if np.isnan(confidence_gradient.mean())==False:
                    global_confidence=global_confidence+confidence_gradient.mean()

    count+=1
    global_count+=1
    
    global_agreement=global_agreement+agree_pct
    
    return agreement, min_agree, max_agree, global_agreement, agreement_list, std_dev, global_confidence, count, global_count


    
def update_displays(min_agree, max_agree, global_agreement, std_dev, global_confidence, count, global_count):
    dh_no.update(f'file: {global_count}')
    dh1.update(f'agreement: {global_agreement/global_count}')
    dh_maxagree.update(f'max agreement: {max_agree}')
    dh_minagree.update(f'min agreement: {min_agree}')
    dh_stddev.update(f'std dev of agreement: {std_dev}')
    if np.isnan(confidence_gradient.mean())==False:
            dh_conf.update(f'confidence: {global_confidence/global_count}')
    
    return dh_no, dh1, dh_maxagree, dh_minagree, dh_stddev, dh_conf


def load_expert_and_classifier(mouse_folder, item):
    path = open(f'{mouse_folder}{item}')

    if 'expert_scored' in item:
        expert_array = np.loadtxt(path, delimiter=",",dtype='float')
        expert_array = expert_array.astype('int')
        classifier_filename=item.replace("expert", "classifier")
     
    else:
        classifier_array = np.loadtxt(path, delimiter=",",dtype='int')
        item2=item

    path = open(f'{mouse_folder}{classifier_filename}')
    classifier_array = np.loadtxt(path, delimiter=",",dtype='int')     

    idx_name=item.find('npy_')
    conf_item='conf_'+item[:idx_name-1]+'.npy'
    conf = np.load(path_conf+conf_item)

    return expert_array, classifier_array, conf

# %% [markdown]
## Plot Agreement

# %% [code]
def plot_agreement_figure(classifier_scores, expert_scores, agreement, confidence_gradient, Z_time, title,hypnogram_folder):
            
                plt.rcParams["font.family"] = "Arial"

                width=10
                height=3
                x_legend_offset=-.2
                x1 = np.arange(0,len(expert_scores))

                rows=5
                cols=6
    
                fig, axes = plt.subplot_mosaic("EEE.;...P;AAAP;...P;CCC.",height_ratios=[2,1,1,1,2],figsize=(width,height), dpi=700)
                expertPlot=axes["E"]
                pieChart=axes["P"]
                agreePlot=axes["A"]
                classifierPlot=axes["C"]

    
                plotrow=3
                # agreePlot=plt.subplot(rows,cols, (cols*plotrow+1,cols*plotrow+1+2))    
# Ax1           
                classifierRK_scores=RK_correction(classifier_scores)
                agreement = classifierRK_scores==expert_scores[3:-3]
    
                maxlen=len(expert_scores)
                agree_pct=len(agreement[agreement==True])/(maxlen-6)
    
                agreement_score=np.zeros(len(agreement))
                agreement_score[agreement==True]=1
                agreement_score[agreement==False]=0

                
                agreePlot.bar(x1[3:maxlen-3], agreement_score,color='grey', width=1)
                agreePlot.bar(np.ma.masked_where(~agreement, x1[3:maxlen-3]), np.ma.masked_where(agreement, agreement_score+1), color='k', width=1)

                # ax1.title.set_text(f'Sleep Record Scoring Comparision')

                black_patch = mpatches.Patch(color='grey', label='Agreement')
                grey_patch = mpatches.Patch(color='k', label='Disagreement')

                agreePlot.legend(handles=[black_patch, grey_patch], bbox_to_anchor=(1.02, 1), loc='upper left', borderaxespad=0.)
                agreePlot.text(x_legend_offset, .5, f'Expert and \n Classifier \n Agreement', horizontalalignment='center', 
                                 verticalalignment='center', transform=agreePlot.transAxes)
                agreePlot.set_xticks(range(0,maxlen+int(maxlen/12),int(maxlen/12)))
                agreePlot.set_yticklabels(agreePlot.get_yticklabels(),visible=False)

                if Z_time=='night':
                    time_vect=[str(x)+":00" for x in list(range(19,24))+list(range(0,8))]
                else:
                    time_vect=[str(x)+":00" for x in range(7,20)]


                agreePlot.set_xticklabels(time_vect)

# Ax2
                # plotrow=0
                # expertPlot=plt.subplot(rows,cols, (cols*plotrow+1,cols*plotrow+1+2))        
                # plotrow=5
                # classifierPlot=plt.subplot(rows,cols, (cols*plotrow+1,cols*plotrow+1+2))    
                # classifierRKPlot=plt.subplot(4,4,(13,15))    


                codes=['PI', 'Sz', 'W', 'N', 'R']
                types=max(classifier_scores)
                # print(f'max legend = {types}')         
                # for i in range(len(array)):
                #         confidence=confidence_gradient[i][0]
                #         c=round(confidence,2)
                #         c=.1
                #         ax2.vlines(x=i,ymin=3,ymax=3.5, color=[0,c,0])

                classifier_scores[classifier_scores==4]=-2
                classifier_scores[classifier_scores==3]=-1

                expert_scores[expert_scores==4]=-2
                expert_scores[expert_scores==3]=-1

                classifierRK_scores[classifierRK_scores==4]=-2
                classifierRK_scores[classifierRK_scores==3]=-1
    
                expertPlot.plot(x1[3:maxlen-3], expert_scores[3:maxlen-3], color='k',linewidth=.3)
                classifierPlot.plot(x1[3:maxlen-3], classifierRK_scores, 'k',linewidth=.3)
                # classifierRKPlot.plot(x1[3:maxlen-3], classifierRK_scores, 'k',linewidth=.3)


# agreement plotting

                grey_patch = mpatches.Patch(color='k', label='Expert Scoring')
                expertPlot.legend(handles=[grey_patch], bbox_to_anchor=(1.02, 1),
                                                 loc='upper left', borderaxespad=0.)
                black_patch = mpatches.Patch(color='k', label='Classifier Scoring')
                classifierPlot.legend(handles=[black_patch], bbox_to_anchor=(1.02, 1),
                                                 loc='upper left', borderaxespad=0.)
                for axis in [expertPlot,classifierPlot]:
                    axis.set_xticks(range(0,maxlen+int(maxlen/12),int(maxlen/12)))
                    axis.set_xticklabels(time_vect)
                    if Z_time=='night':
                        axis.set_facecolor("lightgray")
                    ticklist=axis.get_yticks()
                    low_legend=min([min(classifier_array), min(expert_scores)])
                    high_legend=max([max(classifier_array), max(expert_scores)])
                    axis.set_yticks(range(-2,3))
                    axis.set_yticklabels(labels=codes)
                    axis.invert_yaxis()      

                expertPlot.text(x_legend_offset, .5, f'Expert  \n Hypnogram', horizontalalignment='center', verticalalignment='center', transform=expertPlot.transAxes)
                classifierPlot.text(x_legend_offset, .5, f'Classifier \n Hypnogram', horizontalalignment='center', verticalalignment='center', transform=classifierPlot.transAxes)
                classifierPlot.set_xlabel("Time")


# y tick assignment            
                
          


# Ax3
                # piechart=plt.subplot(rows,cols, (2,cols))
                pieChart.pie([agree_pct,1-agree_pct], colors=['grey', 'k'],autopct='%1.1f%%', pctdistance=1.3, center=(0,-5),startangle=-90)
                pieloc = pieChart.get_position()
                
                pieloc.x0 = pieloc.x0 + 0.1
                pieloc.x1 = pieloc.x1 + 0.1
                pieloc.y0 = pieloc.y0 - 0.05
                pieloc.y1 = pieloc.y1 - 0.05

                pieChart.set_position(pieloc)
                                


                # plt.plot(x1[3:2160-3], array, 'b--')
                # plt.plot(x1, array2, 'r-')
                # plt.plot(x1[3:2160-3], agreement_score)
                # figname=f'{path_figs}{folder}/{item}_agreement.jpg'
                # plt.savefig(figname, bbox_inches='tight')
                plt.suptitle(title)
                plt.savefig(f'{hypnogram_folder}\\{title}.png', dpi=500, bbox_inches='tight')
                plt.show()

# %% [markdown]
## Export Excel Sheets

# %% [markdown]
# Transfer Organized CSVs to Excel - State Seconds Per Hour

# %% [code]
def skip_check(name, date, use_expert_dates, Excluded_list, manual_dates, start_dates, end_dates):
    skip=False
    if name in Excluded_list:
        skip=True
        return skip

    if name in start_dates:
        if int(start_dates[start_dates.index(name)+1])>int(date):
            # print(f'{date} is before {start_dates[start_dates.index(animal)+1]}')
            skip=True
            return skip

    if name in end_dates:
        if int(end_dates[end_dates.index(name)+1])<int(date):
            # print(f'{date} is after {end_dates[end_dates.index(animal)+1]}')
            skip=True
            return skip

    if use_expert_dates==True and int(date) not in list(manual_dates[name]):
        skip=True
        return skip
    
    return skip

# %% [code]
def prep_folder_list(Controls, use_expert):
    plt.rcParams['figure.figsize'] = [10, 10]

    codes=['Wake ','NREM ','REM ','Seizure ','Post-Ictal ']

    folderlist=sorted(os.listdir(mouse_sort_csvs))
    folderlist=[f for f in sorted(os.listdir(mouse_sort_csvs)) if '.csv' not in f]
    print(folderlist)


    if use_expert==1:
        skipped_type='classifier'
        use_type='expert_scored'

        score_label='Expert Scoring'
    else:
        skipped_type='expert_scored'
        use_type='classifier'

        score_label='Trained or Tested Data'

      # print(folderlist)

    KA_list=[605,606,607,608,610,611,612,
              613,615,616,617,618,619,620,621,622,623,624,625,626,627,628,629,630,631,632,633,634,635,636,637,638,639,640,642,648,649,650,651,652,653,
              654,655,656,657,658,659,661,662,663,664,665,666,667,668,688,690,691,693,695,696,697]

    KA_list_pre_cannula_move=[554,555,556,557,558,559,560,561,562,563,564,565,566,567,568,573,575,576,577,578,580,590,589,590,591,593,594,595,605,606,607,
                608,610,611,612,613,615,616,617,618]

    Excl_KA=[568,573,577,578,591,594,616,618,619,623,627,630,631,641,648,649,650,651,652,653,654,655,656,657,658,659,660,662,665]
    Excluded=[630,631,641,643,648,651,655,657,658,662,663]

    KA_list=KA_list+ KA_list_pre_cannula_move
    Excluded=Excl_KA+Excluded
    print(Excluded)
    # Controls: 644,645,646,647,
    slope_sum=np.zeros((4,1))
    avg_slope=np.zeros((4,1))

    n_animals=0


    folderlist=list_prune_via_substrings(folderlist, Excluded)

    if Controls==True:
        target_folders=list_prune_via_substrings(folderlist, KA_list)

    if Controls==False:
        Control_folders=list_prune_via_substrings(folderlist, KA_list)
        target_folders=list_prune_via_substrings(folderlist, Control_folders)

    return target_folders, skipped_type

# %% [code]
def make_pandas_labels(filelist, style, use_expert, Excluded_list, manual_dates, start_dates, end_dates):

    codes=['Wake ','NREM ','REM ','Seizure ','Post-Ictal ', 'Sleep ']
                       
    if style in ['Average_Bout_Length_Per_Hour', 'Bout_Occurrence_Per_Hour','State_Seconds_Per_Hour']:
        if len(filelist)>0:
            alldates=[]
            for item in sorted(filelist[:]):

                if sorted(filelist).index(item)==0:
                    print(item)

                ind_name = item.rfind('NPM')
                name = item[ind_name:ind_name+6]
                date = item[ind_name+7:ind_name+13]
                time = item[ind_name+14:ind_name+20]
                
                if True==skip_check(name, date, use_expert_dates, Excluded_list, manual_dates, start_dates, end_dates):
                    continue
                            
                if date not in alldates:
                    alldates.append(date)

            rows=[]
            for i in range(6):  
                rows.append(codes[i])
                for r in range(24):
                    rows.append(r)
                rows.append('-')

            print(alldates)
            state_counts_per_hour=pd.DataFrame(index=rows, columns=alldates)

            return state_counts_per_hour, None

        else:
            print('no files processed')
            
    elif style=='State_Transitions':
        transition_name_list=[]
        transition_code_list=[]
        for i in range(0,5):
            for j in range(0,5):
                if j!=i: 
                    transition_name_list.append(f'{codes[i]}-> {codes[j]}')
                    transition_code_list.append([i,j])
            
            
        if len(filelist)>0:
            alldates=[]
            for item in sorted(filelist[:]):
                if sorted(filelist).index(item)==0:
                    print(item)

                ind_name = item.rfind('NPM')
                name = item[ind_name:ind_name+6]
                date = item[ind_name+7:ind_name+13]
                time = item[ind_name+14:ind_name+20]
                
                if True==skip_check(name, date, use_expert_dates, Excluded_list, manual_dates, start_dates, end_dates):
                    continue
                    
                if date not in alldates:
                    alldates.append(date)

            rows=[]
            for transition in transition_name_list:  
                rows.append(transition)
                for r in range(24):
                    rows.append(r)
                rows.append('-')

            print(alldates)
            state_counts_per_hour=pd.DataFrame(index=rows, columns=alldates)

            return state_counts_per_hour, transition_code_list

        else:
            print('no files processed')

# %% [code]
def count_states(style, light_scores, dark_scores, epoch_length, transition_code_list=None):
    
    epochs_per_hour=int(3600/epoch_length)
    seconds_per_epoch=epoch_length
    

    
    if style=='State_Seconds_Per_Hour':
        hours=[]
        for count_state in range(6):
            running_sum=0
            hours.append('')
            for count_hour in range(24):
                if count_hour<12:
                    window=light_scores[count_hour*epochs_per_hour:(count_hour+1)*epochs_per_hour]
                    
                    if count_state==5:
                        if 1 in window:
                            window[window==1]=5
                        if 2 in window:
                            window[window==2]=5
                        
                    first_inds=[]

                    ind_pres=np.where(window==count_state)[0]
                    state_sec_count=len(ind_pres)*seconds_per_epoch

                    hours.append(state_sec_count)
                if count_hour>=12:
                    window=dark_scores[(count_hour-12)*epochs_per_hour:((count_hour-12)+1)*epochs_per_hour]
                    
                    if count_state==5:
                        if 1 in window:
                            window[window==1]=5
                        if 2 in window:
                            window[window==2]=5
                    
                    first_inds=[]

                    ind_pres=np.where(window==count_state)[0]
                    state_sec_count=len(ind_pres)*seconds_per_epoch

                    hours.append(state_sec_count)


            hours.append(float("nan"))
        return hours
    
    if style=='Average_Bout_Length_Per_Hour':
        hours=[]
        for count_state in range(6):
            running_sum=0
            hours.append('')
            for count_hour in range(24):
                if count_hour<12:
                    window=light_scores[count_hour*epochs_per_hour:(count_hour+1)*epochs_per_hour]
                    
                    if count_state==5:
                        if 1 in window:
                            window[window==1]=5
                        if 2 in window:
                            window[window==2]=5
                        
                    first_inds=[]
                    ind_pres=np.where(window==count_state)[0]                    

                    consec,inds=consecutive(ind_pres)

                    total_time=0
                    for group in consec:
                        total_time+=len(group)

                    avg_time=total_time/len(consec)
                    
                    state_sec_count=avg_time*seconds_per_epoch

                    hours.append(state_sec_count)
                if count_hour>=12:
                    window=dark_scores[(count_hour-12)*epochs_per_hour:((count_hour-12)+1)*epochs_per_hour]
                    
                    if count_state==5:
                        if 1 in window:
                            window[window==1]=5
                        if 2 in window:
                            window[window==2]=5

                    
                    first_inds=[]
                    ind_pres=np.where(window==count_state)[0]
                    consec,inds=consecutive(ind_pres)

                    total_time=0
                    for group in consec:
                        total_time+=len(group)

                    avg_time=total_time/len(consec)
                    
                    state_sec_count=avg_time*seconds_per_epoch

                    hours.append(state_sec_count)


            hours.append(float("nan"))
        return hours    
    
    if style=='Bout_Occurrence_Per_Hour':
        hours=[]
        for count_state in range(6):
            running_sum=0
            hours.append('')
            for count_hour in range(24):
                if count_hour<12:
                    window=light_scores[count_hour*epochs_per_hour:(count_hour+1)*epochs_per_hour]

                    if count_state==5:
                        if 1 in window:
                            window[window==1]=5
                        if 2 in window:
                            window[window==2]=5
                    
                    
                    first_inds=[]
                    ind_pres=np.where(window==count_state)[0]                    

                    consec,inds=consecutive(ind_pres)
                    
                    state_sec_count=len(consec)-1

                    hours.append(state_sec_count)
                if count_hour>=12:
                    window=dark_scores[(count_hour-12)*epochs_per_hour:((count_hour-12)+1)*epochs_per_hour]
                    
                    if count_state==5:
                        if 1 in window:
                            window[window==1]=5
                        if 2 in window:
                            window[window==2]=5
                        
                    first_inds=[]
                    ind_pres=np.where(window==count_state)[0]
                    consec,inds=consecutive(ind_pres)

                    state_sec_count=len(consec)-1

                    hours.append(state_sec_count)


            hours.append(float("nan"))
        return hours  
    
    if style=='State_Transitions':
        hours=[]
        for state_1,state_2 in transition_code_list:

            hours.append('')
            for count_hour in range(24):
                if count_hour<12:
                    window=light_scores[count_hour*epochs_per_hour:(count_hour+1)*epochs_per_hour]
                    
                    count_transition=0
                    for ind_state_1 in np.where(window==state_1)[0]:
                        for ind_state_2 in np.where(window==state_2)[0]:
                            if ind_state_2-ind_state_1==1:
                                count_transition+=1
                    
                    hours.append(count_transition)
                    
                if count_hour>=12:
                    window=dark_scores[(count_hour-12)*epochs_per_hour:((count_hour-12)+1)*epochs_per_hour]
                    
                    count_transition=0
                    for ind_state_1 in np.where(window==state_1)[0]:
                        for ind_state_2 in np.where(window==state_2)[0]:
                            if ind_state_2-ind_state_1==1:
                                count_transition+=1
                    
                    hours.append(count_transition)


            hours.append(float("nan"))
        return hours


# %% [markdown]
# Load Data for Training

# %% [code]
# Datasets selected for Train/Test Split via this block

old_cohort = ['566']  # not trained on animals with radically different signal
held_cohorts = ['200316','566', '569', '_NPM569_', 
                'NPM570 ', '_NPM572_', '_NPM574_', '_NPM579_',
                'NPM573-576', '_NPM580_','_NPM614_'] # Wild type or control mice with lack of baseline or classifier-breaking scoring issues 

wild_types=['NPM648','NPM652', 'NPM656'] # WT KA mouse cohort identifiers
wild_types_saline=['NPM644'] # WT saline mouse identifiers - no quotes ensures entire 644 cohort is loaded
saline = ['_NPM592_', '_NPM596_','_NPM604_'] # Saline 


recent = ['_NPM645_','_NPM646_','_NPM647_', 'NPM656-659',
          '_NPM661_','_NPM662_', '_NPM663_', '_NPM664_','_NPM665_','_NPM666_', 
          '_NPM667_', '_NPM668_'] # Validation set of most recent animals
          # Mixed batch of KA and Saline, VGAT Cre and WT

extra_train = ['_NPM609_','_NPM644_']
              # ' NPM664 '] 
# random saline animals (609,644) and recent-KA animals (664) to add to training dataset

held_dates = ['200103','200104','200105','200106',
       '200107','200108','200109',
       '200301','200302','200303',
       '200614','200615','200616',
       '200719','200720','200721',
       '200809','200810','200811',
       '201101','200102','201103',
       '201213','201214','201215',
       '210131','200201','210202',
       '210321','200322','210323',
       '200620','200621','200622']
       # all dates from baseline recordings of KA mice were ignored for training, 
       # due to issues sorting by condition vs. mouse vs. date

# %% [code]
path=path_Fourier
fourier_files_all = [f for f in listdir(path) if isfile(join(path, f))]
fourier_files_all = [f for f in fourier_files_all if ".npy" in f]   # find all x arrays in fourier_files
fourier_files = [f for f in fourier_files_all if (np.load(join(path,f)).shape[-1]>100) and (np.load(join(path,f)).shape[0]==2160)]
fourier_files_unscored = [f for f in fourier_files_all if (np.load(join(path,f)).shape[-1]==100) and (np.load(join(path,f)).shape[0]==2160)]
fourier_files = quality_check(path, fourier_files,viable_scores)
non_train=saline+wild_types_saline+recent+held_cohorts+wild_types

print(non_train)

# %% [code]
files_held=[]
files_held=[f for d in non_train for f in fourier_files if d in f] # gather list of all non-training files

train_files=[]
train_files=[f for f in fourier_files if f not in files_held] # gather list of all training files
np.savetxt(data_path+'training_files.txt', train_files,delimiter=" ", fmt="%s") 

x1,y1=load_Fourier_xy(path, train_files, standardize=True, train_recording_epoch_count=train_recording_epoch_count, viable_scores=viable_scores)


val_files=[]
val_files=[f for d in saline for f in fourier_files if d in f] # gather list of all saline VGAT Cre files for test dataset
np.savetxt(data_path+'validation_files.txt', val_files,delimiter=" ", fmt="%s") 

x2,y2=load_Fourier_xy(path, val_files, standardize=True, train_recording_epoch_count=train_recording_epoch_count, viable_scores=viable_scores)

test_files=[]
test_files=[f for d in recent+wild_types for f in fourier_files if d in f] # gather list of all validation files marked by 'recent' variable
np.savetxt(data_path+'testing_files.txt', test_files,delimiter=" ", fmt="%s") 

x3,y3=load_Fourier_xy(path, test_files, standardize=True, train_recording_epoch_count=train_recording_epoch_count, viable_scores=viable_scores)

# %% [code]
# List all wild-type animals
wild_type_list=[f for d in wild_types+wild_types_saline for f in fourier_files if d in f]
names=[]
for name in wild_type_list:
    idx=name.rfind('NPM')
    names.append(name[idx:idx+6])
print(unique(names))

# List all saline animals
saline_list=[f for d in saline+wild_types_saline+[' NPM609 '] for f in fourier_files if d in f]
names=[]
for name in saline_list:
    idx=name.rfind('NPM')
    names.append(name[idx:idx+6])
print(unique(names))

 

# %% [code]
# Generate list of all non-training files
files_held=[]
files_held=[f for d in non_train for f in fourier_files if d in f]

# Generate list of all training dataset files
train_files=[]
train_files=[f for f in fourier_files if f not in files_held] 
names=[]

for file in train_files:
    idx=file.rfind('NPM')
    names.append(file[idx:idx+6])
train_names=unique(names)
np.savetxt(data_path+'training_animals.txt', train_names,delimiter=" ", fmt="%s") 
print('Training')
print(*train_names, sep = "\n")
print(len(unique(train_names)))

# Generate list of all validation dataset files
names=[]
validation_files=[f for d in saline for f in fourier_files if d in f] # gather list of all saline VGAT Cre files for test dataset
for file in validation_files:
    idx=file.rfind('NPM')
    names.append(file[idx:idx+6])
    
validation_names=unique(names)
np.savetxt(data_path+'validation_animals.txt', validation_names,delimiter=" ", fmt="%s")
print('Validation')
print(*validation_names, sep = "\n")
print(len(unique(validation_names)))


names=[]
testing_files=[f for d in recent+wild_types for f in fourier_files if d in f] 
for file in testing_files:
    idx=file.rfind('NPM')
    names.append(file[idx:idx+6])

testing_names=unique(names)
np.savetxt(data_path+'testing_animals.txt', testing_names,delimiter=" ", fmt="%s") 
print('Testing')
print(*testing_names, sep = "\n")
print(len(unique(testing_names)))

print((set(testing_names)-set(validation_names)))

# %% [code]
for datasets in [train_files,validation_files,testing_files]:

    names=[]
    counts=np.zeros((70))
    for file in datasets:
        idx_name=file.rfind('NPM')
        names.append(file[idx_name:idx_name+6])

    
    unique_array=[]
    ind=0
    for name in names:
        if name not in unique_array:
            unique_array.append(name)
            ind=unique_array.index(name)
            counts[ind]+=1

    
        else:
            counts[ind]+=1
            
    print(unique_array)
    print(len(unique_array))
    counts
    bookkeeping=np.ndarray((len(unique_array),2),dtype='object')
    print(bookkeeping.shape)
    for i in range(len(unique_array)):
        bookkeeping[i,0]=unique_array[i]
        bookkeeping[i,1]=counts[i]

    print(bookkeeping)

# %% [markdown]
# Reset Variables

# %% [code]
keras.backend.clear_session()

# %% [code]
# run before re-running training


X_train_seq=None
X_val_seq=None
X_test_seq=None
model=None
tf.keras.backend.clear_session()
tf.compat.v1.reset_default_graph()
# tf.reset_default_graph()

for i in range(0,50):
  gc.collect()


# %% [markdown]
# Pre-Process X and Y Variables


# %% [code]
# create array of codes to link numeric labels in y variables to state labels

codes=[None]*5
codes[0]='Wake'
codes[1]='NREM' 
codes[2]='REM'
codes[3]='Seizure'
codes[4]='Post-Ictal'

# global variables for future functions
i=16
full=1

# %% [code]
feats_dict=['mean','median','std','var','skew','kurt','fftdelta','fftlt','fftht','fftb','fftlg','ffthg','fftdt','psddelta','psdlt','psdht','psdb','psdlg','psdhg','psddt']

# %% [code]
# These arrays correspond to lists of indices in the feature vector
# for each of our channels

mask_RMSEMG = sorted(np.arange(80,100))
mask_DTFFT = sorted([(channel*20)+dt for dt in [12] for channel in range(0,4)])
mask_DTPSD = sorted([(channel*20)+dt for dt in [19] for channel in range(0,4)])

mask_Stat = sorted([(channel*20)+feat for feat in range(0,5+1) for channel in range(0,4)])

mask_FFT_only = sorted([(channel*20)+feat for feat in range(6,12) for channel in range(0,4)])
mask_PSD_only = sorted([(channel*20)+feat for feat in range(13,19) for channel in range(0,4)])


mask_ECoG=np.arange(0,20)
mask_EMG=np.arange(20,40)
mask_HPCL=np.arange(40,60)
mask_HPCR=np.arange(60,80)
mask_RMS=np.arange(80,100)

mask_DTRMS=mask_DTFFT+mask_DTPSD+mask_RMSEMG
mask_FFTRMS=mask_FFT_only+mask_DTFFT+mask_RMSEMG
mask_PSDRMS=mask_PSD_only+mask_DTPSD+mask_RMSEMG
mask_StatRMS=mask_Stat+mask_RMSEMG
mask_FullFeats=np.arange(0,100)

# Designate feature mask to use for preparing variables
# This construction would send just "ECoG" channel to training

# mask=np.concatenate((mask_ECoG)) 
mask = np.concatenate((mask_HPCL, mask_HPCR)) # mask_FullFeats lets all 100 features through

# %% [code]
# Convert ys to one-hot labels, store x variables to 
# counteract future edits-in-place

X_train=x1
y_train=to_categorical(y1, num_classes=5)

X_val=x2
y_val=to_categorical(y2, num_classes=5)

X_test=x3
y_test=to_categorical(y3, num_classes=5)

X_train_masked=X_train[:,mask]
X_val_masked=X_val[:,mask]
X_test_masked=X_test[:,mask]

# %% [code]
X_train_masked.shape


# %% [markdown]
# SVM Evaluation

# %% [code]
mu=.15
class_weight=norm_sklearn_classweight(y_train, mu=None)

savepath=f'{data_path}Results_GPU/CM_SVM/'

if os.path.exists(savepath)==0:
  os.mkdir(savepath)

masklist=[[mask_DTRMS,'SVM: D/T Ratio & RMS EMG', 'DTRMS'],
              [mask_StatRMS,'SVM: Statistical Features & RMS EMG','StatRMS'],
              [mask_FFTRMS, 'SVM: FFT, D/T \n Ratio & RMS EMG', 'FFT'],
               [mask_FullFeats, 'SVM: Full Features', 'FullFeats']]

results=np.zeros((len(masklist),5,3))
feature_set_count=0
for masks in masklist:

  print(f'\n{masks[1]}')
  X_train_masked=X_train[:,masks[0]]
  X_val_masked=X_val[:,masks[0]]
  X_test_masked=X_test[:,masks[0]]

  svm_model = linear_model.SGDClassifier(loss='hinge', penalty='l2', alpha=0.0001, l1_ratio=0.15, 
                                                      fit_intercept=True, max_iter=1000, tol=0.001, shuffle=False, verbose=0, epsilon=0.1, n_jobs=None, 
                                                      random_state=None, learning_rate='optimal', eta0=0.0, power_t=0.5, early_stopping=False, validation_fraction=0.1, 
                                                      n_iter_no_change=5, class_weight=class_weight, warm_start=False, average=False)

  svm_model.fit(X_train_masked, np.argmax(y_train,1))

  
  for x, y, name in [[X_train_masked, y_train, ' Training Dataset'], [X_val_masked, y_val, ' Saline Control Validation Dataset'], [X_test_masked, y_test, ' Saline-KA Holdout Testing Dataset']]:
    y_pred=svm_model.predict(x)
    
    print_conf_mat(np.argmax(y,1), y_pred, masks[1]+' \n '+name, output_name=savepath+masks[2]+name)

    y_pred_codes=y_pred
    y_test_codes=np.argmax(y,1)

    print(classification_report(y_test_codes, y_pred_codes))

    dict1 = classification_report(y_test_codes, y_pred_codes, output_dict=True)
    df = pd.DataFrame(data=dict1)
    df = (df.T)
    print (df)

    df.to_excel(f'{savepath+masks[2]+name}.xlsx')


  for state_count in range(0,5):
    
    discriminant=np.argmax(y_train,1)==state_count
    if True in discriminant:
      results[feature_set_count,state_count,0] = svm_model.score(X_train_masked[discriminant], np.argmax(y_train,1)[discriminant])
    
    discriminant=np.argmax(y_val,1)==state_count
    if True in discriminant:
      results[feature_set_count,state_count,1] = svm_model.score(X_val_masked[discriminant], np.argmax(y_val,1)[discriminant])

    discriminant=np.argmax(y_test,1)==state_count
    if True in discriminant:
      results[feature_set_count,state_count,2] = svm_model.score(X_test_masked[discriminant], np.argmax(y_test,1)[discriminant])

  
  print("\n")
  feature_set_count+=1


# %% [code]
for x, y, name in [[X_train_masked, y_train, ' Training Dataset'], [X_val_masked, y_val, ' Saline Control Validation Dataset'], [X_test_masked, y_test, ' Saline-KA Holdout Testing Dataset']]:
    y_pred=svm_model.predict(x)
    
    print_conf_mat(np.argmax(y,1), y_pred, masks[1]+' \n '+name, output_name=savepath+masks[2])

    y_pred_codes=y_pred
    y_test_codes=np.argmax(y,1)

    print(classification_report(y_test_codes, y_pred_codes))

    dict1 = classification_report(y_test_codes, y_pred_codes, output_dict=True)
    df = pd.DataFrame(data=dict1)
    df = (df.T)
    print (df)

    df.to_excel(f'{savepath+masks[2]+name}.xlsx')

# %% [code]
import matplotlib.patches as mpatches
plt.rcParams['figure.figsize']=[10,10]

red_patch = mpatches.Patch(color='r', label='D/T Ratio + RMS EMG')
green_patch = mpatches.Patch(color='g', label='Epoch Stats + RMS')
blue_patch = mpatches.Patch(color='b', label='FFT Magn. + RMS')
black_patch = mpatches.Patch(color='k', label='Full Feature Set w PSDs')

for i in range(3): 
  shape_patch_1=matplotlib.lines.Line2D([],[],color=(0,0,0),marker='o', label='Training')
  shape_patch_2=matplotlib.lines.Line2D([],[],color=(0,0,0),marker='x', label='Validation')
  shape_patch_3=matplotlib.lines.Line2D([],[],color=(0,0,0),marker='<', label='Testing')


for i in range(3):
  marker=['o','x','<'][i]
  for c in range(0,5):
    plt.scatter(['W','N','R','Sz','P'][c],results[0,c,i].T, marker=marker, color=(1,0,0), s=300, alpha=.6)
    plt.scatter(['W','N','R','Sz','P'][c],results[1,c,i].T, marker=marker, color=(0,1,0), s=300, alpha=.6)
    plt.scatter(['W','N','R','Sz','P'][c],results[2,c,i].T, marker=marker, color=(0,0,1), s=300, alpha=.6)
    plt.scatter(['W','N','R','Sz','P'][c],results[2,c,i].T, marker=marker, color=(0,0,0), s=300, alpha=.6)


plt.ylim([0,1])
plt.ylabel('Accuracy')
plt.title('SVM Performance')
plt.legend(handles=[red_patch, green_patch, blue_patch, black_patch, shape_patch_1, shape_patch_2, shape_patch_3], bbox_to_anchor=(1.02, 1),
                  loc='upper left', borderaxespad=0.)
plt.savefig(f'{savepath}SVM Performance.png')
    

# %% [markdown]
#  Grid Search Block

# %% [markdown]
## Full Deep Learning Grid Search

# %% [code]
Channel_Masks=[[mask_ECoG, 'ECoG_only'],
               [np.concatenate((mask_HPCL,mask_HPCR)), '2xHPC'],
               [np.concatenate((mask_EMG,mask_HPCL,mask_HPCR,mask_RMS)), 'no_ECoG'],
               [np.concatenate((mask_EMG,mask_RMS)), 'EMG_RMS_only' ],
               [np.concatenate((mask_ECoG,mask_EMG,mask_RMS)), 'noHPC']]

Feature_Masks = [[mask_FullFeats, 'FullFeats'],
                 [mask_FFTRMS, 'FFT + RMS'],
                 [mask_StatRMS, 'StatRMS'],
                 [mask_DTRMS,'DTR+RMS only']]

# Generate training variables which are common between models
batch_size, metrics, optimizer, activity_regularizer = common_training_parameters()

# Number of epochs to train 
epochs=20

for window_length in [3,2,1,0]:
  # Test all four windowing variants 
  # Grid Search Iteration Count in This Loop: 4 Combinations
  for masks in Feature_Masks:
    # Test all four Feature Vectors 
    # Grid Search Iteration Count in This Loop: 16 Combinations
      
    X_train_masked=X_train[:,masks[0]]
    X_val_masked=X_val[:,masks[0]]
    X_test_masked=X_test[:,masks[0]]

    # Mask name for training logs
    submodel=masks[1]
    print(submodel)  

    # Maximum number of features determined by last dimension in shape of masked array
    max_feats=X_train_masked.shape[1]

    # Generate windowed sequences from full epoch arrays
      
    # Number of time points on either side of scored epoch to use for input variables...
    # determined by window length.  i.e. window_length 3 leads to an input 7 epochs long
    X_train_seq=generate_sequences(X_train_masked, windows=window_length, x_or_y='X', max_feats=max_feats)
    X_val_seq=generate_sequences(X_val_masked, windows=window_length, x_or_y='X', max_feats=max_feats)
    X_test_seq=generate_sequences(X_test_masked, windows=window_length, x_or_y='X', max_feats=max_feats)

    y_train_seq=generate_sequences(y_train, windows=window_length, x_or_y='Y', max_feats=max_feats)
    y_val_seq=generate_sequences(y_val, windows=window_length, x_or_y='Y', max_feats=max_feats)
    y_test_seq=generate_sequences(y_test, windows=window_length, x_or_y='Y', max_feats=max_feats)
      
    # Generate class weight array based on logarithmic modification of sk-learn class weighting
    class_weight=norm_sklearn_classweight(y_train_seq, mu=False)
    print(class_weight)

    print(X_train_seq.shape)

    for neuron_num in [200,100,50]:
        # Test Three Initial-Layer Neuron Counts
        # Grid Search Iteration Count in This Loop: 48 Combinations

        
        # Test All Above Over 4 Types of Models: 192 Total Model Variants
        # Dense Neural Net Model Training
        savepath='./Results_GPU/Dense/'

        model, model_history, logpath, csvpath, model_name = create_train_Dense_model(X_train_seq, X_val_seq, y_train_seq, y_val_seq, class_weight=class_weight, 
                              epochs=epochs, steps_per_epoch=None, layer_size=neuron_num, batch_size=batch_size, optimizer=optimizer, metrics=metrics, activity_regularizer=activity_regularizer, prefix="", layers=1, data_path=data_path, savepath=savepath)
        gc.collect()
        # Dense Neural Net Model Report
        save_model_report_seq(model, model_history, ctrls=2, run=2, x=None, y=None, X_train_seq=X_train_seq, X_val_seq=X_val_seq, y_train_seq=y_train_seq, y_val_seq=y_val_seq, X_test_seq=X_test_seq, y_test_seq=y_test_seq,
                            model_name=model_name+f'_{submodel}_win{window_length}', 
                            model_num=neuron_num, data_path=data_path, logpath=logpath, csvpath=csvpath, savepath=savepath)
        gc.collect()
        
        # LSTM Model Training
        savepath='./Results_GPU/LSTM/'

        model, model_history, logpath, csvpath, model_name = create_train_LSTM_model(X_train_seq, X_val_seq, y_train_seq, y_val_seq, class_weight=class_weight, 
                              epochs=epochs, steps_per_epoch=None, layer_size=neuron_num, batch_size=batch_size, optimizer=optimizer, metrics=metrics, activity_regularizer=activity_regularizer, prefix="", layers=1, data_path=data_path, savepath=savepath)
        gc.collect()
        # LSTM Model Report
        save_model_report_seq(model, model_history, ctrls=2, run=2, x=None, y=None, X_train_seq=X_train_seq, X_val_seq=X_val_seq, y_train_seq=y_train_seq, y_val_seq=y_val_seq, X_test_seq=X_test_seq, y_test_seq=y_test_seq,
                            model_name=model_name+f'_{submodel}_win{window_length}_', 
                            model_num=neuron_num, data_path=data_path, logpath=logpath, csvpath=csvpath, savepath=savepath)
        gc.collect()
        
        # BiLSTM Model Training
        savepath='./Results_GPU/BiLSTM/'
        model, model_history, logpath, csvpath, model_name = create_train_BiLSTM_model(X_train_seq, X_val_seq, y_train_seq, y_val_seq, class_weight=class_weight, 
                              epochs=epochs, steps_per_epoch=None, layer_size=neuron_num, batch_size=batch_size, optimizer=optimizer, metrics=metrics, activity_regularizer=activity_regularizer, prefix="", layers=1, data_path=data_path, savepath=savepath)
        gc.collect()
        # BiLSTM Model Report
        save_model_report_seq(model, model_history, ctrls=2, run=2, x=None, y=None, X_train_seq=X_train_seq, X_val_seq=X_val_seq, y_train_seq=y_train_seq, y_val_seq=y_val_seq, X_test_seq=X_test_seq, y_test_seq=y_test_seq,
                            model_name=model_name+f'single-layer_{submodel}_win{window_length}_', 
                            model_num=neuron_num, data_path=data_path, logpath=logpath, csvpath=csvpath, savepath=savepath)
      

        # Stacked BiLSTM Model Training
        savepath='./Results_GPU/Quad_BiLSTM/'

        model, model_history, logpath, csvpath, model_name = create_train_BiLSTM_model(X_train_seq, X_val_seq, y_train_seq, y_val_seq, class_weight=class_weight, 
                              epochs=epochs, steps_per_epoch=None, layer_size=neuron_num, batch_size=batch_size, optimizer=optimizer, metrics=metrics, activity_regularizer=activity_regularizer, prefix="", layers=4, data_path=data_path, savepath=savepath)
        gc.collect()
        # Stacked BiLSTM Model Report
        save_model_report_seq(model, model_history, ctrls=2, run=2, x=None, y=None, X_train_seq=X_train_seq, X_val_seq=X_val_seq, y_train_seq=y_train_seq, y_val_seq=y_val_seq, X_test_seq=X_test_seq, y_test_seq=y_test_seq,
                            model_name=model_name+f'quad-layer_{submodel}_win{window_length}_', 
                            model_num=neuron_num, data_path=data_path, logpath=logpath, csvpath=csvpath, savepath=savepath)

# %% [markdown]
## Evaluate Top Models to 60 Epochs

# %% [code]
for folder in ['60_Epochs/','60_Epochs/LSTM/','60_Epochs/BiLSTM/','60_Epochs/Quad_BiLSTM/']:
    if os.path.isdir(f'{path_results}{folder}')==False:
            os.mkdir(f'{path_results}{folder}')

Channel_Masks=[[mask_ECoG, 'ECoG_only'],
               [np.concatenate((mask_HPCL,mask_HPCR)), '2xHPC'],
               [np.concatenate((mask_EMG,mask_HPCL,mask_HPCR,mask_RMS)), 'no_ECoG'],
               [np.concatenate((mask_EMG,mask_RMS)), 'EMG_RMS_only' ],
               [np.concatenate((mask_ECoG,mask_EMG,mask_RMS)), 'noHPC'],
               [mask_HPCL, 'HPCL'],]

Feature_Masks = [[mask_FullFeats, 'FullFeats'],
                 [mask_FFTRMS, 'FFT + RMS'],
                 [mask_StatRMS, 'StatRMS'],
                 [mask_DTRMS,'DTR+RMS only']]

# Only perform this loop over the window length of 3 and Full Feature mask 

# Generate training variables which are common between models
batch_size, metrics, optimizer, activity_regularizer = common_training_parameters()

# Number of epochs to train 
epochs=60

for window_length in [3]:

    for masks in [Feature_Masks[0]]:
      
        X_train_masked=X_train[:,masks[0]]
        X_val_masked=X_val[:,masks[0]]
        X_test_masked=X_test[:,masks[0]]
    
        # Mask name for training logs
        submodel=masks[1]
        print(submodel)  
    
        # Maximum number of features determined by last dimension in shape of masked array
        max_feats=X_train_masked.shape[1]
    
        # Generate windowed sequences from full epoch arrays
          
        # Number of time points on either side of scored epoch to use for input variables...
        # determined by window length.  i.e. window_length 3 leads to an input 7 epochs long
        X_train_seq=generate_sequences(X_train_masked, windows=window_length, x_or_y='X', max_feats=max_feats)
        X_val_seq=generate_sequences(X_val_masked, windows=window_length, x_or_y='X', max_feats=max_feats)
        X_test_seq=generate_sequences(X_test_masked, windows=window_length, x_or_y='X', max_feats=max_feats)
    
        y_train_seq=generate_sequences(y_train, windows=window_length, x_or_y='Y', max_feats=max_feats)
        y_val_seq=generate_sequences(y_val, windows=window_length, x_or_y='Y', max_feats=max_feats)
        y_test_seq=generate_sequences(y_test, windows=window_length, x_or_y='Y', max_feats=max_feats)
    
        # Generate class weight array based on logarithmic modification of sk-learn class weighting
        class_weight=norm_sklearn_classweight(y_train_seq, mu=False)
        print(class_weight)

        print(X_train_seq.shape)
    
        for neuron_num in [200]:
            
            # LSTM Model Training
            savepath='./Results_GPU/60_Epochs/LSTM/'
            model, model_history, logpath, csvpath, model_name = create_train_LSTM_model(X_train_seq, X_val_seq, y_train_seq, y_val_seq, class_weight=class_weight, 
                              epochs=epochs, steps_per_epoch=None, layer_size=neuron_num, batch_size=batch_size, optimizer=optimizer, metrics=metrics, activity_regularizer=activity_regularizer, prefix="", layers=1, data_path=data_path, savepath=savepath)
            gc.collect()
            # LSTM Model Report
            save_model_report_seq(model, model_history, ctrls=2, run=2, x=None, y=None, X_train_seq=X_train_seq, X_val_seq=X_val_seq, y_train_seq=y_train_seq, y_val_seq=y_val_seq, X_test_seq=X_test_seq, y_test_seq=y_test_seq,
                                model_name=model_name+f'_{submodel}_win{window_length}_', 
                                model_num=neuron_num, data_path=data_path, logpath=logpath, csvpath=csvpath, savepath=savepath)
            gc.collect()

            
            # BiLSTM Model Training
            savepath='./Results_GPU/60_Epochs/BiLSTM/'
            model, model_history, logpath, csvpath, model_name = create_train_BiLSTM_model(X_train_seq, X_val_seq, y_train_seq, y_val_seq, class_weight=class_weight, 
                              epochs=epochs, steps_per_epoch=None, layer_size=neuron_num, batch_size=batch_size, optimizer=optimizer, metrics=metrics, activity_regularizer=activity_regularizer, prefix="", layers=1, data_path=data_path, savepath=savepath)
            
            # BiLSTM Model Report
            save_model_report_seq(model, model_history, ctrls=2, run=2, x=None, y=None, X_train_seq=X_train_seq, X_val_seq=X_val_seq, y_train_seq=y_train_seq, y_val_seq=y_val_seq, X_test_seq=X_test_seq, y_test_seq=y_test_seq,
                                model_name=model_name+f'single-layer_{submodel}_win{window_length}_', 
                                model_num=neuron_num, data_path=data_path, logpath=logpath, csvpath=csvpath, savepath=savepath)
            gc.collect()

            
            # Stacked BiLSTM Model Training
            savepath='./Results_GPU/60_Epochs/Quad_BiLSTM/'
            model, model_history, logpath, csvpath, model_name = create_train_BiLSTM_model(X_train_seq, X_val_seq, y_train_seq, y_val_seq, class_weight=class_weight, 
                              epochs=epochs, steps_per_epoch=None, layer_size=neuron_num, batch_size=batch_size, optimizer=optimizer, metrics=metrics, activity_regularizer=activity_regularizer, prefix="", layers=4, data_path=data_path, savepath=savepath)
            gc.collect()
            # Stacked BiLSTM Model Report
            save_model_report_seq(model, model_history, ctrls=2, run=2, x=None, y=None, X_train_seq=X_train_seq, X_val_seq=X_val_seq, y_train_seq=y_train_seq, y_val_seq=y_val_seq, X_test_seq=X_test_seq, y_test_seq=y_test_seq,
                                model_name=model_name+f'quad-layer_{submodel}_win{window_length}_', 
                                model_num=neuron_num, data_path=data_path, logpath=logpath, csvpath=csvpath, savepath=savepath)
            gc.collect()

# %% [markdown]
## Train Interpretable Machine Learning Models via Channel-Dropping

# %% [code]
mask_ECoG=np.arange(0,20)
mask_EMG=np.arange(20,40)
mask_HPCL=np.arange(40,60)
mask_HPCR=np.arange(60,80)
mask_RMS=np.arange(80,100)

Channel_Masks=[[mask_ECoG, 'ECoG_only'],
               [np.concatenate((mask_HPCL,mask_HPCR)), '2xHPC'],
               [np.concatenate((mask_EMG,mask_HPCL,mask_HPCR,mask_RMS)), 'no_ECoG'],
               [np.concatenate((mask_EMG,mask_RMS)), 'EMG_RMS_only' ],
               [np.concatenate((mask_ECoG,mask_EMG,mask_RMS)), 'noHPC'],
               [mask_HPCL, 'HPCL'],]

Feature_Masks = [[mask_FullFeats, 'FullFeats'],
                 [mask_FFTRMS, 'FFT + RMS'],
                 [mask_StatRMS, 'StatRMS'],
                 [mask_DTRMS,'DTR+RMS only']]

# Generate training variables which are common between models
batch_size, metrics, optimizer, activity_regularizer = common_training_parameters()

# Number of epochs to train 
epochs=60

for window_length in [3]:
    for masks in Channel_Masks:
        X_train_masked=X_train[:,masks[0]]
        X_val_masked=X_val[:,masks[0]]
        X_test_masked=X_test[:,masks[0]]
    
        # Mask name for training logs
        submodel=masks[1]
        print(submodel)  
    
        # Maximum number of features determined by last dimension in shape of masked array
        max_feats=X_train_masked.shape[1]
    
        # Number of time points on either side of scored epoch to use for input variables...
        # determined by window length.  i.e. window_length 3 leads to an input 7 epochs long
        X_train_seq=generate_sequences(X_train_masked, windows=window_length, x_or_y='X', max_feats=max_feats)
        X_val_seq=generate_sequences(X_val_masked, windows=window_length, x_or_y='X', max_feats=max_feats)
        X_test_seq=generate_sequences(X_test_masked, windows=window_length, x_or_y='X', max_feats=max_feats)
    
        y_train_seq=generate_sequences(y_train, windows=window_length, x_or_y='Y', max_feats=max_feats)
        y_val_seq=generate_sequences(y_val, windows=window_length, x_or_y='Y', max_feats=max_feats)
        y_test_seq=generate_sequences(y_test, windows=window_length, x_or_y='Y', max_feats=max_feats)
        
        # Generate class weight array based on logarithmic modification of sk-learn class weighting
        class_weight=norm_sklearn_classweight(y_train_seq, mu=False)
        print(class_weight)
        
        print(X_train_seq.shape)
    
        for neuron_num in [200]:
            # Train Interpretable BiLSTM Model
            savepath='./Results_GPU/Interpretable/'

            gc.collect()
            model, model_history, logpath, csvpath, model_name = create_train_BiLSTM_model(X_train_seq, X_val_seq, y_train_seq, y_val_seq, class_weight=class_weight, 
                        epochs=epochs, layer_size=neuron_num, batch_size=batch_size, optimizer=optimizer, metrics=metrics, activity_regularizer=activity_regularizer, prefix="", layers=1, data_path=data_path, savepath=savepath)
            gc.collect()
            
            # Save Interpretable BiLSTM Report
            
            save_model_report_seq(model, model_history, ctrls=2, run=2, x=None, y=None, 
                        X_train_seq=X_train_seq, X_val_seq=X_val_seq, y_train_seq=y_train_seq, y_val_seq=y_val_seq, 
                        X_test_seq=X_test_seq, y_test_seq=y_test_seq,
                        model_name=model_name+f'single-layer_{submodel}_win{window_length}_', 
                        model_num=neuron_num, data_path=data_path, logpath=logpath, csvpath=csvpath, savepath=savepath)
            
            save_model_report_svg(model, model_history, ctrls=2, run=2, x=None, y=None, 
                        X_train_seq=X_train_seq, X_val_seq=X_val_seq, y_train_seq=y_train_seq, y_val_seq=y_val_seq, 
                        X_test_seq=X_test_seq, y_test_seq=y_test_seq,
                        model_name=model_name+f'_{submodel}_win{window_length}', 
                        model_num=neuron_num, data_path=data_path, savepath=savepath, textsize=20)

# %% [markdown]
## Train Multiple BiLSTMs for consistency, pick best

# %% [code]
plt.rcParams['figure.figsize']=[10,10]

mask_ECoG=np.arange(0,20)
mask_EMG=np.arange(20,40)
mask_HPCL=np.arange(40,60)
mask_HPCR=np.arange(60,80)
mask_RMS=np.arange(80,100)

Channel_Masks=[[mask_ECoG, 'ECoG_only'],
               [np.concatenate((mask_HPCL,mask_HPCR)), '2xHPC'],
               [mask_HPCL, 'HPCL'],
               [np.concatenate((mask_EMG,mask_HPCL,mask_HPCR,mask_RMS)), 'no_ECoG'],
               [np.concatenate((mask_EMG,mask_RMS)), 'EMG_RMS_only' ],
               [np.concatenate((mask_ECoG,mask_EMG,mask_RMS)), 'noHPC']]

Feature_Masks = [[mask_FullFeats, 'FullFeats'],
                 [mask_FFTRMS, 'FFT + RMS'],
                 [mask_StatRMS, 'StatRMS'],
                 [mask_DTRMS,'DTR+RMS only']]

for window_length in [3]:
    for iteration in range(1,6):
        for masks in [Feature_Masks[0]]:
    
            print(f'\n{masks[1]}')
            X_train_masked=X_train[:,masks[0]]
            X_val_masked=X_val[:,masks[0]]
            X_test_masked=X_test[:,masks[0]]
        
            submodel=masks[1]
        
            window_length=window_length # number of time points on either side of scored epoch to use
            # for input variables.  i.e. window_length 3 leads to an input 7 epochs long
        
            max_feats=X_train_masked.shape[1]
        
            X_train_seq=generate_sequences(X_train_masked, windows=window_length, x_or_y='X', max_feats=max_feats)
            X_val_seq=generate_sequences(X_val_masked, windows=window_length, x_or_y='X', max_feats=max_feats)
            X_test_seq=generate_sequences(X_test_masked, windows=window_length, x_or_y='X', max_feats=max_feats)
        
            y_train_seq=generate_sequences(y_train, windows=window_length, x_or_y='Y', max_feats=max_feats)
            y_val_seq=generate_sequences(y_val, windows=window_length, x_or_y='Y', max_feats=max_feats)
            y_test_seq=generate_sequences(y_test, windows=window_length, x_or_y='Y', max_feats=max_feats)
        
            print(X_train_seq.shape)
        
            # Establishing variables for training
            layers=1 # number of Bi-LSTM layers
            nn=200 # target neuron count
            epochs=60 # number of epochs to train 
            mu=.15 # mu factor of modified sklean_class_weight function
        
        
            class_weight=norm_sklearn_classweight(y_train_seq, mu=False)
        
              
            print(class_weight)
        
            for neuron_num in [200]:
                savepath=f'./Results_GPU/60_Epochs/BiLSTM_{iteration}/'

                gc.collect()
                model, model_history, logpath, csvpath, model_name = create_train_BiLSTM_model(X_train_seq, X_val_seq, y_train_seq, y_val_seq, class_weight=class_weight, 
                        epochs=epochs, layer_size=neuron_num, batch_size=batch_size, optimizer=optimizer, metrics=metrics, activity_regularizer=activity_regularizer, prefix="", layers=1, data_path=data_path,savepath=savepath)
                

                gc.collect()
        
        
                save_model_report_seq(model, model_history, ctrls=2, run=2, x=None, y=None, 
                            X_train_seq=X_train_seq, X_val_seq=X_val_seq, y_train_seq=y_train_seq, y_val_seq=y_val_seq, 
                            X_test_seq=X_test_seq, y_test_seq=y_test_seq,
                            model_name=model_name+f'single-layer_{submodel}_{iteration}_win{window_length}_', 
                            model_num=neuron_num, data_path=data_path, logpath=logpath, csvpath=csvpath, savepath=savepath)
                  

     
              
    

# %% [markdown]
## Stop here.  Evaluate your models, and save the most successful 60 Epoch model in "Results_GPU/Final Model/" folder
##### To do so using the existing infrastructure, please: 
##### Ensure "Import Results with SVM.xlsx" is in your Twenty Second Epochs folder
##### Ensure all Excel Queries are updated for each sheet
## For Grid Search Results:
##### Paste all imported values from model-specific sheets, as values, to "AllModels Values" sheet.  
##### Update all names in "Classifier Type" column
##### Refresh all Pivot Tables

## For 60 Epoch Training Results:
##### Copy all .xlsx files from all subfolders of "Results_GPU/60 Epochs" to "Results_GPU/60 Epochs/XLSX/"
##### Update all names in "Classifier" column
##### Refresh all Pivot Tables

##### Choose the best model based on Weighted Average on Pivot Table 60 worksheet
##### Copy this model .h5 file (in "/Model/" subfolder of the proper Results folder) to "Results_GPU/Final Model/" folder, assign a name (e.g. "Final Model BiLSTM200.h5")
##### Use this path for all following "load_model" calls

# %% [markdown]
## Generate Classification Matrices for Previous Models

# %% [code]
# Generate Classification Matrices for full-featured model 

# Max X arrays
mask=mask_FullFeats 
submodel="FullFeats"
X_train_masked=X_train[:,mask]
X_val_masked=X_val[:,mask]
X_test_masked=X_test[:,mask]

# Generate Windowed Sequences for X and Y arrays
window_length=3 

X_train_seq=generate_sequences(X_train_masked, windows=window_length, x_or_y='X', max_feats=100)
X_val_seq=generate_sequences(X_val_masked, windows=window_length, x_or_y='X', max_feats=100)
X_test_seq=generate_sequences(X_test_masked, windows=window_length, x_or_y='X', max_feats=100)

y_train_seq=generate_sequences(y_train, windows=window_length, x_or_y='Y', max_feats=100)
y_val_seq=generate_sequences(y_val, windows=window_length, x_or_y='Y', max_feats=100)
y_test_seq=generate_sequences(y_test, windows=window_length, x_or_y='Y', max_feats=100)

# Load model
model_path=data_path+'Results_GPU/Final Model/'
model_file='Final Model BiLSTM200.h5'
model=load_model(model_path+model_file)
model.summary()
model_name='BiLSTM_200'

savepath=data_path+'Results_GPU/Final Model/'

# Save Model Report
save_model_report_svg(model, model_history, ctrls=2, run=2, x=None, y=None, 
                      X_train_seq=X_train_seq, X_val_seq=X_val_seq, y_train_seq=y_train_seq, 
                      y_val_seq=y_val_seq, X_test_seq=X_test_seq, y_test_seq=y_test_seq,
                      model_name=model_name+f'_{submodel}_win{window_length}', 
                      model_num=nn, data_path=data_path, savepath=savepath, textsize=15)

# %% [markdown]
## Train SWISC Model - Only retrains the final 3 Sequence Length, 200 Neuron BiLSTM

# %% [code]
masks=[mask_FullFeats, 'FullFeats']

print(f'\n{masks[1]}')
X_train_masked=X_train[:,masks[0]]
X_val_masked=X_val[:,masks[0]]
X_test_masked=X_test[:,masks[0]]

submodel=masks[1]

window_length=3
    
# Maximum number of features determined by last dimension in shape of masked array
max_feats=X_train_masked.shape[1]

# Number of time points on either side of scored epoch to use for input variables...
# determined by window length.  i.e. window_length 3 leads to an input 7 epochs long
X_train_seq=generate_sequences(X_train_masked, windows=window_length, x_or_y='X', max_feats=max_feats)
X_val_seq=generate_sequences(X_val_masked, windows=window_length, x_or_y='X', max_feats=max_feats)
X_test_seq=generate_sequences(X_test_masked, windows=window_length, x_or_y='X', max_feats=max_feats)

y_train_seq=generate_sequences(y_train, windows=window_length, x_or_y='Y', max_feats=max_feats)
y_val_seq=generate_sequences(y_val, windows=window_length, x_or_y='Y', max_feats=max_feats)
y_test_seq=generate_sequences(y_test, windows=window_length, x_or_y='Y', max_feats=max_feats)

print(X_train_seq.shape)

# Generate training variables which are common between models
batch_size, metrics, optimizer, activity_regularizer = common_training_parameters()

# Number of epochs to train 
epochs=60

# Generate class weight array based on logarithmic modification of sk-learn class weighting
class_weight=norm_sklearn_classweight(y_train_seq, mu=False)
print(class_weight)

for neuron_num in [200]:

    gc.collect()
    savepath='./Results_GPU/60_Epochs/BiLSTM_Retrain/'

    model, model_history, logpath, csvpath, model_name = create_train_BiLSTM_model(X_train_seq, X_val_seq, y_train_seq, y_val_seq, class_weight=class_weight, 
                        epochs=epochs, layer_size=neuron_num, batch_size=batch_size, optimizer=optimizer, metrics=metrics, activity_regularizer=activity_regularizer, prefix="", layers=1, data_path=data_path)
    gc.collect()


    save_model_report_seq(model, model_history, ctrls=2, run=2, x=None, y=None, X_train_seq=X_train_seq, X_val_seq=X_val_seq, y_train_seq=y_train_seq, y_val_seq=y_val_seq, X_test_seq=X_test_seq, y_test_seq=y_test_seq,
                        model_name=model_name+f'single-layer_{submodel}_win{window_length}_', 
                        model_num=neuron_num, data_path=data_path, logpath=logpath, csvpath=csvpath, savepath=savepath)

# %% [markdown]
# Score Data

# %% [code]
model_path=data_path+'Results_GPU/Final Model/Final Model BiLSTM200.h5'
model=load_model(model_path)
model.compile()

model.summary()

# %% [code]
path_unscored, path_classifier_scores, mouse_sort_csvs, path_expert_scores, path_figs, path_excel, path_conf = generate_output_folders(path_output)

# %% [code]
held_cohorts = []
held_dates=[]

scoretypes=[[0,'unscored'],[1,'class_scored'],[2,'expert_scored']]

errors=[]

path=path_Fourier
fourier_files_all = [f for f in listdir(path) if isfile(join(path, f))]
fourier_files_all = [join(path,f) for f in fourier_files_all if ".npy" in f and '566-568' not in f]   # find all x arrays in fourier_files
fourier_files_all = quality_check_scoring(fourier_files_all)

paths=(data_path,path_Fourier)
csv_paths=(path_output,path_classifier_scores,path_expert_scores,path_unscored,path_conf)

print(f'Generating CSVs for files')
score_data(fourier_files_all, paths, csv_paths, model, errors, load_dropped_data=0, held_dates=[])

# %% [markdown]
# CSV Exports 

# %% [code]
for sel in [0,1,2]:

  filepath = [path_unscored,path_classifier_scores,path_expert_scores][sel]
  filelist=os.listdir(filepath)
  print(len(filelist))
  # print(sorted(filelist))
  count=0
  if count==0:
    dh1 = display(f'Items left: {len(filelist)}',display_id=True)

  for item in sorted(filelist)[::-1]:
    if '.csv' in item:

      count+=1    
      
      if count%50==0 or (len(filelist)-count)==0:
        dh1.update(f'Items left: {len(filelist)-count}')

      ## Extract Mouse Name
      ind_name = item.rfind('NPM')
      name = item[ind_name:ind_name+6]
      
      path_out=f'{mouse_sort_csvs}{name}/'

      if os.path.exists(path_out)==0:
        os.mkdir(path_out)

      if os.path.isfile(f'{path_out}{item}')==0:
        shutil.copy(f'{filepath}{item}', f'{path_out}{item}')

# %% [markdown]
# Rechtschaffen & Kales Scoring Layer

# %% [code]
# Specific animal numbers for Pedersen Lab KA cohorts, used for scoring evaluation and output
KA_list=[576,577,578,580,  589,590,591,  593,594,595,  605,606,607, 608,610,611,612,
         613,615,616,617,  618,619,620,621,622,623,624,625,626,627,628,629,630,631,
         632,633,634,636,637,638,639,640,642,648,649,650,651,652,653,
         654,655,656,657,658,659,661,662,663,664,665,666,667,668,688,690,691,693,695,696,697]

Excl_KA=[568,573,575,577,578,591,594,616,618,619,623,627,630,631,642,658,659,660,662,665]
Excl_no_SE=[575,589,590,605,606,607,608,610]
Excl_death=[565,568,573,577,578,591,594,616,618,619,623,627,630,631,662,665]
Excl_no_Epilepsy=[611,615,617,625,634,640,667,668]
Excl_no_Epilepsy=[]
Excluded=[630,631,641,643,648,651,655,657,658,662,663]
Excl_WT=[614,644,645,646,647,648,649,650,651,652,653,654,655,656,657]
Excl_early=[572,571,570,569,567,566,564]
Sal_pre_cannula=[569,570,571,572,574]
KA_pre_cannula=[554,555,556,557,558,559,560,561,562,563,564,565,566,567,568,573,576]

Excluded_paper=Excl_KA+Excluded+Excl_WT+Excl_no_SE+Excl_no_Epilepsy+Excl_death
Excluded_agreement=Excl_death+KA_pre_cannula+Excl_KA+Sal_pre_cannula
Excluded=Excl_KA+Excluded+Excl_no_SE+Excl_no_Epilepsy+Excl_death+Excl_early

# %% [code]
# Set figure size to 20 x 10
plt.rcParams['figure.figsize'] = [20, 10]
mplstyle.use('fast')

# List all mouse folders
folderlist=sorted(os.listdir(mouse_sort_csvs))
folderlist=[f for f in sorted(os.listdir(mouse_sort_csvs)) if '.csv' not in f]
print(folderlist)

# Flags to use either expert scores or classifier scores
use_expert=0
skipped_type='expert_scored'
use_type='classifier'

score_label='Trained or Tested Data'

slope_sum=np.zeros((4,1))
avg_slope=np.zeros((4,1))

# Display handles for R&K agreement
dh1=display(f'agreement: ',display_id=True)
dh2=display(f'violation: ',display_id=True)

# Tracking variables for use in for loop
global_agreement=0
n_animals=0
global_count=0
violations_total=np.zeros((3))

# Iterate over all animals, to evaluate by treatment group
for Controls in [False,True]:
    for folder in folderlist[::-1]:

        # Reset flags for each animal's folder
        KA_flag=False
        skip=0
        mouse_folder = f'{mouse_sort_csvs}{folder}/'
        filelist=sorted(os.listdir(mouse_folder))

        filelist = [f for f in filelist if use_type in f]   
        
        # Check if animal is a KA-treated animal
        for KA in KA_list:
            if f'{KA}' in folder:
                KA_flag=True

        # Check if animal is in exclusion list
        for Excl in Excluded:
            if f'{Excl}' in folder:
                skip=1

        # If animal matches treatment group flag and is not excluded then
        if KA_flag!=Controls and skip==0:
            if len(filelist)>0:
                # Iterate over all files
                for item in filelist[::1]:
                    path = open(f'{mouse_folder}{item}')

                    # Load only classifier-scored files
                    if 'expert_scored' not in item:
                        y_pred = np.loadtxt(path, delimiter=",",dtype='int')   

                    # Run R&K evaluation algorithm and log agreements
                    agree_pct, agreement, violations_total, y_pred_scores = R_and_K_evaluation(y_pred, violations_total)
                    
                    # Add agreement percent to running tally
                    global_agreement+=agree_pct            

                    global_count+=1
                    # Calculate global agreement, and update display with this along with type of R&K violations
                    dh1.update(f'{global_agreement/global_count}')
                    dh2.update(f'violations: {np.sum(violations_total)}')

# Print total file count
print(global_count)
# Print percent of R&K errors
print(1-global_agreement/global_count)
# Print total number of R&K errors
print(violations_total)
# Print relative percentage of types of R&K errors
print(violations_total/(np.sum(violations_total)))

# %% [markdown]
# Print Agreement

# %% [code]
folder_list, use_type, skipped_type, Excluded_paper, Excluded_agreement, KA_list_paper, KA_pre_cannula = get_figure_params(mouse_sort_csvs, use_expert=1)
plt.rcParams['figure.figsize'] = [80, 10]
mplstyle.use('fast')


KA_list=KA_list_paper+KA_pre_cannula

Excluded=Excluded_agreement
print(Excluded)

# Controls: 644,645,646,647,
slope_sum=np.zeros((4,1))
avg_slope=np.zeros((4,1))

Controls=True
plot=True
global_count=0
maxlen=2160
for validation_only in [True,False]:

    if validation_only==True:
        print('Validation Dataset Agreement')
    else:
        print('Whole Dataset Agreement')
    for Controls in [False, True]:
        if Controls==False:
            print('Kainic Acid Treatment Agreement')
        else:
            print('Saline Control Agreement')

        dh_no, dh1, dh_maxagree, dh_minagree, dh_stddev, dh_conf = init_displays()
        global_agreement, global_confidence, max_agree, min_agree, n_animals = init_vars()
        agreement_list=[]
        std_dev=0
        global_count=0
        for folder in folder_list[::1]:
            
            Control=0
            KA_flag=False
            skip=0
            bad_flag=0
            Sz_occur=0
            mouse_folder = f'{mouse_sort_csvs}{folder}/'
            filelist=sorted(os.listdir(mouse_folder))
        
            count_state = np.zeros((len(filelist),6))
            count_state_total = np.zeros((len(filelist),5))
            cumu_sum = np.zeros((len(filelist),5))
        
            if os.path.isdir(f'{path_figs}{folder}')==False:
                os.mkdir(f'{path_figs}{folder}')
        
            filelist = [f for f in filelist if use_type in f]     
            for KA in KA_list:
                if f'{KA}' in folder:
                    KA_flag=True
        
            for Excl in Excluded:
                if f'{Excl}' in folder:
                    skip=1
    
            if validation_only==True:
                if folder not in testing_names:
                    skip=1
                
            if KA_flag!=Controls and skip==0:
                sz=0
                total = len(filelist)
                print(total)
                arr = np.zeros((total,2))
                count=0
                print(folder)

        
                if len(filelist)>0:
                    file_accuracy=np.ndarray((len(filelist),2), dtype='object')
                    for item in filelist[::1]:
                        if 'un' not in item:
        

                            
                            idx=filelist.index(item)
                            file_accuracy[idx,0]=item
                            
                            expert_array, classifier_array, confidence_gradient = load_expert_and_classifier(mouse_folder, item)

                            agreement = classifier_array == expert_array[3:-3]
    
                            agree_pct=len(agreement[agreement==True])/len(agreement)
                        
                            file_accuracy[idx,1]=agree_pct
            
                            np.savetxt(f'{path_results}{folder}_agreement_by_file.txt',file_accuracy,fmt='%s')
                            ind_name = item.find('NPM')
                            name = item[ind_name:ind_name+6]
                            date = item[ind_name+7:ind_name+13]
                            time = item[ind_name+14:ind_name+20]
                            
                            agreement, min_agree, max_agree, global_agreement, agreement_list, std_dev, global_confidence, count, global_count = update_vars(classifier_array, expert_array, confidence_gradient, min_agree, max_agree, global_agreement, agreement_list, std_dev, global_confidence, count, global_count)
                            dh_no, dh1, dh_maxagree, dh_minagree, dh_stddev, dh_conf = update_displays(min_agree, max_agree, global_agreement, std_dev, global_confidence, count, global_count)
            
            
                
    

# %% [markdown]
## Plot and Print Agreement

# %% [code]
folder_list, use_type, skipped_type, Excluded_paper, Excluded_agreement, KA_list_paper, KA_pre_cannula = get_figure_params(mouse_sort_csvs, use_expert=1)
datasetSummary=getDatasetSummary(data_path)

plt.rcParams['figure.figsize'] = [80, 10]
mplstyle.use('fast')


KA_list=KA_list_paper+KA_pre_cannula
Excluded=Excluded_agreement
print(Excluded)

# Controls: 644,645,646,647,
slope_sum=np.zeros((4,1))
avg_slope=np.zeros((4,1))
std_dev=0
Controls=False
plot=True
global_count=0
maxlen=2160
for validation_only in [True, False]:

    if validation_only==True:
        print('Validation Dataset Agreement')
    else:
        print('Whole Dataset Agreement')
    for Controls in [False, True]:
        if Controls==False:
            print('Kainic Acid Treatment Agreement')
        else:
            print('Saline Control Agreement')

        dh_no, dh1, dh_maxagree, dh_minagree, dh_stddev, dh_conf = init_displays()
        global_agreement, global_confidence, max_agree, min_agree, n_animals = init_vars()
        agreement_list=[]
        std_dev=0
        global_count=0
        for folder in folder_list[::1]:
        
            
            Control=0
            KA_flag=False
            skip=0
            bad_flag=0
            Sz_occur=0
            mouse_folder = f'{mouse_sort_csvs}{folder}/'
            filelist=sorted(os.listdir(mouse_folder))
        
            count_state = np.zeros((len(filelist),6))
            count_state_total = np.zeros((len(filelist),5))
            cumu_sum = np.zeros((len(filelist),5))
        
            if os.path.isdir(f'{path_figs}{folder}')==False:
                os.mkdir(f'{path_figs}{folder}')
        
            filelist = [f for f in filelist if use_type in f]     
            for KA in KA_list:
                if f'{KA}' in folder:
                    KA_flag=True
        
            for Excl in Excluded:
                if f'{Excl}' in folder:
                    skip=1
    
            if validation_only==True:
                if folder not in testing_names:
                    skip=1
                
            if KA_flag!=Controls and skip==0:
                # print(folder)
                sz=0
                total = len(filelist)
                # print(total)
                arr = np.zeros((total,2))
                count=0
                
        
                if len(filelist)>0:
                    file_accuracy=np.ndarray((len(filelist),2), dtype='object')
                    for item in sorted(filelist[::1]):
                        if 'un' not in item:
        

                            
                            idx=filelist.index(item)
                            file_accuracy[idx,0]=item
                            
                            expert_array, classifier_array, confidence_gradient = load_expert_and_classifier(mouse_folder, item)

                            agreement = classifier_array == expert_array[3:-3]
    
                            agree_pct=len(agreement[agreement==True])/len(agreement)
                        
                            file_accuracy[idx,1]=agree_pct
            
                            # np.savetxt(f'{path_results}{folder}_agreement_by_file.txt',file_accuracy,fmt='%s')
                            ind_name = item.rfind('NPM')
                            name = item[ind_name:ind_name+6]
                            date = item[ind_name+7:ind_name+13]
                            time = item[ind_name+14:ind_name+20]

                            if name=='NPM664' and item=='NPM661-664_m4_NPM664_210711_070952_053_SlSz.npy_trainset_expert_scored.csv':
                                pass
                            else:
                                continue
                            
                            genotype=datasetSummary[datasetSummary['Name']==name]['Genotype'].to_string(index=False)
                            condition=datasetSummary[datasetSummary['Name']==name]['Condition'].to_string(index=False)

                            diff=(pd.to_datetime(date,yearfirst=True)-datasetSummary[datasetSummary['Name']==name]['Condition Start Date'])
                            relativeDate=diff[diff.index[0]].components.days
                            print(item)
                            if relativeDate==-1 or relativeDate==1:
                                dayString='Day'
                            else:
                                dayString='Days'
                            
                            if relativeDate<0:
                                treatmentString='Before Kainic Acid'
                            else:
                                treatmentString='After Kainic Acid'

                            if condition=='KA':
                                condition='Kainic Acid Group'
                            else:
                                condition='Saline Group'
                            
                            if int(time[:2])<19:
                                Z_time='day'

                            else:
                                Z_time='night'

                            relativeString=f'{abs(relativeDate)} {dayString} {treatmentString}' 

                            title=f'{name} - {genotype} {condition} - {relativeString}'
                            print(title)
                            print(Z_time)

                            hypnogram_folder=f'{path_figs}{name}/'
                            
                            agreement, min_agree, max_agree, global_agreement, agreement_list, std_dev, global_confidence, count, global_count = update_vars(classifier_array, expert_array,  confidence_gradient, min_agree, max_agree, global_agreement, agreement_list, std_dev, global_confidence, count, global_count)
                            dh_no, dh1, dh_maxagree, dh_minagree, dh_stddev, dh_conf = update_displays(min_agree, max_agree, global_agreement, std_dev, global_confidence, count, global_count)
                            plot_agreement_figure(classifier_array, expert_array, agreement, confidence_gradient, Z_time, title, hypnogram_folder)
            
                
    

# %% [markdown]
# Evaluate 4 Second Epochs

# %% [code]
epoch_length=4
data_path_4, path_Fourier_4, path_output_4, path_variables_4, path_results_4 = setPaths(data_path=None, epoch_length=epoch_length)
%cd $data_path_4

path_unscored, path_classifier_scores, mouse_sort_csvs, path_expert_scores, path_figs, path_excel, path_conf = generate_output_folders(path_output_4)

# %% [code]
model_path=data_path+'Results_GPU/Final Model/Final Model BiLSTM200.h5'
model=load_model(model_path)
model.compile()

model.summary()

held_cohorts = []


# held_dates=held_cohorts+controls+held_dates
held_dates=[]

scoretypes=[[0,'unscored'],[1,'class_scored'],[2,'expert_scored']]

paths=(data_path_4,path_Fourier_4)
csv_paths=(path_output_4,path_classifier_scores,path_expert_scores,path_unscored,path_conf)

path=path_Fourier_4
fourier_files_all_4 = [f for f in listdir(path) if isfile(join(path, f))]
fourier_files_all_4 = [join(path,f) for f in fourier_files_all_4 if ".npy" in f and '566-568' not in f]   # find all x arrays in fourier_files
fourier_files_all_4 = quality_check_scoring(fourier_files_all_4)


print(f'Generating CSVs for files')
score_data(fourier_files_all_4, paths, csv_paths, model, errors, load_dropped_data=0, held_dates=[])

# %% [code]
print(path_csv)

# %% [code]
for sel in [0,1,2]:

  filepath = [path_unscored,path_classifier_scores,path_expert_scores][sel]
  filelist=os.listdir(filepath)
  print(len(filelist))
  # print(sorted(filelist))
  count=0
  if count==0:
    dh1 = display(f'Items left: {len(filelist)}',display_id=True)

  for item in sorted(filelist)[::-1]:
    if '.csv' in item:

      count+=1    
      
      if count%50==0 or (len(filelist)-count)==0:
        dh1.update(f'Items left: {len(filelist)-count}')

      ## Extract Mouse Name
      ind_name = item.rfind('NPM')
      name = item[ind_name:ind_name+6]
      
      path_out=f'{mouse_sort_csvs}{name}/'

      if os.path.exists(path_out)==0:
        os.mkdir(path_out)

      if os.path.isfile(f'{path_out}{item}')==0:
        shutil.copy(f'{filepath}{item}', f'{path_out}{item}')

# %% [markdown]
# R&K 4s

# %% [code]
# Set figure size to 20 x 10
plt.rcParams['figure.figsize'] = [20, 10]
mplstyle.use('fast')

# List all mouse folders
folderlist=sorted(os.listdir(mouse_sort_csvs))
folderlist=[f for f in sorted(os.listdir(mouse_sort_csvs)) if '.csv' not in f]
print(folderlist)

# Flags to use either expert scores or classifier scores
use_expert=0
skipped_type='expert_scored'
use_type='classifier'

score_label='Trained or Tested Data'

slope_sum=np.zeros((4,1))
avg_slope=np.zeros((4,1))

# Display handles for R&K agreement
dh1=display(f'agreement: ',display_id=True)
dh2=display(f'violation: ',display_id=True)

# Tracking variables for use in for loop
global_agreement=0
n_animals=0
global_count=0
violations_total=np.zeros((3))

# Iterate over all animals, to evaluate by treatment group
for Controls in [False,True]:
    for folder in folderlist[::-1]:

        # Reset flags for each animal's folder
        KA_flag=False
        skip=0
        mouse_folder = f'{mouse_sort_csvs}{folder}/'
        filelist=sorted(os.listdir(mouse_folder))

        filelist = [f for f in filelist if use_type in f]   
        
        # Check if animal is a KA-treated animal
        for KA in KA_list:
            if f'{KA}' in folder:
                KA_flag=True

        # Check if animal is in exclusion list
        for Excl in Excluded:
            if f'{Excl}' in folder:
                skip=1

        # If animal matches treatment group flag and is not excluded then
        if KA_flag!=Controls and skip==0:
            if len(filelist)>0:
                # Iterate over all files
                for item in filelist[::1]:
                    path = open(f'{mouse_folder}{item}')

                    # Load only classifier-scored files
                    if 'expert_scored' not in item:
                        y_pred = np.loadtxt(path, delimiter=",",dtype='int')   

                    # Run R&K evaluation algorithm and log agreements
                    agree_pct, agreement, violations_total, y_pred = R_and_K_evaluation(y_pred, violations_total)
                    
                    # Add agreement percent to running tally
                    global_agreement+=agree_pct            

                    global_count+=1
                    # Calculate global agreement, and update display with this along with type of R&K violations
                    dh1.update(f'{global_agreement/global_count}')
                    dh2.update(f'violations: {np.sum(violations_total)}')

# Print total file count
print(global_count)
# Print percent of R&K errors
print(1-global_agreement/global_count)
# Print total number of R&K errors
print(violations_total)
# Print relative percentage of types of R&K errors
print(violations_total/(np.sum(violations_total)))

# %% [markdown]
# Agreement 4s

# %% [code]
folderlist, use_type, skipped_type, Excluded_paper, Excluded_agreement, KA_list_paper, KA_pre_cannula = get_figure_params(mouse_sort_csvs, use_expert=1)
plt.rcParams['figure.figsize'] = [80, 10]
mplstyle.use('fast')


KA_list=KA_list_paper+KA_pre_cannula
Excluded=Excluded_agreement
print(Excluded)

# Controls: 644,645,646,647,
slope_sum=np.zeros((4,1))
avg_slope=np.zeros((4,1))

Controls=False
plot=True
global_count=0
maxlen=2160*5
for validation_only in [True, False]:

    if validation_only==True:
        print('Validation Dataset Agreement')
    else:
        print('Whole Dataset Agreement')
    for Controls in [False, True]:
        if Controls==False:
            print('Kainic Acid Treatment Agreement')
        else:
            print('Saline Control Agreement')

        dh_no, dh1, dh_maxagree, dh_minagree, dh_stddev, dh_conf = init_displays()
        global_agreement, global_confidence, max_agree, min_agree, n_animals = init_vars()
        agreement_list=[]
        std_dev=0
        global_count=0
        for folder in folder_list[::1]:
        
            
            Control=0
            KA_flag=False
            skip=0
            bad_flag=0
            Sz_occur=0
            mouse_folder = f'{mouse_sort_csvs}{folder}/'
            filelist=sorted(os.listdir(mouse_folder))
        
            count_state = np.zeros((len(filelist),6))
            count_state_total = np.zeros((len(filelist),5))
            cumu_sum = np.zeros((len(filelist),5))
        
            if os.path.isdir(f'{path_figs}{folder}')==False:
                os.mkdir(f'{path_figs}{folder}')
        
            filelist = [f for f in filelist if use_type in f]     
            for KA in KA_list:
                if f'{KA}' in folder:
                    KA_flag=True
        
            for Excl in Excluded:
                if f'{Excl}' in folder:
                    skip=1
    
            if validation_only==True:
                if folder not in testing_names:
                    skip=1
                
            if KA_flag!=Controls and skip==0:
                print(folder)
                sz=0
                total = len(filelist)
                print(total)
                arr = np.zeros((total,2))
                count=0
                
        
                if len(filelist)>0:
                    file_accuracy=np.ndarray((len(filelist),2), dtype='object')
                    for item in filelist[::1]:
                        if 'un' not in item:
        

                            
                            idx=filelist.index(item)
                            file_accuracy[idx,0]=item
                            
                            expert_array, classifier_array, confidence_gradient = load_expert_and_classifier(mouse_folder, item)

                            agreement = classifier_array == expert_array[3:-3]
    
                            agree_pct=len(agreement[agreement==True])/len(agreement)
                        
                            file_accuracy[idx,1]=agree_pct
            
                            # np.savetxt(f'{path_results}{folder}_agreement_by_file.txt',file_accuracy,fmt='%s')
                            ind_name = item.find('NPM')
                            name = item[ind_name:ind_name+6]
                            date = item[ind_name+7:ind_name+13]
                            time = item[ind_name+14:ind_name+20]
                            
                            agreement, min_agree, max_agree, global_agreement, agreement_list, std_dev, global_confidence, count, global_count  = update_vars(classifier_array, expert_array,  confidence_gradient, min_agree, max_agree, global_agreement, agreement_list, std_dev, global_confidence, count, global_count)
                            dh_no, dh1, dh_maxagree, dh_minagree, dh_stddev, dh_conf = update_displays(min_agree, max_agree, global_agreement, std_dev, global_confidence, count, global_count)
            
            
                
    

# %% [markdown]
# Export Excel

# %% [code]
epoch_length=4
data_path_4, path_Fourier_4, path_output_4, path_variables_4, path_results_4 = setPaths(data_path=None, epoch_length=epoch_length)
%cd $data_path_4

path_unscored, path_classifier_scores, mouse_sort_csvs, path_expert_scores, path_figs, path_excel, path_conf = generate_output_folders(path_output_4)

pd.ExcelWriter.handles=None
pd.ExcelWriter.close
styles=['Average_Bout_Length_Per_Hour',
    'State_Seconds_Per_Hour',
    'Bout_Occurrence_Per_Hour',
       'State_Transitions']
start_dates,end_dates=get_start_end(data_path)
manual_dates=get_manual_dates(data_path)

print(manual_dates)
for style in styles:
    for Controls in [False,True]:
        for use_expert in [False]:

            if use_expert==True:
                expert_dates_flags=[False,True]
            elif use_expert==False:
                expert_dates_flags=[False]

            for use_expert_dates in expert_dates_flags:

                if use_expert==False and use_expert_dates==True:
                    exp_dates_string='_exp_dates'
                else:
                    exp_dates_string=''

                target_folders, skipped_type=prep_folder_list(Controls, use_expert)
                print(skipped_type)

                if Controls==False and use_expert==False:
                    excel_name=f'{path_output_4}excel/KA_{style}{exp_dates_string}.xlsx'

                if Controls==False and use_expert==True:
                    excel_name=f'{path_output_4}excel/Expert_KA_{style}{exp_dates_string}.xlsx'

                if Controls==True and use_expert==False:
                    excel_name=f'{path_output_4}excel/Controls_{style}{exp_dates_string}.xlsx'

                if Controls==True and use_expert==True:
                    excel_name=f'{path_output_4}excel/Expert_Controls_{style}{exp_dates_string}.xlsx'


                with pd.ExcelWriter(excel_name) as writer:  

                    for folder in target_folders[:]:
                        name=folder
                        skip=0
                        if name in Excluded:
                            skip=1

                        mouse_folder = f'{mouse_sort_csvs}{folder}/'
                        filelist=sorted(os.listdir(mouse_folder))

                        filelist = [f for f in filelist if skipped_type not in f]   

                        print(folder)
                        total = len(filelist)

                        arr = np.zeros((total,2))

                        count=0
                        count_file=0

                        len_state = np.zeros((len(filelist),5))
                        legend=[]

                        state_counts_per_hour, transition_code_list=make_pandas_labels(filelist, style, use_expert_dates, Excluded, manual_dates, start_dates, end_dates)

                        # display(state_counts_per_hour)

                        if len(filelist)>0:
                            # print(len(filelist))
                            alldates=[[]]
                            for item in sorted(filelist[:]): 
                                # print(item)   
                                path = open(f'{mouse_folder}{item}')

                                ind_name = item.rfind('NPM')
                                name = item[ind_name:ind_name+6]
                                date = item[ind_name+7:ind_name+13]
                                time = item[ind_name+14:ind_name+20]

                                if True==skip_check(name, date, use_expert_dates, Excluded, manual_dates, start_dates, end_dates):
                                    continue

                                if date not in alldates and int(time)<190000:
                                    # print(time)
                                    # print(int(time))
                                    alldates.append(date)

                                    if use_expert==1:
                                        numtype='float'
                                    else:
                                        numtype='int'

                                    if skipped_type not in item:
                                        # print(item)
                                        light_scores = np.loadtxt(path, delimiter=",",dtype=numtype)
                                        path.close()

                                    if len(filelist)>(filelist.index(item)+1):
                                        nightfile=filelist[filelist.index(item)+1]
                                        if skipped_type not in nightfile:

                                            path2=open(f'{mouse_folder}{nightfile}')

                                            # print(nightfile)
                                            dark_scores = np.loadtxt(path2, delimiter=",",dtype=numtype)

                                    else:
                                        dark_scores=[666]*12

                                    hours=count_states(style, light_scores, dark_scores, epoch_length, transition_code_list)


                                    # print(hours)
                                    state_counts_per_hour[date]=hours

    #                         if skip!=1:
    #                             for column_header, take_columns in [('Week 0',range(0,7)), ('Week 2', range(7,14)),('Week 3', range(14,21)),('Week 4', range(21,28)),('Experimental', range(0,28))]:
    #                                 for row in range(len(state_counts_per_hour)):
    #                                     if type(state_counts_per_hou.iloc[i,0]):
    #                                          state_counts_per_hour[column_header]=state_counts_per_hour.iloc[row,take_columns].mean(axis=1)
    #                                     # pd.concat([week_column,mean], axis=0,ignore_index=True)
    #                                 week_column=pd.DataFrame(mean, columns=[column_header])

    #                                 print(week_column)
    #                                 state_counts_per_hour=pd.concat([state_counts_per_hour,week_column], axis=1)
    #                             pd.ExcelWriter.handles=None
    #                             pd.ExcelWriter.close
    #                             break

                        # n_animals+=1
                        # with pd.option_context('display.max_colwidth', None, 'display.max_rows', None):
                        #   display(state_counts_per_hour)
                        if skip!=1:
                            state_counts_per_hour.to_excel(writer, sheet_name=f'{folder}')
                    
pd.ExcelWriter.handles=None
pd.ExcelWriter.close

# %% [markdown]
# Export Excel Twenty Second Epochs

# %% [code]
epoch_length=20
data_path, path_Fourier, path_output, path_variables, path_results = setPaths(data_path=None, epoch_length=20)
%cd $data_path

path_unscored, path_classifier_scores, mouse_sort_csvs, path_expert_scores, path_figs, path_excel, path_conf = generate_output_folders(path_output)

pd.ExcelWriter.handles=None
pd.ExcelWriter.close
styles=['Average_Bout_Length_Per_Hour',
    'State_Seconds_Per_Hour',
    'Bout_Occurrence_Per_Hour',
       'State_Transitions']
start_dates,end_dates=get_start_end(data_path)
manual_dates=get_manual_dates(data_path)

print(manual_dates)
for style in styles:
    for Controls in [False,True]:
        for use_expert in [False]:

            if use_expert==True:
                expert_dates_flags=[False,True]
            elif use_expert==False:
                expert_dates_flags=[False]

            for use_expert_dates in expert_dates_flags:

                if use_expert==False and use_expert_dates==True:
                    exp_dates_string='_exp_dates'
                else:
                    exp_dates_string=''

                target_folders, skipped_type=prep_folder_list(Controls, use_expert)
                print(skipped_type)

                if Controls==False and use_expert==False:
                    excel_name=f'{path_output}excel/KA_{style}{exp_dates_string}.xlsx'

                if Controls==False and use_expert==True:
                    excel_name=f'{path_output}excel/Expert_KA_{style}{exp_dates_string}.xlsx'

                if Controls==True and use_expert==False:
                    excel_name=f'{path_output}excel/Controls_{style}{exp_dates_string}.xlsx'

                if Controls==True and use_expert==True:
                    excel_name=f'{path_output}excel/Expert_Controls_{style}{exp_dates_string}.xlsx'


                with pd.ExcelWriter(excel_name) as writer:  

                    for folder in target_folders[:]:
                        name=folder
                        skip=0
                        if name in Excluded:
                            skip=1

                        mouse_folder = f'{mouse_sort_csvs}{folder}/'
                        filelist=sorted(os.listdir(mouse_folder))

                        filelist = [f for f in filelist if skipped_type not in f]   

                        print(folder)
                        total = len(filelist)

                        arr = np.zeros((total,2))

                        count=0
                        count_file=0

                        len_state = np.zeros((len(filelist),5))
                        legend=[]

                        state_counts_per_hour, transition_code_list=make_pandas_labels(filelist, style, use_expert_dates, Excluded, manual_dates, start_dates, end_dates)

                        # display(state_counts_per_hour)

                        if len(filelist)>0:
                            # print(len(filelist))
                            alldates=[[]]
                            for item in sorted(filelist[:]): 
                                # print(item)   
                                path = open(f'{mouse_folder}{item}')

                                ind_name = item.rfind('NPM')
                                name = item[ind_name:ind_name+6]
                                date = item[ind_name+7:ind_name+13]
                                time = item[ind_name+14:ind_name+20]

                                if True==skip_check(name, date, use_expert_dates, Excluded, manual_dates, start_dates, end_dates):
                                    continue

                                if date not in alldates and int(time)<190000:
                                    # print(time)
                                    # print(int(time))
                                    alldates.append(date)

                                    if use_expert==1:
                                        numtype='float'
                                    else:
                                        numtype='int'

                                    if skipped_type not in item:
                                        # print(item)
                                        light_scores = np.loadtxt(path, delimiter=",",dtype=numtype)
                                        path.close()

                                    if len(filelist)>(filelist.index(item)+1):
                                        nightfile=filelist[filelist.index(item)+1]
                                        if skipped_type not in nightfile:

                                            path2=open(f'{mouse_folder}{nightfile}')

                                            # print(nightfile)
                                            dark_scores = np.loadtxt(path2, delimiter=",",dtype=numtype)

                                    else:
                                        dark_scores=[666]*12

                                    hours=count_states(style, light_scores, dark_scores, epoch_length, transition_code_list)


                                    # print(hours)
                                    state_counts_per_hour[date]=hours

    #                         if skip!=1:
    #                             for column_header, take_columns in [('Week 0',range(0,7)), ('Week 2', range(7,14)),('Week 3', range(14,21)),('Week 4', range(21,28)),('Experimental', range(0,28))]:
    #                                 for row in range(len(state_counts_per_hour)):
    #                                     if type(state_counts_per_hou.iloc[i,0]):
    #                                          state_counts_per_hour[column_header]=state_counts_per_hour.iloc[row,take_columns].mean(axis=1)
    #                                     # pd.concat([week_column,mean], axis=0,ignore_index=True)
    #                                 week_column=pd.DataFrame(mean, columns=[column_header])

    #                                 print(week_column)
    #                                 state_counts_per_hour=pd.concat([state_counts_per_hour,week_column], axis=1)
    #                             pd.ExcelWriter.handles=None
    #                             pd.ExcelWriter.close
    #                             break

                        # n_animals+=1
                        # with pd.option_context('display.max_colwidth', None, 'display.max_rows', None):
                        #   display(state_counts_per_hour)
                        if skip!=1:
                            state_counts_per_hour.to_excel(writer, sheet_name=f'{folder}')
                    
pd.ExcelWriter.handles=None
pd.ExcelWriter.close

# %% [markdown]
# Plot Hypnograms 4s

# %% [code]
datasetSummary = sleep.getDatasetSummary(data_path)
datasetSummary.head(10)

# %% [code]
folderlist, use_type, skipped_type, Excluded_paper, Excluded_agreement, KA_list_paper, KA_pre_cannula = get_figure_params( mouse_sort_csvs, use_expert=1 )


plt.rcParams['figure.figsize'] = [80, 10]
mplstyle.use('fast')


KA_list=KA_list_paper+KA_pre_cannula
Excluded=Excluded_agreement
print(Excluded)

# Controls: 644,645,646,647,
slope_sum=np.zeros((4,1))
avg_slope=np.zeros((4,1))
std_dev=0
Controls=False
plot=True
global_count=0
maxlen=2160*5
for validation_only in [True, False]:

    if validation_only==True:
        print('Validation Dataset Agreement')
    else:
        print('Whole Dataset Agreement')
    for Controls in [False, True]:
        if Controls==False:
            print('Kainic Acid Treatment Agreement')
        else:
            print('Saline Control Agreement')

        dh_no, dh1, dh_maxagree, dh_minagree, dh_stddev, dh_conf = init_displays()
        global_agreement, global_confidence, max_agree, min_agree, n_animals = init_vars()
        agreement_list=[]
        std_dev=0
        global_count=0
        for folder in folder_list[::1]:
        
            
            Control=0
            KA_flag=False
            skip=0
            bad_flag=0
            Sz_occur=0
            mouse_folder = f'{mouse_sort_csvs}{folder}/'
            filelist=sorted(os.listdir(mouse_folder))
        
            count_state = np.zeros((len(filelist),6))
            count_state_total = np.zeros((len(filelist),5))
            cumu_sum = np.zeros((len(filelist),5))
        
            if os.path.isdir(f'{path_figs}{folder}')==False:
                os.mkdir(f'{path_figs}{folder}')
        
            filelist = [f for f in filelist if use_type in f]     
            for KA in KA_list:
                if f'{KA}' in folder:
                    KA_flag=True
        
            for Excl in Excluded:
                if f'{Excl}' in folder:
                    skip=1
    
            if validation_only==True:
                if folder not in testing_names:
                    skip=1
                
            if KA_flag!=Controls and skip==0:
                print(folder)
                sz=0
                total = len(filelist)
                print(total)
                arr = np.zeros((total,2))
                count=0
                
        
                if len(filelist)>0:
                    file_accuracy=np.ndarray((len(filelist),2), dtype='object')
                    for item in sorted(filelist[::1]):
                        if 'un' not in item:
        

                            
                            idx=filelist.index(item)
                            file_accuracy[idx,0]=item
                            
                            expert_array, classifier_array, confidence_gradient = load_expert_and_classifier(mouse_folder, item)

                            agreement = classifier_array == expert_array[3:-3]
    
                            agree_pct=len(agreement[agreement==True])/len(agreement)
                        
                            file_accuracy[idx,1]=agree_pct
            
                            # np.savetxt(f'{path_results}{folder}_agreement_by_file.txt',file_accuracy,fmt='%s')
                            ind_name = item.rfind('NPM')
                            name = item[ind_name:ind_name+6]
                            date = item[ind_name+7:ind_name+13]
                            time = item[ind_name+14:ind_name+20]

                            if name=='NPM664' and item=='NPM661-664_m4_NPM664_210711_070952_053_SlSz.npy_trainset_expert_scored.csv':
                                pass
                            else:
                                continue
                            
                            genotype=datasetSummary[datasetSummary['Name']==name]['Genotype'].to_string(index=False)
                            condition=datasetSummary[datasetSummary['Name']==name]['Condition'].to_string(index=False)

                            diff=(pd.to_datetime(date,yearfirst=True)-datasetSummary[datasetSummary['Name']==name]['Condition Start Date'])
                            relativeDate=diff[diff.index[0]].components.days
                            print(item)
                            if relativeDate==-1 or relativeDate==1:
                                dayString='Day'
                            else:
                                dayString='Days'
                            
                            if relativeDate<0:
                                treatmentString='Before Kainic Acid'
                            else:
                                treatmentString='After Kainic Acid'

                            if condition=='KA':
                                condition='Kainic Acid Group'
                            else:
                                condition='Saline Group'
                            
                            if int(time[:2])<19:
                                Z_time='day'

                            else:
                                Z_time='night'

                            relativeString=f'{abs(relativeDate)} {dayString} {treatmentString}' 

                            title=f'{name} - {genotype} {condition} - {relativeString}'
                            print(title)
                            print(Z_time)
                            
                            agreement, min_agree, max_agree, global_agreement, agreement_list, std_dev, global_confidence, count, global_count,agreement_score = update_vars(classifier_array, expert_array,  confidence_gradient, min_agree, max_agree, global_agreement, agreement_list, std_dev, global_confidence, count, global_count)
                            dh_no, dh1, dh_maxagree, dh_minagree, dh_stddev, dh_conf = update_displays(min_agree, max_agree, global_agreement, std_dev, global_confidence, count, global_count)
                            plot_agreement_figure(classifier_array, expert_array, agreement, agreement_score, confidence_gradient, Z_time, title)
            
                

# %% [code]
