# Supplementary material for: Automated Classification of Sleep–Wake States and Seizures in Mice
Source: eNeuro. 2025 Oct 23;12(10):ENEURO.0226-25.2025. doi: 10.1523/ENEURO.0226-25.2025 (PMC12562536; doi:10.1523/ENEURO.0226-25.2025)
Supplement: Data 3 — Classifier Code. The root directory includes the SWISC_1.5.yml file for importing the classifier via Anaconda, and the folders “SWISC v1.5” and “Replication Code”. The files inside the SWISC v1.5 folder are identical to the files found on https://github.com/epilepsylab/SWISC. The Replication Code folder contains the exact script files and Jupyter Notebook used to train the models described herein, with all training history logged. Download Data 3, ZIP file. [file eneuro-12-ENEURO.0226-25.2025-s003.zip › Replication Code/Training Run/Start and End Dates.xlsx]

## Sheet: Sheet3
Name	Start	End
NPM574	200103	200131
NPM575	200103	200131
NPM576	200103	200131
NPM577	200103	-----------
NPM579	200103	200131
NPM580	200103	200131
NPM589	200226	200325
NPM590	200226	200325
NPM592	200226	200325
NPM593	200226	200325
NPM595	200226	200325
NPM596	200226	200325
NPM604	200610	200708
NPM605	200610	200708
NPM606	200610	200708
NPM607	200610	200708
NPM608	200610	200708
NPM609	200610	200708
NPM610	200610	200708
NPM611	200610	200708
NPM612	200715	200812
NPM613	200715	200812
NPM614	200715	200812
NPM615	200805	200902
NPM617	200805	200902
NPM619	200805	-----------
NPM620	201028	201125
NPM621	201028	201125
NPM622	201028	201125
NPM623	201028	201125
NPM624	201028	201125
NPM625	201028	201125
NPM626	201028	201125
NPM627	201028	-----------
NPM628	201209	210106
NPM629	201209	210106
NPM630	201209	-----------
NPM632	201209	210106
NPM633	201209	210106
NPM634	201209	210106
NPM635	210127	210224
NPM636	210127	210224
NPM637	210127	210224
NPM638	210127	210224
NPM639	210127	210224
NPM640	210127	210224
NPM642	210127	210224
NPM644	210317	210414
NPM645	210317	210414
NPM646	210317	210414
NPM647	210317	210414
NPM648	210317	-----------
NPM649	210317	210414
NPM650	210317	210414
NPM652	210428	210526
NPM653	210428	210526
NPM654	210428	210526
NPM655	210428	210526
NPM656	210428	210526
NPM658	210428	210526
NPM659	210428	210526
NPM661	210616	210714
NPM663	210616	210714
NPM664	210616	210714
NPM665	210616	-----------
NPM666	210616	210714
NPM667	210616	210714
NPM668	210616	210714
