# Supplementary material for: Automated Classification of Sleep–Wake States and Seizures in Mice
Source: eNeuro. 2025 Oct 23;12(10):ENEURO.0226-25.2025. doi: 10.1523/ENEURO.0226-25.2025 (PMC12562536; doi:10.1523/ENEURO.0226-25.2025)
Supplement: Data 3 — Classifier Code. The root directory includes the SWISC_1.5.yml file for importing the classifier via Anaconda, and the folders “SWISC v1.5” and “Replication Code”. The files inside the SWISC v1.5 folder are identical to the files found on https://github.com/epilepsylab/SWISC. The Replication Code folder contains the exact script files and Jupyter Notebook used to train the models described herein, with all training history logged. Download Data 3, ZIP file. [file eneuro-12-ENEURO.0226-25.2025-s003.zip › SWISC v1.5/config.py]

from scipy import signal

# Input folder containing .mat files
parent_folder='D:/Paper Revision 2025/'
input_path=f"{parent_folder}Mats"

# Designations for subfolders in Mat folder.
# Coding represents presence of sleep or seizure scores 
types = ['/NoNo/', '/NoSz/', '/SlNo/', '/SlSz/' ]

# Desired output path for decimated .npy files, scored files, metadata
parent_folder='Y:/Brandon/Spike2_Pipeline/'
export_folder_path=f"{parent_folder}Export"
decimated_folder_path=f"{export_folder_path}/Decimated"
metadata_folder_path=f"{export_folder_path}/Metadata"
processed_data_folder_path=f"{export_folder_path}/Py/"
scoring_output_path=f"{export_folder_path}/ScoredData/"
log_file_path=f"{export_folder_path}/export_log.txt"

folders=[export_folder_path,decimated_folder_path,metadata_folder_path,processed_data_folder_path,scoring_output_path]

# Flag for saving decimated, epoched data to .npy, in addtion to feature-extracted preprocessed data.
save_decimated=False

# Path containing trained model files
model_path="./Models/"

#Recording Data Parameters
# Length of each individual file in Hours, Seconds
recording_length_hours=12
recording_length_seconds=int(recording_length_hours*3600)

# Recording sampling frequency
sampling_freq=2000

# Original time base at which the data was scored
original_scoring_epoch_length=20
original_scoring_epoch_total=int(recording_length_seconds/original_scoring_epoch_length)

# Desired epoch length for analysis of signal
epoch_length=20

# Number of Epochs in of epoch_length in signal of recording_length_seconds
target_epoch_count=int(recording_length_seconds/epoch_length)


# Target sampling frequency 
sampling_freq_dec=200
resampling_factor=int(sampling_freq/sampling_freq_dec)
epoch_samples_dec=sampling_freq_dec*epoch_length 
samples_expected=recording_length_seconds*sampling_freq_dec


#File procressing parameters
# Partial channel designators found in the input data, must match order of target_channels
# Uncomment correct line equivalent to desired input channels
input_channels=['ECog','EMG','HPC_L','HPC_R']
# input_channels=['ECog','HPC_L','HPC_R']
# input_channels=['HPC_L','HPC_R']
# input_channels=['ECog','EMG']


# Equivalent channels in the SWISC paradigm
# Uncomment correct line equivalent to desired target channels
target_channels, full_features_length =[['dec_ECog','dec_EMG','dec_HPC_L','dec_HPC_R'],100]
#target_channels, full_features_length =[['dec_ECog','dec_HPC_L','dec_HPC_R'],60]
#target_channels, full_features_length =[['dec_HPC_L','dec_HPC_R'], 40]
#target_channels, full_features_length =[['dec_ECog','dec_EMG'],60]

# SWISC is designed to score these states
states=['Wake','NREM','REM','Seizure','Post Ictal']

# Numeric designation for the above, in order, found in input data
input_scores=[1,2,3,4,5]

# SWISC coding for the five states, do not change
target_scores=[0,1,2,3,4]

# Filter to applied prior to decimation
b,a=signal.butter(1,[1],'high', fs=sampling_freq)

    
