# Supplementary material for: Automated Classification of Sleep–Wake States and Seizures in Mice
Source: eNeuro. 2025 Oct 23;12(10):ENEURO.0226-25.2025. doi: 10.1523/ENEURO.0226-25.2025 (PMC12562536; doi:10.1523/ENEURO.0226-25.2025)
Supplement: Data 3 — Classifier Code. The root directory includes the SWISC_1.5.yml file for importing the classifier via Anaconda, and the folders “SWISC v1.5” and “Replication Code”. The files inside the SWISC v1.5 folder are identical to the files found on https://github.com/epilepsylab/SWISC. The Replication Code folder contains the exact script files and Jupyter Notebook used to train the models described herein, with all training history logged. Download Data 3, ZIP file. [file eneuro-12-ENEURO.0226-25.2025-s003.zip › SWISC v1.5/Sample_Use_Compare.ipynb]

# %% [code]
import config
import preprocessing  as p
import Process_data as pre
import postprocessing as m
from sklearn.preprocessing import StandardScaler, FunctionTransformer
from scipy.stats import zscore
import numpy as np


# %% [code]
server='/Volumes/EEG Core HD/Pipeline For Olga/Pipeline Example Files/Mats/'
path='/Users/Olga/CS_projects/SWISC/package/datanpy_newest_scored/Feats_Fourier_and_PSD'
path_1='/Volumes/EEG Core HD/Pipeline For Olga/Pipeline Example Files/Mats/NPM661-664'
path_2='/Volumes/EEG Core HD/Pipeline For Olga/Pipeline Example Files/Mats/NPM661-664/SlSz'

#imports single file
path_3='/Volumes/EEG Core HD/Pipeline For Olga/Pipeline Example Files/Mats/NPM661-664/SlSz/NPM661-664 210711 070952_053.smrx m1 NPM661 SlSz.mat'
path_3='Y:/Brandon/Spike2_Pipeline/Mats/NPM661-664/SlSz/NPM661-664 210707 190837_046.smrx m1 NPM661 SlSz.mat'
path_3='Y:/Brandon/Spike2_Pipeline/Mats/NPM665-668/SlSz/NPM665-668 210711 190335_054.smrx m2 NPM666 SlSz.mat'

# %% [code]
p.return_file_list_from_server(path_3)

# %% [code]
p.extract_metadata(path_3)

# %% [code]
dict=p.download_new_file(path_3)


# %% [code]
dict.keys()

# %% [code]
d_dict=p.decimate_all_channels(dict)
d_dict2=pre.decimate_all_channels(dict)

# %% [code]
d_dict

# %% [code]
d_dict2[0]

# %% [code]
ordered_array=p.create_epochs(d_dict)
ordered_array=zscore(ordered_array,axis=-1)
ordered_array2=pre.create_epochs(d_dict2)


# %% [code]
channel_number=len(config.channels)

ordered_array = np.array([d_dict[col] for col in config.channels])

n_epochs=ordered_array.shape[1]//config.epoch_samples_dec
print(ordered_array.shape)
ordered_array=zscore(ordered_array,axis=-1)
ordered_array=ordered_array.reshape(channel_number, n_epochs, config.epoch_samples_dec).transpose(1, 0, 2)


# %% [code]
ordered_array[0]

# %% [code]
ordered_array2[0]

# %% [code]
X_test=StandardScaler().fit_transform(p.feature_generation(ordered_array))
X_test2=StandardScaler().fit_transform(pre.feature_generation(ordered_array2))


# %% [code]
X_test.shape

# %% [code]
X_test[0]

# %% [code]
dict.keys()

# %% [code]
import re
import numpy as np

# %% [code]
for k in dict.keys():
        pattern = r'(?i)sl'
        match = re.search(pattern, k)
        if match:
            print("Found:", match.group())
            # print(np.array(new_dict[k]['codes'][0]).shape)
            Sleep_codes=np.array(dict[k]['codes'][0])
            # epoch_ratio=config.target_epoch_count//len(Sleep_codes)
            # sleepEpochsRound=config.target_epoch_count//epoch_ratio       
            a_reshaped =Sleep_codes[:config.target_epoch_count, 0].reshape(config.target_epoch_count, 1).flatten()

# %% [code]
a_reshaped.shape

# %% [code]
y_test=a_reshaped-1


# %% [code]
X_predict=m.generate_x_sequences(X_test, 3)
X_predict2=m.generate_x_sequences(X_test2, 3)

y_predict=m.generate_y_sequences(y_test, 3)


# %% [code]
from keras.models import load_model

import numpy as np
import matplotlib as mpl
from sklearn.preprocessing import OneHotEncoder
from sklearn.metrics import precision_score, recall_score, f1_score, accuracy_score, confusion_matrix, log_loss, cohen_kappa_score, matthews_corrcoef
import pandas as pd
import os
import config
from sklearn.preprocessing import StandardScaler
from keras.models import clone_model

# %% [code]
from keras.models import load_model
model=load_model('../Models/SWISC 4 Channel and RMS.h5')

# %% [code]
predictions = model.predict(X_predict)
y_pred = np.argmax(predictions, axis=1)
y_true = np.argmax(y_predict, axis=1)


accuracy = accuracy_score(y_true, y_pred)
precision = precision_score(y_true, y_pred, average='macro')
recall = recall_score(y_true, y_pred, average='macro')
f1 = f1_score(y_true, y_pred, average='macro')
kappa = cohen_kappa_score(y_true, y_pred)
mcc = matthews_corrcoef(y_true, y_pred)

overview={
    'File Name': path.split('/')[-1],
    'Accuracy': accuracy,
    'Precision': precision,
    'Recall': recall,
    'F1 Score': f1,
    'Cohen Kappa': kappa,
    'MCC': mcc,
    # 'Log Loss': loss
}
    # Return as a dictionary
    

# %% [code]
overview

# %% [code]
predictions = model.predict(X_predict2)
y_pred = np.argmax(predictions, axis=1)
y_true = np.argmax(y_predict, axis=1)


accuracy = accuracy_score(y_true, y_pred)
precision = precision_score(y_true, y_pred, average='macro')
recall = recall_score(y_true, y_pred, average='macro')
f1 = f1_score(y_true, y_pred, average='macro')
kappa = cohen_kappa_score(y_true, y_pred)
mcc = matthews_corrcoef(y_true, y_pred)

overview={
    'File Name': path.split('/')[-1],
    'Accuracy': accuracy,
    'Precision': precision,
    'Recall': recall,
    'F1 Score': f1,
    'Cohen Kappa': kappa,
    'MCC': mcc,
    # 'Log Loss': loss
}
    # Return as a dictionary
overview

# %% [code]


# %% [code]
