# Supplementary material for: Automated Classification of Sleep–Wake States and Seizures in Mice
Source: eNeuro. 2025 Oct 23;12(10):ENEURO.0226-25.2025. doi: 10.1523/ENEURO.0226-25.2025 (PMC12562536; doi:10.1523/ENEURO.0226-25.2025)
Supplement: Data 3 — Classifier Code. The root directory includes the SWISC_1.5.yml file for importing the classifier via Anaconda, and the folders “SWISC v1.5” and “Replication Code”. The files inside the SWISC v1.5 folder are identical to the files found on https://github.com/epilepsylab/SWISC. The Replication Code folder contains the exact script files and Jupyter Notebook used to train the models described herein, with all training history logged. Download Data 3, ZIP file. [file eneuro-12-ENEURO.0226-25.2025-s003.zip › SWISC_1.5.yml]

name: SWISC_310_tf210
channels:
  - conda-forge
  - defaults
dependencies:
  - asttokens=2.4.1=pyhd8ed1ab_0
  - bzip2=1.0.8=hcfcfb64_5
  - ca-certificates=2024.7.4=h56e8100_0
  - certifi=2024.7.4=pyhd8ed1ab_0
  - colorama=0.4.6=pyhd8ed1ab_0
  - console_shortcut=0.1.1=4
  - cudatoolkit=11.2.2=h7d7167e_12
  - cudnn=8.1.0.77=h3e0f4f4_0
  - decorator=5.1.1=pyhd8ed1ab_0
  - et_xmlfile=1.1.0=pyhd8ed1ab_0
  - executing=2.0.1=pyhd8ed1ab_0
  - ipywidgets=8.1.3=pyhd8ed1ab_0
  - jedi=0.19.1=pyhd8ed1ab_0
  - jupyterlab_widgets=3.0.11=pyhd8ed1ab_0
  - libffi=3.4.2=h8ffe710_5
  - libsqlite=3.44.2=hcfcfb64_0
  - libzlib=1.2.13=hcfcfb64_5
  - openpyxl=3.1.2=py310h8d17308_1
  - openssl=3.3.1=h2466b09_2
  - pickleshare=0.7.5=py_1003
  - pip=23.3.1=pyhd8ed1ab_0
  - pure_eval=0.2.3=pyhd8ed1ab_0
  - python=3.10.0=hcf16a7b_3_cpython
  - python_abi=3.10=4_cp310
  - setuptools=68.2.2=pyhd8ed1ab_0
  - six=1.16.0=pyh6c4a22f_0
  - sqlite=3.44.2=hcfcfb64_0
  - stack_data=0.6.2=pyhd8ed1ab_0
  - tk=8.6.13=h5226925_1
  - typing_extensions=4.12.2=pyha770c72_0
  - ucrt=10.0.22621.0=h57928b3_0
  - vc=14.3=hcf57466_18
  - vc14_runtime=14.38.33130=h82b7239_18
  - vs2015_runtime=14.38.33130=hcb4865c_18
  - wheel=0.42.0=pyhd8ed1ab_0
  - widgetsnbextension=4.0.11=pyhd8ed1ab_0
  - wincertstore=0.2=pyhd8ed1ab_1009
  - xz=5.2.6=h8d14728_0
  - zlib=1.2.13=hcfcfb64_5
  - pip:
      - absl-py==2.0.0
      - anyio==4.1.0
      - argon2-cffi==23.1.0
      - argon2-cffi-bindings==21.2.0
      - arrow==1.3.0
      - arviz==0.22.0
      - astunparse==1.6.3
      - async-lru==2.0.4
      - attrs==23.1.0
      - babel==2.14.0
      - backcall==0.2.0
      - beautifulsoup4==4.12.2
      - bleach==6.1.0
      - blosc==1.11.1
      - cachetools==5.3.2
      - cffi==1.16.0
      - charset-normalizer==3.3.2
      - cloudpickle==3.1.1
      - comm==0.2.0
      - cons==0.4.7
      - contourpy==1.2.0
      - cycler==0.12.1
      - cython==3.0.6
      - debugpy==1.8.0
      - defusedxml==0.7.1
      - entrypoints==0.4
      - etuples==0.3.10
      - exceptiongroup==1.2.0
      - fastjsonschema==2.19.0
      - filelock==3.18.0
      - flatbuffers==23.5.26
      - fonttools==4.46.0
      - fooof==1.1.1
      - fqdn==1.5.1
      - gast==0.4.0
      - google-auth==2.25.2
      - google-auth-oauthlib==0.4.6
      - google-pasta==0.2.0
      - greenlet==3.1.1
      - grpcio==1.60.0
      - h5netcdf==1.6.3
      - h5py==3.10.0
      - hdf5storage==0.1.19
      - idna==3.6
      - importlib-metadata==7.0.0
      - intan-importer==0.2.0
      - ipykernel==6.27.1
      - ipynb==0.5.1
      - ipython==8.18.1
      - ipython-genutils==0.2.0
      - isoduration==20.11.0
      - jinja2==3.1.2
      - joblib==1.3.2
      - json5==0.9.14
      - jsonpointer==2.4
      - jsonschema==4.20.0
      - jsonschema-specifications==2023.11.2
      - jupyter-client==8.6.0
      - jupyter-core==5.5.0
      - jupyter-events==0.9.0
      - jupyter-http-over-ws==0.0.8
      - jupyter-lsp==2.2.1
      - jupyter-server==2.12.1
      - jupyter-server-terminals==0.5.0
      - jupyterlab==4.0.9
      - jupyterlab-pygments==0.3.0
      - jupyterlab-server==2.25.2
      - keras==2.10.0
      - keras-preprocessing==1.1.2
      - keyboard==0.13.5
      - kiwisolver==1.4.5
      - libclang==16.0.6
      - llvmlite==0.41.1
      - logical-unification==0.4.6
      - markdown==3.5.1
      - markdown-it-py==3.0.0
      - markupsafe==2.1.3
      - matplotlib==3.8.2
      - matplotlib-inline==0.1.6
      - mdurl==0.1.2
      - minikanren==1.0.5
      - mistune==3.0.2
      - mpi4py==3.1.5
      - multipledispatch==1.0.0
      - natsort==8.4.0
      - nbclassic==1.0.0
      - nbclient==0.9.0
      - nbconvert==7.12.0
      - nbformat==5.9.2
      - neo==0.13.2
      - nest-asyncio==1.5.8
      - notebook==7.0.6
      - notebook-shim==0.2.3
      - numba==0.58.1
      - numpy==1.26.2
      - oauthlib==3.2.2
      - opt-einsum==3.3.0
      - overrides==7.4.0
      - packaging==23.2
      - pandas==2.1.4
      - pandasql==0.7.3
      - pandocfilters==1.5.0
      - parso==0.8.3
      - patsy==0.5.4
      - pillow==10.1.0
      - platformdirs==4.1.0
      - prometheus-client==0.19.0
      - prompt-toolkit==3.0.43
      - protobuf==3.19.6
      - psutil==5.9.6
      - pure-eval==0.2.2
      - pyasn1==0.5.1
      - pyasn1-modules==0.3.0
      - pycparser==2.21
      - pyfftw==0.13.1
      - pygments==2.17.2
      - pyintan==0.3.0
      - pymc==5.25.1
      - pyparsing==3.1.1
      - pyrsistent==0.20.0
      - pytensor==2.31.7
      - python-dateutil==2.8.2
      - python-json-logger==2.0.7
      - pytz==2023.3.post1
      - pywin32==306
      - pywinpty==2.0.12
      - pyyaml==6.0.1
      - pyzmq==25.1.2
      - quantities==0.15.0
      - referencing==0.32.0
      - requests==2.31.0
      - requests-oauthlib==1.3.1
      - researchpy==0.3.6
      - rfc3339-validator==0.1.4
      - rfc3986-validator==0.1.1
      - rich==14.1.0
      - rpds-py==0.13.2
      - rsa==4.9
      - scikit-learn==1.3.2
      - scipy==1.11.4
      - send2trash==1.8.2
      - sniffio==1.3.0
      - soupsieve==2.5
      - specparam==2.0.0rc3
      - spyking-circus==1.1.0
      - sqlalchemy==2.0.36
      - ssqueezepy==0.6.4
      - stack-data==0.6.3
      - statsmodels==0.14.1
      - tensorboard==2.10.1
      - tensorboard-data-server==0.6.1
      - tensorboard-plugin-wit==1.8.1
      - tensorflow==2.10.1
      - tensorflow-estimator==2.10.0
      - tensorflow-intel==2.10.1
      - tensorflow-io-gcs-filesystem==0.31.0
      - termcolor==2.4.0
      - terminado==0.18.0
      - threadpoolctl==3.2.0
      - tinycss2==1.2.1
      - tomli==2.0.1
      - toolz==1.0.0
      - tornado==6.4
      - tqdm==4.66.1
      - traitlets==5.14.0
      - types-python-dateutil==2.8.19.14
      - typing-extensions==4.9.0
      - tzdata==2023.3
      - uri-template==1.3.0
      - urllib3==2.1.0
      - wcwidth==0.2.12
      - webcolors==1.13
      - webencodings==0.5.1
      - websocket-client==1.7.0
      - werkzeug==3.0.1
      - wrapt==1.16.0
      - xarray==2025.6.1
      - xarray-einstats==0.8.0
      - zipp==3.17.0
prefix: C:\Users\BHARVE4\AppData\Local\anaconda3\envs\SWISC_310_tf210
